# Supplementary material for: Dynamic transcriptomes of resistant and susceptible peach lines after infestation by green peach aphids (Myzus persicae Sülzer) reveal defence responses controlled by the Rm3 locus
Source: BMC Genomics. 2018 Nov 28;19:846. doi: 10.1186/s12864-018-5215-7 (PMC6264056; doi:10.1186/s12864-018-5215-7)
Supplement: Supplementary file 1 — Number of reads sequenced and mapped in each sample. (XLSX 11 kb) [file 12864_2018_5215_MOESM1_ESM.xlsx]

## Sheet: Sheet1
Additional file 1. Number of reads sequenced and mapped in each sample.
Genotype	Hour after infestation	Biological replicates	Raw reads	Clean reads	Reads mapped
R36(Rm3/rm3)	0	1	49054172	46740916	40857406 (87.41%)
	0	2	47753366	45477162	39898362 (87.73%)
	3	1	46525346	45124530	39714293 (88.01%)
	3	2	42121468	40733268	35745620 (87.76%)
	6	1	52209448	50601196	44421490 (87.79%)
	6	2	53666932	51830806	45386728 (87.57%)
	9	1	45089774	43698584	38331160 (87.72%)
	9	2	49763500	48059686	42058631 (87.51%)
	12	1	51194520	49698396	44120935 (88.78%)
	12	2	52601730	50846602	44985944 (88.47%)
	24	1	40118842	38876960	34506971 (88.76%)
	24	2	48955356	47347460	41970501 (88.64%)
	48	1	49076276	47682346	42396238 (88.91%)
	48	2	47279416	45733528	40662125 (88.91%)
	72	1	51847560	50792042	45117695 (88.83%)
	72	2	46457540	45483402	40678252 (89.44%)
S38(rm3/rm3)	0	1	55737534	54215772	48624700 (89.69%)
	0	2	61954862	60151632	53846161 (89.52%)
	3	1	56537412	55037942	48853672 (88.76%)
	3	2	59996742	58419354	52209342 (89.37%)
	6	1	53352452	51965334	46152064 (88.81%)
	6	2	49914594	48442520	42771541 (88.29%)
	9	1	57876734	56397166	50229839 (89.06%)
	9	2	51554140	50173000	44884766 (89.46%)
	12	1	49661722	46873290	41281538 (88.07%)
	12	2	46507734	43638480	38711031 (88.71%)
	24	1	45102562	42298196	37968380 (89.76%)
	24	2	42837580	40116030	35934157 (89.58%)
	48	1	43293680	40870828	36375640 (89%)
	48	2	49791928	46690768	41763873 (89.45%)
	72	1	41041572	38374786	34440958 (89.75%)
	72	2	42920960	40230106	35991436 (89.46%)
Total			49431170	47581940	42215357 (88.72%)
