# Supplementary material for: Dynamic transcriptomes of resistant and susceptible peach lines after infestation by green peach aphids (Myzus persicae Sülzer) reveal defence responses controlled by the Rm3 locus
Source: BMC Genomics. 2018 Nov 28;19:846. doi: 10.1186/s12864-018-5215-7 (PMC6264056; doi:10.1186/s12864-018-5215-7)
Supplement: Supplementary file 2 — Gene expression in peach leaves after aphid infestation. (XLSX 11389 kb) [file 12864_2018_5215_MOESM2_ESM.xlsx]

## Sheet: Fpkm
Additional file 2. Gene expression in peach leaves after aphid infestation.
geneID	R36 0h		R36 3h		R36 6h		R36 9h		R36 12h		R36 24h		R36 48h		R36 72h		S38 0h		S38 3h		S38 6h		S38 9h		S38 12h		S38 24h		S38 48h		S38 72h
	replicate 1	replicate 2	replicate 1	replicate 2	replicate 1	replicate 2	replicate 1	replicate 2	replicate 1	replicate 2	replicate 1	replicate 2	replicate 1	replicate 2	replicate 1	replicate 2	replicate 1	replicate 2	replicate 1	replicate 2	replicate 1	replicate 2	replicate 1	replicate 2	replicate 1	replicate 2	replicate 1	replicate 2	replicate 1	replicate 2	replicate 1	replicate 2
Prupe.1G000100	8.90495	9.52841	7.85199	8.31197	9.84199	9.69503	9.61776	9.57457	10.6803	9.75901	10.9421	10.0212	8.49373	10.8372	7.85078	7.45457	10.3308	10.7261	10.0071	9.61837	9.55951	11.2628	11.2847	11.8498	11.3138	11.212	9.98731	9.84748	10.9579	9.45961	9.51676	9.50418
Prupe.1G000200	0.116792	0.358291	0	0.543108	0.217767	0.317886	0.381743	0.231675	1.00217	0.43292	0.28292	0	0.458897	0.365036	0.218605	0.123104	0.496234	0.627975	0.895659	0.371185	0.629929	0.568773	0.679525	0.217961	0.589781	1.0096	0.770298	0.407544	0.531717	0.467793	0.85553	0
Prupe.1G000300	12.7507	10.4887	8.4022	9.90046	12.5891	11.0988	11.329	10.2665	13.2782	10.9439	11.3406	12.4571	10.0754	11.5195	9.68734	9.42277	11.5149	11.5289	10.7044	11.4394	13.1115	13.1065	12.6708	12.732	11.3572	13.4219	12.9817	11.0002	11.8349	12.8149	10.6269	12.0832
Prupe.1G000400	16.5775	17.4571	21.3719	19.0169	23.5917	22.3612	21.3509	24.663	18.893	21.7207	21.608	26.0297	27.1759	29.2807	28.3061	37.7241	17.6322	17.1608	19.9722	19.4956	21.5635	20.5304	18.9345	20.642	21.0115	18.9211	17.2572	18.5161	19.1179	19.0731	16.7541	16.0925
Prupe.1G000500	20.7455	20.4576	13.9919	16.8636	16.9418	23.6366	17.8017	32.2515	24.1335	43.1584	20.4913	18.7788	8.75153	10.0862	9.7527	5.15308	14.5404	30.2148	11.1817	8.76543	10.5532	20.0806	20.2106	43.1275	20.2051	23.7024	19.4809	17.6955	14.8992	13.2046	15.6677	16.1051
Prupe.1G000600	26.7293	25.6365	25.407	23.5735	26.1222	26.1322	27.7162	26.3737	30.8446	30.2788	25.8999	31.7328	29.8323	28.3757	24.6702	29.3883	27.2174	24.1421	21.1265	24.2401	24.1935	23.2511	24.2469	27.2206	27.1353	27.6374	28.6728	29.2679	26.2787	27.8725	25.7688	23.9407
Prupe.1G000700	12.8855	11.8853	11.7462	11.7444	13.8149	10.8022	13.9829	14.0838	16.708	16.3112	11.9862	13.9518	13.3155	12.5386	11.0945	13.1202	14.2785	12.0949	13.3732	15.48	15.7531	14.1819	14.3302	15.1498	18.8963	16.5132	14.6742	14.5083	14.7539	15.3285	12.2392	12.9043
Prupe.1G000800	54.0933	55.2352	52.4287	54.0712	54.4384	57.6586	53.0592	59.776	50.5301	62.1524	53.21	71.0463	54.5176	62.1386	62.6953	90.2217	53.8053	52.178	54.3517	61.1151	57.1287	60.2239	59.1251	56.6752	57.4746	58.5349	51.6423	54.0995	53.382	54.4787	57.3564	53.8082
Prupe.1G000900	6.72625	5.21793	8.66916	10.2464	10.5954	6.31295	13.1405	9.43178	7.29746	9.88703	10.1134	10.3111	6.83498	7.2493	10.8533	9.779	8.27802	11.0458	10.0793	7.5557	12.7184	10.1658	12.7237	8.22418	5.85628	9.27302	7.90369	6.205	8.97553	6.27073	7.64554	6.25569
Prupe.1G001000	20.3985	20.8947	18.7335	16.6282	23.1983	18.067	22.6396	19.7165	22.1558	22.1284	19.023	26.2932	21.7553	23.7054	19.22	21.8842	26.2512	22.4121	20.1996	23.238	24.2519	24.2025	27.5335	21.991	29.1013	26.8877	23.8695	23.062	26.2126	26.1824	19.809	19.6969
Prupe.1G001100	34.4325	29.2955	28.1897	33.9776	25.6933	32.4743	29.1371	39.9553	42.2683	43.8895	31.6084	35.0581	27.7066	28.5708	28.4989	21.1234	29.173	33.5831	23.2803	25.8171	20.7063	26.9091	29.8921	43.1461	34.3289	31.7648	34.0348	33.4809	34.388	31.3781	35.1421	31.4403
Prupe.1G001200	31.1232	31.5442	36.0356	36.3655	38.7486	32.3833	40.3478	37.5505	30.9505	32.6383	37.2196	44.6024	43.5362	45.5185	45.9032	60.4199	30.7663	30.8968	33.9722	35.1522	34.423	32.5009	35.5287	34.0042	40.2267	36.61	32.9127	34.0933	37.8448	38.3839	33.38	32.5701
Prupe.1G001300	49.6001	55.5548	57.1008	49.9224	52.1913	53.5075	60.9939	63.2614	57.4687	65.6782	65.4205	81.4596	67.0651	73.5931	71.5279	80.1861	48.5431	53.744	48.1049	47.673	55.1052	54.7949	56.6823	59.8107	65.5326	63.8972	52.9202	56.2264	51.2518	52.5856	48.1461	49.3402
Prupe.1G001400	0	0	0	0	0.089259	0	0	0	0	0.0887233	0	0	0	0	0	0	0	0	0	0.0253571	0.0573772	0	0.0265263	0	0	0	0	0	0	0	0	0
Prupe.1G001500	2.07845	1.14444	3.3199	2.4163	2.83202	3.04615	3.30967	1.42716	1.67676	1.77791	0	0.947684	0.942298	0.999418	1.0474	1.01113	1.35862	1.84212	1.63479	3.17579	3.88048	2.18011	3.45512	1.93943	2.42211	2.41862	2.10897	1.1158	0.363942	1.92113	4.09907	4.68715
Prupe.1G001600	0.743703	0.624698	0.661839	0.586688	1.31239	0.843424	1.01285	0.948373	1.03827	0.664566	0.193024	0.472313	0.234815	0.498097	0.820299	0.755901	0.586837	0.530451	0.995818	1.28732	1.07443	0.67262	1.12591	0.842665	0.885243	1.03321	0.554739	0.432522	0.755767	0.558522	0.940393	0.373762
Prupe.1G001700	0.0894984	0.09152	0.185842	0.208093	0.166875	0.0811992	0	0.0887668	0.511976	0	0.108401	0	0	0.0932428	0.0837591	0.283006	0	0.137491	0.228782	0.21333	0	0.174341	0.074389	0.0835122	0.180781	0.193415	0	0	0.407457	0.44809	0.109266	0.209903
Prupe.1G001800	5.66078	6.49029	7.48016	8.37574	11.5144	8.09285	11.7744	12.7602	9.48578	8.26606	6.23308	7.45643	9.09906	10.7229	11.5588	10.487	6.70536	6.45637	13.4473	8.85914	8.32687	10.1917	10.9786	7.36299	10.9146	13.531	9.23957	7.38249	10.1525	11.3367	7.95821	13.2763
Prupe.1G001900	0	0	0	0	0	0.222995	0	0	0	0	0	0	0	0	0	0	0	0	0	0	0.44189	0	0	0	0	0	0	0	0	0	0	0
Prupe.1G002000	0	0	0	0	0	0	0	0	0	0	0	0	0	0	0	0	0	0	0	0	0.662835	0.239394	0.204292	0	0	0	0	0	0	0	0	0
Prupe.1G002100	28.7985	25.921	29.6512	27.9091	38.6419	28.6061	48.866	28.8007	37.5535	27.2201	21.7064	22.2963	24.476	17.8722	25.2476	20.8091	33.3082	21.7159	33.8891	34.7222	43.247	35.6569	44.3684	31.1647	49.1696	39.5062	28.6542	29.0941	34.2501	31.9078	31.4152	27.1965
Prupe.1G002200	0.0992031	0	0.205994	0.461314	1.20231	0.180008	0.972754	0.393568	0.283746	0.367721	0.240312	0.196007	0.194893	0.723474	0.0928414	0.313694	0.9273	0.381	0.59171	0.86703	0.80259	0.67636	0.989463	0.185135	1.70326	1.28633	1.19953	0.923111	0.564549	0.993356	0.484457	0.465326
Prupe.1G002300	3.10274	2.81725	2.80484	3.94914	3.54098	3.2761	2.6228	2.83861	4.15679	3.49494	3.23972	3.51443	3.25799	3.31615	2.80364	2.79115	4.00039	3.2462	4.07968	4.33545	4.2799	3.23046	3.97955	3.61901	5.05168	4.94229	3.61648	3.64009	5.1145	3.96396	4.14726	2.94841
Prupe.1G002400	8.23386	9.14302	7.00159	7.28197	8.73588	8.66191	8.64073	10.0704	10.5955	11.3049	7.89269	9.0076	6.84756	6.73636	6.07485	7.10815	9.55098	8.73028	7.81229	8.2479	8.40066	10.1353	11.0844	11.1005	9.25975	10.2344	9.02324	10.6349	8.91156	7.562	9.5591	9.62591
Prupe.1G002500	146.334	175.44	146.125	129.335	230.606	177.215	209.582	144.631	218.053	176.806	267.803	250.933	179.779	178.032	199.107	259.36	131.884	121.647	148.425	140.785	138.593	126.688	151.555	84.0212	151.787	221.23	112.135	131.861	149.323	145.403	122.211	138.096
Prupe.1G002600	1.53784	0.344001	0.199582	0.335216	0.71685	0.218006	0.837754	1.14395	1.83275	1.46963	0.232831	0.427287	0.188826	0.100136	0.719612	0.759823	0.245028	0.221484	0.818988	0.381837	0.388803	0.18723	0.319554	0.269059	1.0678	0.726999	0.898057	0.838478	0.273488	0.336852	1.11477	1.52159
Prupe.1G002700	131.642	113.284	71.8239	72.3487	82.3057	63.1192	69.7396	52.0889	54.8677	46.3372	67.747	56.2599	84.6809	69.404	85.1278	52.7056	126.395	91.6521	94.3767	84.0791	78.8013	75.4923	56.9239	44.3762	61.1517	60.1644	97.274	85.3769	93.6275	94.294	87.303	84.0991
Prupe.1G002800	16.6188	14.5738	19.9994	19.1738	23.6392	17.545	23.8128	16.4829	16.6369	14.9804	17.0485	19.7014	21.8897	20.7769	23.0704	19.6402	16.0907	13.8677	19.9323	19.5464	21.7976	21.7783	20.7616	16.7995	19.6581	18.9097	17.6591	17.1337	19.4308	21.8854	17.9838	18.0118
Prupe.1G002900	71.5935	110.329	40.5315	53.081	28.6477	90.8452	30.1961	90.0282	56.2435	80.5191	79.8019	112.361	102.035	148.369	123.621	241.115	59.9457	87.2936	39.1391	40.3774	30.1265	52.1651	28.4251	85.6362	49.3421	61.6218	89.5899	98.8885	34.5585	38.1763	90.1935	89.8446
Prupe.1G003000	700.718	801.303	419.587	366.579	318.369	352.134	231.185	276.287	212.278	231.943	216.708	153.721	286.218	299.804	512.989	382.623	698.155	582.929	346.397	382.081	284.36	251.311	172.98	199.448	118.29	151.659	234.957	280.526	263.837	299.297	549.655	508.787
Prupe.1G003100	70.6409	58.9161	45.8217	49.0378	42.4169	61.3966	40.8283	62.6352	64.1115	78.7477	56.1119	60.406	34.8395	42.1904	38.8755	37.8919	55.5964	72.8134	38.7912	40.8255	39.2645	49.2124	46.4651	84.2606	48.3016	48.7581	59.0104	53.6058	47.6136	41.9162	64.2009	62.3244
Prupe.1G003200	9.16802	8.71459	9.19414	7.92104	12.6654	7.63731	14.0069	9.1964	10.4891	9.05584	8.22735	11.1979	10.2747	8.11885	8.6776	10.1906	10.1102	7.5063	10.4041	11.7543	11.1446	10.4719	12.6773	8.18539	15.8462	12.6533	9.61979	10.5427	11.2885	12.2056	9.03069	8.894
Prupe.1G003300	111.194	126.411	124.25	121.982	89.3655	116.938	99.4169	134.419	114.239	136.66	150.219	160.075	145.621	186.828	153.404	201.376	94.9907	118.912	89.7838	85.038	83.5836	85.9305	91.625	103.688	96.8866	100.112	108.328	112.526	98.9464	96.2064	98.6643	91.396
Prupe.1G003400	2.68252	4.64806	3.09457	3.29182	2.29246	2.8394	1.46133	2.88231	2.48652	2.62396	3.15885	2.28202	2.19585	3.6487	4.11443	4.16271	3.03938	4.12101	2.15877	1.65773	2.4114	2.4676	2.47739	3.26793	1.95669	3.54273	2.70301	2.25348	1.95063	1.49228	2.54723	3.93211
Prupe.1G003500	0	0	0	0	0	0	0	0	0.0147147	0	0	0	0	0.0321587	0	0	0	0	0.0131509	0	0	0	0	0	0	0	0	0	0	0	0	0
Prupe.1G003600	21.3148	27.1977	29.5496	31.0647	31.1686	30.276	30.0611	39.939	26.5429	33.0546	31.1607	36.8959	47.4906	55.6135	48.794	71.789	29.0965	34.2722	36.0596	39.0553	35.528	36.7393	30.1127	32.9359	33.6402	33.1039	32.5836	30.3582	30.3425	31.6105	31.4092	28.5658
Prupe.1G003700	0.672151	0.343667	0.11631	0.26047	0.417756	0.71146	0.244107	0.666656	0.106807	0.207625	0.135686	0.110671	0.440166	0.816984	0.73389	1.1808	0.190392	0.774442	0.0954557	0.178017	0.201406	0.327335	0.0931127	0	0.113142	0	0.369429	0.260606	0.127504	0	0.547073	0.525471
Prupe.1G003800	4.33361	4.25424	3.4195	4.03043	4.20175	2.98813	4.72155	5.6736	2.80958	5.30099	7.13852	4.45245	3.06495	3.79253	3.89348	5.11596	2.79876	8.78787	3.24951	4.68279	2.33737	5.06507	4.17831	5.823	2.45101	4.30806	4.19204	4.23417	4.34049	3.64509	4.86751	5.28513
Prupe.1G003900	8.58628	11.1391	11.1766	13.5576	10.4541	10.5805	8.23792	11.8844	7.4532	9.79754	6.05361	7.0265	9.37837	13.0177	10.9141	17.2902	7.84088	10.3852	12.1756	12.5751	7.89127	11.8579	10.3855	10.7623	8.15413	8.30856	9.57927	8.34751	9.4809	9.49602	10.8739	10.4445
Prupe.1G004000	19.7408	19.6637	21.9825	24.1388	14.3036	20.4158	14.5987	19.5794	18.2361	21.8006	19.4503	20.5125	15.2719	14.386	11.6784	19.2983	17.2967	22.0772	18.8255	21.9426	16.0906	19.6258	14.1127	27.8692	14.8757	15.1416	15.4036	15.3474	15.8326	12.2905	13.3617	15.113
Prupe.1G004100	0.0627341	0.0641512	0.0325667	0	0.0292429	0.0853751	0.0683501	0.0311106	0.0299059	0.145337	0.113976	0.123951	0.0308116	0.0980381	0.0587112	0.0661247	0.0799646	0.0240937	0.0267276	0.0498448	0.0281968	0.152756	0.0782147	0.0585381	0.0633594	0.0338937	0	0.0364849	0	0.157045	0.153181	0
Prupe.1G004200	10.8192	8.99746	2.50372	2.34887	4.19258	4.49402	4.54465	4.46035	9.63163	8.27445	9.63085	9.01425	3.45716	3.46302	2.62283	2.95402	8.75074	7.10892	2.61017	4.66062	5.68307	3.93579	6.98825	8.51427	9.9396	7.7468	8.81219	11.9779	7.64062	8.41889	5.33126	6.03789
Prupe.1G004300	0	0.102059	0.103621	0	0	0.0905494	0	0	0	0	0	0	0	0	0.0934041	0	0	0	0	0	0	0	0	0	0.100799	0	0	0	0	0	0	0
Prupe.1G004400	9.6947	9.95895	8.66365	9.90679	9.94614	8.77562	11.6478	10.8668	11.7121	10.7889	10.3214	10.3865	10.0883	9.01648	7.20869	7.48902	9.89347	9.09587	9.8073	9.26802	9.68981	9.4641	10.6704	11.4421	12.0268	11.791	10.9488	9.7575	8.7669	10.1509	9.21477	8.72112
Prupe.1G004500	15.2326	14.8663	15.4679	15.6447	17.0077	15.2441	18.4185	16.2055	16.0931	16.3334	18.6992	19.1918	18.7795	19.9446	18.2532	21.0462	15.9835	14.6454	17.6277	15.006	15.4278	16.9165	16.1684	15.1021	18.9447	17.4883	19.9971	18.4961	17.4544	18.1644	16.3039	16.8368
Prupe.1G004600	0.21668	0	0	0.503804	0.404014	0.196588	0.472155	0.214909	0.413174	0.602385	0.262446	0	0.212844	0	0.202785	0.228391	0.184129	0.332874	0.738526	0.172161	1.94781	0.211045	0.720399	0.404375	0.43768	0.234134	0	0.504067	0.493237	0.21697	0	0.508185
Prupe.1G004700	12.1425	12.4349	12.7725	13.292	19.0378	12.0619	15.7402	10.918	11.9994	9.56035	16.1027	21.6798	17.8477	18.708	15.5776	20.6835	16.2684	13.0713	16.9622	16.9152	15.7913	17.5415	16.8258	10.3048	18.1715	17.1429	17.8292	16.3298	19.3685	19.312	13.5692	14.5924
Prupe.1G004800	125.778	134.921	128.248	124.96	118.465	111.709	97.5072	106.412	93.4454	99.5458	163.941	191.033	158.604	206.294	158.241	200.47	120.059	113.817	98.1392	97.5396	84.9479	92.3314	87.0001	98.6902	96.478	107.517	128.244	135.161	116.154	117.021	104.287	104.015
Prupe.1G004900	36.3714	35.2219	43.6791	35.4637	57.074	39.3475	53.0496	36.5312	44.3452	33.7049	29.8427	22.6435	29.3475	19.2085	30.392	25.7937	39.382	27.7768	52.2718	51.7378	60.9083	47.6284	56.0389	34.8771	52.3924	45.3231	32.2428	30.0722	36.9614	36.5039	40.1076	37.0006
Prupe.1G005000	108.824	113.153	113.651	128.109	114.163	127.162	114.429	131.118	124.602	121.575	118.844	107.147	104.381	109.85	102.959	107.377	99.5115	117.603	97.3274	99.295	106.008	109.469	109.006	127.412	100.715	111.115	99.3599	111.043	101.785	95.0907	109.795	115.276
Prupe.1G005100	4.20521	4.23454	4.99927	4.73949	5.77591	5.21321	9.47808	5.41252	6.02927	5.41403	4.51018	5.7717	4.66679	5.35101	4.95697	4.737	4.55549	4.31503	7.05702	5.76422	6.89668	6.81596	8.16452	5.90088	7.3595	8.9838	6.77502	4.74197	6.21114	5.46443	4.97725	6.47466
Prupe.1G005200	0.163047	0.500189	0	0.7582	1.36805	0.295854	0.71057	1.132	0.621806	0.906559	0	0	0.320319	0.679472	0.305182	0.343717	0	0	0.972514	0.647736	1.46568	0.952835	0.542082	0.608564	0.329343	0	0.716911	0.189649	0.185574	0.979587	0.398118	0.382397
Prupe.1G005300	4.3358	4.22058	3.33293	4.02278	3.34258	4.34981	3.40669	3.05987	4.09408	3.59296	2.4238	3.13016	2.8257	2.99699	2.88725	2.46084	3.96786	3.90685	3.48135	4.00809	4.12245	4.26364	3.67312	4.2403	3.28426	4.05437	4.12451	3.29749	3.84351	4.13286	4.02099	3.81332
Prupe.1G005400	4.53835	3.58009	2.15402	1.95968	3.98924	5.99979	1.6953	5.01567	3.58517	3.3645	2.98403	3.58677	3.82113	4.18785	8.25192	14.7609	2.20375	2.5896	1.98879	1.75144	3.61341	3.28366	2.47885	5.32374	2.61919	2.3819	3.70592	2.26235	3.68957	2.98633	5.54073	3.80139
Prupe.1G005500	0	0	0	0	0	0	0	0	0	0	0	0	0	0	0	0	0	0	0	0	0	0	0	0	0	0	0	0	0	0	0	0
Prupe.1G005600	101.187	110.472	72.8189	81.422	89.3407	105.485	123.864	147.49	174.314	148.375	99.6092	63.1142	79.7112	74.6212	107.51	47.2632	120.633	111.786	73.6257	85.2842	94.1706	96.333	121.374	172.546	126.843	110.946	100.324	91.8496	81.8596	89.0047	114.574	132.153
Prupe.1G005700	18.4943	21.0206	25.9773	25.257	25.3872	25.9404	27.7003	25.2797	23.2671	21.8466	23.5076	23.4788	28.0437	27.6397	24.9677	26.8656	21.2436	21.6517	24.8518	23.68	21.7273	25.3428	24.5776	26.8579	22.5002	23.1079	22.5496	22.0558	25.0176	25.5222	25.2263	24.1056
Prupe.1G005800	8.96575	7.95207	7.02897	5.42429	7.63362	7.22131	7.47579	7.75821	8.28642	8.73235	6.03916	6.91414	7.23432	6.00483	5.52252	5.93056	7.77433	7.62466	6.62622	7.19635	8.42967	8.24247	7.49014	7.38433	5.82114	8.10623	6.48655	6.27844	6.66418	7.09974	7.65105	7.24164
Prupe.1G005900	1.24755	0.893014	0.820335	0.725172	1.35692	1.1696	0.815541	1.03113	1.30838	1.23316	0.856262	0.944892	0.65358	0.346599	0.505939	0.876653	1.44885	1.21381	1.27564	1.48685	1.27099	1.05309	0.864114	1.55215	1.72198	0.988565	1.09709	1.16088	1.04128	1.04102	1.0154	1.02407
Prupe.1G006000	2.63483	2.31546	1.15408	1.05295	1.49687	2.20375	1.70448	2.40913	2.55135	2.47982	1.59567	1.50484	1.05145	1.62988	1.04029	1.60559	2.20402	2.30848	1.0524	1.30843	1.99845	2.32571	1.16344	2.30494	2.49477	1.91287	1.13138	1.0535	0.843436	1.07183	1.70892	1.68972
Prupe.1G006100	11.6377	11.2394	10.1479	9.59438	13.4024	11.1796	15.0414	13.2777	13.5613	12.7229	9.16681	11.234	7.80787	7.1321	10.0016	10.8636	11.6992	9.93241	11.5043	11.5432	13.5726	12.9278	13.4979	11.8175	15.9788	14.9586	12.709	11.944	10.9947	11.0439	10.3078	9.81162
Prupe.1G006200	0.401651	0.410724	0.208506	0	0.374452	0.546609	0.656411	0.199184	0.574412	0.558308	0	0	0	0	0	0	0.170656	0.154259	0.342244	0	0.361057	0	0	0.374786	0.405654	0.217002	0.441512	0.233592	0.228573	0.402188	0	0
Prupe.1G006300	28.8849	29.4015	28.335	23.4675	32.6861	30.0018	29.9514	25.6192	33.3005	32.3668	32.3316	40.409	34.8961	37.7723	42.8171	40.0348	24.3763	25.1964	21.7269	25.5354	27.3384	24.3825	28.9205	22.5537	39.7018	34.7273	30.4377	32.3619	32.1957	33.5778	32.6705	32.3927
Prupe.1G006400	140.724	159.212	157.269	155.688	136.777	183.486	143.98	169.135	157.265	183.251	163.853	159.593	144.382	162.067	170.802	172.86	136.122	156.39	136.957	143.062	137.145	147.138	143.21	177.918	125.632	133.383	132.848	137.565	140.34	138.186	165.99	164.862
Prupe.1G006500	87.5661	78.6649	65.1994	70.3843	68.5103	73.3092	72.6592	83.4213	88.0252	87.2444	81.6041	89.9556	80.0931	85.2961	74.7295	76.4726	84.9421	87.8004	66.1467	69.2564	67.786	73.7389	77.6138	87.0234	82.1639	83.9719	89.7022	84.078	87.5561	81.6124	80.2363	76.7937
Prupe.1G006600	7.58037	9.46994	9.26599	6.64198	9.15582	7.55502	9.68293	5.66658	12.2116	7.85513	7.73411	5.93932	6.89594	6.96382	5.06733	5.66783	9.07534	5.85134	6.80917	8.12945	9.26467	7.85603	9.7458	6.37647	7.27878	10.6926	5.82876	9.599	8.07522	8.89921	7.11195	7.79448
Prupe.1G006700	838.27	874.84	536.625	544.021	462.052	687.673	456.565	639.139	780.793	849.462	752.157	812.331	605.909	631.701	446.835	628.127	773.647	911.255	459.506	539.411	552.391	583.504	597.591	849.522	563.491	565.062	627.038	651.19	557.36	521.97	667.735	643.712
Prupe.1G006800	0	0.0485293	0	0	0.0442436	0	0.0517058	0.0941388	0	0	0.0574809	0.0468835	0.046617	0	0.0444141	0.100045	0.040328	0	0.040438	0	0.0426609	0	0	0.0442831	0.0479303	0	0	0	0	0.0475208	0.0579393	0
Prupe.1G006900	5.64493	5.77244	5.44515	4.60772	6.00914	5.77528	7.28435	6.71059	6.25988	7.38287	4.94606	7.67286	4.28654	4.92177	4.83332	6.4986	4.49072	5.47381	5.49226	5.56664	5.72219	5.88804	5.39073	6.31336	4.89251	4.54227	3.16858	4.6567	3.59975	3.08681	5.13214	5.02338
Prupe.1G007000	24.121	21.9672	17.9195	20.249	19.8304	18.58	17.9419	19.16	20.6322	16.4832	20.5212	22.4214	26.5454	23.7554	25.1428	25.0352	29.692	24.6092	24.1512	21.2619	21.1612	21.8999	19.303	19.7988	27.24	23.4404	35.5078	32.2926	25.7116	28.9627	27.0644	25.8719
Prupe.1G007100	8.79208	11.5594	10.1426	9.73451	12.6854	10.0026	11.3277	10.5888	8.84822	10.4754	9.46583	12.4772	10.0073	10.9774	12.9954	15.4454	10.6732	9.16532	10.8213	10.3676	11.7298	9.71879	11.4836	10.9387	12.6853	9.87727	12.2725	9.82077	11.9924	12.9263	10.2229	11.2921
Prupe.1G007200	0.653166	0.7084	0.821995	0.736329	1.14406	0.700343	0.905721	0.726351	0.566127	0.752016	0.958936	0.782143	0.95268	0.577388	0.611281	1.04313	0.555043	0.699355	0.944461	0.849219	0.854038	1.11813	0.822571	0.554071	0.999509	1.19768	0.979075	0.851825	1.0588	1.3279	1.01491	0.719522
Prupe.1G007300	0	0.232271	0	0.264063	0.211759	0.103039	0.123737	0	0.10828	0.210488	0.412673	0.673182	0.111559	0.236644	0.212575	0.239417	0	0	0	0.180473	0.204184	0	0.471985	0	0.458809	0.368155	0.249683	0.264201	0.904835	0.454889	0	0.266359
Prupe.1G007400	166.875	99.899	124.371	188.016	129.556	169.837	102.338	269.69	201.065	226.451	172.147	195.223	87.7118	96.3534	225.653	175.926	339.791	301.153	397.693	320.098	316.959	331.461	265.444	595.07	423.823	389.813	638.832	458.624	429.582	322.68	761.746	622.508
Prupe.1G007500	1.26504	1.63404	1.49776	1.34167	1.73802	1.51017	1.8619	1.49683	1.24843	1.97439	1.34406	2.58719	1.17724	1.84978	1.70318	2.54986	3.33814	4.27891	4.19825	3.43859	3.33175	3.97742	3.37578	3.00284	3.69845	5.03608	3.36668	3.27848	3.8648	3.80019	3.7392	3.53949
Prupe.1G007600	0	0	0	0	0	0	0	0	0	0	0	0	0	0	0	0	0	0	0	0	0	0	0	0	0	0	0	0	0	0	0	0
Prupe.1G007700	7.81887	7.8765	5.67769	5.08597	6.89888	6.18598	6.36375	6.46245	7.47683	8.38856	7.49731	6.73579	5.44029	3.92753	4.50808	2.10942	10.441	8.15079	7.95124	10.7238	9.81078	8.22746	9.88368	10.1187	9.91799	11.1392	11.0249	10.0149	9.29647	10.0663	10.7675	10.0148
Prupe.1G007800	1.04128	1.0648	0.960984	0.62769	0.719089	0.839756	0.966426	0.918019	0.919238	1.03642	1.26121	1.52399	0.83343	1.20539	0.830137	0.93496	0	0	0	0	0	0	0	0	0	0	0	0	0	0	0	0
Prupe.1G007900	0.292759	0.149686	0.151978	0.170174	0.341168	0	0.0797418	0.145183	0.418682	0.33912	0.354593	0.650743	0.287575	0.228756	0.0684964	0.231436	0	0	0	0	0	0	0	0	0	0	0	0	0	0	0	0
Prupe.1G008000	11.4983	9.86567	11.3767	10.8776	14.4415	10.9225	14.3173	11.8167	15.2446	12.1197	9.67072	11.3592	10.8045	9.44483	10.508	8.54737	12.8983	11.9944	12.3666	16.4049	13.5697	14.1762	14.3097	13.7559	16.0858	14.9857	13.4622	11.9474	12.3297	13.554	10.484	10.7284
Prupe.1G008100	0.876238	0.597354	1.25632	0.727622	1.7894	0.870697	1.50021	1.15877	1.94931	0.850665	0.909693	0.906863	0.819736	0.565127	1.1715	0.835634	0.567316	0.673058	1.10217	1.22665	1.50034	1.01601	1.04044	0.73976	1.68566	0.856645	0.687999	0.776536	1.32974	1.1281	0.713182	1.37004
Prupe.1G008200	7.89078	6.75341	7.39111	8.974	9.19553	8.63756	8.50371	7.14572	7.5232	6.67643	5.60977	7.28696	8.50931	6.52311	10.2745	8.76927	6.85113	7.44459	9.57391	9.88135	7.71007	8.0197	6.91508	5.28214	5.97706	6.76549	7.5425	6.78391	8.68817	7.9872	7.8535	7.34222
Prupe.1G008300	2.49992	1.33906	2.96631	2.3527	1.99768	2.80812	3.50191	3.1879	2.15647	3.19917	6.92097	6.93864	7.13308	9.05376	3.11947	4.89363	0.60696	1.64592	1.82585	2.08087	1.92622	3.24653	2.5726	1.99946	1.80345	1.80086	1.30858	1.93853	2.16787	2.38405	1.45337	1.25638
Prupe.1G008400	0.441817	0.657158	0.875726	0.280164	0.449343	0.510169	0.481368	0.398368	0.727588	0.483867	0.778375	0.793589	0.670717	0.585838	0.789379	0.889055	0.511968	0.431924	0.444917	0.510605	0.505479	0.704169	1.10168	0.337308	0.44622	0.824608	0.750571	0.560621	0.731435	0.764157	0.83362	0.753602
Prupe.1G008500	500.112	508.299	553.433	480.97	497.186	535.105	553.439	547.284	619.811	540.453	627.221	639.73	581.345	640.076	621.921	843.052	554.8	552.479	542.498	607.11	613.541	597.652	624.364	643.491	562.924	555.999	531.642	578.468	476.938	513.972	571.599	553.484
Prupe.1G008600	0	0	0	0	0	0	0	0	0	0	0	0	0	0	0	0	0	0	0	0	0	0	0	0	0	0	0	0	0	0	0	0
Prupe.1G008700	5.22973	4.93249	5.78117	6.00112	9.05689	5.32827	7.85534	5.37162	5.90588	4.53264	4.12037	4.44752	5.60262	4.67268	4.32414	4.28145	7.6369	4.83608	8.27786	8.63319	8.55033	8.06091	8.82026	6.82242	7.9655	7.07743	6.97662	5.76802	8.05199	8.25333	6.46747	6.86703
Prupe.1G008800	8.96833	9.64526	7.86646	8.35888	5.54998	10.8723	6.4018	11.8089	10.1722	13.1827	12.1735	9.8528	6.98687	6.36327	6.58433	5.70442	7.29254	9.26421	6.58779	6.81856	6.74142	6.4007	7.51853	10.4606	7.1837	7.26804	11.7281	9.26253	6.68765	6.89007	10.666	10.3355
Prupe.1G008900	2.12161	1.8286	1.66779	2.00842	1.97793	2.50233	2.50966	2.88585	3.06306	3.567	2.42287	2.33549	1.16111	2.02091	1.92882	2.04459	2.49828	2.39792	2.22101	1.9506	2.20688	2.47971	2.11612	3.39377	1.95909	1.86675	2.29884	2.18573	1.79381	1.7906	2.36819	1.67046
Prupe.1G009000	116.075	120.518	119.498	110.831	118.422	120.575	111.531	122.807	100.654	115.484	108.786	111.857	111.746	113.698	104.716	118.033	109.152	115.279	100.424	109.625	104.664	108.201	106.985	121.518	102.308	97.7236	110.863	115.549	113.269	120.419	109.327	114.509
Prupe.1G009100	0	0.135804	0	0	0.371432	0	0.144693	0.131718	0	0	0	0	0	0.27672	0.248575	0.139982	0.112853	0.10201	0.113161	0	0.119382	0	0	0	0	0	0	0	0	0	0	0
Prupe.1G009200	0.0579169	0.0987086	0.10022	0.0448876	0.0539949	0.0700617	0.0420678	0.0191478	0.0368126	0.0357806	0.0467664	0.0762887	0.0758552	0.140793	0.162609	0.183141	0.0656216	0.0296582	0.131601	0.0920347	0.0520633	0.131625	0.0320928	0.054043	0.0389961	0.0625821	0.0212216	0	0.109865	0.0966571	0.0707091	0.0905559
Prupe.1G009300	0.173751	0.276384	0.360791	0.381544	0.215979	0.210185	0.315508	0.191478	0.257689	0.250464	0.491047	0.209794	0.208602	0.341927	0.216811	0.020349	0.246081	0.281753	0.263203	0.245426	0.277671	0.338463	0.160464	0.306244	0.0779922	0.229468	0.254659	0.291922	0.263677	0.173983	0.282836	0.430141
Prupe.1G009400	3.24364	2.93419	3.36769	2.90069	3.56675	3.3956	3.57932	3.91829	3.44937	4.00779	4.63389	4.88879	3.92148	3.85592	3.07455	4.12027	4.09919	2.87482	2.90561	3.73364	3.66345	4.21237	3.38733	3.06549	4.57795	3.32517	3.88553	3.38591	3.40782	3.74766	2.79235	3.02345
Prupe.1G009500	74.3434	77.2429	74.337	82.1273	67.6402	86.2877	66.5671	89.3585	78.6167	87.9133	75.5919	80.164	67.166	70.3672	64.2153	85.7824	68.6507	80.3867	64.9742	67.2228	70.0476	70.3176	67.3468	89.191	58.3319	69.7583	63.4882	67.1798	56.3649	59.7453	77.2147	69.2679
Prupe.1G009600	1.3018	0.9984	1.89221	2.49711	1.63841	1.12203	1.98566	2.1304	1.92379	1.93017	0.788374	1.41466	1.34268	1.01719	1.82747	1.85241	1.38279	1.74989	1.7748	1.75836	1.28725	1.58492	1.13612	1.33619	2.03789	0.984657	1.28789	0.908517	0.740831	1.56424	1.98666	1.52656
Prupe.1G009700	0.194501	0	0.403878	0.452233	0.362658	0.352929	0.211912	0.19291	0	0	0	0.576445	0.382113	0.202638	0	0	0.495843	0.1494	0.331464	0.309077	0.349685	0.378883	0.323329	1.27044	0	0	0.427606	0.90494	0.664123	0.584281	0	0.228083
Prupe.1G009800	12.3074	11.6991	4.49934	7.4563	7.27226	10.5371	4.15497	12.0349	11.8994	17.8306	6.08874	13.8711	4.7677	5.95969	5.67799	7.85666	8.10167	10.9183	4.28345	5.92235	2.49319	8.27295	3.74607	14.881	6.47766	4.68268	8.19354	8.46833	4.93237	3.99225	9.73503	6.70805
Prupe.1G009900	0.0691921	0.212265	0.239461	0.0268131	0.365537	0.146477	0.0753861	0.205879	0.219896	0.384716	0.223483	0.364562	0.158589	0.120145	0.064755	0.0729316	0.176392	0.17716	0.137568	0.0916265	0.165864	0.26957	0.115022	0.32282	0.349408	0.249218	0.329588	0.348752	0.131254	0.207853	0.281582	0.135231
Prupe.1G010000	0	0.107947	0	0	0.295241	0.0957734	0	0	0	0	0	0	0	0.109979	0	0	0	0	0	0	0	0	0.0877409	0	0.106614	0	0.348116	0	0	0.105703	0	0.123789
Prupe.1G010100	0	0	0	0	0	0	0	0	0	0	0	0	0	0	0	0	0	0	0	0	0	0	0	0	0	0	0	0	0	0	0	0
Prupe.1G010200	11.5128	14.7534	9.98615	12.5371	8.83111	8.85862	11.1145	12.1414	14.0333	13.5048	12.1793	21.1635	8.58909	9.56522	8.59235	9.52371	12.6316	13.2089	8.5682	12.6211	11.3973	11.6392	8.3579	16.7261	14.1297	8.50341	16.1797	15.0863	8.62511	10.5067	10.8531	11.1081
Prupe.1G010300	27.1778	26.433	24.3922	24.0126	23.0288	23.2329	23.9518	25.6977	28.5029	28.5993	30.2114	30.429	23.4929	25.4204	23.174	28.1373	27.098	26.118	24.6503	27.2082	23.508	24.1767	24.5473	23.6129	31.0474	27.6049	32.5969	30.7691	26.1211	28.9074	24.7748	24.788
Prupe.1G010400	2053.61	2105.56	1406.35	1533.83	1266.93	1957.79	1316.61	2015.06	2037.92	2581.94	1981.72	2165.14	1617.97	1970.07	1535.29	1736.08	1723.08	2238.49	1150.31	1225.77	1296.98	1484.29	1463.29	2136.32	1402.64	1531.33	1576.01	1561.87	1483.63	1377.52	1700.93	1699.24
Prupe.1G010500	114.963	120.147	109.037	106.869	95.343	105.43	99.5268	113.319	110.116	123.276	118.277	140.892	115.674	126.293	108.339	126.557	108.065	114.627	99.4342	106.402	103.823	101.813	108.394	122.516	115.75	112.616	118.078	127.009	114.58	117.161	114.885	111.494
Prupe.1G010600	14.5451	14.6599	15.4485	16.0348	12.7808	13.6514	13.3881	18.5302	14.3059	16.8872	14.1241	16.475	15.1497	18.942	17.0937	18.7675	12.289	13.9976	13.3909	12.9182	12.2484	11.9685	11.36	15.8732	12.9171	13.865	13.0941	14.4875	12.4636	14.6901	15.7676	14.7529
Prupe.1G010700	3.96795	3.80491	2.61065	3.32875	4.98653	4.07472	4.41817	3.90668	4.19883	3.54236	3.90819	4.49432	3.68353	3.9371	2.51647	3.07935	6.50903	5.67149	6.30387	6.28229	5.01719	7.68702	7.59884	6.11666	6.28281	6.87895	5.62392	5.62972	6.55096	6.97138	5.3767	5.36891
Prupe.1G010800	16.7671	15.9212	9.32591	16.708	22.8892	22.2752	22.5089	23.1633	22.5518	15.2604	17.77	18.3391	11.4703	20.8999	12.0491	11.677	22.1356	26.4484	25.7678	22.6001	19.6481	24.4965	22.8956	19.2776	27.5181	24.9118	27.6467	25.4233	26.9218	32.08	23.3948	29.1421
Prupe.1G010900	20.3027	17.301	17.5659	20.4558	25.4474	20.262	23.8406	22.1503	22.1529	26.967	19.9459	27.6343	17.2841	18.5668	16.4673	23.3022	23.1952	26.8579	30.755	28.3194	26.5649	29.4422	35.0627	29.8905	45.111	30.957	31.7405	35.1604	30.5537	30.0429	20.6558	29.3634
Prupe.1G011000	0	0	0	0	0	0	0	0	0	0	0	0	0	0	0	0.0175331	0	0	0	0	0	0	0	0	0	0	0	0	0	0	0	0
Prupe.1G011100	0	0	0	0	0	0	0	0	0	0	0	0	0	0	0	0	0	0	0	0	0	0	0	0	0	0	0	0	0	0	0	0
Prupe.1G011200	51.5413	42.7252	45.3868	53.1877	61.0509	47.5787	66.6774	53.6567	56.1242	44.6057	47.9419	45.4199	64.6375	51.4167	55.9627	33.2777	51.7269	45.8845	48.4247	46.9099	53.0087	53.2499	62.2191	51.9983	56.5806	55.3723	53.8787	50.3953	62.5168	67.253	49.948	52.5825
Prupe.1G011300	26.0159	26.4059	24.7633	26.5147	26.5246	28.1978	27.334	30.4041	28.8213	32.2761	31.0893	31.3915	27.6437	28.9569	28.3271	31.6595	27.4949	29.1882	22.3326	24.2028	24.429	25.6028	26.6361	29.0011	27.1341	29.4063	29.3202	30.3505	28.5105	25.3926	27.6561	26.156
Prupe.1G011400	24.1386	24.6232	23.4826	25.9037	25.5426	24.4272	31.3786	31.347	28.4193	30.2035	24.715	27.5544	29.5322	29.3468	22.0176	24.5687	26.1356	34.2151	30.2465	31.9233	24.0606	34.6312	32.952	35.7214	32.3593	37.2247	31.2243	31.018	34.9605	34.5354	27.9025	29.3256
Prupe.1G011500	1337.58	1194.28	1872.18	1613.24	1886.71	1405.89	1591.13	963.041	948.859	698.556	1034.39	892.491	1548.14	1053.69	1206.22	1038.3	1362.04	1080.62	1909.53	1749.07	1927.89	1626.27	1588.33	973.243	1243.19	1064.99	1171.05	1160.46	1607.87	1586.09	1322.7	1221.2
Prupe.1G011600	6.64808	7.79615	42.8704	42.4725	31.558	49.8575	11.7619	20.3861	5.23353	9.55189	11.672	13.0751	19.0519	29.1663	42.1253	38.5084	6.84141	9.65088	17.3581	19.0449	17.9833	19.6037	4.816	9.21974	7.14553	4.67921	10.2578	15.0399	18.8124	18.0165	14.5202	12.731
Prupe.1G011700	17.8752	21.7333	18.1204	14.5629	19.8577	22.8154	18.2486	18.2875	17.2214	19.5212	17.1046	17.8444	12.2127	16.1791	17.0363	19.5336	18.5388	21.2622	17.51	22.5154	20.5813	20.5176	20.1999	19.9192	14.6417	19.7206	15.936	18.4997	16.9809	14.6575	22.5679	20.6315
Prupe.1G011800	28.5123	28.0429	32.2874	36.4696	29.6266	39.389	30.6199	41.0352	33.7368	38.7186	30.0836	35.1589	24.0636	28.0037	30.5049	33.1375	27.6406	30.1072	28.8757	29.2504	34.4391	35.3264	31.3344	40.892	38.0745	36.0295	30.2947	33.3226	26.4106	26.3018	29.3266	27.7696
Prupe.1G011900	0	0.0251339	0	0.0571479	0.0229142	0.0222995	0.0535579	0.0731332	0.0234337	0.113884	0.952638	0.849851	1.03817	1.02428	1.03511	2.17619	0.0626588	0	0	0	0	0	0.0204292	0	0	0	0.0540358	0.0285889	0.0279747	0.0246115	0.0300074	0.0288225
Prupe.1G012000	0.678082	0.718163	0.553155	0.365999	0.474123	0.615203	0.791554	1.00881	0.946653	1.16697	1.67193	1.74648	1.18942	0.983985	1.01989	0.969991	0.823165	0.52085	0.371435	0.519522	0.304774	0.542509	0.322061	0.271169	0.68484	0.549526	1.14469	0.816886	0.523702	0.969983	0.620888	0.624769
Prupe.1G012100	4.31549	4.35882	3.38102	2.92401	3.35683	3.33883	4.26913	2.65216	2.75139	3.01773	4.20082	3.7402	3.45888	3.72371	2.82465	3.0976	4.58961	3.39617	2.93273	3.44987	2.83215	3.1202	3.21284	2.59398	3.02154	4.00512	3.37594	3.1719	3.34482	4.24173	3.26463	3.44618
Prupe.1G012200	3.81358	4.01789	5.24923	5.67619	4.52496	4.58704	3.08475	3.18065	4.46227	4.63167	3.60425	3.796	4.90959	4.78581	7.111	5.29868	2.03769	1.5978	3.47107	3.07595	1.97378	3.06718	2.42534	2.80366	1.95497	2.34134	2.09602	2.11708	2.10448	2.11184	6.41947	4.81082
Prupe.1G012300	0	0	0	0	0	0	0	0.183518	0	0	0.224111	0	0	0.192772	0	0	2.20127	3.41102	4.09923	2.94028	1.99595	2.88349	3.84482	3.10778	4.85874	2.39921	4.47465	1.72176	3.36953	7.04055	2.25898	2.16978
Prupe.1G012400	0	0	0	0	0	0	0	0	0.0537692	0	0	0	0	0	0.105559	0	0	0	0	0	0	0	0	0.0526241	0	0	0	0	0	0	0	0
Prupe.1G012500	1.09785	0.374215	2.65961	4.25434	1.53525	0.996043	1.79419	1.45183	1.39561	1.6956	1.1081	1.62686	2.51628	1.33441	1.88365	2.70009	0.777433	0.843281	2.65049	1.01767	2.13826	1.24751	1.82501	2.56104	1.29359	0.395426	1.2068	1.4898	0.624767	1.64897	2.01049	1.71654
Prupe.1G012600	0	0	0	0	0	0	0.175043	0	0.0765883	0	0	0	0	0.0836911	0	0	0	0.0617035	0	0	0	0.0782409	0	0	0	0	0	0	0.0914294	0.0804376	0	0
Prupe.1G012700	7.5477	7.55627	6.19237	6.32015	5.85562	8.52383	5.11804	7.53835	7.24643	9.83123	7.67149	9.95929	3.99218	6.54373	4.64326	6.11971	7.53512	13.9871	6.79112	7.25506	5.93082	8.6366	7.94055	12.7067	4.58442	7.98456	7.25241	7.36714	6.72826	6.02509	10.1814	8.35574
Prupe.1G012800	7.91207	7.1617	5.73847	7.61381	4.79987	8.41485	4.45454	7.43437	6.64117	10.349	6.64862	7.89119	4.20207	5.28504	6.41268	5.22727	6.43393	9.47964	5.96763	5.50441	4.38995	6.2314	4.122	10.8447	4.62633	5.80867	6.78305	6.73712	7.62647	4.51098	8.82769	8.30153
Prupe.1G012900	1.3233	2.93191	4.12172	3.846	2.26176	2.60127	1.68205	2.40621	2.94386	3.06571	1.06853	2.61459	1.9498	2.29777	3.71532	1.16235	1.49934	2.71055	4.32235	2.80377	3.56866	3.65183	2.93305	1.44058	3.56396	1.42989	1.45463	2.56534	2.76125	1.54591	1.34631	3.62082
Prupe.1G013000	58.8611	61.2172	56.3943	55.898	53.2988	62.6549	50.5443	70.2235	59.0913	72.3197	53.3739	60.446	43.8572	58.9566	51.7239	73.5708	56.3943	67.9405	54.3871	54.0303	53.007	60.2635	56.1703	78.639	53.5243	56.9794	70.9173	61.7658	49.3132	45.3423	68.7654	64.3151
Prupe.1G013100	25.865	21.5301	21.6971	17.0896	41.3434	23.7102	42.4901	25.698	43.39	29.65	23.7941	25.6628	23.8686	17.9026	20.7094	17.8294	32.9691	18.6988	27.3014	31.4307	39.1805	32.2095	38.9426	29.5842	50.709	46.9515	43.558	40.3131	26.3574	28.3641	27.1253	30.0423
Prupe.1G013200	23.6281	17.9124	18.3133	20.2223	29.4541	19.8877	28.3748	19.3456	28.9938	18.4708	20.33	20.0887	26.1813	19.8509	19.5443	15.4934	26.3394	19.3205	24.9458	26.7597	29.508	27.6709	31.1773	23.2201	32.0194	31.12	27.448	26.1637	28.0312	31.2938	24.1706	24.3176
Prupe.1G013300	49.71	52.5273	51.3562	54.7225	49.4905	58.1293	46.5375	54.1122	52.6604	60.6246	52.553	52.4434	48.3475	56.1375	58.6984	54.1432	43.1287	47.9884	48.6326	44.9579	44.8513	49.1343	42.797	47.0722	46.7964	48.9395	46.4806	44.7574	45.8913	40.9273	54.4707	50.8084
Prupe.1G013400	29.3727	25.3405	38.0584	37.9209	49.0838	40.2248	49.944	38.9481	46.3469	34.3359	27.905	26.0454	22.0866	21.3634	22.8211	20.362	35.6573	25.5417	46.6159	50.3241	57.2917	44.4168	52.9077	34.2047	57.8916	44.6565	30.2861	30.8499	32.8003	33.6929	25.7111	25.5314
Prupe.1G013500	620.013	617.925	458.769	489.365	360.218	597.847	356.54	553.474	603.583	720.773	592.775	622.694	460.262	527.377	448.229	501.408	529.903	661.498	361.306	404.13	385.032	450.762	441.576	675.585	405.063	421.976	456.741	465.56	398.589	362.855	547.587	531.482
Prupe.1G013600	15.3089	14.8439	17.3508	21.3781	15.6653	17.5691	15.1509	19.7509	17.5614	18.4538	16.2152	14.8225	15.9065	16.0129	18.8936	14.4969	13.1127	15.9989	16.5525	16.6461	13.4601	14.079	13.9157	16.6752	14.907	15.4546	15.856	14.7561	14.5432	15.7263	16.2329	16.3429
Prupe.1G013700	451.833	436.61	402.274	423.496	296.682	397.855	368.46	504.745	476.652	531.161	546.983	543.39	537.399	554.029	571.04	456.025	378.284	417.016	278.744	291.679	256.372	280.528	289.619	404.82	402.182	395.813	482.112	454.805	422.511	414.537	388.844	369.207
Prupe.1G013800	1.00823	1.37467	2.04372	1.17211	2.50654	1.52456	2.87698	2.09521	2.28872	1.82413	1.04672	1.42291	1.36766	0.90035	1.52769	1.8218	1.06075	1.62264	1.35002	1.48772	2.24424	2.10429	1.67603	2.01598	2.61842	2.49015	1.58327	1.8987	1.25682	0.913424	1.40676	1.29491
Prupe.1G013900	217.307	207.538	211.293	199.853	180.6	181.61	237.366	199.087	232.326	190.755	177.626	170.27	225.591	173.306	167.55	139.917	200.735	175.294	161.557	175.577	178.74	172.098	198.562	168.302	209.359	205.354	171.358	194.134	212.759	191.86	176.326	182.281
Prupe.1G014000	145.532	144.429	203.334	182.578	143.824	150.827	144.086	143.441	133.696	131.726	168.806	175.162	254.352	248.772	222.76	265.424	153.288	139.607	158.484	152.957	129.779	124.871	128.101	123.825	135.708	129.581	144.483	141.661	159.488	154.477	149.122	136.717
Prupe.1G014100	30.7659	28.3515	28.9629	22.8781	38.3495	23.2789	35.1021	26.2278	32.2481	25.9775	25.7393	33.3978	43.8467	28.5648	31.303	25.2443	35.7684	31.6099	31.9795	37.7462	44.0568	34.5246	46.7422	30.334	49.2744	40.6091	33.7817	32.5469	40.7136	49.8112	31.659	33.1333
Prupe.1G014200	0	0	0	0	0	0	0.154008	0	0.0673845	0	0	0	0	0.0736338	0	0	0.240237	0	0.180669	0.0561556	0.127067	0	0.176235	0	0	0	0	0	0.160884	0.212314	0.172575	0
Prupe.1G014300	75.7515	90.822	92.4405	85.257	71.0311	86.855	79.064	99.8496	85.9346	97.3614	80.9802	94.7915	82.2825	93.2179	92.0591	104.841	75.8464	88.2072	73.247	86.4434	75.2996	73.4604	76.1029	102.237	80.1654	72.0071	70.8392	73.9366	67.8497	72.0051	82.5643	76.858
Prupe.1G014400	50.127	47.9283	52.6077	53.226	58.6265	51.7176	53.8257	47.5634	52.7091	43.8527	40.1109	33.1629	44.5288	36.67	40.9849	34.334	47.4405	43.1602	60.06	57.8008	66.5336	51.5552	54.5999	44.7478	63.6944	54.8491	50.0292	47.5707	50.153	45.1202	54.2392	44.7762
Prupe.1G014500	0.0303273	0	0	0	0	0	0	0	0	0	0	0.0299605	0	0	0	0	0	0	0	0	0	0	0	0	0	0	0	0	0	0	0	0
Prupe.1G014600	0.496871	1.01619	0.294785	0.577637	0.0661747	0.193198	0.0773358	0.633611	0.203025	0.328888	0.859735	0.210369	0.139449	0.443707	0.332148	0.299271	0.844453	1.14497	0.0604827	0.338386	0	0.345677	0.117996	0.861039	0.286756	0.76699	0.780259	0.660502	0.0807889	0.568611	0.779933	0.499424
Prupe.1G014700	0	0.64768	0.657596	0.736329	0.196827	0.383094	0	0.209399	0.20129	0.391293	0.511432	0.625714	0.207386	0.219957	0	0.44507	0.179408	0.324339	0.179897	0	0	0.6169	0.175482	0.591009	0.426457	0.684391	0.232077	0	0	0.63422	0	0.742733
Prupe.1G014800	0	0	0	0.0722436	0	0	0	0	0	0	0	0	0	0	0	0	0	0	0	0	0	0	0	0	0	0	0	0	0	0	0	0
Prupe.1G014900	30.6028	36.1003	44.7861	49.2982	42.4548	47.0015	35.6183	39.0544	28.3806	33.6826	36.9399	32.6059	48.5283	45.7028	52.7842	58.4585	33.9046	34.9792	47.8808	43.2362	37.0866	39.9798	35.5935	35.9628	31.5407	31.3749	33.2954	33.7736	32.6913	31.1666	42.5902	43.358
Prupe.1G015000	0.567852	0	0.196523	0.220052	0.176466	0	0.618686	0.187737	0.721866	0.175407	0	0.37399	0.557797	0.197203	0.177146	0.199514	0.643393	0.145393	0.645149	0.451182	0.680613	0.553083	1.41596	0	0.573511	0.204531	1.66455	0.220167	0	0.379074	0.231091	0.221966
Prupe.1G015100	5.91395	4.81836	5.59101	6.56784	6.4772	5.8672	5.91952	5.93714	5.47802	5.41355	4.57153	4.2037	3.58944	3.73189	4.04978	3.14213	4.37179	4.93042	5.08019	5.1	6.41838	6.18161	5.35514	6.9765	5.05025	4.31216	3.96394	3.94276	3.99486	4.23677	4.87215	5.44092
Prupe.1G015200	0	0	0	0	0	0	0	0	0	0	0	0	0.14886	0	0	0.319467	0	0	0	0	0	0	0	0	0	0	0	0	0	0	0	0
Prupe.1G015300	24.0144	22.4488	24.5198	29.9782	29.9408	25.0032	26.0066	27.2617	24.9991	20.9468	23.7861	26.1178	27.1418	29.5029	26.2314	26.6465	20.2531	20.335	26.3793	25.316	24.7083	26.5601	25.792	21.1595	27.7968	26.4177	25.6821	22.0011	26.8796	28.8268	24.9914	27.355
Prupe.1G015400	28.5394	27.1147	40.2081	34.6386	29.8594	36.0855	28.5854	34.604	30.2702	35.3705	51.8085	56.7332	49.0767	58.2309	51.9165	66.9302	25.0228	30.9798	28.1234	27.0002	28.603	30.7195	29.0571	28.6489	29.1057	30.3858	30.9882	34.0075	27.4792	28.6474	31.1797	30.7668
Prupe.1G015500	34.1452	34.6135	45.7557	39.6955	41.5692	37.3628	41.8017	39.3022	32.2721	33.2206	37.5891	43.3178	39.5793	47.6117	43.1157	52.4635	33.0438	31.0067	35.0905	42.2541	41.0809	37.3691	36.3223	36.6993	43.4622	37.856	33.7072	38.5101	37.5984	38.6408	41.5964	36.0454
Prupe.1G015600	3.43733	4.02039	4.33852	3.761	6.30439	5.42185	4.25906	4.47879	5.09787	4.20546	2.61228	2.50798	2.44959	2.64489	3.53228	3.07845	3.47459	2.88188	4.28808	4.35547	6.07886	4.77024	5.30323	4.65389	5.44562	3.49572	2.71654	2.84836	3.45199	3.66688	3.83996	4.08351
Prupe.1G015700	14.8933	13.4456	12.9888	14.5934	9.52096	13.0875	10.5704	12.7879	12.4956	14.6295	15.6165	17.866	7.44018	9.48715	11.947	8.43218	15.0063	12.2243	9.06459	12.5095	10.5192	10.1541	9.12505	14.5721	10.6581	8.69017	14.6406	12.7697	14.6263	12.7827	15.4813	13.872
Prupe.1G015800	11.3801	12.0479	6.25518	6.07022	8.98685	8.25987	9.48149	6.90504	8.04177	9.18106	15.2432	12.8297	8.94289	7.39271	6.8914	21.5913	6.94001	7.61009	8.09976	7.02082	8.54501	7.82409	11.7958	4.74729	8.65396	9.54809	8.97742	13.8598	7.7715	8.9822	6.8651	9.73402
Prupe.1G015900	15.339	14.8568	16.1059	20.8605	13.5987	16.8837	11.5408	15.6729	12.1686	16.1991	18.3334	14.982	15.039	20.5639	20.1517	15.924	13.7725	14.6722	16.0788	13.4522	12.6179	12.4876	10.0552	12.5036	11.1366	11.8211	14.7934	14.9466	15.3502	15.0117	16.0062	15.1027
Prupe.1G016000	101.344	116.494	62.1248	70.8741	56.5205	98.0352	63.4111	92.6287	116.034	131.386	97.6801	84.4629	92.7357	124.68	86.2421	113.241	81.8541	123.113	63.192	59.0584	45.0183	68.4421	71.9535	97.302	72.1092	86.1067	98.5072	100.168	83.5091	80.3591	90.4034	91.1323
Prupe.1G016100	45.4038	68.0804	47.3845	75.7577	26.9766	78.972	27.6818	79.3321	39.7001	81.0982	67.531	77.3919	53.6123	93.6264	64.5089	129.687	41.9814	103.181	54.9252	32.1499	18.1869	46.7434	45.9511	91.7584	24.4726	37.3677	44.2206	50.0755	38.8248	35.3351	75.5372	67.0369
Prupe.1G016200	2.81156	4.10724	2.91909	7.0041	4.11897	7.65253	2.18804	3.18694	2.29765	4.46646	2.43242	8.72948	5.52355	6.27683	4.51074	7.62047	4.43706	3.39369	4.79141	2.55303	1.44423	5.08566	3.67228	5.62179	2.43393	3.03803	3.5321	6.54058	3.20003	2.81532	4.90365	7.06502
Prupe.1G016300	0	0	0	0	0	0	0	0	0	0	0	0	0	0	0	0	0	0	0	0	0	0	0	0	0	0	0	0	0	0	0	0
Prupe.1G016400	0.0773132	0.632476	1.20405	1.52797	0.360388	0.982015	0.421171	0.536768	0.589694	1.50455	4.58848	4.81183	3.72127	4.99396	2.60479	5.70442	0.131397	0.118772	0.0658779	0.307142	0	0	0.128522	0.072142	0.156167	0.334163	0.084986	0.179855	0	0	0	0.0906622
Prupe.1G016500	0	0.290339	1.37566	1.32031	0.617631	0.858658	0.721801	1.40802	0.360933	0.701628	2.75115	1.86995	3.53271	4.33847	2.39147	5.38688	0.0804241	0	0.322574	0.451182	0.425383	0.368722	0.314657	0.264935	0.477926	1.12492	0.104035	0.330251	0.538592	0.473842	0.115546	0.443932
Prupe.1G016600	2.6466	3.90921	9.87177	12.0793	4.20367	5.86954	7.90298	12.6387	12.2427	13.9887	43.9284	43.6734	27.4416	32.1688	19.1729	42.2578	3.99823	3.99053	3.59152	3.03742	4.14141	3.72343	7.90294	6.85993	13.5629	14.087	7.327	6.49887	5.91298	6.87071	3.94919	3.33345
Prupe.1G016700	0	0	5.79576	4.65093	0.520425	2.36349	1.2164	2.67604	4.96742	8.6217	53.3017	70.8648	20.5629	31.3085	14.2797	31.2831	0	0	0.23783	0.443534	0.0836346	0.271854	0.309324	0.260445	2.06723	0.904788	0.409085	0.324654	0.423571	0.558973	0	0
Prupe.1G016800	24.3802	20.9059	18.7656	25.6817	18.1235	22.4474	19.8674	21.7509	23.2062	23.5234	23.3513	23.1331	25.2505	22.7221	22.6664	21.8877	18.9428	20.3004	18.002	17.1691	17.764	18.1519	16.0245	19.4514	21.0535	18.532	22.3847	23.5928	21.1659	19.1441	19.9088	21.9487
Prupe.1G016900	0.0992031	0.202888	0	0	0	0	0	0	0	0.18386	0.841091	0.29401	0.682125	0.206707	0.557049	0.941082	0.1686	0	0	0	0.178353	0	0	0	0.400767	0	0.436193	0.230778	0.225819	0.198671	0	0.232663
Prupe.1G017000	0	0.474357	0	0	0.0720777	0	0.0842343	0	0.0737117	0.14329	0.187285	0.152757	0.0759442	0	0.361777	0.814917	0	0	0	0	0	0.0753023	0.128522	0	0	0	0.084986	0.269783	0	0.154833	0	0
Prupe.1G017100	0	0	0	0	0	0.0725274	0	0	0	0	0	0	0	0	0	0	0	0	0	0	0	0	0.0664445	0	0	0	0	0	0	0	0	0
Prupe.1G017200	0	0.0745119	0.226958	0.169421	0.135863	0	0.158778	0.144541	0.138943	0.067524	0.176512	0	0.0715757	0.0759145	0.20458	0	0.185758	0.22388	0.124177	0.057895	0.131003	0.0709708	0	0.0679922	0	0.0787352	0.160195	0.169509	0.331735	0.291853	0.35584	0.170894
Prupe.1G017300	9.18226	9.12517	6.98223	6.37913	9.50778	8.91746	10.8698	11.3061	9.96994	11.0772	9.68948	13.835	11.3789	13.0504	8.76633	12.7554	9.21581	9.45143	8.98908	9.29208	8.81888	9.37531	10.9797	10.1024	11.2144	12.3175	11.0887	10.8094	10.6612	11.3775	7.33071	8.51448
Prupe.1G017400	247.658	267.381	235.862	218.154	182.283	220.757	199.899	238.304	223.408	260.841	245.577	262.281	234.909	237.934	206.968	250.544	230.659	249.035	178.377	196.328	201.903	195.837	192.16	253.056	198.04	198.513	218.902	220.698	197.03	192.97	227.431	202.248
Prupe.1G017500	0	0	0	0	0	0	0	0	0	0	0	0	0	0	0	0.31849	0	0	0	0	0	0	0	0	0	0	0	0	0	0	0	0
Prupe.1G017600	0	0	0	0	0	0	0	0	0	0	0	0	0	0	0	0	0	0	0	0	0	0	0	0	0	0	0	0	0	0	0	0
Prupe.1G017700	0	0	0	0	0	0	0	0	0	0	0	0	0	0	0	0	0	0	0	0	0	0	0	0	0	0	0	0	0	0	0	0
Prupe.1G017800	1.83607	1.70289	1.72896	3.02805	2.07001	2.01447	1.4887	1.60931	1.05847	2.49284	1.29295	2.15133	1.21635	1.82392	1.99806	2.16034	1.45139	2.49267	2.32856	1.45883	1.80404	2.28738	2.20042	2.3906	1.5525	1.89169	2.06522	1.88731	2.18696	1.88128	2.81504	1.2518
Prupe.1G017900	0	0	0	0	0	0	0	0	0	0	0	0	0	0	0	0	0	0	0	0	0	0	0	0	0	0	0	0	0	0	0	0
Prupe.1G018000	0	0	0	0	0	0	0	0	0	0	0	0	0	0	0	0	0	0	0	0	0	0	0	0	0	0	0	0	0	0	0	0
Prupe.1G018100	0	0	0	0.250255	0	0	0	0	0	0.199483	0	0.212661	0	0	0	0	0	0	0	0	0	0	0	0	0.652229	0.116302	0	0	0	0	0	0
Prupe.1G018200	5.51724	5.69914	5.1467	5.01405	5.8747	4.37039	5.37036	6.16657	6.355	6.54018	6.37725	7.74694	3.7139	5.07697	4.0626	4.30991	6.11634	5.07689	5.32165	6.11934	5.9163	5.34646	6.65756	6.84686	7.72192	6.77873	8.52765	6.97122	5.45078	6.19766	5.36816	5.28755
Prupe.1G018300	5.65266	4.71865	5.77902	5.59919	7.55528	6.8031	6.5986	5.97831	6.21425	5.71931	5.48424	5.81224	5.32594	6.06943	5.93795	5.35019	6.15139	4.98437	7.27402	7.44726	6.99982	7.69666	6.87974	5.03238	7.36927	6.73124	6.34046	5.56858	7.41843	7.39293	6.19697	5.78317
Prupe.1G018400	6.84411	6.14297	6.76453	6.84478	6.91004	7.45677	7.13117	6.37316	8.83336	7.53327	6.47969	7.41091	7.16329	6.47656	6.57304	4.85134	6.73023	6.84113	6.64673	6.76772	6.74344	6.54966	6.3097	8.03172	8.27064	7.49228	6.99769	7.02218	7.95983	6.94304	6.64084	6.27346
Prupe.1G018500	15.7135	14.333	14.6177	14.3949	12.6571	14.1993	14.9972	15.4603	14.8017	16.0176	17.662	19.2491	15.3117	16.8293	14.5293	18.0865	13.7267	16.1253	11.0328	13.1342	11.8653	11.448	13.2174	15.4249	14.537	15.485	15.7529	14.768	13.2346	13.8463	13.2754	12.2352
Prupe.1G018600	0	0.0358291	0	0.244398	0.359315	0.0317886	0.0763485	0.0347512	0.233839	0.0974069	0.21219	0.103842	0.240921	0.182518	0.163954	0	0.178644	0.0269132	0.119421	0.278389	0.251971	0.170632	0.320347	0.0653883	0.212321	0.22716	0	0.122263	0.0398788	0.105253	0	0.164349
Prupe.1G018700	0.126189	0.0322599	0.0982615	0.0733507	0.411754	0.200354	0.137486	0.0625789	0.300778	0.058469	0.114631	0.0934975	0.0619774	0.164336	0.118097	0.0332524	0.0536161	0.0726966	0.0537624	0.225591	0.453742	0.245814	0.157328	0.0294372	0.318617	0.272708	0.0693564	0.183473	0.215437	0.284305	0.0385152	0.480926
Prupe.1G018800	1.81261	1.28171	1.48152	1.23296	2.42692	1.31212	2.35304	1.49178	2.02232	1.55463	1.07437	1.10489	1.0039	0.90404	0.775998	0.670732	1.58946	0.962762	1.62666	1.60872	2.61745	2.29134	1.90728	1.43946	2.16175	3.00042	1.3142	1.68219	1.2071	1.17784	1.50669	1.10801
Prupe.1G018900	6.26973	8.78592	7.95607	7.35636	12.2856	9.48055	7.52674	9.21255	6.97394	5.86387	21.5865	18.7538	16.0811	21.2291	23.2533	28.6984	6.11715	5.30643	6.77691	5.48893	8.08877	7.12443	8.34765	8.01717	16.1823	15.6196	17.0384	14.6529	8.52356	9.41715	8.36328	7.89688
Prupe.1G019000	10.7972	10.9617	8.6294	8.89499	14.1939	10.7826	11.5099	12.0572	10.8867	12.0572	14.1126	17.1894	16.8247	18.4515	20.4277	23.785	11.3535	9.45708	10.8549	11.1401	11.2072	12.1052	9.58776	9.67638	12.4346	13.7233	12.4238	14.5918	12.068	12.2895	11.7595	13.4358
Prupe.1G019100	72.9857	67.7049	75.2606	68.2024	78.9007	70.5607	92.0049	74.7321	104.023	78.1776	79.2396	69.2165	64.7723	60.732	64.698	38.5307	71.9882	64.3072	60.3893	73.4837	74.0663	69.3919	88.9807	80.112	84.5963	75.7297	71.7322	78.2171	73.9657	84.7242	81.2378	87.7016
Prupe.1G019200	0.47321	0.677459	0.786092	0.660157	0.176466	0.429329	0.721801	0.750946	1.17303	1.05244	1.26095	0.37399	0.371865	0.493008	0.797156	0.798057	0.321697	0.65427	0.564505	0.225591	0.340306	0.276541	0.943971	0.52987	0.860267	0.102265	1.14438	0.550418	0.646311	0.189537	0.924365	0.887864
Prupe.1G019300	0	0	0	0	0	0	0	0	0	0.12717	0	0	0	0	0	0	0	0	0	0	0	0	0	0	0	0	0	0	0	0	0.167541	0.160925
Prupe.1G019400	13.1212	17.2463	13.2359	10.3042	19.4455	11.4986	18.321	13.4	15.0846	13.9554	12.6317	16.1622	21.8882	16.1815	10.2099	14.2319	16.4645	16.8932	17.4059	22.1866	25.042	19.4038	30.7557	12.3672	23.9773	23.3168	15.8529	17.5744	17.7342	24.2452	13.5112	14.1044
Prupe.1G019500	747.041	773.4	446.435	449.127	417.107	595.279	440.642	607.14	702.316	811.141	658.061	796.786	535.237	603.77	428.161	629.866	703.604	788.758	394.24	460.105	490.665	509.328	556.366	747.294	569.178	572.004	570.872	585.058	496.223	469.483	593.443	573.56
Prupe.1G019600	0	0	0	0	0.0404014	0	0.0472155	0	0	0	0	0.0856241	0	0	0	0	0	0	0	0	0	0	0.0360199	0	0	0	0	0	0	0	0.0529078	0
Prupe.1G019700	10.5323	12.4748	14.8685	13.6537	7.91174	11.2742	10.4019	15.8571	11.1253	17.6946	19.4564	27.6216	19.2774	21.3932	18.8628	36.0998	8.04858	12.1642	7.48946	7.88668	7.76493	8.3395	9.63588	13.1509	9.03017	8.43312	9.57852	10.2236	8.88281	7.66316	6.47552	9.41858
Prupe.1G019800	31.638	28.8316	26.6307	28.4267	24.0058	26.1688	23.0526	31.9238	29.6408	38.4285	28.71	32.685	24.9504	23.7594	24.9389	24.2482	27.4787	28.0583	22.9189	23.5517	22.519	25.2742	21.2365	32.5019	27.0141	26.4756	25.0685	25.4233	25.2747	21.7364	22.9684	24.8703
Prupe.1G019900	30.1739	29.6119	24.4363	24.829	13.5811	14.2971	19.5429	17.6649	17.7537	17.5377	19.056	12.7646	27.6736	24.2041	17.1662	18.7463	31.3676	30.2413	27.2868	22.7666	11.5921	12.9549	16.2356	12.0329	16.0433	20.7781	27.9885	29.2917	24.9715	30.5186	20.2905	24.5696
Prupe.1G020000	12.4272	13.7842	9.65921	8.09202	8.32519	8.65634	11.653	7.71191	11.0713	9.40797	11.1861	9.15736	12.2071	12.0981	8.5797	8.5536	12.5223	10.7975	15.0446	12.6526	7.3864	6.68032	9.39786	6.74847	12.6196	15.336	15.3401	15.7186	17.2745	16.1497	11.9386	13.0997
Prupe.1G020100	4.9296	6.1368	1.89148	3.61296	3.79651	3.40297	3.26924	5.42074	5.00648	4.27027	5.19198	6.14042	5.26338	12.5046	4.01172	9.94022	4.09797	6.25601	6.57464	4.68309	2.69735	4.27949	3.652	2.69992	3.03053	5.67406	8.59944	6.4818	6.83043	6.11657	7.71925	5.15241
Prupe.1G020200	23.194	24.8247	23.5191	33.2558	25.8038	28.1978	26.2811	31.976	30.6641	32.5985	33.8986	32.8427	30.5296	35.7632	38.9272	45.4724	22.7974	21.854	27.0099	22.36	20.9888	22.5907	21.3989	31.3096	22.7224	25.9812	27.1955	24.6401	25.1667	20.3605	24.9188	24.5695
Prupe.1G020300	60.7625	64.0359	50.4348	54.5043	53.3745	61.8738	47.615	56.9063	67.6202	75.562	77.3986	63.4556	55.3856	52.718	68.4634	49.6785	49.5282	46.7048	34.247	41.3533	39.6199	37.8186	43.9811	47.5634	46.0574	52.8915	59.1191	67.9859	49.8821	49.345	60.7183	59.1441
Prupe.1G020400	0.267768	0.068454	0.34751	0.622587	0.249635	0.789547	0.218804	0.86313	0.0638236	0.434239	0.405404	0.396794	0.263026	0.55794	1.06503	0.705599	0.284427	0.411356	0.627447	0.372316	0.481409	0.195602	0.0556405	0.249858	0.202827	0.217002	0.220756	0.467184	0.228573	0.469219	0.408637	0.392501
Prupe.1G020500	0.147033	0.150354	0.19082	0.0854667	0.0685381	0	0.200244	0.0364578	0.105138	0.374698	0.089044	0.181569	0	0.191481	0.0688021	0.0774899	0.124945	0.0564697	0	0.116824	0.132173	0.143209	0.12221	0.171498	0.111374	0.158876	0.121219	0.0427557	0.167348	0.14723	0.0448771	0
Prupe.1G020600	18.0147	14.2882	16.7866	16.5919	26.7972	18.0193	28.6527	19.6492	24.8355	18.6824	15.4732	13.4092	15.2448	14.7651	15.7853	16.6739	15.266	13.7608	21.7708	22.6794	24.7619	20.997	24.3888	15.8784	28.3245	23.8334	16.7306	13.176	17.6639	19.288	16.5104	16.7948
Prupe.1G020700	25.309	24.3278	25.436	25.5391	20.103	23.9724	19.5228	21.9894	19.2075	22.703	19.1284	24.3028	25.2586	27.528	23.9702	27.7439	21.2488	27.3721	21.5656	25.9004	21.0219	20.2136	19.4375	22.6715	23.6186	20.5654	21.7002	26.1413	26.1557	20.3756	26.2024	24.4554
Prupe.1G020800	21.8293	20.2337	13.9166	19.4414	11.1871	21.4265	8.34507	22.6637	19.2302	24.3693	17.472	26.9882	12.2888	15.5607	13.6196	14.5321	11.6073	25.6906	11.2038	11.1571	9.40987	15.4177	11.2472	25.9678	11.8615	15.3113	13.7519	19.4515	11.333	8.82008	21.6635	15.7183
Prupe.1G020900	16.8307	17.2615	12.9516	16.9193	12.8758	16.0335	12.7823	16.7913	18.8313	20.7805	16.6682	14.72	13.6152	16.194	14.4542	11.4791	14.5547	16.5403	14.7209	13.4514	11.0357	13.1626	11.8498	18.9384	17.7484	17.919	21.2218	17.9646	18.8181	14.9696	15.1694	17.2987
Prupe.1G021000	39.2781	32.6678	65.6109	50.8379	40.6056	30.5676	25.7717	23.6339	14.8961	14.3976	27.8044	22.8507	50.1574	44.9226	69.761	61.3654	53.2556	32.9192	77.2751	64.2886	35.5437	30.5202	18.7902	13.1129	18.6888	15.3734	43.1762	32.4883	49.0762	48.5951	57.5442	47.3905
Prupe.1G021100	264.782	286.7	397.072	330.379	333.155	282.576	270.402	284.953	219.759	212.009	327.219	367.967	419.533	481.577	558.321	819.373	287.645	256.955	335.44	338.354	288.175	271.405	227.788	229.33	252.94	249.567	298.597	313.875	279.726	269.817	314.512	287.93
Prupe.1G021200	3.28429	3.45308	4.03424	4.57103	2.63063	3.8191	2.67113	3.80799	3.1754	3.6865	3.0255	4.47843	3.72596	3.51808	4.459	3.31552	3.81292	2.30955	3.2715	3.74886	3.61767	2.20767	2.80672	3.10778	3.97108	3.74877	3.25429	4.14298	3.89602	3.05708	4.34854	4.33956
Prupe.1G021300	18.1279	17.9639	18.1457	20.8138	21.732	22.2888	21.0952	22.0296	19.0161	19.1691	22.2285	21.1447	22.8537	23.0002	24.2513	19.2259	18.1691	19.1634	18.8495	17.719	16.2353	18.7709	17.6223	17.9203	16.7451	17.8427	21.1355	20.0418	20.4794	19.4552	21.4745	21.179
Prupe.1G021400	1191.14	1463.44	673.504	594.443	202.9	193.703	47.5145	90.0372	50.3366	57.6675	839.33	729.224	464.962	565.567	721.638	615.632	1170.13	1132.2	524.683	474.255	137.47	111.067	37.3485	89.2632	44.9644	62.1455	823.596	776.482	259.577	274.608	588.499	421.932
Prupe.1G021500	52.5233	87.7436	8.72873	9.47151	2.42409	2.51632	0.283293	0.859636	0.330539	1.12445	5.35389	7.1068	3.49064	6.59177	6.24579	6.39495	70.7055	78.758	12.6288	7.09305	1.32451	0.422089	0.504279	0.48525	0.087536	0.561921	8.38409	8.77077	1.28242	0.954667	7.5129	3.5573
Prupe.1G021600	10.7212	19.3832	2.49339	3.29047	2.07899	1.55632	0.654132	0.850681	0.899513	0.397407	0	0.169464	0.674005	1.34036	2.32781	0.813644	18.5855	16.5362	5.70049	5.45178	2.92982	1.92139	0.427737	0.480195	0.173248	0.556068	0.565688	0.399053	0.0976199	0.171768	3.45554	2.21272
Prupe.1G021700	34.4955	47.2397	5.12925	5.6426	3.07051	1.49407	1.69976	1.63331	0.578443	1.60636	1.36472	0.856241	1.3622	1.89626	7.70584	4.2024	30.6391	22.5023	8.34534	7.29964	1.55824	0.759761	0.21612	0.404375	0.262608	0.374614	1.04801	0.806508	0.197295	0.260364	5.39659	2.13438
Prupe.1G021800	3001.84	3036.81	1665.16	1301.83	456.719	412.182	177.526	273.148	158.426	192.404	2201.56	1462.37	1123.96	1031.38	1620.47	964.008	2960.85	2158.12	1268.31	1212.37	421.634	302.653	50.4858	172.272	120.518	99.1645	1877.15	2042.03	634.249	834.015	1212.26	872.976
Prupe.1G021900	19.1316	23.7118	11.9431	9.0092	12.1353	8.1844	9.63058	11.1089	9.46653	11.2209	11.8062	14.6537	12.6079	16.589	15.0717	18.8255	14.9199	13.0678	10.2145	12.6994	5.55125	7.43001	6.54185	6.9487	4.95286	6.93449	11.3138	13.4504	8.40679	7.27487	8.57417	8.87456
Prupe.1G022000	0.567852	0.580679	0.0982615	0.550131	0.176466	0.515195	0.309343	0.56321	0.766983	0.613925	0.286578	1.44921	0.371865	0.788812	0.265719	0.897814	0.321697	0.472528	0.161287	0.263189	0.127615	0.184361	0.432653	0.309091	0.19117	0.715857	0.676224	0.495377	0	0.33169	0.519956	0.166475
Prupe.1G022100	2.08497	2.02365	1.02732	1.1914	1.31781	1.44277	1.07805	1.64733	1.17923	1.63738	1.66929	2.44378	2.1869	1.80403	2.41428	3.83658	1.71169	1.95438	1.44535	1.15119	0.984771	1.23909	0.881174	1.45089	1.1421	1.48921	2.09766	2.01411	1.76973	0.81387	1.16488	1.61616
Prupe.1G022200	0	0	0	0	0	0	0	0	0	0	0	0.0614682	0.0611188	0	0	0	0	0	0	0	0	0	0	0	0.0628407	0	0	0	0	0.0623037	0	0.0729637
Prupe.1G022300	118.082	129.441	149.386	146.716	119.141	129.922	110.297	110.493	96.6636	109.566	122.249	145.592	134.031	155.043	112.853	156.46	118.141	121.071	137.41	152.067	124.225	134.82	118.836	140.208	94.7325	94.6289	113.033	115.369	110.212	117.708	115.349	107.501
Prupe.1G022400	187.915	199.265	213.732	215.354	190.637	232.007	204.571	243.709	212.65	227.137	191.443	195.449	187.138	234.439	182.868	263.666	184.666	229.152	193.108	191.532	188.76	212.776	212.168	244.886	184.081	193.151	170.22	180.473	167.297	160.947	191.945	191.081
Prupe.1G022500	7.45347	7.86612	6.39916	7.22086	5.56789	6.67561	5.83025	7.1556	6.33186	6.90703	8.39115	6.79693	4.41167	4.28087	6.03649	6.09367	5.07512	5.57838	4.68185	5.5045	4.38087	4.97935	6.0363	6.46452	4.53595	6.09201	3.67642	5.05725	5.70991	5.98031	7.99143	8.79642
Prupe.1G022600	31.8286	27.2306	25.4276	27.6435	31.8326	28.0688	32.966	31.1989	35.9672	31.4915	34.3134	36.9963	33.7312	34.544	29.6207	24.8073	33.5989	28.2928	25.506	28.0432	29.0922	30.6694	30.9788	30.3647	34.9923	32.4496	35.0407	34.742	35.7285	35.4231	32.392	33.3543
Prupe.1G022700	0.202058	0	0.524463	0.704707	0.659312	0.549963	0.440292	1.20244	0.192645	0.280867	0.611836	0.399229	0.39696	0.526278	0.567301	0.745424	0.343406	0.543218	0.516515	1.28434	0.181636	0.78721	0.58781	0.942714	1.4285	0.545833	0.666332	0.117513	0.114988	0.708147	0.246686	0.473891
Prupe.1G022800	2.14796	2.56256	0.557527	0.624279	3.00376	2.11118	2.73029	3.37314	3.58383	5.47384	3.03524	2.12199	1.23079	1.3054	2.84781	2.45272	2.58581	0.412474	1.98278	1.4222	2.57449	1.04605	1.48778	1.33619	5.24264	2.12756	3.5417	0.832807	1.4261	1.61312	1.96679	2.72873
Prupe.1G022900	48.5621	43.1151	47.8186	48.1448	55.0237	48.3387	48.6065	56.8152	53.8829	52.6095	51.6658	63.9604	46.5168	44.4029	61.3615	39.5463	45.8501	36.4309	41.8934	48.681	45.429	47.21	38.9199	53.2643	58.2237	44.6105	63.9935	58.5696	55.5215	61.2231	55.2923	47.7702
Prupe.1G023000	102.906	113.252	129.002	175.629	108.654	102.308	55.9818	111.563	67.6204	102.991	312.799	338.254	186.615	301.162	309.49	413.196	60.5397	67.5348	74.9176	76.119	65.0902	65.672	41.7089	95.7257	107.215	134.22	138.329	160.224	55.8671	64.2249	91.7666	85.0349
Prupe.1G023100	2.35714	2.16274	1.7768	2.04584	1.65567	2.28504	2.32189	1.80945	2.77069	2.43867	2.11191	1.35571	2.18853	1.96797	1.82825	2.21226	2.20883	2.52984	2.04977	1.57781	1.65449	2.40591	2.241	2.83221	1.85885	2.42489	1.33103	1.63377	2.03968	2.68362	1.91194	1.85538
Prupe.1G023200	0.431678	0.686667	0.796777	0.613369	0.99866	0.797802	0.888385	0.618437	0.807895	0.607453	1.47173	1.62686	1.5705	1.46581	1.10725	1.39873	1.00538	0.663163	0.844644	1.09247	0.991679	0.856472	0.97009	0.865283	0.758928	1.03655	0.966612	0.688076	1.40118	1.00859	0.780775	0.787441
Prupe.1G023300	0.0639523	0.0653968	0.647381	0.613369	0.313013	0.304615	0.296128	0.364719	0.289623	0.503742	1.433	1.32676	0.753838	0.93279	0.553623	0.960573	0.0951035	0.0245616	0.108986	0.114329	0.114977	0.0622889	0.186045	0.193943	0.145327	0.0863794	0.0527243	0.05579	0.0545913	0.0640377	0.0585581	0.0937429
Prupe.1G023400	0.0799403	0.0490476	0.946173	0.557608	0.357729	0.478681	0.435483	0.174431	0.167676	0.637085	1.74284	1.8006	1.31922	1.69901	1.00251	1.1628	0.0271724	0.0368424	0.177103	0.165141	0.344932	0.311445	0.146178	0.179024	0.177621	0.0863794	0.0351495	0.0371933	0.109183	0.128075	0.0975968	0.0749944
Prupe.1G023500	1.46659	1.92821	1.00062	0.901206	1.58213	0.874389	2.35117	1.10134	2.01751	2.01919	1.06581	1.46955	1.667	1.02591	0.901956	1.03793	1.95842	1.62541	1.07114	1.44826	1.6762	1.55088	3.29129	1.54444	3.04705	3.26	1.47395	1.6084	1.31153	2.13989	0.895259	1.40042
Prupe.1G023600	1.36647	1.61231	1.637	1.71079	1.8619	1.90732	5.26805	7.92328	4.30931	6.52626	8.91198	17.6531	8.67315	11.0606	6.7877	9.63908	0.982543	0.968876	1.70175	1.08572	1.7953	0.819033	3.7568	2.84439	7.0066	6.81479	1.96426	2.68979	0.837454	0.947281	0.769977	0.369786
Prupe.1G023700	247.786	238.907	234.316	214.564	241.421	207.509	205.178	185.634	187.168	174.245	180.854	163.732	176.376	158.774	169.754	154.342	262.281	233.086	267.346	264.669	245.986	232.946	208.435	191.045	194.087	195.32	230.721	233.327	237.028	228.301	228.679	215.866
Prupe.1G023800	59.5415	60.0957	58.191	57.9663	73.7189	66.5184	70.7379	58.6287	66.1609	56.0787	55.3975	49.1452	54.5487	49.7991	60.387	57.356	66.0507	72.1775	78.8964	68.4023	74.7632	82.847	80.3639	74.9605	71.7917	74.9212	64.2543	66.6912	69.2351	65.5	75.175	77.2442
Prupe.1G023900	0	0	0	0	0	0	0	0	0	0	0	0	0	0	0	0	0	0	0	0	0	0	0	0	0	0	0	0	0	0	0	0
Prupe.1G024000	13.8613	16.9003	15.314	11.1562	13.4197	15.8005	12.1979	10.9279	11.1824	13.9979	14.4213	13.3426	20.4238	16.663	18.4608	20.9791	15.4032	11.3297	8.02549	15.1081	15.0163	10.9045	13.7368	10.1152	10.0509	13.2496	14.2602	15.7095	13.1471	11.2106	11.4989	13.5455
Prupe.1G024100	57.995	62.0506	60.0271	62.74	53.567	53.2667	62.9917	67.6403	54.0988	62.2028	67.1005	78.7788	63.0341	69.0929	68.7662	78.8645	57.4963	64.896	54.7552	58.2392	51.8921	52.7382	57.2795	56.3707	52.4264	54.3496	54.306	57.0473	52.3582	58.2517	58.5666	52.0559
Prupe.1G024200	80.4557	82.503	70.0531	82.5241	57.5065	78.1197	59.5818	77.6797	73.975	90.1562	70.9678	68.4057	61.2263	67.1335	66.9067	54.3836	73.4077	80.9679	54.8588	55.6639	52.2158	58.5465	54.5401	70.3281	54.4934	60.3666	62.7701	64.0991	58.9478	57.517	72.7346	66.9955
Prupe.1G024300	0	0	0	0	0	0	0.119613	0	0	0	0	0	0	0	0	0	0	0	0	0	0	0	0	0	0	0	0	0	0	0	0	0
Prupe.1G024400	0	0	0	0	0	0	0	0	0	0	0	0	0	0	0	0	0	0	0	0	0	0	0	0.0461449	0	0	0	0	0	0	0	0
Prupe.1G024500	0.0393024	0.0401902	0.0408055	0	0.0366409	0	0	0.0389811	0.0374716	0.145684	0	0	0.0386065	0.12284	0	0.165706	0	0.0603781	0	0.0312274	0	0	0	0.0366736	0.0396941	0.0849364	0	0.0457149	0	0	0.0959663	0.0460884
Prupe.1G024600	0	0	0	0	0	0	0	0.042869	0	0	0	0	0	0	0	0	0	0	0	0	0.0777077	0	0	0	0	0	0	0	0	0	0	0
Prupe.1G024700	0	0	0	0	0	0	0	0	0	0	0	0	0	0	0	0	0	0	0	0	0	0	0	0	0	0	0	0	0	0	0	0
Prupe.1G024800	0	0	0	0	0	0	0	0	0	0	0	0	0	0	0	0	0	0	0	0	0	0	0	0	0	0	0	0	0	0	0	0
Prupe.1G024900	29.1633	26.8771	35.5847	34.4696	18.7936	20.8654	24.6149	25.2238	21.2306	28.1904	36.7967	36.2236	45.819	45.9342	41.8697	30.3119	23.2656	27.1055	21.8775	18.5307	12.0687	14.9332	19.8571	18.9239	18.5982	17.3997	27.5989	26.8919	24.6983	26.1155	30.5536	23.8296
Prupe.1G025000	13.9646	13.337	15.8665	20.3698	10.931	17.8093	12.057	20.7757	11.3044	14.1617	12.4462	13.145	12.035	13.3136	20.4667	13.7473	12.4265	13.8635	14.032	14.7591	12.1979	14.6279	9.85505	18.4395	9.18077	9.11061	11.8749	9.04095	9.74637	9.36615	17.2098	14.0584
Prupe.1G025100	16.0777	15.0671	17.9524	16.4744	17.2514	15.4125	18.0835	13.5393	13.4695	11.6863	8.6607	9.63271	12.8983	13.8156	12.4916	18.0429	9.39058	8.65472	13.5519	10.2608	11.9985	11.523	9.61732	6.06562	8.97244	6.22796	9.00337	8.92199	7.39856	8.54861	8.78269	8.28342
Prupe.1G025200	40.1064	34.1692	37.7233	33.9381	48.4861	36.2243	52.2599	39.5558	47.3587	39.7464	30.1364	27.7305	31.014	25.6882	31.5659	25.7052	38.6992	30.8756	48.0659	44.1416	52.646	48.8181	56.0319	33.9873	63.8209	57.7987	41.9637	34.7916	46.0567	44.792	31.6927	39.7105
Prupe.1G025300	0	0	0	0	0	0	0	0	0	0	0	0	0	0	0	0.0565398	0	0	0.0914136	0	0	0	0	0	0	0	0	0	0	0	0	0
Prupe.1G025400	0	0	0	0	0	0	0	0	0.0673845	0	0	0	0	0	0	0	0	0	0	0	0	0	0	0	0	0	0	0	0	0	0	0
Prupe.1G025500	55.1157	56.7212	52.5373	46.611	45.5974	53.684	47.8323	55.0498	56.112	60.9436	56.8906	57.3755	55.1443	56.5399	59.0066	50.8838	49.233	50.8677	39.6021	43.6796	39.465	45.4049	40.8869	52.877	47.2957	48.5053	53.3757	51.0241	48.8041	49.2573	52.2643	50.0764
Prupe.1G025600	42.3681	42.3573	34.5553	32.0909	31.3521	35.4626	33.7184	33.7926	33.6871	37.9172	42.1461	36.838	39.0148	36.3511	44.7883	28.9628	38.3891	32.2046	19.9727	24.5393	27.1961	23.4138	23.8353	31.2623	32.4034	32.1113	30.7942	35.0433	32.1719	33.8639	31.5055	30.2984
Prupe.1G025700	1.7505	1.98894	3.34882	2.67571	5.42477	2.7499	5.06823	2.68467	3.18339	1.99767	3.57298	4.46745	5.89091	6.65328	4.71755	5.17657	2.90619	2.0667	4.86148	4.63616	5.34726	4.51503	4.24369	3.14584	5.20563	3.71296	3.24268	2.73367	3.4313	3.39208	2.65164	2.60395
Prupe.1G025800	336.626	373.535	397.239	363.995	318.216	328.112	260.507	307.571	252.025	271.12	269.399	279.524	302.934	324.64	389.695	382.546	352.753	350.892	308.704	322.689	300.488	260.38	237.844	263.222	241.27	222.543	278.113	274.383	267.514	274.115	344.917	291.17
Prupe.1G025900	0.166341	0	0.518106	0.386758	0.620305	0	0.181231	0	0	0.154146	0	0	0.65358	0.1733	1.08971	0.350661	0	0.383309	1.1339	0.132164	0.448586	0.81007	0	0.465644	0.671993	0.179739	0.182849	0	0	0.333125	0	0
Prupe.1G026000	0	0	0	0	0	0	0	0	0	0	0	0	0	0	0	0	0	0	0	0	0	0	0	0	0	0	0	0	0	0	0	0
Prupe.1G026100	0	0.19356	0	0	0	0	0	0	0	0	0	0	0	0	0	0	0.482545	0.290786	0.483862	0.150394	0.340306	0	0.157328	0.176623	0.573511	0.204531	0	0.220167	0.215437	0	0	0.221966
Prupe.1G026200	0.15108	1.08145	1.098	2.10766	6.33821	3.01554	2.13986	0.29969	0.576169	0.280008	0.18299	0.149253	1.63245	0.944404	2.26226	2.86641	0.513534	0.812335	4.50568	3.48113	8.42024	4.26736	5.65083	0.986823	4.42498	2.12224	0.332147	0.17573	2.06345	0.90769	2.39784	0.531497
Prupe.1G026300	7.24011	5.95196	11.4966	9.73731	7.41157	9.6599	6.49621	11.6866	7.44425	7.10399	7.04983	10.238	10.0403	13.607	10.0973	16.011	7.23817	10.2502	11.9756	11.1667	9.57112	8.84932	9.91169	12.3195	8.02916	7.9767	5.92997	10.4029	10.9873	8.95562	8.83924	8.15725
Prupe.1G026400	23.5469	27.408	30.5004	35.1203	31.0227	41.7995	25.6136	38.3358	33.4946	41.6066	43.3307	45.7764	37.0005	42.8325	47.7585	59.7345	21.8754	27.5084	24.2899	24.424	23.8895	30.4564	23.5049	40.0229	29.5167	34.9338	25.3012	27.4769	28.6531	27.2554	29.6721	32.9842
Prupe.1G026500	2.90607	2.09768	2.85944	2.16397	6.49871	2.55042	5.008	2.69392	3.65804	2.88663	2.09351	2.32676	2.22025	1.66224	2.11533	2.34239	3.50248	2.18844	4.01376	4.3916	6.69308	4.56947	5.68342	2.58762	6.19617	5.31567	2.54723	2.23138	3.6751	3.82287	2.9682	2.53917
Prupe.1G026600	0	0	0	0	0	0	0	0	0	0	0	0	0	0	0	0	0	0	0	0	0	0	0	0	0	0	0	0	0	0	0	0
Prupe.1G026700	1.43029	1.62072	1.92648	2.29195	2.09025	2.6304	1.34775	2.6455	2.43249	2.14935	1.91967	1.29843	1.44294	1.49013	1.80888	1.62983	1.70816	1.81127	1.21874	2.365	1.59848	2.37202	1.63865	2.45283	1.48359	1.67081	1.2323	1.43884	1.36393	1.00641	1.7462	2.17589
Prupe.1G026800	48.0143	43.4383	47.77	48.0228	55.8426	49.1241	54.7336	45.6146	58.2057	49.3297	44.9383	48.1589	41.5902	43.1811	40.6088	43.0806	52.2997	44.1808	45.2067	45.8895	52.1327	52.0411	54.7008	50.4679	60.1351	58.8279	50.4021	47.1248	47.5576	47.9791	45.0787	44.9738
Prupe.1G026900	144.841	118.949	168.877	140.19	215.843	144.109	208.452	124.577	138.522	96.973	99.276	76.6102	132.424	81.6502	119.09	84.8951	143.436	92.5117	211.181	199.178	225.145	184.016	200.772	104.7	224.908	188.456	142.594	140.002	152.756	160.85	119.899	108.493
Prupe.1G027000	16.5113	16.7237	27.0861	23.3324	43.6669	35.0646	37.2047	32.1558	22.6528	21.169	30.1723	29.5213	34.6227	36.0399	38.8149	41.9233	17.6998	14.7127	21.427	23.8469	39.6585	35.0692	24.816	22.1704	22.6221	19.4529	16.0214	12.6615	18.9118	19.4942	18.2095	16.754
Prupe.1G027100	17.4677	16.1148	13.0301	12.3608	18.7098	13.8497	21.762	16.9859	22.6458	19.6356	17.6845	16.4874	16.2072	13.451	14.8905	6.96444	21.0875	15.4153	14.609	18.4648	20.703	17.4202	20.3893	15.3958	26.0024	23.101	24.5859	25.3308	19.9028	22.6813	15.5771	15.2069
Prupe.1G027200	40.6014	42.8251	40.7785	36.6387	33.0433	37.137	38.4101	44.6813	44.3045	47.6669	48.3171	56.4258	36.0709	42.3987	38.8392	42.9454	37.4776	39.4743	31.6526	34.1018	34.9239	35.0747	37.8375	46.2312	36.0834	39.3721	40.2093	38.9146	40.6637	37.8126	36.3969	36.9573
Prupe.1G027300	11.1867	10.1151	9.84084	11.4995	12.2529	10.8243	13.8692	11.4505	13.9755	13.405	11.814	12.1402	10.1225	8.9563	7.68435	7.58009	12.2455	10.6033	11.7859	12.0626	12.1118	12.3985	14.2219	12.6495	15.1941	14.8864	13.8415	13.4605	15.1784	14.5952	10.6636	12.9566
Prupe.1G027400	1.74398	2.2219	2.19655	2.09393	2.63872	2.02321	2.42963	2.24013	2.2079	1.98703	1.73141	2.09006	1.54459	1.16165	1.39133	1.71769	1.45769	1.33959	1.60783	2.61231	3.10973	2.72892	2.68524	2.45433	2.80085	2.71855	2.10562	1.76249	2.47304	1.80356	2.3386	2.48093
Prupe.1G027500	37.115	40.6033	32.546	28.6682	20.496	18.6569	22.4957	19.5665	22.7141	19.9857	39.183	39.1437	37.4432	35.881	39.4289	43.4384	45.4621	36.3424	24.1464	26.1685	16.9074	15.5509	25.0128	17.1603	21.2752	21.4072	27.4746	35.5866	31.2066	36.2439	33.7804	34.7991
Prupe.1G027600	106.941	135.8	98.8771	81.8833	51.5451	65.0428	54.3301	60.6095	57.8211	65.9446	124.962	88.0071	85.8828	105.558	76.687	95.1538	76.6568	109.83	59.2837	50.1301	30.6768	40.3239	46.1749	40.6064	30.5251	43.3777	68.2642	82.003	71.8859	72.7137	86.0718	86.2405
Prupe.1G027700	12.0604	14.434	12.7072	16.3057	12.6596	12.1579	13.7241	15.9491	13.0318	13.0804	16.0144	16.1509	15.1816	16.1949	12.792	16.1964	9.56538	12.7636	10.6572	9.86643	9.95811	11.7468	9.43032	10.9203	10.8272	10.4255	13.0609	14.5478	10.6764	11.7187	9.27082	11.6285
Prupe.1G027800	4.06455	5.14189	3.34989	3.89711	3.47678	4.40996	4.51972	6.0262	3.79531	6.01874	6.14109	6.9545	5.92713	6.11179	5.60781	9.76096	3.06226	4.2164	2.9635	3.06298	2.9004	3.75477	3.93561	5.16118	3.34329	3.6675	4.9746	4.0941	3.71999	3.02102	4.04145	2.50601
Prupe.1G027900	12.4297	11.463	10.6559	12.4207	9.96052	12.6127	8.24915	11.9526	10.7879	13.292	11.0301	11.3236	10.3916	12.1828	12.538	10.4856	9.18622	13.6831	8.92456	8.32179	8.05392	9.70967	8.09367	11.7945	7.77427	8.52211	12.2761	10.568	9.19198	10.235	10.5018	12.2575
Prupe.1G028000	0.0800699	0.122818	0.20783	0	0.0373238	0.0363225	0.174476	0.119123	0.03817	0.148399	0.0484908	0.0791016	0.039326	0	0.0374676	0.0843974	0.102062	0.0307517	0.0341134	0.0636188	0.107966	0.0779873	0.0332761	0.0373571	0.0404339	0	0	0	0.0455665	0.0400884	0	0
Prupe.1G028100	28.1515	34.5261	38.4933	39.4656	34.05	43.6534	28.8674	38.4147	28.9452	39.643	42.2317	47.3515	48.3476	65.943	56.3086	61.5763	25.095	31.517	27.9856	25.8761	30.4337	26.2544	24.6223	35.2823	27.3171	24.0569	25.7878	28.8924	31.9364	30.4921	34.9309	30.9624
Prupe.1G028200	0.258655	0.0881659	0.179031	0.100233	0.401899	0.0782233	0.375747	0.171027	0.164404	0.0798975	0.208857	0.170352	0.423458	0.269476	0.564826	0.0908782	0.293064	0.52981	0.440795	0.137008	0.620035	0.587831	0.286651	0	0.261233	0.372653	0	0.300857	0.392524	0.518001	0.210523	0.101105
Prupe.1G028300	0	0	0	0	0	0	0	0	0	0	0	0	0	0	0	0	0	0	0	0	0	0	0	0	0	0	0	0	0	0	0	0
Prupe.1G028400	74.9929	69.2489	400.794	558.206	130.474	162.844	202.304	328.114	118.83	159.99	114.151	162.33	132.239	165.239	106.242	94.1518	45.0821	57.8618	465.162	397.907	141.042	188.872	47.0485	198.484	216.82	199.99	220.47	274.167	140.19	116.798	149.029	104.24
Prupe.1G028500	123.374	86.1081	234.304	351.933	145.906	175.217	170.382	299.721	165.353	187.957	142.794	206.676	141.487	163.102	162.651	138.964	122.008	128.634	411.536	378.172	243.088	266.481	101.054	367.07	334.155	302.37	377.876	307.178	237.559	166.5	275.192	197.007
Prupe.1G028600	0	0	0	0	0	0	0	0	0	0	0	0	0	0	0	0.0738627	0	0	0	0	0	0	0	0	0	0	0	0	0	0	0	0
Prupe.1G028700	0	0	0	0	0	0	0	0	0	0	0	0	0	0	0	0	0	0	0	0	0	0	0	0	0	0	0	0	0	0	0	0
Prupe.1G028800	70.0298	99.0836	235.24	354.694	206.603	276.326	252.151	411.004	141.584	208.39	112.73	128.243	189.654	258.014	228.318	337.091	46.6285	104.422	402.388	359.75	249.827	354.099	158.977	285.535	235.375	314.357	208.995	225.1	147.416	141.549	227.064	198.143
Prupe.1G028900	0	0	0	0	0	0	0	0	0	0	0	0	0	0	0	0	0	0	0	0	0	0	0	0	0	0	0	0	0	0	0	0
Prupe.1G029000	0	0	0	0	0	0	0	0	0	0	0	0	0	0	0	0	0	0	0	0	0	0	0	0	0	0	0	0	0	0	0	0
Prupe.1G029100	0	0	0	0	0	0	0	0	0	0	0	0	0	0	0	0	0	0	0	0	0	0	0	0	0	0	0	0	0	0	0	0
Prupe.1G029200	0	0	0	0	0	0	0	0	0	0	0	0	0	0	0	0	0	0	0	0	0	0	0	0	0	0	0	0	0	0	0	0
Prupe.1G029300	0	0	0	0	0	0	0	0	0	0	0	0	0	0	0	0	0	0	0	0	0	0	0	0	0	0	0	0	0	0	0	0
Prupe.1G029400	0	0	0	0	0	0	0	0	0	0	0	0	0	0	0	0	0	0	0	0	0	0	0	0	0	0	0	0	0	0	0	0
Prupe.1G029500	0	0	0	0	0	0	0	0	0.0232946	0	0	0	0	0	0	0	0	0	0	0	0	0	0	0	0	0	0	0	0	0	0	0
Prupe.1G029600	0	0	0	0	0	0	0	0	0	0	0	0	0	0	0	0	0	0	0	0	0	0	0	0	0	0	0	0	0	0	0	0
Prupe.1G029700	0	0	0	0	0	0	0	0.0808569	0	0	0	0.0805375	0	0.254802	0.0762954	0	0	0	0	0	0.146568	0	0	0	0	0	0	0	0	0	0	0
Prupe.1G029800	0	0	0	0.0419836	0.101004	0.0327646	0	0	0	0	0	0	0.0354739	0.0752486	0.0675951	0.0380652	0	0	0	0	0	0	0	0	0	0	0	0	0	0	0	0
Prupe.1G029900	2.12487	2.06422	0.441226	0.617566	1.78288	1.1567	1.62056	1.05375	2.43106	1.77218	1.67288	0.419834	0.834896	0.553441	0.596581	0.447941	0.36113	0.326431	0.543174	0.844146	0.477527	0.82784	0.883069	0.297411	0.536511	0.688806	0.583936	0.370733	0.604613	0.319156	0.259419	1.12129
Prupe.1G030000	78.8031	81.6297	88.3854	87.2861	66.4409	81.5405	69.5375	97.9985	79.3013	94.3214	76.8536	89.8908	80.4236	97.9966	108.665	98.3605	63.486	76.7528	61.8359	63.3515	54.697	58.2674	52.9717	78.7411	68.1247	63.6368	67.1922	69.6923	66.0771	63.2571	69.1747	65.3521
Prupe.1G030100	0.625356	0.426321	0.432848	0.242336	0.97168	0.189122	0.908451	0	0	0.38634	0	0.617794	0.409522	0.434346	0.195085	0.439436	0.354273	0.48035	1.7762	1.49061	0.374768	1.21818	0.866302	0	1.05265	1.5767	0.229139	0.242463	0.949014	1.25238	1.01797	0.488887
Prupe.1G030200	8.86516	10.8785	13.7226	10.0251	11.1199	11.1141	12.4686	13.3489	11.9867	11.2773	13.666	16.7197	12.5873	14.106	17.1967	19.4531	8.83458	9.1	12.567	10.1814	10.5773	11.6174	10.7178	11.3555	14.5698	13.0626	10.1879	8.99921	14.5847	12.3471	10.6264	11.0574
Prupe.1G030300	19.3953	18.1307	23.3666	19.4211	40.3772	20.2363	25.0788	14.7905	19.1547	14.4635	10.394	13.7198	18.0633	14.2591	17.5008	14.5419	29.0449	17.9619	42.8911	47.3214	58.4402	44.7321	41.0475	20.9835	32.6723	28.9452	18.5445	17.154	30.8219	33.3642	31.0733	27.0569
Prupe.1G030400	0	0	0	0	0	0	0	0	0	0.0428663	0	0	0	0	0	0	0.0393084	0	0.0394157	0	0	0	0	0	0	0.0499836	0	0	0	0	0	0
Prupe.1G030500	0	0.570837	1.08671	1.13569	1.82149	2.34239	0.9123	0.484456	0.465696	1.16393	1.69033	1.9991	1.64503	1.81744	4.44065	1.69164	0	0	0.356745	0.554418	2.50904	2.03891	0.463986	0.586001	0.91616	0.075399	0.536924	1.05512	0.397098	0.41923	0.0851905	0
Prupe.1G030600	576.8	562.754	278.253	354.612	256.177	462.77	312.635	470.457	565.119	674.251	518.853	594.388	378.077	404.808	286.778	418.06	469.021	598.564	248.632	284.604	309.419	347.73	361.155	545.552	360.356	389.262	389.371	408.005	319.489	292.612	401.048	418.785
Prupe.1G030700	10.1052	11.64	9.16512	11.1176	11.6227	13.1726	10.4192	16.6659	14.3963	15.0332	10.9734	13.5784	9.622	13.1499	11.8849	14.8139	6.84336	10.8252	6.66409	5.53723	7.62209	10.144	12.1	15.1374	7.82061	11.0028	7.44793	8.2863	8.7252	8.21901	7.0903	8.21779
Prupe.1G030800	21.327	21.0618	18.9276	14.3815	22.4292	11.1659	20.3468	11.4032	13.3387	9.41819	14.5411	16.8804	21.4954	16.9747	20.2566	16.2195	26.2468	15.8695	22.5026	25.1087	23.1543	16.1013	20.9471	9.05378	21.1065	17.5368	17.0546	17.6584	24.1472	30.0695	17.1774	15.0838
Prupe.1G030900	86.5197	92.9746	134.724	136.869	112.597	128.31	122.117	143.178	107.596	117.359	96.0422	95.5099	107.396	121.052	119.483	113.695	79.8176	93.3055	96.8488	101.993	97.9195	101.059	108.403	122.451	100.013	98.8785	77.7701	77.8554	90.6678	91.7768	104.241	99.3938
Prupe.1G031000	0	0	0.977	0.273493	0.438644	0	1.28156	0.46666	0	0	0	0	0.693262	0.980381	0.440334	0.247968	0.199911	0	0.400914	0.560754	0.845904	0	0.58661	0.219518	0.237598	0.254202	0.2586	0.82091	0.535515	0.706702	0.287214	0.551744
Prupe.1G031100	35.5097	37.2074	29.0974	26.4259	42.4947	34.1311	40.0765	38.4571	37.727	45.3754	27.0499	40.4289	28.9762	31.2304	25.8931	32.1419	34.7759	36.3881	33.7175	38.3988	44.0163	41.5654	51.1216	38.8923	48.4481	44.8224	34.2202	35.3765	36.746	41.2575	38.1524	35.8056
Prupe.1G031200	0	0	0	0	0	0	0	0	0	0	0	0	0	0	0	0	0	0	0	0	0	0	0	0	0	0	0	0	0	0	0	0
Prupe.1G031300	10.6243	11.5162	4.08134	5.80512	4.65529	8.28965	6.01922	6.21711	6.68541	8.46707	9.13649	7.66197	4.59193	4.09546	5.86638	3.91949	9.20882	11.5883	5.34121	7.25966	6.11234	4.76008	4.32704	7.73269	6.43813	5.05125	9.45976	11.7399	5.07875	7.23419	8.69053	7.59983
Prupe.1G031400	44.2744	54.2652	38.2158	39.8304	45.2445	47.9557	52.3812	48.1688	49.1309	51.6009	43.6527	48.7712	37.2188	44.2366	37.4843	47.366	47.0808	54.0539	48.0714	46.9315	46.2604	50.9727	57.3892	48.9962	56.9076	56.4739	49.8572	51.6605	50.1932	45.8358	45.8325	41.036
Prupe.1G031500	13.2691	12.3423	13.9323	15.7746	12.3007	14.6913	13.2318	14.1273	13.0084	13.3384	13.8017	15.7748	14.507	17.2608	15.3649	17.226	12.9958	13.7625	12.648	14.2954	13.8823	13.9462	12.026	15.8093	14.1585	11.7458	12.6906	10.987	11.6895	14.8633	13.5457	15.2965
Prupe.1G031600	0.163047	0	0.338564	0	0	0	0.177643	0	0	0	0	0.161075	0	0	0.305182	0.171859	0	0.250479	0	0.129547	0	0.158806	0	0.152141	0	0	0.358456	0	0	0.163264	0	0.191198
Prupe.1G031700	10.6188	11.8918	11.6885	10.0197	13.8404	9.78376	13.8383	11.6772	11.3233	11.5408	10.0895	14.4217	14.8866	13.2757	12.2148	13.6486	13.7719	11.6092	11.4727	14.7608	14.8095	12.8529	14.8073	12.4674	16.6179	13.3011	13.0325	12.2314	16.2632	17.3637	11.3531	12.4039
Prupe.1G031800	0.150047	0.0383592	0	0	0.104915	0.1021	0.0408699	0.0372052	0.143058	0	0.0908695	0.0741165	0.0368476	0.0390813	0	0	0.159383	0.115255	0.063927	0.0596094	0.0674411	0	0.031179	0	0.151543	0.0405334	0	0.0872645	0.0426948	0.037562	0.0915943	0.0879774
Prupe.1G031900	0	0	0	0	0	0.184452	0	0	0	0	0	0	0	0	0	0	0	0	0	0	0	0	0	0	0	0	0	0	0	0	0.248209	0
Prupe.1G032000	0.23194	0	0.24081	0.269641	0	0	0	0	0	0	0.280928	0.45827	0	0	0	0.244475	0	0	0	0	0	0	0	0	0	0	0	0	0	0	0	0
Prupe.1G032100	0	0	0	0	0	0	0	0	0	0	0	0	0	0	0	0	0	0	0	0	0	0	0	0	0	0	0	0	0	0	0	0
Prupe.1G032200	0	0	0	0	0	0	0	0	0	0.100397	0	0	0	0	0	0	0	0	0	0.0860807	0	0	0.0900498	0.202187	0.10942	0	0	0	0	0	0	0
Prupe.1G032300	0	0	0	0	0	0	0	0	0	0	0	0	0	0	0	0	0	0	0	0	0	0	0	0	0	0	0	0	0	0	0	0
Prupe.1G032400	0	0.874789	0.222046	2.73493	0	0.194034	0.466023	1.48483	0	2.18006	30.8254	21.128	10.0838	18.7164	4.20319	17.5832	0	0	0.182234	0	0.192251	0	0	0	1.51198	0.462186	0	0.24876	0	0	0	0
Prupe.1G032500	0.23194	5.92947	3.61215	6.74104	0.432466	2.52518	1.51622	17.0232	0.663405	10.9617	87.9304	90.7374	79.0579	118.164	61.8638	154.508	0.197096	0.178158	0.197634	0	1.04249	0.225907	0	0.216426	7.02753	1.00249	2.80454	0.539565	1.31993	0.232249	0	0.81596
Prupe.1G032600	5.04789	6.09275	6.87337	8.17732	6.71192	6.83216	5.6801	6.23776	5.36503	5.44467	6.41475	7.52115	5.85266	8.53523	8.59646	6.97798	4.14892	4.70373	6.13459	7.42976	6.47181	5.4808	4.33325	5.63686	5.01462	4.64973	3.54763	5.19772	6.87558	4.88891	7.47621	6.01651
Prupe.1G032700	0	0	0	0.262254	0	0.204666	0	0.223741	0	0.62714	3.00554	2.00571	4.43181	4.70046	3.16678	7.13331	0	0	0	0	0	0	0	0	0.455667	0	0	0.262391	0	0	0.27541	0
Prupe.1G032800	0	0.0317132	0.0321987	0.468699	0.0289125	0.0281368	0.101367	0.892014	0.206976	1.06334	4.77048	5.54541	1.73642	2.8756	1.9446	5.00138	0.0263537	0	0.0264256	0	0	0	0	0	0.657756	0.134043	0.0340904	0	0.105893	0	0	0
Prupe.1G032900	0	0	0	0.503804	0	0	0	0.644727	0	0	0.787337	0.21406	0.212844	0.902983	1.62228	3.42587	0	0	0	0.172161	0	0	0	0	0	0.468268	0	0	0	0	0	0
Prupe.1G033000	0	0	0	0	0	0	0	0	0	0	0	0	0	0	0	0	0	0	0	0	0	0	0	0	0	0	0	0	0	0	0	0
Prupe.1G033100	0.161448	0.33019	0.335245	0.563075	0.30103	0.146477	0.175901	0.160128	0.307855	0.748059	3.91095	2.39244	1.26871	2.35484	1.96423	6.46661	0.137194	0.124012	0.275137	0	0.145131	0.314498	0	0	0.489172	0	0.354941	0	0.183755	0	0.394215	0
Prupe.1G033200	31.0176	28.2677	29.9281	29.0018	37.8302	29.1094	38.9789	34.2108	37.1067	32.0976	33.0277	35.9561	36.63	34.9443	33.1311	30.3684	31.9211	28.4773	32.0327	31.9774	32.2251	34.6631	37.9105	33.0603	43.1525	40.4186	38.5024	37.1015	37.7322	39.5204	30.9849	32.0103
Prupe.1G033300	0	0	0.345404	0	0.155076	0	0.362463	0	0.158592	0	0	0	0	0.693199	0	0	0	0.383309	0.141737	0	0	0.162014	0.138258	0	0.335997	0	0	0	0.189323	0.333125	0	0
Prupe.1G033400	0	0	0	0.193379	0	0	0	0	0	0	0	0	0	0	0	0	0	0	0	0	0	0	0	0	0	0	0	0	0	0	0	0
Prupe.1G033500	10.9514	11.3481	11.7745	11.0906	11.8888	10.5541	10.7121	12.4067	10.7661	11.9527	11.2601	13.4156	12.3353	12.3224	10.7502	12.3129	10.0921	10.0571	11.7786	11.6792	10.4134	10.714	12.5818	10.8094	14.305	11.8336	12.3593	11.8324	11.1904	12.9156	11.8847	11.0729
Prupe.1G033600	14.0746	11.6136	9.60155	8.77065	8.09223	8.39032	8.08711	11.3044	13.187	10.7499	12.4293	10.8591	7.96853	7.3106	8.76871	5.60065	10.2713	9.90751	6.67038	9.92599	7.76628	8.65179	8.49574	13.2468	9.38101	8.41498	12.6625	12.3608	11.4489	11.1285	12.5285	13.3655
Prupe.1G033700	0.025374	0.0259471	0.342477	0.353982	0.0709671	0.0690631	0.0552909	0.0503331	0.12096	0.235137	1.99766	2.00537	0.498493	1.32178	0.617417	1.76519	0.0215621	0.0194903	0.0216209	0.0201607	0.114047	0.049428	0.0210903	0.0473536	0.0512537	0.0274178	0.139461	0	0.0288798	0.0254079	0.092935	0
Prupe.1G033800	0.321749	0.179464	0.334054	0.37405	0.381768	0.318451	0.286815	0.174065	0.278874	0.460794	0.0708556	0.23117	0.258588	0.243789	0.246368	0.0616616	0.198846	0.314545	0.174465	0.278883	0.341817	0.256402	0.218807	0.245641	0.236332	0.252848	0.225069	0.238156	0.133165	0.205023	0.249973	0.343003
Prupe.1G033900	0	0.0935971	0.593938	0.319223	0.0426657	0.0622815	0.0498617	0.408516	0.0654494	0.106024	1.77379	1.60501	2.24772	4.41035	2.74112	4.24497	0	0.0175765	0	0	0	0	0	0	0.254215	0.0247256	0.0251533	0.0532318	0.026044	0.0687389	0	0
Prupe.1G034000	2.77874	3.11071	3.31017	3.19642	4.41761	3.3172	3.91981	1.39252	3.20705	2.03291	2.23195	1.38702	3.36164	2.62073	2.7648	2.4048	3.25611	2.24675	2.76652	3.2304	3.57594	4.01697	3.93852	1.50114	2.80644	3.38184	1.73625	2.72178	4.62749	4.21762	3.49962	3.29283
Prupe.1G034100	0.175396	0.0597859	0	0	0	0	0	0	0	0	0.0708137	0.0577582	0	0.0609113	0.109432	0	0	0.0898169	0	0	0	0	0	0	0	0	0	0.0680043	0	0	0	0
Prupe.1G034200	0	0	0	0	0	0	0	0	0	0	0	0	0	0	0	0	0	0	0	0	0	0	0	0	0	0	0	0	0	0	0	0
Prupe.1G034300	19.9119	25.9529	36.1394	48.7998	24.1025	31.1898	27.0653	37.5127	36.7168	45.9009	81.9736	93.9111	57.6208	81.8138	52.6213	82.4549	16.1157	20.0403	19.0028	19.1732	15.3645	20.3585	22.8305	24.7668	31.4592	34.5649	26.7389	34.0275	24.2557	23.6676	24.1522	21.9363
Prupe.1G034400	0	0	0	0	0	0	0	0	0	0	0.0697408	0	0.0565598	0.0599884	0.053887	0	0.0489294	0.044228	0	0.0457492	0	0	0	0	0	0	0	0	0	0	0	0
Prupe.1G034500	13.6097	11.1337	12.8585	15.0308	13.83	12.7181	16.4591	20.1126	11.0293	14.8821	13.8467	14.3863	12.1655	13.1865	12.3548	17.5012	11.5651	13.7991	17.1631	16.4364	15.415	13.3883	13.8007	14.7313	11.9584	16.6177	14.8107	15.9885	14.5607	13.219	16.2833	13.2464
Prupe.1G034600	8.63116	8.18168	6.71383	6.84871	8.14885	8.60144	8.20969	8.4519	9.97941	8.8871	7.93188	7.09212	8.53216	7.67911	8.97519	6.58496	8.19604	6.81921	6.60741	6.59656	7.26619	6.64527	7.1057	9.35781	8.74486	9.05993	8.67451	8.19088	8.88812	8.77988	9.03217	9.38241
Prupe.1G034700	48.0679	51.581	55.1433	66.4022	29.8752	32.4387	22.9527	28.1047	22.6315	22.5469	51.0327	41.331	73.0111	64.4534	63.4517	53.7933	50.4281	49.0014	43.9922	36.5416	27.3395	24.1313	20.4697	29.4866	17.8305	16.3514	41.7488	30.8889	35.7975	34.7621	52.3453	47.1468
Prupe.1G034800	10.0674	7.56886	3.02051	3.74396	4.54143	7.75883	5.24841	7.77063	10.6563	10.2447	7.91607	7.48595	4.95784	4.21516	5.29341	3.06648	8.43997	8.56446	4.38139	5.91318	6.79956	5.99665	5.55601	9.58338	9.74404	7.28143	10.4864	9.22315	6.71484	6.96443	8.16092	8.72726
Prupe.1G034900	21.1531	20.4331	26.1828	26.6742	21.8404	19.3166	23.1969	27.0623	22.0071	23.3057	26.1216	22.6671	23.1474	25.412	28.8888	28.1065	20.3174	19.3708	22.3103	20.475	21.3069	21.0727	21.3045	26.5534	17.8844	16.6029	17.9505	16.3495	16.5472	18.2836	19.3479	20.1998
Prupe.1G035000	14.7013	14.9168	16.003	15.6336	21.6476	17.1895	18.6248	15.5419	14.6684	14.0195	14.459	17.5352	16.6519	16.6817	18.4247	20.541	17.1654	12.8681	18.9845	20.4413	17.4157	19.0641	18.2343	16.8018	18.7036	16.0394	18.3526	17.3982	19.7483	19.7135	18.1571	18.3422
Prupe.1G035100	197.925	212.841	170.218	176.905	131.371	187.231	150.803	208.092	192.978	210.555	256.519	282.538	193.09	243.994	169.138	237.955	190.865	240.175	145.116	152.457	136.884	157.958	157.754	240.025	144.95	164.089	187.551	189.606	158.485	153.939	192.397	179.299
Prupe.1G035200	204.148	212.61	142.147	164.832	99.2408	161.801	103.307	155.347	154.401	182.098	200.711	199.162	155.269	160.296	130.205	133.802	169.243	190.334	117.132	121.279	100.669	99.0415	98.882	181.811	119.481	119.931	167.058	172.391	155.575	143.638	167.151	181.203
Prupe.1G035300	0	0	0	0	0	0	0	0	0	0.0990936	0	0	0	0	0	0	0	0	0.0911168	0	0	0	0	0	0.107999	0.231093	0	0.12438	0.121708	0	0	0
Prupe.1G035400	12.3454	11.0407	9.26704	9.72646	10.166	11.025	9.58412	9.15136	11.0526	10.3441	10.3159	11.8562	10.2465	10.3971	11.0706	7.9572	12.7023	12.3243	10.4461	10.3899	10.189	11.4378	10.1361	11.038	10.1007	9.71436	12.554	11.1575	11.9949	12.1681	11.6849	12.9637
Prupe.1G035500	1.31391	2.50804	3.95607	2.74948	6.24718	3.65569	3.72199	3.86608	1.8373	2.11048	2.75847	5.66804	8.47525	8.2133	13.4442	20.8662	2.49358	1.98485	5.37395	4.00184	5.90558	3.88187	5.02363	2.08425	3.71562	2.12962	2.07018	1.68112	2.84136	2.06121	2.08535	1.90029
Prupe.1G035600	0	0	0	0	0	0	0	0	0	0	0.0927715	0	0.150475	0	0.0716822	0	0	0	0	0	0	0	0	0	0	0	0	0	0	0	0	0
Prupe.1G035700	0	0.0481134	0	0.0546987	0	0	0	0	0	0	0	0	0	0	0	0	0	0	0.0400914	0	0	0	0.0391074	0	0	0	0	0.109455	0	0	0	0
Prupe.1G035800	1.39101	0.642386	2.5623	2.66041	2.04979	1.79125	2.19996	2.93728	1.28343	1.28903	0.815226	1.15254	1.14599	2.05693	1.76373	4.49315	0.838865	0.827196	1.94995	2.03216	1.61344	2.1852	2.20045	1.38171	2.31124	3.0061	1.97297	1.46138	1.17463	1.12328	1.31477	0.947136
Prupe.1G035900	0	0	0	0	0	0	0	0	0	0	0	0	0	0	0	0	0	0	0	0	0	0	0	0	0	0	0	0	0	0	0	0
Prupe.1G036000	6.01273	5.27674	14.5818	12.3109	13.0099	9.20051	14.5197	10.2805	7.74334	5.53034	4.67396	6.60495	7.93379	7.61999	8.39874	13.0538	12.3923	8.1341	21.2583	23.5659	20.41	19.4483	23.2726	11.4305	20.3479	18.8608	12.6763	12.8393	13.687	15.2766	10.8468	11.2604
Prupe.1G036100	0	0	0	0	0	0	0	0	0	0	0	0	0	0	0	0	0	0	0	0	0	0	0	0	0	0	0	0	0	0	0	0
Prupe.1G036200	0	0	0	0	0	0	0	0.114217	0	0	0	0	0	0	0	0.121383	0	0	0	0	0	0	0	0	0.116307	0	0	0	0	0	0	0
Prupe.1G036300	0	0	0	0	0	0	0	0	0	0	0	0	0	0.0404638	0	0	0	0	0	0	0	0	0	0	0	0	0	0	0	0	0	0
Prupe.1G036400	0	0	0	0.0587256	0.0470937	0.0916604	0.220146	0	0	0.140433	0.0611836	0.349325	0.34734	0.157883	0.1891	0.266223	0.171703	0.0388013	0.258257	0.160543	0.181636	0	0.0419864	0.0942714	0.0510179	0	0.111055	0.0587563	0.344964	0.0505819	0	0.355418
Prupe.1G036500	0.10134	0.414515	0.157823	0.0589063	0.566863	0.275827	0.165618	0.100511	0.434786	0.0939102	0.490975	0.100114	0.149318	0.10558	0.0948411	0	0.258347	0.0389207	0.259052	0.402593	1.00207	0.394816	0.252694	0.189123	0.10235	0.219005	0.111397	0.117874	0.115342	0.0507376	0.43303	0.83186
Prupe.1G036600	0	0	0	0	0	0.0925118	0	0.0505668	0	0.0472459	0.864527	1.51101	0.250404	0.15935	0.238571	0.644869	0	0	0	0	0	0	0	0	0	0	0	0	0	0	0	0
Prupe.1G036700	0.130696	0.133648	0.226157	0.151941	0.284306	0.276679	0.142396	0.648138	0.124608	0.363343	0.105534	0.516463	0.342352	0.771596	0.448488	1.33168	0.296165	0.200781	0.296973	0.346145	0.70492	0.636484	0.253474	0.162606	0.263997	0.611969	0.191556	0.456061	0.347093	0.436236	0.265938	0.459787
Prupe.1G036800	5.61674	5.06426	5.32991	5.61698	6.70031	5.64384	6.31695	4.4926	4.0883	5.37286	15.8006	19.57	15.484	17.0518	18.2001	26.7368	4.72162	5.79884	6.79299	6.19023	7.81789	5.82359	4.8693	2.53599	5.42873	3.52403	5.9086	5.54967	6.32405	8.64803	5.67756	4.24937
Prupe.1G036900	17.3551	18.8465	24.344	25.7112	17.898	21.4588	18.072	23.5095	15.8145	19.7357	22.2608	28.4742	22.2275	33.0155	27.8368	36.5322	14.6174	19.9373	19.3249	19.4027	15.8771	18.6489	14.3826	21.5446	14.736	14.936	18.2333	18.1025	18.238	17.8396	21.6883	17.2299
Prupe.1G037000	2.2456	2.16124	2.92578	2.30349	2.62717	4.07472	2.06284	3.84308	2.85465	2.28498	3.14654	4.56738	4.19541	4.67909	4.45043	6.3119	2.24499	1.4205	2.28864	2.5189	1.58324	2.65894	2.63504	3.82102	2.17904	2.47406	2.71046	2.71442	2.35541	1.85179	3.33291	3.2013
Prupe.1G037100	8.84999	10.7682	7.90905	7.42339	7.93737	11.0784	5.85858	7.99988	6.83563	9.44692	6.78431	9.18566	9.35354	11.4378	10.589	11.6899	6.56852	7.65837	6.10916	6.58664	7.65342	6.87403	5.40054	7.10819	6.33594	7.74712	7.51172	8.99092	8.79774	7.85224	7.65903	8.67027
Prupe.1G037200	0.710198	0.95319	0.0460849	0.258013	0.82763	0.32217	0.628692	0.220122	0.296238	0.0822664	0.0537624	0.175402	0.915629	0.0924888	1.16315	0.374291	0.86754	0.272759	1.47506	1.12856	2.11476	1.38345	0.479618	0.0828369	0.851765	0.383702	0.634302	0.309777	0.606243	0.622253	0.650295	0.416411
Prupe.1G037300	0.111645	0.171251	0.0579576	0	0	0.0506463	0.12164	0	0.0532224	0.155191	0	0	0	0	0	0.11768	0	0	0.0475661	0	0.0501808	0.271854	0.0463986	0.0520889	0	0.120638	0	0	0.127071	0.111795	0	0.196384
Prupe.1G037400	66.753	75.3275	94.5706	85.3812	71.074	90.3776	74.0103	88.6653	74.9283	82.0247	74.7079	71.3203	80.4473	91.5278	91.5757	104.379	62.0975	70.5306	71.3501	73.3069	66.4828	64.5156	70.6988	87.4641	61.4784	60.7703	60.771	65.6728	69.9516	62.4253	78.0862	75.3476
Prupe.1G037500	23.0679	25.3932	33.6522	33.351	21.6276	28.6362	24.6345	30.2032	24.8593	25.7974	22.7953	28.6637	27.4737	32.339	31.8019	33.6134	24.1004	23.2906	24.3332	25.0782	23.6148	23.4863	22.4867	25.4884	23.2978	21.1129	27.0812	22.0429	24.6932	21.9863	25.5301	23.3725
Prupe.1G037600	1.3156	1.67005	1.08331	1.21302	1.05734	0.782018	0.988534	1.43983	0.778542	1.30323	1.42863	0.717072	0.802121	1.0398	0.934041	2.43869	1.04086	1.60293	1.0437	1.29761	1.01951	1.01627	0.490189	1.39693	0.59563	0.931375	1.09709	0.633209	0.464703	1.58992	1.21848	1.38316
Prupe.1G037700	0	0	0.492015	3.85645	0	0	0	0.117504	1.12954	0.988084	11.0491	14.7471	2.44387	6.78861	2.43926	11.4886	0	0	0.10095	0.0941314	0	0	0	0	0.119653	0	0.781382	0.689013	0.269684	0	0	0
Prupe.1G037800	0.301239	0	0.104253	0.583675	0	0.0911015	0.109402	0	0.0957353	0.186103	1.58107	0.892788	0.19727	0.523069	0.375895	0.635039	0	0	0.171122	0	0	0	0	0.0936966	0	0	0	0.350388	0	0.100547	0	0
Prupe.1G037900	0.424061	0.939553	5.43011	9.36686	1.77905	2.94966	1.84809	4.76674	2.628	8.25241	35.9539	45.1051	16.4538	27.0972	16.1393	35.4604	0.480474	0.760038	0.903347	1.06696	0.825937	0.894902	0.587449	0.395697	1.85591	1.98562	2.09766	5.50796	1.04575	1.84005	0.862873	0.99456
Prupe.1G038000	20.6486	138.731	20.2867	18.1526	27.7618	40.2546	16.7334	31.8199	16.6768	17.3953	20.2559	36.7518	72.8344	107.829	157.311	496.179	19.0693	15.3363	30.3905	23.1856	27.6124	17.6184	12.0564	12.1815	16.6318	15.7658	105.892	39.6986	35.738	24.521	25.1051	29.3168
Prupe.1G038100	9.82155	19.2184	74.102	53.785	34.6293	38.2226	41.9985	36.9875	10.7017	19.0242	37.3873	23.4545	24.7357	31.7745	38.4601	56.1207	6.24387	9.58617	51.3457	24.1443	18.222	19.4199	9.63654	13.4713	15.0283	18.5123	26.0977	18.4674	20.5501	20.3718	18.392	13.2493
Prupe.1G038200	1.86427	3.81276	7.25837	9.75288	2.60704	3.94659	2.03116	19.8771	2.51802	5.32675	26.7199	33.6115	103.008	169.624	87.6721	111.679	0.924119	1.07399	5.29509	2.7156	2.37412	1.66447	1.93692	2.75433	3.45189	4.36461	7.34327	4.87899	8.84105	6.84478	5.31074	6.74065
Prupe.1G038300	1.25389	0.940287	1.04147	1.45771	1.32484	1.6685	0.728605	1.57527	0.956381	1.47182	0.911232	1.40389	1.64225	1.91597	3.4422	1.93843	1.27862	2.24732	1.70948	1.39477	1.2023	1.46553	1.25064	2.34004	1.60409	1.71619	2.02154	1.75016	2.09313	1.25556	2.34728	2.05854
Prupe.1G038400	0.475945	0.389357	0.790636	0.663973	0.976173	0.690897	0.518552	0.188822	0.453774	0.176421	0.461176	0.188076	0.280511	0.495858	0.712679	0.602002	0.242667	1.24299	0.486658	0.680684	0.256705	0.0927133	0.158238	0.710578	0.288413	0.205713	0.627815	0.5536	0	0.381265	0.813495	0.558123
Prupe.1G038500	62.8119	55.2841	71.385	64.3433	66.1829	62.0778	61.1302	54.7056	53.7205	54.4175	58.6282	61.1598	58.5703	59.8915	63.6789	72.6218	54.5879	47.7359	64.2986	57.7647	61.7636	63.4475	58.1755	46.7199	53.6413	52.098	50.6473	56.1363	57.582	56.3253	60.0246	51.8555
Prupe.1G038600	26.5569	31.5156	17.7661	16.1142	18.1829	23.9273	27.1968	27.2826	28.6236	33.2205	82.9778	71.0425	64.0116	70.4478	44.8575	62.3521	22.1243	26.3113	17.2199	18.5421	28.4764	27.6284	27.0693	23.2354	34.0999	36.3173	46.9911	50.7221	37.5907	37.8004	18.0832	22.1879
Prupe.1G038700	3.15605	4.69722	3.66607	4.54093	3.78715	4.25256	3.06408	4.12201	3.9326	4.77793	5.10947	3.64268	2.45558	3.58109	4.26965	3.59012	1.67288	1.99219	1.99696	2.55727	3.25842	2.52613	1.87003	2.5659	2.14604	2.63367	2.88533	3.38022	1.77827	1.12643	2.63234	2.60168
Prupe.1G038800	19.63	25.9307	7.4337	13.0405	10.9025	12.3964	9.94605	11.8356	8.98802	14.0993	15.2485	13.8519	12.5423	16.4729	11.5588	12.9554	10.5968	21.7236	14.337	13.6531	10.8343	12.1458	10.2161	11.135	9.88268	12.0562	17.7085	14.4353	16.0266	15.8325	15.3701	14.9031
Prupe.1G038900	20.7946	20.6657	23.3604	21.0679	22.922	20.8984	26.3998	27.6425	29.3142	26.9121	28.5469	32.3108	33.1523	38.344	31.1807	32.8107	22.1046	21.2515	21.1022	19.1107	20.7292	23.1047	28.7926	25.4837	33.3151	30.9404	25.6282	24.3059	29.3167	27.3724	22.8395	21.3108
Prupe.1G039000	90.9155	102.792	101.279	96.3875	92.0086	107.593	86.3454	107.186	82.4281	97.0732	99.3138	105.859	118.85	139.398	145.555	177.194	81.6305	99.7882	95.7878	82.1401	83.0631	93.7859	73.5707	87.8223	72.0713	73.1538	86.1102	88.1908	95.9278	87.4871	101.362	94.6778
Prupe.1G039100	564.033	575.928	439.16	448.264	327.641	478.501	368.739	529.651	597.41	679.931	595.107	676.424	471.812	546.546	400.291	460.822	482.529	564.519	303.072	332.62	342.754	364.829	399.412	546.812	451.841	472.349	476.222	487.192	394.481	366.193	422.54	397.394
Prupe.1G039200	0.372854	0.63546	1.87105	2.16731	0.98488	1.69139	1.15099	2.52701	1.71818	2.18829	10.3869	14.1813	9.70567	12.3658	8.83991	12.4452	0.15842	0.143199	0.529509	0.246873	1.06137	0.968416	0.516512	0.521872	0.815901	0.671478	0.341547	0.650532	0.282913	1.05783	0.303471	0.218616
Prupe.1G039300	773.864	853.101	717.092	732.086	561.372	823.69	587.038	841.213	764.446	947.214	781.463	845.53	633.867	771.308	608.817	737.391	724.449	956.976	588.26	617.817	574.082	683.07	636.958	890.213	562.057	631.574	643.675	661.039	548.103	498.258	682.657	661.011
Prupe.1G039400	276.658	271.456	232.982	209.314	194.875	231.879	213.628	262.418	290.566	356.28	266.743	314.96	207.701	303.33	198.091	215.699	271.293	315.387	172.874	192.426	174.087	203.38	198.561	258.563	184.946	186.008	214.328	220.15	169.687	163.578	184.697	190.793
Prupe.1G039500	6.51987	5.84234	5.79222	5.78243	6.423	3.96385	5.23611	4.3666	3.68483	3.95525	3.78564	4.24975	7.46082	5.35708	6.44774	5.1719	7.42528	5.70505	8.33328	8.51812	6.61618	6.08842	5.6147	3.8886	6.00782	4.9751	7.57329	6.60637	8.72124	11.2736	6.11355	7.05444
Prupe.1G039600	14.0524	16.0913	17.4015	17.8682	12.0091	17.0655	19.138	23.3019	17.5847	20.822	15.4248	15.4009	12.0782	13.5728	10.9594	13.1147	11.8792	21.7566	15.8406	16.1663	10.9216	16.1107	16.4251	21.1713	12.4184	18.7432	10.9417	11.663	10.3295	10.2603	17.6924	14.7622
Prupe.1G039700	4.60337	4.51323	4.92723	6.51025	8.62751	4.04732	6.10128	5.03643	3.75547	3.56223	3.73626	4.92277	5.36096	6.5759	8.08336	7.60339	4.79903	5.46796	9.46249	8.03155	6.27115	6.70234	6.5085	5.88965	4.55338	5.94848	4.53854	3.53283	5.83356	5.27481	8.22739	7.40164
Prupe.1G039800	0	0	0	0	0	0	0	0	0	0	0	0	0	0	0	0	0	0	0	0	0	0	0	0	0	0	0	0	0	0	0	0
Prupe.1G039900	0.0731898	0.149686	0.0759889	0.0850869	0	0.0664029	0	0.145183	0.0697804	0	0.177297	0.0723048	0.287575	0.228756	0.205489	1.6972	0	0	0.124729	0.116305	0.131585	0	0.182501	0.0682944	0.147839	0.237256	0.160907	0	0	0.0732876	0	0
Prupe.1G040000	57.4145	56.1874	71.7087	59.6915	84.1183	53.9258	71.8999	44.4244	53.4669	39.8196	39.9407	39.5722	41.1358	32.5429	37.9423	36.9332	67.184	47.2403	74.2282	91.2362	89.4746	76.3743	79.7713	45.0416	70.7364	64.094	41.0965	47.3452	59.8211	56.4783	55.4739	51.8599
Prupe.1G040100	1.73149	1.78685	1.63278	1.44046	2.78419	1.84476	2.97686	2.00093	2.22635	1.64871	1.25062	1.77333	1.71644	1.32399	1.24879	1.2223	1.80884	1.28119	2.44996	2.0573	2.24192	1.96495	2.73311	1.61568	2.8718	2.47173	1.51917	1.42273	1.66337	1.94059	1.16363	1.5275
Prupe.1G040200	37.3778	37.3813	38.0959	36.1649	38.5198	38.7607	39.7161	43.6984	40.3076	44.7335	52.9492	54.8641	43.0428	51.7913	50.9483	57.49	36.0714	38.3424	29.222	30.7598	29.6888	33.1021	35.7661	35.2933	36.7815	36.4645	42.4807	38.5748	37.668	38.3197	34.8002	35.234
Prupe.1G040300	13.316	19.418	10.144	14.5645	4.77471	10.8659	4.54986	13.129	10.7425	20.9557	17.4646	19.7714	11.2227	16.0074	12.4621	21.9256	8.77123	24.0274	6.71387	6.13521	2.83317	8.51853	5.76319	14.9251	4.05849	9.28021	11.7793	11.6394	6.63628	4.97058	8.36905	10.6257
Prupe.1G040400	26.6745	31.6618	22.1503	22.2028	23.1269	23.6282	29.6643	30.031	26.6108	30.3014	29.1541	33.1089	19.3803	22.638	14.4269	26.4248	27.2276	35.6643	25.9569	23.535	22.2523	30.1571	34.525	39.0784	33.9544	37.6918	33.7461	36.8404	25.2103	23.7072	22.5137	24.5244
Prupe.1G040500	33.0554	30.9801	21.5821	18.3076	29.3628	25.527	36.2433	31.2976	37.4927	35.9134	28.0477	37.7229	27.9915	25.5319	22.6543	25.5149	33.3914	30.5747	25.5847	28.6948	32.6806	29.2449	41.8855	35.5187	46.1086	43.6913	36.5667	38.3789	36.8374	38.476	25.8545	25.1149
Prupe.1G040600	2.36989	1.84346	2.14507	1.69546	4.02225	2.27877	3.61928	2.31034	2.25949	1.72689	1.54562	1.98104	1.65144	1.39279	1.57339	1.43046	2.11714	1.86704	2.77878	3.23486	3.89657	3.03821	4.10796	2.41928	3.51867	3.83023	2.42696	1.88483	2.55901	2.12967	2.00308	1.87647
Prupe.1G040700	60.3896	56.8706	60.1271	56.1397	65.9066	60.9136	67.9862	70.0803	74.4181	68.8382	64.2297	67.0015	60.9426	68.7514	62.4643	62.1775	61.3551	64.4779	59.5951	55.3704	55.577	62.3158	66.6076	67.875	67.1921	72.0819	68.2772	65.3148	66.6085	65.3596	61.0162	62.1434
Prupe.1G040800	0	0	0	0	0	0	0	0	0	0	0	0	0	0	0	0	0	0	0	0	0	0	0	0	0	0	0	0	0	0	0	0
Prupe.1G040900	0.0664021	0	0.137883	0	0.0619054	0	0.0723464	0.131718	0.253235	0.184602	0	0.196797	0	0.0691801	0.248575	0.0699909	0.225706	0.10201	0.0565806	0.0527591	0	0.194025	0.110384	0.123921	0	0.0717507	0.072992	0.308944	0	0.0664908	0.324273	0
Prupe.1G041000	0	0	0	0	0	0	0	0	0	0	0	0	0	0	0	0	0	0	0	0	0	0	0	0	0	0	0	0	0	0	0	0
Prupe.1G041100	14.8471	15.6113	13.4286	13.452	25.4111	15.7531	21.7873	16.8183	17.1291	15.1795	13.4595	16.8554	20.6471	17.1339	15.6243	15.0971	18.1734	16.7795	19.0046	21.6567	25.7507	22.2084	29.637	17.6202	26.655	24.2274	16.2198	18.2603	22.9689	25.6006	18.4464	18.1944
Prupe.1G041200	0.788025	1.54966	1.19578	1.12753	1.86491	1.59489	2.31153	3.60731	1.27146	2.35928	4.03812	3.17387	8.81251	10.9255	7.99895	17.3151	0.978707	0.651861	0.878075	1.3004	2.39759	2.30259	1.56189	1.86657	0.979543	1.3755	1.7991	1.55117	1.03489	1.27466	0.740059	1.49276
Prupe.1G041300	0.575485	0.362144	0.367688	0.334515	1.38255	0.481956	1.47104	0.526874	0.823015	0.594828	0.375325	0.634124	1.21756	0.991582	0.870014	0.79323	0.65831	0.340033	0.414924	0.861732	1.35299	0.948566	1.19582	0.413071	1.02831	0.813174	0.267637	0.386181	1.18403	1.19683	0.405342	0.311469
Prupe.1G041400	1.83873	2.27284	1.19578	0.892629	2.29817	1.61322	1.71714	2.06418	1.77234	2.05969	1.10131	2.29557	0.952704	0.92625	1.39934	1.74642	2.0261	1.69174	1.82502	2.08706	2.86985	2.04674	2.43521	2.39449	2.5713	1.41917	1.57698	1.55117	1.51784	1.69955	1.6528	1.63492
Prupe.1G041500	717.414	689.399	494.261	469.991	405.612	545.619	423.073	570.286	661.942	696.737	602.335	768.349	522.328	574.159	381.763	550.147	725.434	742.441	414.854	498.201	519.698	533.585	595.148	740.629	564.213	556.645	561.162	574.052	490.037	495.824	581.202	524.641
Prupe.1G041600	6.35882	4.83516	8.12555	8.52975	4.25615	9.61527	4.44106	10.3497	4.35264	9.97215	12.4415	13.0471	3.36335	9.51261	11.1391	16.8422	4.71078	13.1502	6.52974	5.70008	6.44897	8.41671	9.48644	16.1269	4.11679	7.04719	7.88602	9.86175	4.26821	6.04078	8.95765	8.22153
Prupe.1G041700	82.6889	105.427	98.2197	100.509	78.6409	112.77	91.9045	117.199	94.5376	101.871	95.8038	105.227	84.4944	129.77	95.4213	137.015	74.9561	113.372	85.4608	85.8829	83.3868	96.4923	96.1042	118.189	75.1971	77.1396	84.3477	88.0295	76.5672	75.6071	97.5304	95.8362
Prupe.1G041800	0.837341	0.784901	0.579576	0.730088	0.520425	0.569771	0.76025	0.69208	1.26403	0.969942	1.18323	1.51656	1.02814	0.726978	0.848948	1.47099	1.18592	0.857574	0.832406	0.887069	0.564534	0.883526	1.10197	0.651112	0.91616	0.980187	1.30396	1.13629	1.11187	1.32756	1.36305	0.900091
Prupe.1G041900	0	0	0	0	0.0956545	0	0	0	0	0	0	0	0	0	0.0960229	0	0	0	0	0.0407609	0.0461163	0	0.0426404	0	0	0.110867	0	0	0.116779	0	0	0
Prupe.1G042000	2.28856	3.10339	0.87812	1.5038	1.94806	2.03121	1.84297	2.17117	2.98833	2.12078	1.32571	1.91684	1.22176	1.96965	2.32805	3.67082	2.11387	2.17826	2.58596	1.7393	1.61003	1.59909	1.77814	1.90337	1.60791	2.04283	2.51569	2.19901	1.52889	2.14217	2.4296	1.80859
Prupe.1G042100	29.803	25.3327	26.148	25.2	25.2149	23.6777	24.046	21.4993	22.8512	22.3764	27.3388	36.1268	19.7102	15.814	20.722	13.8296	32.6573	26.1646	20.865	29.7667	27.177	24.5124	22.3911	26.6237	26.1409	19.9798	26.4053	26.6915	32.7188	36.6358	30.1574	27.8331
Prupe.1G042200	42.296	38.4063	42.8337	45.3423	36.7384	31.9782	28.77	25.1014	24.7904	22.2748	44.3008	39.4442	55.7934	50.0854	53.1027	44.5211	43.9945	33.3762	52.4846	46.1852	41.1377	35.0616	23.7732	20.9197	22.3508	19.6672	42.6191	34.411	39.6563	37.6081	38.799	36.3183
Prupe.1G042300	22.0847	19.3452	11.6637	14.1453	11.7941	13.4587	12.9116	16.2339	23.4397	22.9833	19.6834	19.1008	11.5427	10.4885	13.805	6.78146	19.3194	19.87	10.1405	12.6208	12.406	12.8575	15.5578	21.6029	18.8371	15.5069	20.4106	18.127	17.4151	19.7943	19.6573	19.4479
Prupe.1G042400	14.2393	14.242	16.1258	10.6474	20.0269	9.27978	11.7994	5.61381	8.39206	4.43977	5.23613	4.40286	13.046	9.40251	12.8465	14.0929	16.3987	9.48263	16.8802	16.165	12.3995	11.2862	12.2244	4.6577	9.29492	11.8708	8.00996	8.0869	14.8118	15.8203	11.3447	13.0918
Prupe.1G042500	0.486835	1.01731	0.307667	0.615185	0.138133	0.211243	0.230616	0.0419874	0.0201807	0.0196149	0.282011	0.167286	1.10197	1.65392	0.356568	2.20876	0.57558	0.959259	1.04609	0.622259	0.361521	0.391708	0.140746	0.138257	0.27791	0.205845	0.325743	0.541646	0.74683	0.826605	0.516837	0.595714
Prupe.1G042600	0	0	0	0	0	0	0	0	0	0	0	0	0	0	0	0	0	0	0	0	0	0	0	0	0	0	0	0	0	0	0	0
Prupe.1G042700	0	0	0	0	0	0	0	0	0	0	0	0	0	0	0	0	0	0	0	0	0	0	0	0	0	0	0	0	0	0	0	0
Prupe.1G042800	0	0.122027	0.123895	0	0	0.216531	0.260028	0.236711	0	0	0	0.117888	1.17218	0.621618	3.01533	1.88671	0	0	0	0	0	0	0	0	0	0	0	0	0	0	0	0
Prupe.1G042900	0	0	0	0	0	0	0	0	0	0	0	0	0	0	0	0	0	0	0	0	0	0	0	0	0	0	0	0	0	0	0	0
Prupe.1G043000	0	0	0	0	0	0.117643	0	0	0	0	0	0	0	0	0	0	0	0	0	0	0	0	0	0	0	0	0	0	0	0	0	0
Prupe.1G043100	0.0346689	0.017726	0	0	0.0161606	0.031454	0	0	0.0330539	0	0.0629869	0.0171248	0.06811	0.0722386	0.146005	0.0913565	0.0294606	0	0.029541	0.0137729	0	0	0	0	0.0350144	0	0.0381095	0	0	0.0173576	0.0423262	0
Prupe.1G043200	0	0	0	0	0	0	0	0.147145	0	0	0	0	0	0	0	0	0	0	0	0	0	0	0	0	0	0	0	0	0	0	0	0
Prupe.1G043300	22.3149	38.1944	38.2835	53.4105	44.5001	45.6881	39.3942	31.956	29.3533	29.9679	7.8049	6.48385	36.2204	45.9998	32.9453	43.6459	9.53201	12.6492	21.2513	25.9789	17.2705	16.1556	10.4145	10.4669	12.8957	20.502	12.4615	12.2145	21.3236	20.5524	14.4231	19.1711
Prupe.1G043400	16.1097	17.6939	18.832	18.8671	9.23377	9.52737	57.5961	41.3061	56.0898	40.1415	15.8989	10.0205	22.6231	15.6648	12.2847	6.79216	17.8472	11.6409	12.7101	15.4546	11.907	9.2982	34.2189	15.2549	52.9085	75.6897	23.0866	29.287	29.2011	26.4074	12.5292	13.2938
Prupe.1G043500	0	0.122027	0	0	0	0	0	0.118356	0	0	0.28907	0	0	0	0.223358	0.125781	0.101404	0.183322	0.203362	0.284441	0.214541	0.116227	0.297556	0.334049	0.482082	0	0.131174	0	0.271638	0	0.437064	0.699676
Prupe.1G043600	0	0.0463903	0	0.210959	0	0	0.0988534	0.0449947	0.0865046	0	0.0549473	0.044817	0.0891246	0	0.0424564	0	0.0385504	0.0348463	0	0	0.122342	0	0.0754136	0.0423312	0.137453	0.196079	0.0498678	0.21107	0.0516337	0.0908524	0	0
Prupe.1G043700	2.86902	2.91594	1.97977	2.52187	4.1915	2.5871	4.7269	3.73047	4.1531	3.84212	3.49618	5.70322	2.86977	3.22599	2.81602	3.98294	4.19219	2.83532	2.93658	3.62783	4.71777	3.85082	5.85987	3.7545	6.78466	6.38927	4.98062	4.57837	3.94241	4.53701	3.3532	3.03616
Prupe.1G043800	0	0	0	0	0	0	0	0	0	0	0	0	0	0	0	0	0	0	0	0	0	0	0	0	0	0	0	0	0	0	0	0
Prupe.1G043900	0	0	0	0	0	0	0	0	0	0	0	0.221341	0	0	0	0	0	0	0	0	0	0	0	0	0	0	0	0	0	0	0	0
Prupe.1G044000	16.7333	20.0084	28.4039	23.5704	14.1144	24.6601	17.4596	28.0121	19.9212	25.5161	45.1463	53.7038	40.5273	56.082	36.872	78.2031	11.812	14.7574	12.8249	12.4512	12.4953	12.7625	12.2894	17.1011	12.8763	11.2888	15.1823	12.6667	10.9838	11.0818	13.9438	11.4205
Prupe.1G044100	0	0	0	0	0	0	0.174193	0	0	0	0	0	0	0	0	0	0	0	0	0	0	0	0	0	0	0	0	0	0	0	0	0
Prupe.1G044200	0	0	0	0	0	0	0	0	0	0	0	0	0	0	0	0	0	0	0	0	0	0	0	0	0	0	0	0	0	0.169997	0	0
Prupe.1G044300	13.5747	13.3125	12.13	12.4181	9.43974	13.9311	8.72849	10.7048	10.7146	11.136	17.3852	15.609	22.8433	18.2	14.891	16.4195	9.36072	15.1278	8.72259	7.77983	7.00157	7.47783	8.60098	9.55199	7.19214	7.69477	9.78487	6.72998	13.9306	11.6988	11.6826	12.9175
Prupe.1G044400	12.4016	12.058	6.54349	9.9268	22.934	11.4361	15.0623	14.7199	28.4937	16.5792	18.4684	5.82455	15.9764	10.5905	12.1771	9.42889	9.50196	12.493	12.8193	11.1459	20.286	18.6136	27.2062	19.7295	22.7918	19.5516	8.4923	11.8238	10.1814	10.1788	12.1623	16.4502
Prupe.1G044500	0	0	0	0	0	0	0	0	0.102284	0.0497082	0	0	0	0	0	0	0	0	0	0	0	0	0	0	0	0.115923	0	0	0	0	0	0
Prupe.1G044600	13.2326	14.4734	15.6513	13.3463	15.939	14.7572	18.9455	16.2662	15.5078	15.6768	14.7757	19.2648	17.0588	19.6143	15.664	19.5126	14.5284	15.0306	15.3912	16.7436	15.0457	16.0613	17.2729	18.0705	20.058	18.5467	17.3364	19.1023	17.0554	17.4345	15.7164	13.2253
Prupe.1G044700	283.367	251.223	152.104	162.941	135.102	201.311	166.262	206.523	276.447	292.887	238.168	270.42	179.135	203.592	149.208	183.735	250.334	253.359	135.019	151.874	160.424	172.513	190.105	246.315	208.575	215.244	212.799	224.037	168.826	173.203	187.646	193.397
Prupe.1G044800	0	0	0	0.0459102	0	0	0	0	0	0	0	0	0	0	0	0	0	0	0	0	0	0	0.0328239	0.0368495	0.0398845	0	0	0	0	0	0	0
Prupe.1G044900	0	0	0	0	0	0	0	0	0	0	0	0	0	0	0	0	0	0	0	0	0	0	0	0	0	0	0	0	0	0	0	0
Prupe.1G045000	0	0	0	0.0493416	0	0.0385068	0	0	0	0	0	0	0	0	0	0	0	0	0	0	0	0	0	0	0	0	0	0	0	0	0	0
Prupe.1G045100	317.455	308.329	386.073	330.274	350.335	302.669	329.668	267.125	316.24	265.236	269.848	216.215	227.405	186.842	210.195	181.08	362.214	282.771	411.635	426.969	454.892	371.804	413.541	289.183	421.483	377.925	290.099	312.158	330.724	335.645	290.16	262.506
Prupe.1G045200	10.3683	9.72692	8.21376	6.92493	12.1825	7.85313	13.8316	9.98817	13.6656	11.6437	9.26648	11.7877	10.587	8.02886	7.36904	7.67167	11.3416	8.56467	10.5161	12.5715	13.6208	11.3859	16.6943	8.58054	20.5109	17.4187	11.0699	11.2589	12.3941	14.7438	8.52226	7.8583
Prupe.1G045300	283.138	285.664	359.875	372.083	334.908	389.662	293.654	302.623	321.166	319.607	278.76	242.389	267.167	297.336	332.221	261.416	257.08	308.937	327.432	334.387	320.958	326.027	294.117	325.789	246.46	260.024	234.888	234.412	260.664	248.542	321.355	310.145
Prupe.1G045400	0	0	0.14072	0	0.0631792	0.122968	0	0	0.0646115	0.1256	0	0.0669489	0	0.141207	0	0.071431	0.0575877	0.0520544	0.0577448	0.0538447	0.060919	0	0.168982	0.0632356	0	0.073227	0.0744939	0	0	0.0678589	0	0
Prupe.1G045500	75.4686	85.1282	97.1306	101.125	74.3138	91.5688	72.6482	100.504	76.5765	77.5192	107.806	108.291	100.927	126.412	98.8995	138.649	64.6462	82.9571	82.5563	78.7464	63.845	78.5241	67.0943	94.0829	65.2009	72.4867	81.9588	84.8441	68.3028	68.1844	80.4198	68.8326
Prupe.1G045600	0.776256	1.36078	2.24513	1.57926	1.2923	1.10671	1.02698	2.50221	1.08371	1.87544	4.26452	5.45025	3.83978	5.40117	7.3426	7.97754	0.753875	0.979569	1.32288	1.01326	1.02178	0.91808	0.852593	0.879549	1.39999	1.07843	1.18852	1.48335	1.07283	0.916095	1.18464	1.00782
Prupe.1G045700	0.143614	0.0652701	0.0828367	0.0556527	0.0743825	0.0289547	0.0695423	0.0474799	0.0152138	0.0887233	0.0773095	0.126113	0.0156745	0.0332494	0.0298676	0.0840975	0.0813593	0.036771	0.0951782	0.0126786	0.0286886	0.0932523	0.0265263	0.0893386	0.0322322	0.0172424	0.157866	0.0371212	0.0363237	0.0479352	0.155852	0.0187123
Prupe.1G045800	43.667	37.428	35.4177	30.7373	40.4797	29.0541	36.7737	24.7163	33.194	23.9555	30.5284	29.3472	26.6244	21.4904	22.8064	18.9393	48.9702	35.409	35.2985	40.3997	39.7658	35.0573	36.9265	30.697	31.9784	31.422	37.1644	37.2045	39.583	40.0926	39.978	39.7135
Prupe.1G045900	193.496	165.23	111.499	120.103	127.741	148.545	172.135	197.079	255.403	249.612	211.264	209.927	163.317	162.365	166.005	144.87	163.171	170.981	107.099	108.197	125.765	136.575	160.858	188.532	199.404	201.477	204.692	194.574	163.481	160.88	156.801	176.564
Prupe.1G046000	17.1685	19.5269	15.9455	17.4473	14.5359	19.8149	17.8783	22.067	19.8763	21.4836	19.1678	23.999	13.3654	13.7497	13.8814	11.6334	21.4373	17.7179	15.475	21.4359	19.6328	15.1294	18.0559	19.8344	22.1758	18.93	18.102	20.6489	20.8034	22.9803	19.4633	22.1872
Prupe.1G046100	23.5981	26.7352	33.1374	22.8945	36.0864	27.7249	32.1844	30.9823	27.0309	36.9711	31.2554	34.382	31.8519	41.9189	36.8609	48.1364	28.9975	24.9072	29.0766	25.7639	31.7432	27.4489	31.6084	21.7028	31.3776	29.9015	30.7921	31.5951	29.3705	37.3993	28.6029	25.8808
Prupe.1G046200	2.00649	2.82818	2.70257	1.95438	2.57842	3.39486	2.30428	2.47417	1.91303	2.36193	2.69302	3.268	2.0775	2.48593	2.74061	4.97296	2.81105	2.99915	1.66351	3.05922	3.11991	2.79941	2.20864	2.0747	2.40988	3.28147	1.5499	2.39695	2.53062	2.55219	1.72139	1.71701
Prupe.1G046300	0.455854	0.46615	0.473287	0.529953	0.318738	0.413582	0.496662	0.565159	0.543273	0.264021	0.621151	0.281463	0.223891	0.356194	0.373293	0.300307	0.193686	0.656533	0.388429	0.362194	0.256113	0.443997	0.568342	0.744385	0.748145	0.615715	0.313184	0.265115	0.194564	0.171173	0.417404	0.400921
Prupe.1G046400	2.20292	1.47717	2.09969	2.26712	2.02007	1.40888	1.57385	1.25364	1.89371	2.04141	1.39971	1.96222	2.02201	2.03171	1.62228	1.29422	2.91537	1.58115	2.98487	2.43895	2.0452	2.14562	1.92106	1.38161	1.31304	2.06818	2.73912	2.2683	2.95942	3.00142	2.20449	2.54093
Prupe.1G046500	190.408	167.081	146.264	124.739	124.38	83.691	105.128	60.2282	63.7837	39.224	145.542	120.235	156.074	101.6	138.344	135.607	197.334	126.789	171.782	174.491	129.992	95.3592	90.2524	53.4217	77.442	70.6206	186.111	174.935	155.216	167.216	146.703	132.613
Prupe.1G046600	118.185	121.324	146.879	122.08	104.469	110.005	113.576	126.259	110.853	120.025	127.097	161.324	112.179	116.426	109.315	147.904	116.572	108.313	102.466	116.237	121.387	102.951	108.609	124.216	124.468	111.814	113.832	127.489	108.971	112.13	113.429	92.4236
Prupe.1G046700	0.798224	0.904978	0.666604	0.504335	0.986834	0.645486	0.434841	0.774488	0.64523	0.804026	1.15598	1.13143	0.732954	0.451967	0.341038	0.695041	0.560342	0.78641	0.547085	0.785883	0.873537	0.523942	0.82212	0.663873	0.753602	0.618764	0.877442	0.867909	0.750511	0.903546	0.699118	0.447674
Prupe.1G046800	0.343077	0.0701653	0.213719	0.0797689	0.127938	0.124505	0.149516	0.340273	0.0654191	0.0635851	0.831078	0.610071	0.269602	0.500403	0.256861	0.506267	0.23323	0	0	0.218071	0.123361	0.0668308	0.114063	0.064026	0	0.148285	0.075425	0.159621	0.0780959	0	0.0837706	0.241388
Prupe.1G046900	0.638283	0.783241	0.198808	0.371018	0.357036	0.347457	0.347711	0.506452	0.182565	0.53234	0.618476	0.378339	0.188094	0	0	0.201834	0.271198	0.441252	0.326325	0.101428	0	0.248673	0.689684	0.178677	0.773574	1.17248	0.420977	0.519697	0.290589	0.447395	0.467557	0.224547
Prupe.1G047000	1205.3	1207.2	751.078	829.868	635.769	1063.33	638.401	926.816	1161.4	1207.3	1170.16	1185.64	961.733	1071.01	764.026	1002.81	1066.31	1316.68	667.564	731.141	768.198	854.069	849.115	1252.18	825.93	863.459	929.622	980.143	801.563	776.887	1013.09	1014.17
Prupe.1G047100	0	0.0172361	0	0	0	0	0	0.0167176	0	0.0312393	0	0.0333031	0	0.0175606	0	0.0355327	0.0286465	0	0.0287246	0.0267846	0.0151518	0	0	0	0.0851168	0	0	0.0196055	0	0	0.0205782	0
Prupe.1G047200	2.88185	2.10496	3.4195	5.26475	2.30288	1.12055	5.38257	2.85829	2.35509	1.90755	0.498647	0.813429	3.23522	3.43133	0.770584	0.867887	2.09907	1.26492	1.4032	2.61685	2.59058	5.2128	2.73751	1.53662	10.8107	0.444854	4.07295	3.35205	3.7486	6.59588	2.51312	2.41388
Prupe.1G047300	9.53529	8.7229	9.01699	8.92813	11.148	8.58094	13.6179	9.12506	12.8258	10.293	11.1435	11.9659	10.455	10.6592	8.77911	12.5769	11.4535	7.66079	11.3969	11.4257	10.448	9.93991	11.8454	10.0037	15.825	15.093	12.7762	12.6498	12.202	14.5027	9.53333	10.547
Prupe.1G047400	0.109541	0.224031	0.0758204	0.127347	0.136164	0.165639	0.15913	0.144861	0.0696257	0.135347	0.176903	0	0.0358672	0.0380414	0.136689	0.0769744	0.155142	0.168282	0.435583	0.17407	0.164117	0.0711281	0.364193	0.068143	0.295021	0.276184	0.0401375	0.127414	0.124676	0.182813	0.178314	0.0856366
Prupe.1G047500	111.88	111.836	111.134	110.775	87.9255	102.018	98.0984	113.396	123.627	124.238	113.395	127.758	101.626	107.229	94.2348	91.8568	108.078	104.139	87.325	96.2592	88.9895	92.7469	92.8352	118.209	114.741	107.274	121.325	117.486	103.981	105.043	108.313	105.547
Prupe.1G047600	22.8394	22.7392	22.9736	24.8327	22.4671	23.7527	24.6452	31.3986	26.7363	24.7178	29.8525	27.974	22.2197	26.3627	26.9106	27.0758	20.1995	25.4948	22.1214	21.7152	21.7619	22.4587	24.2643	28.2112	26.8838	27.4014	25.2866	28.4133	24.4989	24.8443	24.6074	24.856
Prupe.1G047700	0.47503	0.575716	0.602797	0.593154	1.29578	0.702338	1.5335	1.11679	1.22451	1.04345	0.724529	1.42524	1.07149	0.989808	0.757412	0.871595	1.25585	1.10816	1.01942	1.28606	1.21779	1.43943	2.03266	1.28052	1.68806	1.749	1.14105	1.18693	1.44177	1.51508	1.0525	1.13473
Prupe.1G047800	46.7145	42.0992	30.3568	27.3493	31.645	42.84	39.3623	41.9994	57.8359	50.92	29.5117	35.6913	26.0799	26.6103	23.5893	27.8078	37.2692	49.8224	28.9231	33.3782	41.2378	43.8628	39.1074	60.5242	37.3368	37.7672	42.1149	32.8364	24.4807	23.5567	46.3645	43.7454
Prupe.1G047900	0.265038	0.252957	0.11007	0.225955	0.477708	0.240461	0.173259	0.227822	0.387461	0.42572	0.19261	0.174555	0.242989	0.165676	0.165361	0.316611	0.180178	0.25787	0.150558	0.224623	0.285901	0.326983	0.35247	0.181361	0.339061	0.343664	0.174805	0.205521	0.241326	0.300778	0.23729	0.24864
Prupe.1G048000	0.985248	0.953529	0.968128	0.879504	1.52541	1.13332	1.47599	1.22149	1.32516	0.880408	1.04417	1.63381	1.58996	0.898159	1.23491	1.07559	1.34556	0.959502	1.12436	1.64951	1.51829	1.40516	1.55009	1.49394	2.07898	1.86306	1.33444	1.59621	1.50184	2.02598	1.18138	1.0522
Prupe.1G048100	6.1133	6.68117	5.11735	6.92935	5.44997	8.7356	4.371	7.76864	6.88495	6.79814	6.29382	7.43598	6.71815	6.09042	9.94071	7.28944	5.58453	6.51537	4.98119	5.10013	5.39239	6.51251	5.52584	8.12878	5.55681	5.07815	5.964	5.42194	5.52288	5.77714	7.79008	7.25844
Prupe.1G048200	2.23388	2.3722	1.81382	2.63029	2.02921	3.11805	2.37145	3.23821	3.52239	3.76866	2.32413	2.97078	2.0818	1.67091	2.09063	2.11312	1.7766	2.15587	1.78145	2.27552	3.34684	3.04051	3.47545	3.90169	3.26852	3.15653	2.20372	2.19861	1.40165	1.89273	2.3077	2.51883
Prupe.1G048300	39.6648	41.0083	39.0232	35.0453	21.4222	31.8668	38.745	50.3558	48.9796	57.3406	42.1447	44.2657	26.8169	27.3595	24.116	28.8911	31.1025	42.1921	26.1526	28.342	25.9181	33.5708	36.0151	60.546	32.8769	37.1845	41.797	40.4091	21.6697	22.4611	32.8626	31.5007
Prupe.1G048400	7.72841	11.8045	15.1338	13.8751	10.5796	11.0058	11.6178	10.7701	11.1925	13.4171	17.0626	17.8793	13.8378	18.3457	18.3109	21.1386	8.14689	7.51438	11.6702	12.6697	12.2237	10.0048	10.408	9.95002	7.50902	8.56234	6.66727	9.6721	8.79623	9.50199	10.2714	9.40697
Prupe.1G048500	2.12099	1.71875	1.12183	1.09331	1.64158	1.52493	2.41987	2.06396	2.38466	2.09529	1.5026	2.17441	1.53309	1.25079	1.08612	1.47636	0.510102	0.676264	0.579693	0.588235	0.66552	0.721091	0.88146	0.784182	0.565846	1.01619	0.241947	0.651674	0.751543	0.741336	0.415291	0.586605
Prupe.1G048600	6.06274	5.27811	4.59336	3.23838	4.96475	5.8722	2.94569	4.87555	4.68674	5.39049	6.45015	7.68913	6.03586	7.68209	7.74418	7.68576	3.41142	5.4121	3.07168	3.71046	4.05066	3.51111	2.99628	3.66955	5.21296	2.92143	3.24215	3.14478	4.56919	5.08638	4.00098	3.74692
Prupe.1G048700	0.924332	0.621849	0.580861	0.650405	1.38332	0.706205	0.954074	0.820273	1.39149	0.586072	0.471394	0.64882	0.573452	0.278764	0.500823	0.461505	0.620109	0.467105	0.829069	0.753746	0.918375	0.900291	1.13221	1.02139	0.933544	1.13021	0.802157	0.565866	0.498337	0.535855	0.504851	0.285244
Prupe.1G048800	136.567	123.509	259.348	223.759	213.224	171.675	198.161	137.427	128.105	91.9999	114.72	100.668	160.525	131.571	153.086	119.072	153.887	132.374	255.927	231.683	235.91	202.638	218.086	132.668	176.753	154.141	129.251	116.635	177.402	176.135	161.928	149.753
Prupe.1G048900	85.7175	76.8515	58.5303	65.0005	63.5323	70.476	76.0303	80.2896	94.9835	87.838	76.9833	79.0238	66.4513	68.2561	58.0185	55.5972	77.8575	73.8736	56.1886	58.1303	61.1636	63.3262	74.0252	82.4068	81.3631	75.4427	75.4185	71.902	73.4743	69.7696	66.2204	72.8231
Prupe.1G049000	30.5311	27.9202	38.5378	32.584	43.6319	36.0368	39.5798	43.348	36.2998	37.3575	37.578	49.2612	41.8638	44.2642	51.0435	58.4956	29.387	25.9309	33.9013	36.0079	39.1992	38.1738	42.4315	37.1863	48.9641	46.6919	37.0005	41.1823	36.4364	36.6401	33.2536	30.7432
Prupe.1G049100	0.152479	0.311846	0.189972	0.106359	0.170584	0.166007	0.0996772	0.0604929	0.174451	0.31086	0.221621	0.120508	0.0898673	0	0.0570803	0.0964318	0.0777433	0.327943	0.103941	0.145381	0.0822407	0.0891077	0.0760421	0.256104	0.0923991	0.197713	0.201133	0.106414	0.0694186	0.0305365	0.148926	0.178806
Prupe.1G049200	27.5655	33.3946	14.0414	18.2197	12.2004	22.844	10.3144	20.6333	19.7206	25.6552	20.0904	20.3947	15.8635	21.9224	14.9277	15.8064	20.1119	37.2449	16.2351	16.1499	10.9773	17.9765	13.9851	30.7696	12.0521	16.7196	22.9554	23.4574	19.4221	15.9719	24.1842	22.9027
Prupe.1G049300	104.166	101.236	111.1	110.776	101.748	112.055	102.515	110.841	125.974	114.543	133.716	151.074	127.157	142.569	123.475	164.66	121.225	109.031	96.6006	103.032	102.491	107.967	112.721	116.603	116.227	122.78	132.429	125.631	111.87	106.504	112.036	110.149
Prupe.1G049400	18.8983	18.5153	17.4661	17.9063	20.801	16.353	18.8048	19.2584	20.0489	18.6263	19.2182	21.5565	20.3073	22.022	18.402	17.7607	18.7744	19.6766	17.6389	17.9448	17.4547	17.1832	18.0231	20.3354	20.6312	20.6566	21.6143	20.3299	20.9188	19.9627	19.5381	17.0053
Prupe.1G049500	0	0	0	0	0	0	0	0	0	0	0	0	0	0	0	0	0	0	0	0	0	0	0	0	0	0	0	0	0	0	0	0
Prupe.1G049600	5.6702	6.23007	15.5944	17.8121	10.46	14.8859	12.4213	22.615	16.2757	28.4526	69.774	75.3241	25.7159	31.8624	22.7506	39.5477	5.07467	6.44044	6.16791	6.27853	7.42878	8.98911	7.06941	10.9196	10.5396	13.3619	7.82431	7.64779	7.00289	6.94621	6.84894	7.00291
Prupe.1G049700	0	0	0	0	0	0	0	0	0	0	0	0	0	0	0	0	0	0	0	0	0	0	0	0	0	0	0	0	0	0	0	0
Prupe.1G049800	0	0	0	0.26047	0	0	0	0	0	0	0	0	0	0	0	0	0	0	0	0	0	0	0	0	0	0	0	0	0	0	0	0
Prupe.1G049900	0.212715	0.253773	0.276063	0.0824308	0.148733	0.418145	0.424889	0.246139	0.236607	0.0821335	0.128822	0.45531	0.330835	0.277018	0.232254	0.541845	0.376582	0.231471	0.196357	0.239432	0.223086	0.466161	0.338874	0.297731	0.30435	0.32562	0.253311	0.123711	0.44386	0.354999	0.324622	0.415738
Prupe.1G050000	0.0738462	0.151029	0.0766704	0	0.275382	0.401991	0.160914	0.29297	0.844875	0.479026	1.25221	1.31316	1.45077	2.53888	0.691107	1.47891	0	0.113446	0.0629237	0.0586738	0.265531	0.143851	0.245517	0.0689069	0.67124	0.0797945	0.0811749	0.0858949	0.0840494	0.29578	0	0
Prupe.1G050100	0	0	0	0	0	0	0	0.0770428	0	0	0	0.230216	0.0763024	0.0809277	0	0	0	0	0.0661886	0	0	0	0	0	0	0	0	0	0	0.0777816	0	0
Prupe.1G050200	11.9909	9.43552	8.04061	8.3339	11.1118	9.23343	11.4176	8.63769	14.5752	10.6716	8.35146	8.66045	9.58689	8.7433	7.6789	5.85672	13.1987	10.5816	10.9533	11.952	12.7588	13.9223	14.3935	13.2305	16.1666	15.181	12.722	11.6032	15.712	13.751	11.476	12.0694
Prupe.1G050300	0	0	0	0.0986832	0	0	0	0	0	0	0	0	0	0	0	0	0	0	0	0	0	0	0	0	0	0	0	0	0	0	0	0
Prupe.1G050400	0	0	0	0	0	0	0	0	0	0	0	0	0	0	0	0	0	0	0	0	0	0	0	0	0	0	0	0	0	0	0	0
Prupe.1G050500	0	0	0	0	0	0	0	0.0433238	0	0	0	0	0.0429075	0	0	0	0	0	0.0372201	0.0694125	0	0	0	0	0.0441163	0.0471994	0	0	0.0497162	0	0	0
Prupe.1G050600	43.1609	39.1507	40.2131	33.1055	64.2922	37.6483	60.6268	38.5036	49.8791	37.6552	30.2788	32.126	38.3672	29.4513	28.57	29.0758	56.9351	36.4407	52.5313	55.0059	71.1842	60.3938	73.231	37.6944	80.7875	63.9498	47.4443	45.7082	59.3416	61.5834	38.6131	37.0884
Prupe.1G050700	20.693	24.9272	26.7711	26.4497	23.7358	25.3598	19.3584	29.7649	20.5554	29.7176	27.0319	30.7176	29.0532	43.456	42.3821	55.6133	18.597	24.0501	24.7406	21.6923	22.5945	22.8983	21.3418	21.2297	21.884	23.9987	22.6275	23.8172	20.346	17.3576	26.1893	23.3765
Prupe.1G050800	16.0273	15.6637	13.7441	15.3611	15.8088	18.6259	14.3695	16.6971	16.2605	17.9134	16.3894	15.7851	16.6568	17.1312	19.3505	14.4691	13.6403	14.6227	12.7184	12.2483	11.7679	11.9878	11.3283	13.4255	13.3697	14.0926	14.3633	15.2553	15.4846	16.1712	17.267	16.1834
Prupe.1G050900	2.72945	5.39614	5.28984	6.45203	2.0357	3.3018	2.77554	5.05333	1.9951	2.95091	4.07733	4.22444	4.46854	5.87687	5.19399	4.50726	3.943	9.57426	7.05476	5.34937	2.04466	2.92431	2.64677	3.73544	3.76743	4.03072	4.20047	4.12723	9.42329	8.83703	6.66462	7.68174
Prupe.1G051000	37.1821	37.7325	29.0021	26.6597	25.6462	28.0833	30.1259	34.5382	36.4398	43.901	34.1194	52.4883	33.3719	33.1335	28.9245	39.2911	36.2475	37.1503	29.1093	33.0293	33.1696	31.7111	33.9248	37.2928	40.8409	33.3449	31.7952	34.0282	29.2155	33.6881	32.6057	30.8755
Prupe.1G051100	0.0609915	0.0623692	0	0	0.0568613	0	0	0	0	0.11304	0	0	0	0	0	0	0	0.234245	0.0519703	0.0969205	0	0	0.101389	0	0	0	0	0	0	0	0	0
Prupe.1G051200	13.2168	12.2619	12.671	13.0728	14.0607	13.0791	14.0226	11.8402	14.7352	14.3715	11.4253	11.5828	11.229	10.8825	12.7184	9.4653	9.35184	10.3363	11.1938	10.0567	9.82098	12.1204	12.1593	11.7858	10.6573	13.4464	11.8337	12.4288	10.0691	9.6857	11.4188	12.1241
Prupe.1G051300	0.0645793	0	0.067049	0.300307	0	0.117182	0.0703604	0.256205	0	0.11969	0	0.255193	0.126871	0.134562	0.060438	0.884904	0.0548776	0.0992095	0.165082	0.359176	0.0580523	0.125799	0	0.12052	0.0652229	0.209343	0.283953	0.37558	0	0.129331	0.0788429	0.0757296
Prupe.1G051400	1.82975	1.33648	1.13983	1.7929	1.9739	1.75493	1.70875	2.02219	2.26786	1.93783	1.29806	1.62686	1.10408	1.27994	1.22315	1.46025	1.82142	1.44562	1.44774	1.7238	1.62132	2.64777	1.91191	2.02444	1.74238	2.28782	1.293	1.00333	1.10078	1.83219	1.46798	1.83915
Prupe.1G051500	0.0869009	0.266591	0.0902243	0.0505133	0.162032	0.0394212	0.236701	0.0430952	0.0414264	0.0805299	0.0526276	0.128775	0.042681	0.226341	0.0406641	0.137396	0.406152	0.0667505	0.111071	0.172616	0.156236	0	0.036115	0.0405442	0.351068	0	0.0955251	0.101079	0.148362	0.130525	0.106095	0
Prupe.1G051600	0.418417	0.30562	0.27927	0.555921	0.195041	0.325386	0.195375	0.296426	0.455916	0.387742	0.796387	0.472409	0.146789	0.498197	0.279704	0.28352	0.228574	0.321396	0.178265	0.237464	0.107465	0.174658	0.0993653	0.390431	0.452772	0.516709	0.197118	0.382396	0.340164	0.149634	0.364881	0.420567
Prupe.1G051700	0.131217	0.201271	0	0.228819	0.0611655	0.0595245	0.142963	0	0	0	0.158931	0.12963	0	0.273413	0.0614011	0	0.0557522	0	0	0	0	0	0.0545322	0	0	0	0.0721196	0	0	0	0.0800994	0.153873
Prupe.1G051800	0	0	0	0	0	0	0	0	0.0206587	0	0	0	0	0.0225746	0	0	0	0	0	0	0	0	0	0	0	0	0	0	0	0	0	0
Prupe.1G051900	0.131742	0.134717	0.13678	0	0.491281	0	0.28707	0.130665	0.879233	0.244167	0.159567	0.650743	0.647045	0.274507	0.36988	0.416586	0.447802	0.404775	0.112256	0	0.118427	0	0.109501	0	0	0.142353	0.434448	0	0	0.659588	0.16084	0.154488
Prupe.1G052000	0	0	0	0	0	0	0	0	0	0	0	0	0	0	0	0	0	0	0	0	0	0	0	0	0	0	0	0	0	0	0	0
Prupe.1G052100	0.156835	0	0	0	0	0	0	0	0	0	0.379921	0	0	0	0	0	0	0	0	0	0	0	0	0.29269	0	0	0	0	0	0	0	0
Prupe.1G052200	0.128511	0.150187	0.0190608	0.0213429	0.0342309	0.066625	0.180019	0.182086	0.262552	0.306229	0.17789	0.145093	0.126235	0.17214	0.0687254	0.193509	0.0780033	0.112813	0.062573	0.0145867	0.0825157	0.16093	0.167852	0.0685228	0.11125	0.0793497	0.181626	0.10677	0.0835809	0.0919159	0.0448271	0.0861139
Prupe.1G052300	58.5157	65.4285	101.504	115.473	68.3279	94.8997	65.456	89.9288	63.9815	80.645	58.182	73.9481	65.5996	77.3745	67.3119	95.2274	53.984	75.3453	101.052	91.7967	71.5006	86.6634	62.108	98.514	58.8359	63.0181	75.3416	86.5362	53.0435	54.7484	71.3606	72.0539
Prupe.1G052400	155.546	151.09	134.986	159.942	151.154	144.85	155.615	143.084	133.191	136.709	238.244	198.154	287.967	267.1	288.092	266.519	95.3241	93.8546	104.837	87.9884	91.1943	87.1209	80.8244	69.8327	105.06	96.159	117.072	116.369	132.5	133.877	117.524	116.019
Prupe.1G052500	35.125	33.2316	42.0319	39.9503	56.3714	39.7093	51.415	36.6894	41.8609	32.1654	29.2698	28.655	29.0015	23.4118	29.8635	27.4031	42.6865	30.6183	54.7041	55.1846	61.1608	53.3038	57.1832	36.4854	59.8117	56.5204	38.6489	39.368	40.0175	42.9956	38.3668	36.3248
Prupe.1G052600	26.6539	22.9737	29.5534	25.0655	34.5036	25.1065	27.4986	20.3743	26.1137	18.0398	17.3412	18.0017	20.6787	17.2746	21.767	16.7612	26.1602	19.1694	34.5254	36.4201	39.2212	30.9213	32.2669	22.5477	29.8916	25.3766	20.2792	23.3014	23.6381	26.4062	26.5302	20.4392
Prupe.1G052700	123.253	135.933	120.388	121.38	113.324	127.997	114.68	113.153	123.662	125.544	118.03	111.197	138.748	127.879	123.135	152.999	117.577	125.84	110.375	112.228	116.137	107.15	103.574	113.9	112.308	117.955	120.929	126.183	112.072	112.028	133.066	125.223
Prupe.1G052800	0	0	0	0	0	0	0	0.223741	0	0	0	0	0	0	0	0	0	0.173277	0	0	0	0	0	0	0	0	0	0	0	0	0	0
Prupe.1G052900	0	0	0	0	0	0.0391116	0	0	0	0	0	0	0	0	0	0.0454391	0	0	0	0	0	0	0	0	0.0435388	0.0931632	0	0	0	0	0	0
Prupe.1G053000	0	0	0	0	0	0	0	0	0	0	0	0	0	0	0	0	0	0	0	0	0	0	0	0	0	0	0	0	0	0	0	0
Prupe.1G053100	0	0	0	0	0	0	0	0	0	0	0	0	0	0	0	0	0	0	0.0290517	0	0	0	0	0	0	0	0	0	0	0	0	0
Prupe.1G053200	0.102073	0	0	0.0791097	0.0634403	0	0	0	0.0324392	0	0.0412105	0.0672255	0.0668434	0.0354477	0.0318423	0.0358631	0.0578256	0.130674	0.0869751	0.135168	0.0917561	0.132557	0.0282801	0.0634969	0.0687266	0	0.149603	0.118727	0.193626	0.374766	0.166157	0.159595
Prupe.1G053300	7.50082	6.31052	7.71689	6.61933	11.0932	7.85699	15.3045	8.04819	10.4671	7.39324	8.796	8.55532	9.41095	8.5961	9.50866	8.87652	11.2704	5.8663	10.8363	10.6191	14.0065	10.4605	20.7156	8.55801	18.0436	13.1891	9.74435	10.3109	11.0207	13.3488	8.03365	8.47607
Prupe.1G053400	5.19314	3.84308	5.85288	5.2429	10.1607	5.76548	9.34319	4.84571	5.50498	4.1792	3.26914	2.09264	4.53065	3.13234	4.54037	3.78125	5.34203	4.40885	8.09314	7.46509	11.64	9.94975	9.68353	4.14442	7.69481	6.05445	4.88228	3.77528	7.03835	7.11589	6.00646	5.2885
Prupe.1G053500	0	0	0	0	0	0	0	0	0	0	0	0	0	0	0	0	0	0	0	0	0.0309693	0	0	0	0	0	0	0	0	0	0	0
Prupe.1G053600	35.3191	34.6455	36.8057	44.1271	34.655	40.2725	36.1768	41.085	36.6671	40.1445	45.1291	42.6888	41.6324	44.5649	40.7872	40.9278	32.4772	34.5983	30.4295	30.9726	30.9067	30.8118	31.7846	33.567	38.0271	35.5962	37.9136	38.0133	35.4099	37.5712	33.6443	35.0513
Prupe.1G053700	3.26515	2.32271	4.27438	6.10645	3.70579	3.34877	3.71212	2.53444	3.2484	3.28888	3.95478	2.24394	3.62568	3.25385	2.52433	5.23725	5.6699	3.59848	9.55627	7.55729	6.38074	8.57278	6.01781	3.84156	8.31592	6.44272	7.80259	5.77939	8.24046	6.39687	5.71951	6.15956
Prupe.1G053800	145.291	157.643	174.694	165.416	114.605	108.385	89.3003	87.0238	70.212	75.0973	156.942	139.824	200.073	199.017	194.593	165.477	135.543	138.919	118.656	117.093	87.885	88.4699	74.8494	73.057	69.3285	63.6219	128.493	131.461	184.602	181.358	141.087	131.078
Prupe.1G053900	0	0	0	0	0	0.166007	0	0	0	0	0	0	0	0	0	0	0.621947	0.281094	0.467733	0.726904	0.493444	0.534646	0.608337	0.170736	0.554394	0	0.6034	0	0.208256	0.183219	0.223388	0.429134
Prupe.1G054000	21.1372	19.8002	21.4608	21.714	32.9107	18.6405	28.7952	19.2045	24.3374	16.7605	19.8705	18.7904	21.5885	19.5567	21.4132	16.5702	26.1094	19.0336	31.194	32.9209	33.9721	31.4117	35.7067	19.7815	35.6846	29.13	26.5542	25.4187	30.6124	32.7924	23.8675	27.9627
Prupe.1G054100	100.126	119.228	105.759	116.483	101.443	124.505	106.667	131.354	125.406	145.264	118.16	126.442	98.3535	115.391	104.695	119.307	105.337	156.594	109.71	119.249	89.3821	120.735	139.128	154.44	102.177	128.839	101.738	110.159	134.206	117.515	128.858	124.911
Prupe.1G054200	3.16798	2.96123	1.93279	2.42998	3.85674	2.59766	2.88225	2.50503	3.27989	2.63308	2.63718	2.76401	2.56651	2.15498	2.11919	1.46879	3.63567	3.77135	3.31165	3.39937	3.16096	3.38248	3.79138	3.77892	3.69433	3.282	3.64992	3.6722	4.81999	4.94909	3.69492	3.88093
Prupe.1G054300	0.0387476	0.118868	0.0804588	0.045046	0	0.0351545	0.0422162	0.0384308	0.0738851	0.0359069	0.0938629	0	0	0	0.0725256	0.0816834	0.0329266	0.0892886	0.0990493	0	0.104494	0	0.0322061	0	0	0	0	0	0	0	0	0.0454378
Prupe.1G054400	0.468593	0.616086	0.139004	0.778233	0.624087	0.364406	0.583476	0.531157	0.829706	0.558308	0.567565	0.330662	0.394539	0.55794	0.125298	0.352799	0.227541	0.257098	0.114081	0.425505	0.361057	0.326004	0.166922	0.187393	0.202827	0.144668	0.147171	0.155728	0.152382	0.0670313	0.0817274	0.314001
Prupe.1G054500	0	0.143929	0	0	0	0	0	0	0	0	0	0	0	0	0	0.148357	0	0	0	0	0	0	0	0	0	0	0	0	0	0	0	0
Prupe.1G054600	31.5178	31.7827	28.7618	27.6772	32.2737	25.6022	29.6193	22.1935	26.0708	22.4671	27.1508	27.8385	21.9022	21.3665	22.2806	20.9885	33.808	26.774	32.715	33.8212	29.69	29.6142	30.2272	22.5487	33.3172	30.7067	35.738	32.8232	37.1845	33.908	23.8736	30.0618
Prupe.1G054700	6.87997	6.37845	6.00277	7.1792	10.7609	5.88476	10.5665	7.23479	6.93487	5.87628	7.053	8.08652	6.53423	6.19626	6.69089	6.79311	7.41366	5.41199	6.58632	8.21608	8.27099	8.21481	10.0073	7.17392	8.58102	8.86723	7.31218	7.64093	8.01924	9.44147	5.89487	6.51262
Prupe.1G054800	2.542	1.80829	1.95072	1.9273	2.16378	3.20873	2.52872	4.82319	2.00209	3.17499	5.08686	6.00518	4.77684	5.29669	2.68929	8.03814	0.187836	0.169788	0.376698	0	0	0.107647	0	0.206258	0.111623	0	0	0	0.125792	0	0	0
Prupe.1G054900	1.31742	0.972959	3.72346	3.74382	3.27521	2.3241	2.71122	4.42808	3.5588	4.34074	8.51024	10.4842	11.7906	16.0891	11.1649	15.892	0	0	0.0623644	0.0581523	0	0	0	0	0	0	0	0	0	0	0	0
Prupe.1G055000	0	0.519285	5.72427	2.53012	0.405794	2.5669	1.26463	5.6842	2.14413	5.37812	25.5694	32.6088	22.8746	37.1098	17.9237	41.8268	0.246587	0.222894	0.679964	0.34584	0.391277	0.565265	0.602977	0.270771	2.71092	1.17583	0.637956	1.26572	0.908252	1.23491	0.177136	0.595495
Prupe.1G055100	0	0	0	0	0	0	0	0	0	0	0	0	0	0	0	0	0	0	0	0	0	0	0	0	0	0	0	0	0	0	0	0
Prupe.1G055200	0	0	0	0	0	0	0	0	0	0	0.0641346	0.0784658	0	0	0	0	0	0	0.0225595	0.0210358	0	0.0515736	0	0	0	0	0	0	0.0602669	0	0	0
Prupe.1G055300	0	0	0	0	0	0	0	0	0	0	0	0	0	0	0	0	0	0	0.158554	0	0	0	0	0	0	0	0	0.216436	0	0	0	0
Prupe.1G055400	0	0	0	0	0	0	0	0	0	0	0	0	0	0	0	0	0	0	0	0	0	0	0	0	0	0	0	0	0	0	0	0
Prupe.1G055500	0	0	0	0	0	0	0	0	0	0	0	0	0	0	0	0	0	0	0	0	0	0	0	0	0	0	0	0	0	0	0	0
Prupe.1G055600	0	0	0	0	0	0	0	0	0	0	0	0	0	0	0	0	0	0	0	0	0	0	0	0	0	0	0	0	0	0	0	0
Prupe.1G055700	0	0	0	0	0	0	0	0	0	0	0	0	0	0	0	0	0	0	0	0	0	0	0	0	0	0	0	0	0	0	0	0
Prupe.1G055800	0	0	0	0	0	0	0	0	0	0	0	0	0	0	0	0	0	0	0	0	0	0	0	0	0	0	0	0	0	0	0	0
Prupe.1G055900	0	0	0	0	0	0	0	0	0	0	0	0	0	0	0	0	0	0	0	0	0	0	0	0	0	0	0	0	0	0	0	0
Prupe.1G056000	0	0	0	0	0	0	0	0	0	0	0	0	0	0	0.070373	0	0	0.057759	0	0	0	0.0732392	0.250001	0.0701655	0	0	0	0	0	0	0.0918034	0
Prupe.1G056100	0	0	0	0	0	0	0	0	0	0	0	0	0	0	0	0	0	0	0	0	0	0	0.0611052	0	0	0	0	0	0	0	0	0
Prupe.1G056200	278.121	300.892	363.797	331.972	274	339.07	271.994	309.081	284.9	307.858	297.664	280.294	281.06	323.951	317.01	318.828	241.685	281.533	257.351	265.229	258.236	273.338	256.357	296.867	212.633	229.1	215.087	229.722	216.196	204.747	288.59	271.83
Prupe.1G056300	39.3632	40.136	34.2541	43.2157	33.3301	42.8608	21.8773	33.4842	31.6452	35.3704	26.0778	32.509	28.0498	34.8763	33.6715	39.8119	41.2322	46.9048	48.494	58.3933	42.0578	48.2567	35.1527	56.5021	29.2134	30.1487	29.107	25.0432	32.598	32.182	63.3358	53.7641
Prupe.1G056400	27.1925	25.4718	21.8388	27.0276	34.0594	30.8229	35.4315	30.127	31.6651	27.1866	30.0864	31.3067	28.682	31.7903	28.3627	36.1012	28.164	26.2551	31.0708	33.3154	34.3338	33.3592	35.0241	31.5072	40.5314	40.6724	36.2801	35.7337	35.4385	39.5614	26.7784	34.9708
Prupe.1G056500	39.9533	37.9862	34.3	45.037	36.9225	47.5881	39.7785	45.7647	43.1827	50.5463	42.8067	38.2414	44.9524	47.9934	42.3171	32.7436	36.9287	43.3071	35.737	34.9262	34.1972	39.0175	39.1338	45.4335	35.8169	37.0744	38.8496	37.6328	39.6901	38.7764	40.7222	44.0057
Prupe.1G056600	1.86931	1.13782	1.06282	2.06968	1.65973	1.97863	1.45475	1.67745	1.65493	1.23733	2.47976	2.72609	0.961823	1.39108	1.45786	1.97034	2.30709	1.88029	1.63074	0.990161	1.20027	2.38423	1.25778	1.82734	1.70813	1.00994	1.56558	1.5013	1.92496	1.51527	2.4452	1.67014
Prupe.1G056700	0	0	0	0	0.18423	0	0	0.0653323	0	0	0.159567	0.0650743	0	0.0686267	0.123293	0	0.0559752	0.0505968	0	0.0523371	0	0	0	0	0	0	0	0	0	0.0659588	0	0.0772442
Prupe.1G056800	0.325449	0.19968	0.405474	1.05938	0.970912	0.29527	0.354583	0.839249	0.372346	0.603178	0.31535	0.643027	0.703309	0.881568	0.609157	0.960507	0.497803	0.449972	0.776474	0.930896	0.409578	0.760762	0.649213	0.485889	0.394431	0.492329	0.858593	0.302839	0.814914	0.325884	1.11253	0.686954
Prupe.1G056900	11.0751	9.9615	11.4987	9.84191	7.67627	10.469	9.0973	12.4223	11.0015	13.1648	10.9562	9.8528	10.2525	14.257	10.3649	12.346	9.06641	11.4021	8.2512	8.15463	5.9943	7.17255	8.77161	9.57685	7.32035	10.4008	6.88386	10.589	6.33567	6.21267	8.70742	7.27564
Prupe.1G057000	0	0	0	0	0	0	0	0	0	0	0	0	0	0	0	0	0	0	0	0	0	0	0	0	0	0	0	0	0	0	0	0
Prupe.1G057100	0	0	0	0	0	0	0	0	0	0	0	0	0	0	0	0	0	0	0	0	0	0	0	0	0	0	0.175748	0	0	0	0	0
Prupe.1G057200	0	0	0	0	0	0	0	0	0	0	0	0	0	0	0	0	0	0	0	0	0	0	0	0	0	0	0	0	0	0	0	0
Prupe.1G057300	0	0	0	0	0	0	0	0	0	0	0	0	0	0	0	0	0	0	0	0	0	0	0	0	0	0	0	0	0	0	0	0
Prupe.1G057400	20.9868	23.1839	18.688	20.4802	18.9586	28.144	20.1533	25.943	21.6522	28.285	23.7495	20.052	18.0947	21.4259	21.7556	18.2054	21.5439	26.0633	20.9501	18.5005	18.2115	21.5226	20.4677	25.658	18.7592	20.7737	22.0592	22.6737	19.2225	20.4396	25.2013	26.272
Prupe.1G057500	78.8766	71.3773	89.5676	85.9329	90.0217	74.2788	83.7459	70.7148	80.7778	66.4175	62.7841	56.3854	68.1511	54.1995	60.6397	48.5721	80.1861	64.1085	89.0951	96.3478	93.9507	87.1686	93.2077	72.5094	96.1528	88.7181	68.7054	70.7413	82.9592	78.8883	81.5621	82.1817
Prupe.1G057600	6.12113	6.25939	7.7074	7.75539	12.0608	7.96922	13.9688	7.19058	12.8309	7.41565	8.39549	9.60675	7.77534	7.85468	5.56608	9.10594	9.02588	5.46873	9.24779	8.51972	9.78216	9.71102	13.5793	7.81815	13.8842	12.9782	9.36914	9.13965	10.3597	10.288	7.43777	7.46649
Prupe.1G057700	0	0	0	0	0	0	0	0	0	0	0	0	0	0	0	0	0	0	0	0	0	0	0	0	0	0	0	0	0	0	0	0
Prupe.1G057800	0	0	0	0	0	0	0	0	0	0	0	0	0	0	0	0	0	0	0	0	0	0	0	0	0	0	0	0	0	0	0	0
Prupe.1G057900	0	0	0	0	0.0412703	0.040163	0	0.0878123	0.0422059	0	0	0	0.0434842	0.0922402	0.0414292	0	0	0	0	0	0	0	0	0	0	0	0	0	0	0	0	0
Prupe.1G058000	0	0	0	0	0	0	0	0	0	0	0	0	0	0	0	0	0	0	0	0	0	0	0	0	0	0	0	0	0	0	0	0
Prupe.1G058100	0	0	0	0	0	0	0	0	0	0	0	0	0	0	0	0	0	0	0	0	0	0	0	0	0	0	0	0	0	0	0	0
Prupe.1G058200	0	0	0	0	0	0	0	0	0	0	0	0	0	0	0	0	0	0	0	0	0	0	0	0	0	0	0	0	0	0	0	0
Prupe.1G058300	0	0	0	0	0	0	0	0	0.144484	0	0	0.0499036	0.04962	0	0	0	0	0	0	0	0	0.0492006	0	0	0	0	0	0	0	0	0	0
Prupe.1G058400	4.9867	4.86216	2.64891	2.96606	3.89219	3.47212	3.91689	2.99056	1.76908	1.93442	0.983247	0.229135	2.16441	0.845751	1.19386	2.68923	6.10997	3.65224	3.65622	4.97571	3.64871	4.96995	2.79535	2.59711	1.05413	3.13278	2.93202	2.02337	3.95979	3.36762	2.6901	3.39983
Prupe.1G058500	1.0342	0.406756	0.412983	1.01734	1.335	0.433062	1.47349	0.394519	1.66866	0.884662	0.28907	0.471553	0.703309	0.745942	0.446715	0.922391	0	0	0	0	0	0	0	0	0	0	0	0	0	0	0	0
Prupe.1G058600	0	0	0	0	0	0	0	0	0	0	0	0	0	0	0	0	0	0	0	0	0	0	0	0	0	0	0	0	0	0	0	0
Prupe.1G058700	0.38297	1.17486	0.795233	0.222611	1.9637	0.694914	0.62588	1.70928	0.73026	1.41957	0.463857	0.567508	0.188094	0.598488	0.896028	1.41284	0.162719	0.882503	0.652651	1.065	1.72132	0.746018	0.954947	1.25074	0.58018	0.827636	0.210488	1.11364	0.435884	1.53393	1.16889	1.34728
Prupe.1G058800	3.65361	2.76149	4.7829	6.83294	7.99714	3.45893	6.57677	4.25395	6.36101	4.12178	2.50125	2.19704	2.3406	4.13746	5.35197	4.01851	4.31963	4.27063	7.30927	7.6991	7.13987	6.653	4.62121	4.44682	5.29438	4.63449	3.66697	3.32587	4.70082	4.61288	3.68483	4.47072
Prupe.1G058900	0	0	0	0	0	0	0	0	0	0	0	0	0	0	0	0	0	0	0	0	0	0	0	0	0	0	0	0	0	0	0	0
Prupe.1G059000	0	0	0	0	0	0	0	0	0	0	0	0	0	0	0	0	0	0	0	0	0	0	0	0	0	0	0	0	0	0	0	0
Prupe.1G059100	0	0	0	0	0	0	0	0	0	0	0	0	0	0	0	0	0	0	0	0	0	0	0	0	0	0	0	0	0	0	0	0
Prupe.1G059200	0	0	0	0	0	0	0	0	0	0	0	0	0	0	0	0	0	0	0	0	0	0	0	0	0	0	0	0	0	0	0	0
Prupe.1G059300	0	0	0	0	0	0	0	0	0	0	0	0	0	0	0	0	0	0	0	0	0	0	0	0	0	0	0	0	0	0	0	0
Prupe.1G059400	0	0	0	0	0	0	0	0	0	0	0	0	0	0	0	0	0	0	0	0	0	0	0	0	0	0	0	0	0	0	0	0
Prupe.1G059500	0	0	0	0	0	0	0	0	0	0	0	0	0	0	0	0	0	0	0	0	0	0	0	0	0	0	0	0	0	0	0	0
Prupe.1G059600	0	0	0	0	0	0	0	0	0	0	0	0	0	0	0	0	0	0	0	0	0	0	0	0	0.114702	0	0	0	0	0	0	0
Prupe.1G059700	0	0	0	0	0	0	0	0	0	0	0	0	0	0	0	0	0	0	0	0	0	0	0	0	0	0	0	0	0	0	0	0
Prupe.1G059800	0	0	0	0	0	0	0	0	0	0	0	0	0	0	0	0	0	0	0	0	0	0	0	0	0	0	0	0	0	0	0	0
Prupe.1G059900	0	0.531779	0.539921	0.403043	0	0.47181	0.566586	0.171927	0.330539	0.481908	0	0.684993	0.170275	0.180597	0.648913	0.365426	0.294606	0.266299	0.29541	0.550916	0	0.506507	0.432239	0.3235	0.175072	0.374614	0.190547	0.604881	0	0.173576	0.211631	1.21965
Prupe.1G060000	0	0	0	0	0	0	0	0	0	0	0	0	0	0	0	0	0	0	0	0	0	0	0	0	0	0	0	0	0	0	0	0
Prupe.1G060100	0	0	0	0	0	0	0	0	0	0	0	0	0	0	0	0	0	0	0	0	0	0	0	0	0	0	0	0	0	0	0	0
Prupe.1G060200	0	0	0	0	0.345001	0	0.201594	0.367036	0	0	0	0	0.545262	0	0.173165	0	0.157234	0.568504	0.472988	0.294028	0	0.90109	0.307586	0.172654	0	0.199934	0.203393	0.21522	0.421191	0.741111	0	0.216978
Prupe.1G060300	3.05736	2.08428	0.90694	1.29762	2.09627	1.86391	1.65672	1.82905	3.05375	2.36851	1.86135	2.20537	1.23943	1.23029	1.19599	0.954846	2.52933	2.26145	1.7092	1.9665	2.34119	1.81192	2.03028	2.38494	3.15319	2.88412	2.9518	2.40843	2.11734	2.07336	2.35019	2.52296
Prupe.1G060400	1.11018	1.51368	0.192107	0.430214	0.776252	0.923299	0.503986	1.10111	0.882056	2.05758	1.34466	2.6505	0.363508	0.963858	0.259747	0.195031	0.393084	0.71063	0	0.441043	0.249494	0.540654	0.384482	1.03593	1.30812	0.399869	1.01697	1.50654	0.421191	0.555833	0.677695	0.759423
Prupe.1G060500	0	0	0	0	0	0	0	0	0	0	0	0	0	0	0	0	0	0	0	0	0	0	0	0	0	0	0	0	0	0	0	0
Prupe.1G060600	0	0.121149	0	0	0	0	0	0	0.112954	0	0.286991	0	0	0	0	0	0	0	0	0	0	0	0	0	0	0	0	0	0	0	0	0
Prupe.1G060700	0.186157	0.0585728	0.163541	0.149827	0.0934503	0.20787	0.046805	0.170432	0.122874	0.185779	0.0520327	0.212199	0.0843971	0.0149188	0.0268029	0.045281	0.146022	0.230986	0.122017	0.136531	0	0.139473	0.142827	0.347411	0.101237	0.123786	0.0787044	0.133249	0.0488948	0.114711	0.157343	0.134338
Prupe.1G060800	35.0938	40.546	54.6954	60.3146	37.2634	52.3648	42.5031	59.2273	42.8337	55.782	55.0932	71.1553	51.5908	74.1235	69.8014	100.018	32.4031	41.7547	47.6134	46.5571	44.6974	45.5488	40.6641	53.2597	47.3926	46.9904	43.4097	49.5601	35.5753	35.3808	35.9156	39.0908
Prupe.1G060900	270.657	300.765	231.504	245.608	241.288	284.647	186.801	203.711	251.94	289.839	273.069	200.767	206.962	212.371	212.235	176.248	219.407	297.777	187.587	179.762	180.222	197.724	193.23	177.674	154.417	220.358	218.438	269.226	270.483	263.496	260.951	282.256
Prupe.1G061000	10.3244	10.1643	7.06424	8.35711	11.6109	11.702	8.5412	8.77292	9.19472	10.1431	11.1076	9.70269	6.48013	8.41396	7.9181	6.73522	9.87945	11.3616	15.7293	19.5089	19.9978	19.449	15.0235	17.9702	11.5626	12.7862	12.8448	15.4498	12.0539	10.7232	11.9907	11.4132
Prupe.1G061100	175.721	188.262	195.342	183.765	155.364	190.829	149.122	182.011	149.673	187.1	174.019	178.419	164.909	170.745	184.063	191.87	157.074	196.707	162.628	169.194	149.54	161.114	151.096	193.182	145.304	156.525	166.495	182.484	144.052	148.802	180.704	172.354
Prupe.1G061200	0.167185	0.199455	0.144649	0.226754	0.246784	0.176962	0.379482	0.248727	0.425058	0.206571	0.151872	0.357854	0.246337	0.246754	0.28685	0.234961	0.272299	0.171225	0.261171	0.309949	0.175335	0.46137	0.24318	0.299005	0.225135	0.301086	0.275665	0.259283	0.475711	0.376668	0.323176	0.130701
Prupe.1G061300	0.570663	0.555765	0.141069	0.094775	0.48135	0.221891	0.355285	0.0269523	0.129543	0.0755466	0.0658279	0.0536917	0.0266933	0.0283113	0.0508636	0.200502	0.184737	0.333973	0.162086	0.107956	0.0977117	0.264676	0.383975	0.253568	0	0.0880899	0.179228	0.0632164	0.587652	0.435372	0.331765	0.573595
Prupe.1G061400	0	0	0	0	0	0	0	0	0	0	0	0	0	0	0	0.0512027	0	0	0	0	0	0	0.0403763	0	0	0	0	0	0	0	0	0
Prupe.1G061500	9.82573	8.64437	8.8907	7.21111	21.4936	13.5462	3.40896	4.46438	6.85593	7.63021	20.3448	18.7089	10.9458	12.4672	18.5968	27.3674	4.33808	3.28879	6.64181	6.1496	6.95756	5.34646	2.96564	3.944	23.0628	23.1917	10.4992	9.96037	4.49832	4.61712	15.5478	10.3636
Prupe.1G061600	0	0	0	0	0	0	0	0	0	0	0	0	0	0	0	0	0	0	0	0	0	0	0	0	0	0	0	0	0	0	0	0
Prupe.1G061700	0.0541701	0.221575	0.112484	0.125951	0.303011	0.0982938	0.354116	0.161182	0.206587	0.100397	0.131223	0.053515	0.212844	0.169309	0.101393	0.114196	0.184129	0.124828	0.830841	0.215202	0.243476	0.527612	0.585324	0.505468	0.38297	0.409734	0.238184	0.0630084	0.369928	0.488182	0.264539	0.0635232
Prupe.1G061800	181.273	196.539	227.657	248.341	186.598	227.283	184.396	217.669	180.869	187.654	205.282	198.821	199.479	226.149	222.386	220.516	134.699	161.618	165.117	165.197	142.362	161.95	115.541	159.624	121.085	141.456	158.23	161.467	145.072	147.544	171.175	171.608
Prupe.1G061900	4.25131	7.49541	35.159	43.4019	16.6737	19.8174	13.6295	24.0392	18.496	38.1737	148.677	152.693	69.2645	108.235	62.9729	102.189	3.69569	3.94115	9.11871	8.77461	13.5734	11.042	6.33609	7.11316	15.1019	14.5733	10.9579	15.0054	7.7308	7.82894	4.35508	4.81344
Prupe.1G062000	0	0	0	0	0	0	0	0	0	0	0	0	0	0	0	0	0	0	0	0	0	0	0	0	0	0	0	0	0	0	0	0
Prupe.1G062100	0	0	0	0	0	0.0549289	0.0659629	0	0.115446	0.168313	0	0	0.118942	0	0	0.0638152	0	0.0465045	0	0	0	0	0	0.0564935	0	0	0	0	0	0	0	0
Prupe.1G062200	0	0	0	0.445222	0	0	0	0.379839	0	0	0.463857	0.756678	0.752377	0.398992	0	0	0.325437	0	0	0.912856	0.688527	0.373009	0	0	0.773574	0	0	0.445455	0	0	0.935114	0.449094
Prupe.1G062300	0	0	0	0	0	0	0	0	0	0	0	0	0	0	0	0	0	0	0	0	0	0	0	0	0	0	0	0	0	0	0	0
Prupe.1G062400	0	0	0	0	0	0	0	0	0	0	0	0	0	0	0	0	0	0	0	0	0	0	0	0	0	0	0	0	0	0	0	0
Prupe.1G062500	0	0	0	0	0	0	0	0	0	0	0	0	0	0	0	0	0	0	0	0	0	0	0	0	0	0	0	0	0	0	0	0
Prupe.1G062600	0	0	0	0	0	0	0	0	0	0	0	0	0	0	0	0	0	0	0	0	0	0	0	0	0	0	0	0	0	0	0	0
Prupe.1G062700	0	0	0	0	0	0	0	0	0	0	0	0	0	0	0	0	0	0	0	0	0	0	0	0	0	0	0	0	0	0	0	0
Prupe.1G062800	0	0	0	0	0	0	0	0	0	0	0	0	0	0	0	0	0	0	0	0	0	0	0	0	0	0	0	0	0	0	0	0
Prupe.1G062900	0.121086	0	0	0	0	0.109858	0	0	0	0	0	0	0	0	0	0	0	0	0	0.0962078	0	0	0	0.112987	0	0	0	0	0	0	0	0
Prupe.1G063000	116.161	128.629	107.057	98.2262	96.8391	101.481	92.7458	100.637	110.146	109.171	102.338	119.386	103.527	107.427	86.8982	122.839	139.4	142.45	111.608	131.849	124.576	115.73	126.557	131.204	129.728	126.475	129.081	141.302	119.09	121.39	119.547	96.7038
Prupe.1G063100	30.1691	26.0083	33.0462	32.0085	42.5532	31.8891	42.3372	31.8108	35.5125	29.7216	28.145	29.2256	34.8618	31.4313	21.7926	27.6317	30.9053	24.036	35.4821	36.1498	35.9844	36.1837	40.5352	30.201	36.0904	37.0302	33.4315	29.9243	38.8936	35.782	28.3694	27.9934
Prupe.1G063200	0.409136	0.313783	0.106196	0.475641	0.476787	0.463995	0.668642	0.507239	0.682634	0.379141	0.247775	0.303141	0.301418	0.213126	0.478624	0.215624	1.21685	0.471399	1.48164	1.70664	1.1953	0.896612	1.95537	1.43164	1.65285	0.663137	0.787044	0.951779	1.397	0.819364	0.499502	0.959555
Prupe.1G063300	21.2774	18.2362	13.8301	12.8167	16.8103	12.5164	18.5457	14.6252	19.0974	16.0858	19.2506	23.1319	11.5294	10.2693	11.1142	9.65941	20.3011	13.5158	11.9407	17.2832	15.9065	14.7285	17.4056	18.1551	20.6499	16.789	20.0384	19.9603	19.3738	22.8319	15.8036	15.0868
Prupe.1G063400	54.9431	52.2297	67.5103	67.511	57.6429	62.8177	62.8913	63.6301	66.8207	63.2965	69.8368	72.8437	73.0913	81.8224	67.8683	76.7816	50.5475	44.606	47.1682	54.512	49.6048	53.3871	58.8493	64.1409	57.6409	58.6879	55.715	60.0917	58.8501	59.9547	63.0468	62.8755
Prupe.1G063500	0	0	0	0	0	0	0	0.0216141	0	0	0	0	0	0	0	0	0.0185185	0	0.018569	0	0	0	0	0	0	0	0	0	0	0	0	0
Prupe.1G063600	8.05209	6.44964	3.73654	3.82468	4.69388	6.15106	5.24791	6.99474	10.2244	8.9777	5.74599	6.80551	4.10652	4.77205	4.18463	5.15368	6.96601	7.46946	4.36757	5.14128	5.22855	6.70964	6.23948	9.27741	7.47147	7.67938	6.71333	6.49056	4.26166	4.53194	6.85699	7.16171
Prupe.1G063700	0	0	0	0	0	0	0	0	0	0	0	0	0	0	0	0	0	0	0	0	0	0	0	0	0	0	0	0	0	0	0	0
Prupe.1G063800	41.1435	39.5917	36.0709	33.728	41.6781	37.375	42.4644	41.1655	41.4417	36.979	38.3911	46.6638	38.0316	41.0362	35.6063	44.8907	39.9196	36.0443	34.0463	37.9813	40.7439	38.6655	42.3929	39.8848	41.3971	40.2739	36.1473	39.5701	36.1934	40.6815	39.9578	32.5079
Prupe.1G063900	0	0	0	0	0	0	0	0	0	0	0	0	0	0	0	0	0	0	0	0	0	0	0	0	0	0	0	0	0	0	0	0
Prupe.1G064000	18.1436	18.1623	13.731	13.0242	17.4754	14.3291	18.0411	16.6402	19.591	17.2186	17.1437	22.7292	16.4803	16.2267	14.3717	20.8523	19.5511	17.6725	16.3448	18.6277	18.3732	19.8541	21.031	18.1539	23.1263	21.3766	18.2622	17.7985	18.3491	20.904	15.9461	14.8678
Prupe.1G064100	0.0243605	0.0498215	0.0252922	0.0283203	0	0	0	0	0	0	0	0.0240659	0.0239292	0	0	0	0.0207009	0	0.0207574	0	0	0	0.0809916	0	0.0246033	0	0.0267781	0.0850054	0	0	0	0
Prupe.1G064200	0	0	0	0	0	0	0	0	0	0	0	0	0	0	0	0	0	0	0	0	0	0	0	0	0	0	0	0	0	0	0	0
Prupe.1G064300	0	0	0.0437836	0.0245129	0.0196575	0	0	0	0	0	0.0510778	0.0208304	0	0.0219676	0.0197333	0	0.0358356	0	0.0179667	0	0	0	0.0175257	0	0	0	0	0	0	0	0	0.0494521
Prupe.1G064400	5.0879	5.20283	6.49221	6.09555	9.23325	7.11795	7.06674	4.66109	6.03584	4.35498	4.56309	5.79376	7.09613	6.67653	6.17921	6.50915	5.94076	3.99763	7.38003	7.83822	10.1598	8.85193	5.48794	4.60262	6.6292	5.07805	5.55014	5.19522	6.58658	7.35037	5.07365	5.92084
Prupe.1G064500	0	0	0	0	0	0	0	0	0	0	0	0	0	0	0	0	0	0	0	0	0	0	0	0	0	0	0	0	0	0	0	0
Prupe.1G064600	44.5186	48.9492	50.3507	45.1032	95.9534	70.4616	49.4923	48.238	28.8731	30.5208	26.7072	34.812	51.8869	55.9046	52.3083	75.3149	39.6689	47.8633	78.3056	75.0682	86.1227	87.673	52.7204	37.504	27.9781	30.8382	31.0649	31.0856	39.1538	39.8268	55.5442	52.3689
Prupe.1G064700	80.159	92.6183	78.4474	69.2582	53.5081	79.7567	63.3244	82.6262	87.2768	88.1962	73.3304	92.8266	73.2683	85.2787	67.3128	82.7045	74.908	84.8241	70.9853	67.7303	69.8804	76.423	72.4636	97.3948	62.614	72.7467	82.7901	77.4633	73.5939	53.834	80.1241	68.7246
Prupe.1G064800	20.5193	20.7823	17.0975	17.7011	19.1907	20.2173	21.751	19.7034	23.8936	20.8317	19.5501	18.98	13.5443	15.4887	13.4852	14.0515	14.9934	14.5566	14.5053	17.9389	15.5964	14.7983	16.9194	18.6285	17.9518	19.736	16.5935	17.9384	17.7389	15.9335	15.2383	16.3607
Prupe.1G064900	1.13254	1.43982	0.572035	0.711693	0.627799	1.44408	0.633636	1.85189	2.15956	1.98556	1.22345	1.36075	0.751678	0.542125	1.89065	2.25844	1.27453	1.55176	1.35625	1.28897	1.26571	0.954016	0.890456	1.82795	1.54571	1.19069	1.41317	1.17491	1.32386	0.70495	2.13008	1.39987
Prupe.1G065000	21.7735	18.7836	16.0841	17.0995	22.4892	19.5536	22.4428	21.0214	26.0991	20.682	17.7946	20.0302	18.6622	18.7293	16.2986	17.8721	20.7882	19.1307	18.1903	19.1395	21.6847	23.0808	22.9793	22.9382	25.3776	23.8952	22.7928	21.2667	22.108	22.0242	21.5945	21.7798
Prupe.1G065100	0	0.125669	0.127593	0.285739	0.229142	0.780482	0.133895	0.487555	0.234337	0	0	0.485629	0.241435	0.384105	0.115013	0	0	0.188794	0.104716	0.195288	0.331418	0.478788	0.715022	0	0.248236	0.132792	0	0.571778	0.83924	0.246115	0.150037	0.144112
Prupe.1G065200	118.595	125.519	110.918	113.098	86.1161	127.686	94.9111	121.194	109.508	126.892	140.04	133.908	114.728	136.965	108.659	133.684	100.779	134.358	87.3167	88.3463	78.6815	83.3644	82.5855	128.16	81.3422	91.6624	106.939	119.112	91.195	84.4578	108.465	108.726
Prupe.1G065300	24.0312	19.5417	18.9689	21.8053	27.7335	21.7225	21.6555	16.9517	22.0408	19.9755	23.2533	23.4058	31.7251	28.7821	29.4261	19.4595	21.4853	18.7871	19.7486	18.8479	21.3242	20.9665	21.6152	20.1965	21.3094	20.2831	22.8205	21.731	23.2597	24.7272	23.9604	23.0661
Prupe.1G065400	0	0	0	0	0	0	0	0	0	0	0	0	0	0	0	0	0	0	0	0	0	0	0	0	0	0	0	0	0	0	0	0
Prupe.1G065500	6.56385	6.29632	6.15148	6.75292	8.12304	6.24503	7.46788	7.28795	8.36257	6.37869	6.43755	6.68532	6.41909	5.80967	6.33319	5.66346	5.94798	5.84496	5.71674	6.32291	7.3625	6.76087	6.71101	5.93511	7.62659	6.37075	5.97015	7.26319	6.28073	5.52565	5.60244	5.07468
Prupe.1G065600	21.3343	22.0173	20.0066	20.1732	16.2691	18.241	18.2097	23.0613	19.9187	18.1758	18.7551	20.6392	16.2727	18.3858	21.5303	20.4148	22.1394	21.296	18.2625	17.4196	17.1012	16.7097	15.6896	21.2834	18.2702	19.1221	21.5063	19.2689	16.3372	19.5415	17.9444	20.6369
Prupe.1G065700	281.954	300.839	209.329	228.441	181.118	235.618	200.27	291.788	277.519	304.383	238.811	253.042	248.544	241.121	203.892	273.736	244.135	275.89	175.589	215.89	199.245	204.177	199.58	277.838	189.693	191.648	193.985	186.886	170.46	190.3	232.022	247.912
Prupe.1G065800	612.279	634.061	614.323	556.787	482.326	557.369	559.189	579.824	595.096	656.41	690.903	692.092	558.301	572.366	579.436	704.435	656.348	789.873	625.982	619.685	661.421	683.679	691.032	816.118	631.317	604.013	651.169	698.343	556.043	563.398	598.96	562.434
Prupe.1G065900	3.48355	4.37184	1.80839	2.57715	3.10003	5.0281	5.34807	3.61212	4.22708	7.48347	4.98647	5.16214	2.33309	2.63949	3.70473	4.17253	3.90212	3.64881	3.91277	3.39688	5.97827	4.62675	5.00123	7.83087	6.07702	6.84391	6.26608	6.07789	3.06376	3.1711	5.02624	6.87028
Prupe.1G066000	0	0	0	0	0.0540582	0	0	0	0.0552838	0	0	0	0	0	0.0542665	0.122238	0	0	0.0494084	0	0	0.16943	0.0963914	0	0	0.0626555	0	0.0674456	0.131993	0	0	0
Prupe.1G066100	4.3615	4.00151	4.57062	4.35965	5.7762	4.43782	6.30631	5.41741	5.32421	4.98608	6.27011	6.52354	6.5265	6.49745	5.45512	7.60475	4.91861	4.60256	4.41105	4.27506	4.76345	4.16865	4.47218	4.6403	4.52847	6.34248	4.57031	4.93088	4.68575	3.87753	4.92671	3.72837
Prupe.1G066200	0	0.0438533	0	0.0498556	0.119942	0	0.0467237	0	0	0.0397407	0.155827	0.0847321	0.126376	0.0893577	0.0802692	0	0	0.0658813	0.146167	0.0340736	0.0385503	0	0.0712894	0	0.303184	0.092678	0.0471406	0.0498817	0.0976199	0.0858839	0.0523566	0.100578
Prupe.1G066300	0.163858	0.377008	0.637967	0.380986	0.267333	0.0371658	0.446316	0.0812591	0.195281	0.113884	0.347316	0.242815	0.241435	0.25607	0.268363	0.172714	0.243673	0.157328	0.209433	0.390575	0.220945	0.159596	0.238341	0.0382245	0.206864	0.22132	0.13509	0.52413	0.41962	0.49223	0.150037	0.144112
Prupe.1G066400	0	0	0	0	0	0	0	0	0	0	0	0	0	0	0.0379598	0	0	0	0	0.0644545	0.0729228	0.0395059	0.0337132	0	0	0	0	0	0	0	0	0
Prupe.1G066500	37.4817	38.0184	43.1109	40.5207	69.6987	54.1713	64.2826	55.0114	54.2297	49.7134	27.2879	22.9557	31.6575	32.524	34.6999	39.614	35.0274	37.9476	50.0159	47.4405	63.3001	57.2695	66.1706	59.0139	51.5281	51.8542	33.8719	30.7883	39.5558	35.0027	39.9632	47.9814
Prupe.1G066600	0	0.251339	0	0.285739	0	0	0	0	0.234337	0.227767	0.595399	0.242815	0.241435	0	0	0	0.417725	0.188794	0	0.195288	0	0	0.204292	0	0	0.265585	0	0	0.559493	0.49223	0.300074	0
Prupe.1G066700	0	0	0	0	0	0	0	0	0	0.33912	0.221621	0.180762	0	0	0.171241	0	0.621947	0.562187	0.623644	0.290761	0.164481	0	0.304168	0.341472	0	0.395426	0.6034	0	0	1.09931	0	0
Prupe.1G066800	0	0	0	0	0	0	0	0	0	0	0	0	0	0	0	0	0	0	0	0	0	0	0	0	0	0	0	0	0	0	0	0
Prupe.1G066900	0	0	0	0	0	0	0	0	0	0	0	0	0	0	0	0	0	0	0	0	0	0	0	0	0	0	0	0	0	0	0	0
Prupe.1G067000	0	0	0.0203542	0	0	0	0	0.0194441	0	0.0363343	0	0	0	0	0	0.0413279	0	0	0	0	0	0	0	0	0	0	0	0	0	0	0	0
Prupe.1G067100	0	0.0620246	0	0	0.113094	0.082545	0	0.180476	0.0578291	0	0.0734654	0.0299605	0.178742	0	0.0567649	0.319664	0.0773138	0	0.284258	0.0240963	0.245359	0.177231	0.0504146	0.0565976	0.428813	0.0983103	0.100011	0.0705509	0	0	0.111077	0
Prupe.1G067200	22.5643	23.5784	20.0988	21.7407	29.811	30.1672	33.406	28.6169	23.5117	25.9757	18.1205	18.9214	17.966	17.5563	19.1556	19.0617	20.2223	19.1632	24.2349	25.2759	30.1485	28.3825	32.3514	27.3447	25.2383	24.9592	19.608	20.5569	20.162	20.0017	21.2758	20.1465
Prupe.1G067300	0	0	0	0.167935	0	0	0	0	0	0	0	0	0	0	0	0	0	0	0	0	0	0	0	0	0	0	0	0.168022	0	0	0	0
Prupe.1G067400	8.77621	9.98281	14.6404	10.0881	11.0318	11.1831	6.12388	7.82423	10.6238	9.41211	8.36054	9.64424	8.42708	9.55431	11.3511	9.04265	7.54157	8.93777	8.65446	8.14828	8.42105	7.77959	5.49142	7.5451	9.56081	9.27001	9.32199	8.60235	12.3457	9.6766	12.1593	9.94461
Prupe.1G067500	7.07376	8.56451	8.04934	8.61833	8.0192	7.65002	9.2484	9.26103	9.22612	6.97469	7.12842	8.7772	5.83674	8.01824	7.8912	8.41045	11.0604	9.91072	11.7174	13.8037	12.3107	11.6299	11.9002	10.1914	12.8597	11.9851	11.2593	11.7824	10.1122	10.0298	10.3634	11.2814
Prupe.1G067600	0.161448	0.66038	0.335245	0.563075	0.752576	0.292954	2.11081	0.800641	1.38535	0.748059	0.586643	0.797479	0.475768	0	0.906569	0.340348	0.685971	0.620059	0.825411	0.89794	0.725653	0.628996	1.47611	0.602598	1.1414	1.22117	1.06482	0.18779	1.28629	1.29331	0.788429	0.567972
Prupe.1G067700	19.5242	19.136	18.4359	19.2171	30.6082	21.6753	28.4533	20.8494	25.4738	22.987	18.0571	17.7681	17.1361	17.9365	17.8052	17.2481	21.3794	19.9321	25.8493	24.913	30.5786	30.1144	32.387	22.2733	34.4187	30.8927	24.5017	22.1777	25.038	27.5453	21.7804	22.5052
Prupe.1G067800	15.3465	16.768	21.1718	27.78	16.2018	17.9924	17.5602	17.5146	13.7631	15.2604	22.3224	21.5299	30.769	41.9061	27.8722	36.9313	17.6858	14.6408	19.1671	19.3758	15.4962	16.6537	13.5711	16.3471	12.527	14.5382	14.3275	14.6716	22.4916	16.7002	18.3083	15.038
Prupe.1G067900	48.5022	50.0968	44.1599	41.6787	45.3577	39.2703	40.2875	40.4356	36.1853	37.0146	52.9263	61.786	51.7365	58.0015	53.5778	62.1238	49.7014	45.4449	43.4394	46.3219	47.5146	44.1693	44.183	42.2455	49.4405	45.9187	58.02	59.2103	54.9472	57.2504	48.3985	50.0972
Prupe.1G068000	246.899	240.413	256.22	240.868	200.236	237.461	188.708	216.384	186.514	210.615	214.595	215.068	253.655	255.768	268.338	297.42	245.14	259.623	233.468	253.148	208.821	210.56	189.393	233.109	151.102	166.079	225.184	237.734	214.814	219.044	253.094	258.302
Prupe.1G068100	1.49491	1.62573	1.52744	1.87583	2.14582	1.80838	1.86141	1.48269	2.19446	1.69316	2.06931	1.45339	1.98122	1.7305	1.55449	1.02546	1.7341	1.91379	2.12299	2.2247	1.81309	1.82581	1.992	1.54991	1.94118	1.87172	2.11277	1.79401	2.40364	1.97211	1.50642	2.17041
Prupe.1G068200	25.8558	32.1056	13.2625	15.2083	16.0699	26.3905	22.3016	23.2021	22.3036	25.1012	18.2682	20.9819	25.5492	33.3513	22.4694	28.2266	22.3639	36.8837	20.4578	19.1984	13.6965	26.5325	23.5375	30.158	13.5231	22.2843	25.2075	26.6732	28.7276	23.4246	27.8087	26.5301
Prupe.1G068300	0	0	0	0	0.130106	0	0	0	0	0	0	0	0	0	0	0	0	0	0	0	0	0	0	0	0	0	0	0	0.158839	0	0	0
Prupe.1G068400	0.340242	0.139171	0.141302	0.237329	0.126881	0.432168	0.22242	0.742413	0.583906	0.630596	0	0.268902	0.0668434	0.141791	0.700531	0.430357	0.404779	0.313617	0.637818	0.865075	0.305854	0.397671	0.282801	0.698465	1.37453	0.882355	0.89762	0.554057	0.232351	0.408836	0.581548	0.478786
Prupe.1G068500	0.075195	0	0	0	0	0	0.0409632	0.0372901	0.107538	0	0	0.0371429	0	0	0	0	0	0	0	0.0597455	0	0.0366196	0.125001	0.175414	0.0379722	0.0812519	0.0413288	0.0874637	0.0427923	0.0376477	0.137705	0.132267
Prupe.1G068600	13.6126	12.0432	10.0441	10.2243	11.4075	10.7198	11.54	12.0981	13.7076	13.0399	10.1891	11.9748	9.65308	10.2382	7.26448	7.98026	13.8422	13.3933	10.3611	11.5449	11.7556	11.6944	12.1726	14.7716	10.9677	12.7672	13.0301	13.0761	12.9692	12.2524	12.091	11.3893
Prupe.1G068700	0.354144	0.362144	0.551532	0.411711	1.15557	0.321304	0.385847	0.526874	0.506471	0.820452	0	0.174931	0.173937	0.18448	0.331434	0	0.300942	0.544052	0	0.422073	0.159176	0.172467	0.441535	0.660913	0	1.14801	0	1.23578	0.201538	0.177309	0.432364	0.415291
Prupe.1G068800	0	0	0	0	0	0	0	0	0	0	0	0	0	0	0	0	0	0	0	0	0	0	0.0337965	0	0	0	0	0.141886	0.0462791	0	0.148926	0
Prupe.1G068900	13.6979	14.1103	19.5027	18.9104	26.6205	15.5803	18.1614	14.9845	11.6194	8.54023	9.27147	9.75119	13.8511	10.7557	18.3338	17.8885	17.2462	11.8756	32.6555	34.5713	22.7709	22.6612	17.9152	12.3118	14.6482	12.7879	15.0573	13.5312	22.526	23.4487	23.548	26.3386
Prupe.1G069000	4.17837	4.02142	2.04149	3.42887	3.43714	3.12193	4.28463	4.87555	4.45241	4.09981	2.0839	6.07036	5.79443	8.4503	4.37048	4.4042	1.25318	1.51035	0.628298	1.5623	0.220945	1.19697	0.817169	2.75216	0.744709	0	1.08072	1.42944	0	0	0.300074	2.3058
Prupe.1G069100	0	0.400945	0	1.13956	0	0.177865	0	0.583324	0.934559	0.363343	0.237451	0	0.192573	0.816984	0.366945	0.413279	0.166593	0	0	0	0	0	0	0	0	0	0	0	0	0	0	0
Prupe.1G069200	0	0	0	0	0	0	0	0	0	0	0	0	0	0	0	0	0	0	0	0	0	0	0	0	0	0	0	0	0	0	0	0
Prupe.1G069300	4.16026	5.14053	3.55448	4.78614	2.9493	3.49926	3.39952	3.13767	2.27245	3.09224	5.56385	4.15277	4.72513	3.79253	3.85292	2.78637	4.5664	5.45913	3.21259	3.44323	2.80484	3.2923	2.26926	3.67981	2.40724	2.38816	5.71642	5.29271	4.88305	5.16388	4.28553	3.96385
Prupe.1G069400	47.8819	48.769	49.1208	45.9381	43.7884	45.8226	44.4197	43.5675	45.3976	43.7019	46.0643	50.7594	54.954	50.2417	49.474	48.0645	44.0498	45.4846	38.0452	41.4587	38.9057	41.7469	42.2007	46.1342	41.7524	41.6704	43.102	44.9889	47.1822	46.651	44.4352	42.3237
Prupe.1G069500	48.141	50.0274	43.9918	45.4858	44.5448	47.5483	53.1054	57.285	59.6508	62.2669	51.5389	52.665	42.9789	43.8935	40.8353	47.3853	42.1857	44.0414	44.0932	38.9185	38.0348	39.7473	44.01	48.0055	53.7803	54.2267	44.3301	43.7619	45.2842	38.5161	39.7696	39.9612
Prupe.1G069600	0.525565	0.268718	0.272833	0.916494	0.6533	0.556301	0.572614	1.30317	0.501083	0.730552	0.84876	0.778815	0.430216	0.730071	0.983724	0.646298	0.372176	0.67283	0.671744	0.695972	0.944893	0.597211	1.01929	0.490412	1.50394	1.04115	0.866586	1.4264	0.697878	0.438556	0.427765	0.61631
Prupe.1G069700	44.1375	41.6362	31.3396	30.5299	25.8273	32.5895	39.538	45.706	48.0931	48.8582	39.1605	46.4201	33.8677	29.9106	26.5545	30.2611	39.7584	41.6316	27.8639	31.6581	31.7473	32.3075	38.2193	48.8215	46.3388	42.619	39.1903	39.8306	31.0729	31.4681	32.5938	34.7284
Prupe.1G069800	3.56992	6.41792	2.86951	2.47674	5.6901	3.86576	7.71627	8.10943	4.83095	5.49588	6.41615	5.7452	10.2939	12.7175	9.37634	16.4474	3.3272	4.37857	4.56285	2.19596	4.60663	6.67373	4.83372	3.16996	7.50177	6.34617	8.22819	6.36253	4.06317	2.7675	3.86634	4.11879
Prupe.1G069900	47.503	50.5191	46.5249	51.3589	60.9673	53.1542	56.7585	52.1402	48.6115	49.7431	46.9879	48.0236	58.794	67.9668	69.0562	66.4267	39.6939	51.205	47.0881	48.1853	52.6657	49.8147	46.9852	42.8482	49.2558	50.816	42.296	39.9667	46.4971	50.4205	49.8757	44.1926
Prupe.1G070000	1.07486	0.995449	1.24231	1.29674	1.94743	1.25119	1.76767	1.22699	1.60486	0.996061	0.712352	0.701232	1.25504	0.824027	0.892055	1.04745	1.08573	1.10603	1.65895	1.72416	1.71369	1.93579	1.80366	1.21113	1.80246	1.8846	1.33759	1.321	1.52345	1.70583	1.28751	1.35558
Prupe.1G070100	4.89968	5.86578	3.12668	4.19568	5.08038	5.8982	4.68729	7.56205	6.42608	9.81185	8.39521	10.2948	7.58329	9.41251	7.67229	8.13722	4.50889	6.3705	3.564	3.57016	3.17981	3.53844	4.56915	6.31153	5.04507	6.24991	5.2283	6.89453	4.59734	4.54723	3.55995	4.42837
Prupe.1G070200	2.95136	3.01802	3.26407	3.30678	2.57205	3.47322	4.49713	5.9393	5.68892	6.1438	6.42412	7.28917	7.89899	9.42503	7.82593	7.93496	2.61702	3.05552	3.02508	2.12407	2.69151	2.83293	2.77307	3.61206	3.95276	3.76682	4.70182	3.18413	2.67757	2.93388	2.68936	2.75872
Prupe.1G070300	0.372327	0.428329	0.362406	0.297584	0.737616	0.570039	0.405658	0.346203	0.443729	0.53911	0.338225	0.505759	0.342876	0.751564	0.500898	0.416978	0.395491	0.607734	0.53537	0.499211	0.397452	0.453304	0.328811	0.412565	0.164516	0.301738	0.434857	0.406008	0.344314	0.326221	0.397743	0.300172
Prupe.1G070400	0.542041	0.316734	0.267986	0.600142	0.553462	0.491777	0.393709	0.921616	0.566009	0.765413	0.40642	1.27497	0.912759	1.15633	0.458969	0.571336	0.526413	0.674096	0.373893	0.430673	0.487257	0.754203	0.38617	0.62621	0.312824	0.474139	0.680953	0.480365	0.705067	0.620303	0.409662	0.423753
Prupe.1G070500	191.89	190.611	151.392	181.534	135.941	188.93	160.586	197.85	171.37	225.064	185.454	162.916	170.882	136.219	182.044	112.702	139.541	176.192	116.137	118.64	107.56	126.893	116.393	190.062	148.33	151.25	170.557	173.614	138.977	143.262	157.703	176.881
Prupe.1G070600	21.9271	20.9581	17.9338	20.4971	18.3563	17.7014	18.0394	19.0849	17.9192	15.6751	15.0678	18.8326	16.7915	20.1404	21.6936	21.3198	22.3597	16.9114	19.9041	20.3375	20.1132	18.5673	16.8863	20.2099	13.197	14.6995	15.5441	15.6151	18.9467	18.4613	22.2903	21.7249
Prupe.1G070700	137.518	117.613	112.879	101.236	142.674	98.4049	116.857	75.8505	78.9962	59.4437	72.369	55.9605	91.9752	64.9438	85.4501	65.1596	128.509	90.2001	157.511	119.951	140.36	117.566	113.442	60.4995	115.117	82.0768	96.5756	82.2342	99.7992	106.018	85.5776	72.4923
Prupe.1G070800	0.0320383	0.032762	0	0	0.0298688	0.0290674	0	0	0.0305459	0	0	0.0633018	0.031471	0.0333787	0.0599676	0	0.0544506	0.0246094	0	0.0509115	0.0288002	0.031205	0.213036	0	0.0323576	0.138476	0.0704358	0.0372657	0.036465	0.0962434	0.0782294	0.0751403
Prupe.1G070900	0	0	0	0	0	0	0	0	0	0	0	0	0	0	0	0	0	0	0	0	0	0	0	0	0.0322948	0	0	0.0371933	0	0	0	0.0749944
Prupe.1G071000	44.439	42.7093	37.8127	34.4047	32.6186	37.0701	40.4603	44.9278	52.2443	49.8507	44.2856	47.9098	36.3376	38.789	32.9229	38.8914	47.295	38.4243	31.6025	41.8317	42.3933	35.7981	39.8328	42.3574	44.9783	43.5828	44.7041	44.4719	39.1702	42.6343	40.6178	37.7825
Prupe.1G071100	12.9673	10.6163	11.9559	12.8093	13.8692	12.0716	12.8064	13.1375	13.2545	11.4269	12.9841	11.9853	12.4056	13.1369	10.7584	12.599	10.6306	10.5257	9.62581	10.8403	10.727	11.3322	10.2657	10.9679	11.5901	9.73521	13.183	12.0063	11.0919	11.4512	11.995	12.151
Prupe.1G071200	7.12324	7.98906	12.5647	11.4867	6.85509	9.86778	9.26303	10.2557	7.3026	9.22723	7.97835	10.6692	7.3733	12.8476	10.2506	14.3706	6.37857	8.88386	8.81078	7.85056	7.50494	7.53479	7.2576	8.07621	7.11688	7.11767	6.31465	7.12728	6.62544	6.44249	8.50954	8.17351
Prupe.1G071300	3.49315	5.7408	4.92201	5.36627	4.8849	6.7912	2.71847	3.8358	4.04409	3.93071	5.28868	6.16234	3.4313	4.54912	4.55345	3.41895	3.81649	4.40806	1.91345	2.08159	2.24293	2.67323	3.00712	5.3549	2.64597	2.96569	3.70268	2.17665	2.55587	4.24735	3.19851	2.77962
Prupe.1G071400	10.9201	12.8985	12.6716	12.6951	13.066	15.7883	9.22545	11.1783	8.40706	8.55016	15.0655	12.5187	19.1016	17.7651	15.8489	19.8814	10.669	15.52	11.2953	11.9707	12.4936	15.0156	9.12505	10.1352	6.78248	7.38269	9.24358	8.15088	13.5588	13.5075	14.0449	12.874
Prupe.1G071500	0	0	0	0	0	0	0	0	0	0	0	0	0	0	0	0	0	0	0	0	0	0	0	0	0	0	0	0	0	0	0	0
Prupe.1G071600	0	0	0	0	0	0	0	0	0	0	0	0	0	0	0	0	0	0	0	0	0	0	0	0	0	0	0	0	0	0	0	0
Prupe.1G071700	0	0	0	0	0	0	0	0	0	0	0	0	0	0	0	0	0	0	0	0	0	0	0	0	0	0	0	0	0	0	0	0
Prupe.1G071800	0	0.0259072	0.0789116	0.0294531	0	0.0459712	0.0276029	0	0.0241548	0.0234776	0	0.0250286	0.074659	0.0263949	0.0237103	0	0	0.0194603	0	0.0603889	0	0.049352	0.0631734	0.0945615	0.0511749	0.0547513	0.0278492	0	0.0288354	0	0.0927921	0.0297093
Prupe.1G071900	26.1546	27.2803	24.379	25.0005	21.5116	22.5692	22.0369	24.0385	20.8356	21.2748	22.5271	22.6803	24.778	26.5222	30.1344	23.8311	19.5584	22.0989	21.7908	21.2889	15.0471	16.53	15.9903	19.6869	17.3167	16.4544	22.4891	23.3235	23.087	22.4066	22.7068	26.5811
Prupe.1G072000	162.272	166.316	166.653	173.699	129.548	188.521	149.381	178.012	187.26	197.099	184.555	155.374	158.853	176.29	188.23	170.067	137.973	177.373	132.121	126.579	126.494	138.948	133.415	193.977	124.178	141.154	136.375	141.507	134.571	124.97	180.945	176.729
Prupe.1G072100	0.754967	0.723769	1.42071	1.4811	0.307931	0.299669	0.462685	0.748795	0.359899	0.306083	2.22891	1.2586	1.62225	1.72058	1.41311	3.18308	0.240581	1.19606	0.361856	0.187454	0.127249	0.413623	0.235316	0.440293	0.238278	0.356903	0.466814	0.439073	0.751869	0.661478	0.63368	0.44266
Prupe.1G072200	0.686155	0.233884	0.356198	0.132948	0.21323	0.207509	0	0.340273	0.872255	0.317925	0.692565	0.338929	0.112334	0.119144	0.107026	0	0	0	0.487222	0.0908629	0.205602	0.111385	0.38021	0.21342	0.230998	0.123571	0	0.399053	0.520639	0	0	0.268209
Prupe.1G072300	0	0	0	0	0	0	0	0	0	0	0	0	0	0	0	0	0	0	0	0	0	0	0	0	0	0	0	0	0	0	0	0
Prupe.1G072400	0	0	0	0	0	0	0	0	0	0	0	0	0	0	0	0	0	0	0	0	0	0	0	0	0	0	0	0	0	0	0.23446	0
Prupe.1G072500	9.17421	6.09794	9.14407	8.90568	11.1616	8.82289	10.7451	7.55235	10.54	8.28908	8.38949	7.06935	6.6687	6.73841	7.34094	6.09213	9.82295	7.25832	11.3741	9.87698	10.2675	9.96319	10.7137	9.50224	10.6555	8.8723	8.06775	7.78988	9.03215	8.68121	8.84842	11.5651
Prupe.1G072600	79.7945	73.8547	74.9064	77.8002	90.269	73.6667	88.7966	76.4225	90.1513	75.8927	77.311	76.4518	76.3165	70.7851	71.5695	58.3355	87.6004	79.0429	95.3292	91.5293	84.7665	94.5597	98.3707	87.2507	102.253	104.312	99.8541	95.4716	102.09	99.762	85.5158	94.5366
Prupe.1G072700	0	0	0	0.255261	0	0	0	0	0	0.203472	0	0	0	0	0	0.462873	0	0	0	0	0.394755	0	0	0	0	0	0	0	0.249907	0	0	0
Prupe.1G072800	0	0.481134	0	0	0	0	0	0.46666	0.448588	0	0.569882	0	0.231087	0	0	0	0	0.542109	0.200457	0	0	0	0.195537	0	0	0.254202	0.2586	0	0	0	0	0
Prupe.1G072900	0	0	0	0	0	0	0	0	0	0	0	0	0	0	0	0	0	0	0	0	0	0	0	0	0	0	0	0	0	0	0	0
Prupe.1G073000	41.7583	44.1028	26.2079	25.363	31.0973	33.6001	27.4629	34.4068	41.7384	44.5782	32.4521	48.6988	32.2342	36.1417	25.3112	39.8721	37.6913	41.8532	25.2576	30.6573	36.6625	35.4037	37.3761	42.3301	40.572	37.4067	36.6268	36.4496	31.6853	32.5341	38.3021	33.0261
Prupe.1G073100	249.359	246.229	138.309	139.07	148.97	198.662	150.829	195.2	260.4	255.395	210.567	260.76	181.751	206.298	125.674	208.293	283.175	284.35	156.576	187.435	219.643	213.141	230.574	285.462	221.487	235.737	230.396	231.412	198.706	194.793	233.495	216.347
Prupe.1G073200	22.4109	24.3099	22.4324	21.0158	18.4692	21.0629	21.7191	28.9206	25.6758	26.6197	28.1192	34.2496	24.7507	29.5404	25.6668	31.9748	19.6229	21.7319	21.6282	19.6756	19.7563	20.6824	19.4508	25.2445	22.9469	23.9485	24.6351	23.3311	20.2932	20.9531	22.3724	21.3438
Prupe.1G073300	0	0	0	0	0	0	0	0	0	0	0	0	0	0	0	0	0	0	0	0	0	0	0	0	0	0	0	0	0	0	0	0
Prupe.1G073400	11.1399	8.66748	9.05162	11.2615	11.7402	11.4252	8.97095	10.0881	4.61782	6.73254	6.74639	11.9622	7.85017	10.8491	9.29234	22.2077	11.3185	12.2772	7.4287	10.7753	7.61936	8.96319	6.44121	11.0727	7.33757	7.85037	9.31721	9.57728	6.89082	8.48735	13.8961	9.65552
Prupe.1G073500	0	0	0	0	0	0	0	0.0933319	0	0	0	0	0	0	0	0	0	0	0	0	0	0	0	0	0	0	0.10344	0	0	0	0	0
Prupe.1G073600	5.01274	4.95056	6.92607	7.42294	7.49858	6.77863	8.61793	7.92079	7.54137	6.49981	6.3716	6.74091	5.82265	6.79118	5.93992	6.91095	5.87934	5.09482	7.14592	6.633	6.32225	6.90585	7.79431	7.09621	9.14366	8.89708	6.97682	6.40702	6.46461	7.4051	6.16645	6.86168
Prupe.1G073700	8.80144	7.88714	8.39538	9.52708	9.49567	9.09983	6.74304	8.51356	9.87403	8.76141	9.53032	11.5677	10.1425	10.5305	9.75054	8.53954	9.13099	8.76725	8.30789	9.2047	9.2678	10.3597	7.238	9.62022	11.2135	9.5776	12.5466	12.0281	11.0086	10.308	11.296	10.2846
Prupe.1G073800	11.3114	11.9882	11.8607	13.1936	11.3485	10.9761	13.3034	10.8103	11.8558	10.8639	14.2449	19.5371	15.379	14.6723	14.2666	20.924	13.4952	11.6231	15.7341	14.9393	14.2422	14.1181	14.2272	13.0363	14.8665	13.1939	14.2044	12.6342	14.7074	16.6147	12.5294	12.8692
Prupe.1G073900	1.0096	1.51419	1.95666	2.11268	2.13346	2.19835	1.31998	2.67026	1.92514	2.55726	1.54893	1.8618	0.991724	1.75307	1.13383	1.56078	1.60147	2.27479	2.17935	2.99476	1.99663	2.95002	2.6853	4.45914	2.78708	2.47276	1.92365	2.0355	1.83855	1.21314	1.8078	2.68355
Prupe.1G074000	0.0293542	0.0450259	0.0304768	0	0.0820992	0.0798965	0.031982	0.0145571	0.0139934	0.0272022	0	0.0724981	0.0144172	0	0.0824154	0.0154703	0	0.0225476	0.0250125	0.0116616	0	0.0285907	0.0365978	0.0136954	0.0444701	0.0317187	0	0.0341436	0.03341	0.0146967	0.0179188	0
Prupe.1G074100	0	0	0.57632	0	0.345001	0.503617	0.403189	0.183518	0.529233	0	0	0.182793	0	0.385543	0	0.195031	0.157234	0.568504	0.315326	0.441043	0	0.720872	0.307586	0.690617	0	0.399869	0.406787	0	0.210596	0.185278	0	0.216978
Prupe.1G074200	8.00221	8.01069	9.09535	7.88305	10.0125	10.0114	10.8294	10.2761	9.7175	9.67924	8.72313	8.7792	10.0532	10.0922	10.0117	11.5422	6.94321	7.66717	7.7158	7.96433	7.60989	8.32736	9.38176	8.68527	9.99611	9.78452	7.59266	8.622	8.14914	6.83205	7.66148	8.54427
Prupe.1G074300	0	0	0	0	0	0	0	0	0	0	0	0	0	0	0	0	0	0	0	0	0	0	0	0	0	0	0	0	0	0	0	0
Prupe.1G074400	14.6535	16.0548	37.5276	39.9926	63.1666	53.4318	65.9137	56.2661	23.8835	33.8833	66.8524	99.4037	83.965	98.7962	67.3934	109.368	18.1445	15.5435	26.1019	30.3821	84.9937	64.3615	24.1272	24.4167	24.7363	21.1117	16.031	18.0183	27.638	33.4685	15.5899	11.6194
Prupe.1G074500	22.9538	20.2156	17.6217	18.8285	19.8062	18.3234	21.9196	19.9926	20.2552	17.6718	20.134	19.8369	21.5173	22.3765	20.355	17.1121	21.9808	20.4655	15.7529	16.6639	20.1451	18.6874	17.4	20.1501	18.0047	19.263	21.2186	19.1997	19.4503	21.6233	20.6265	19.9942
Prupe.1G074600	3.17827	3.06482	2.23977	2.52708	4.75929	2.83872	4.41371	3.31562	3.32853	2.97578	3.1315	3.70923	3.9308	2.91663	3.60633	2.62102	2.99467	2.27686	2.65205	3.04863	3.92288	3.11164	4.24315	2.84275	3.64237	3.77236	3.27646	2.87318	3.63615	4.53467	3.07606	2.85803
Prupe.1G074700	108.771	100.321	130.708	126.615	168.529	130.391	156.584	125.421	143.313	105.609	78.7068	68.4944	83.6838	68.8704	83.9324	88.0214	124.513	89.0476	158.697	161.583	188.742	154.744	185.715	125.724	185.549	163.181	99.9725	104.806	113.097	112.992	116.689	121.791
Prupe.1G074800	38.2963	36.6009	33.0618	32.0195	30.6752	32.6772	34.7996	36.9007	42.7252	43.2825	43.0022	37.6746	34.8748	34.5809	37.4026	32.2793	34.6435	33.534	26.8604	27.4948	27.0384	28.2956	29.4563	36.8131	37.3487	36.6983	36.945	37.1516	34.2343	33.7187	36.2908	33.0509
Prupe.1G074900	61.8451	54.8706	56.2997	59.2711	52.1785	46.403	63.2308	60.0532	63.7555	51.1518	50.1183	36.6343	48.0904	37.8742	52.2278	28.4074	56.4114	48.4385	50.1767	48.3334	47.7981	44.3287	53.0548	45.418	43.8376	39.7632	50.6084	46.81	49.1716	50.0373	53.6352	58.9787
Prupe.1G075000	0.79045	0.404152	0.54712	0.306313	0.368461	0.478101	0.430606	1.43731	0.628024	0.122083	0.319134	0.91104	0.517636	0.686267	0.36988	0.694309	0.559752	0.708356	0.898047	0.418696	0.118427	0.25663	0.438002	0.61465	0.266109	1.28118	0.289632	0.612946	1.19955	0.527671	0.643358	0.463465
Prupe.1G075100	12.1792	12.8052	14.1589	12.4639	15.0327	13.6178	16.3533	16.5883	11.8572	14.1477	12.1545	20.5052	11.3738	12.9569	13.1641	22.33	13.0463	11.3975	12.2049	13.7657	17.8874	13.6168	15.6837	16.1666	15.5923	16.404	15.2736	12.9692	13.5692	10.392	9.11005	13.8798
Prupe.1G075200	9.70016	12.9181	7.72901	14.6862	13.2495	8.80066	14.0094	11.8583	18.7117	12.3338	8.74339	13.3714	12.8523	10.576	15.8339	14.0289	12.0768	10.2233	16.9153	12.7258	10.9504	14.5014	13.1251	14.1033	12.303	10.969	11.9027	10.758	11.2972	11.0684	16.2492	7.93605
Prupe.1G075300	3.65949	6.78265	6.64903	3.72255	10.6615	8.30036	8.47256	5.89806	5.88772	6.35851	3.87836	4.51905	5.39204	5.4806	4.92318	6.02699	6.9969	7.02734	10.1342	3.99797	8.42967	8.91077	9.50526	6.82944	6.00594	5.18997	3.51983	4.5226	5.20639	6.18364	5.86394	5.63239
Prupe.1G075400	2.87256	2.63357	2.85387	2.90767	4.15558	2.74099	3.99308	3.24206	3.06929	2.52428	3.29932	3.88978	3.0163	3.61193	3.36044	3.83697	2.79876	2.58691	3.08071	3.50225	3.65074	3.76262	4.34297	2.86528	4.60189	3.98696	3.18486	3.65809	3.46675	3.32274	3.35586	2.78776
Prupe.1G075500	10.2234	11.5305	11.4261	9.36836	15.3058	10.0938	13.006	12.5555	11.5246	10.8114	11.108	18.0014	13.2028	15.5068	14.605	19.5869	12.1626	11.2249	14.0918	15.7441	17.0828	13.5598	17.4448	12.4015	16.8545	12.7364	10.9405	12.6959	14.1	15.2352	13.2891	12.4822
Prupe.1G075600	414.803	417.063	394.382	427.987	293.234	407.382	310.993	401.249	385.886	432.548	478.257	457.689	371.511	427.01	343.509	383.413	367.104	507.374	310.107	323.908	300.508	334.867	334.889	484.378	287.361	316.341	369.683	380.112	325.295	306.159	423.544	371.416
Prupe.1G075700	0.139557	0	0.144894	0.811209	0.260213	0.253231	0.6082	0.276832	0.399168	0.129326	0	0.275739	0.685429	0.290791	0.130607	0.147099	0.237183	0.107197	0.118915	0.221767	0.62726	0.951489	0.347989	0.781334	0.281895	0	0	0.162327	0.158839	1.11795	0.511143	0.163653
Prupe.1G075800	1.10351	0.839091	0.881315	0.82236	0.606716	1.05252	1.01732	1.15061	1.10606	1.23237	0.856781	0.754728	0.333528	0.383225	0.609053	0.447364	0.528975	0.847628	0.747408	0.899262	0.737623	0.496064	0.846654	1.34653	0.714426	0.611483	1.0264	0.921525	0.28984	0.509991	0.690892	0.929054
Prupe.1G075900	0.189284	0.19356	0	0.440104	0	0	0	0	0.180467	0.175407	0	0.186995	0	0.197203	0.177146	0.199514	0	0	0	0	0	0	0	0	0	0	0.208069	0.220167	0	0	0	0
Prupe.1G076000	0	0	0.170407	0.190809	0	0	0.0596076	0	0	0.253495	0.795184	1.24311	0.214965	0.0569989	0.153605	0.0576669	0.046491	0	0	0	0	0	0	0	0.276276	0	0	0.190909	0	0	0	0
Prupe.1G076100	0	0	0.04885	0	0	0	0	0	0	0	0	0	0	0	0	0	0	0	0	0	0	0	0.0391074	0	0	0	0	0	0	0	0	0
Prupe.1G076200	88.7628	92.9884	100.33	96.3538	109.577	112.876	99.0748	101.857	82.4712	93.6587	94.3593	84.6502	94.7458	99.1693	127.612	113.207	61.5112	72.2117	69.2347	65.5651	81.0929	84.5153	84.2312	81.897	84.2558	86.7221	76.8838	76.513	64.4677	62.3347	75.5593	68.5436
Prupe.1G076300	55.0171	55.5951	72.7667	64.5785	43.1928	50.7196	45.1338	48.882	45.2988	47.4789	57.1893	62.058	65.3623	76.4662	58.6234	61.6656	48.0577	54.8788	62.6908	62.3068	47.5442	46.1612	39.933	46.3193	39.5105	43.2296	52.4872	56.0202	56.4308	51.0076	52.2344	47.8156
Prupe.1G076400	12.3756	11.802	14.9526	17.3432	13.3525	14.2558	20.4308	17.9881	18.1816	17.7823	18.1895	20.3112	17.9128	23.4481	16.4528	19.3469	11.8331	14.6328	12.9995	12.9264	11.0891	12.3439	15.2891	16.3486	16.4111	19.6831	15.4817	16.844	16.3012	16.9671	12.5626	12.7187
Prupe.1G076500	12.158	12.3862	12.623	11.6028	10.235	12.7181	11.1704	13.1385	13.2785	13.4527	13.4071	12.5936	10.695	13.3283	10.7839	13.9149	10.5243	11.9871	11.3261	9.44374	8.89015	8.39528	10.294	12.2337	9.80499	11.4216	10.1232	10.9228	10.1718	10.0846	11.9633	11.2781
Prupe.1G076600	99.7089	108.545	84.1964	83.154	81.0076	93.7931	90.5837	96.3274	97.8753	105.094	91.8822	81.4419	97.766	108.729	84.0415	79.8963	81.5595	95.5393	63.802	65.007	53.2992	63.7278	71.8556	80.406	66.7502	83.0322	79.2652	87.3737	87.4598	87.048	71.3591	82.8893
Prupe.1G076700	42.4478	40.1642	41.2039	42.6888	39.478	49.3691	49.1452	52.2456	47.0043	52.8901	39.1484	45.6733	34.9645	43.5843	36.6626	50.6716	38.0701	42.5045	35.6465	38.8464	43.2147	47.7197	43.1031	53.5432	48.036	43.3249	37.3284	34.1451	35.0413	31.1358	44.3308	36.8229
Prupe.1G076800	26.0668	25.1723	28.924	23.4099	38.4211	21.7143	34.9542	18.1949	12.0398	10.8721	9.50787	9.10366	39.5602	28.3129	28.2681	36.5142	26.3925	20.8417	31.3357	21.4568	23.739	21.6075	18.2974	8.99681	18.9586	14.3828	12.5682	9.97426	25.2011	26.3152	16.8236	15.3088
Prupe.1G076900	4.76272	2.97171	4.35819	4.87998	6.84844	4.61402	6.50834	6.64532	4.92568	3.7403	4.30205	5.58235	6.66075	6.2235	6.64818	7.65782	2.81248	3.78236	4.05827	3.78417	5.80523	5.11059	3.22061	3.69091	4.15796	3.6635	2.30712	2.25348	3.03196	4.28409	2.7595	3.59716
Prupe.1G077000	10.3292	10.6832	12.5014	12.3513	15.4076	12.6915	13.376	12.3523	12.6618	11.2128	10.7951	8.74654	12.4655	10.2079	12.1526	10.3275	24.3261	17.2737	30.5787	29.3575	32.4718	26.0999	25.3147	18.7259	28.2562	23.4704	24.5253	21.5575	22.9753	24.2322	20.8256	18.4112
Prupe.1G077100	1.66023	0.917694	1.45973	1.44323	2.91433	1.12632	2.63995	0.815912	1.63993	0.693025	1.37683	1.47762	1.08722	0.857054	1.13383	1.10358	1.91922	1.20633	2.72738	2.41245	2.98487	2.41829	2.4118	1.20027	2.80974	2.37579	2.07162	1.80933	2.2301	2.51614	1.6252	1.56102
Prupe.1G077200	23.8079	23.6145	21.3781	25.9878	22.84	30.184	25.6276	32.6189	26.4933	32.1551	24.42	22.2251	25.0016	27.3861	28.4369	26.1245	21.4666	26.8727	21.18	20.0524	17.6954	23.0726	22.6013	30.0653	21.8067	23.6655	26.1182	24.6986	22.8931	22.8374	25.6622	28.3657
Prupe.1G077300	37.8159	26.9129	52.2251	49.1841	84.9973	50.0376	77.3133	48.1084	47.1018	33.0457	25.8934	25.379	30.7052	30.6948	36.4836	35.8832	40.3785	23.5965	65.8228	66.8725	81.6336	72.2648	82.9467	43.7519	80.2864	69.2031	34.7559	28.2094	42.1207	49.4691	37.5049	39.0785
Prupe.1G077400	54.6605	50.8538	49.9969	54.2231	48.8802	47.5502	50.8837	53.3615	57.1073	54.5773	51.0416	56.5661	55.7825	52.7275	50.6384	37.1736	58.2698	55.578	46.0179	48.1111	46.8374	48.6561	50.4655	54.9749	53.0359	54.4656	56.2849	55.7029	57.0905	61.3499	54.9702	55.99
Prupe.1G077500	0	0	0	0	0	0	0	0	0	0	0	0	0	0	0	0	0.0544506	0.0984374	0.0545992	0.0509115	0.230402	0	0	0.119582	0.194146	0.138476	0.281743	0.298125	0	0.192487	0.234688	0.300561
Prupe.1G077600	0	0	0	0	0	0	0	0	0	0	0	0	0	0	0	0	0	0	0	0	0	0	0	0	0	0	0	0	0	0	0	0
Prupe.1G077700	40.7717	42.5354	37.4224	39.8354	44.5615	42.028	50.8013	49.3864	46.6882	46.0626	44.1821	51.5481	47.7614	46.9059	43.3936	56.325	42.6817	41.246	39.9524	43.6295	42.0316	45.4567	48.5614	47.3939	44.4635	46.7273	43.4353	41.3194	42.9987	45.2128	44.8522	40.6905
Prupe.1G077800	0.200826	0.410724	0.625518	1.86776	2.62117	0.182203	3.28206	1.39429	1.34029	0.930513	0.729727	2.97596	1.57816	1.25537	1.50358	1.69344	1.5359	0.617035	3.59356	1.27651	1.08317	0.978012	0.667686	1.49915	2.43393	0.651006	1.10378	1.63515	3.65717	1.20656	1.96146	1.884
Prupe.1G077900	0.645793	0.33019	1.00574	0.750766	0.30103	0.146477	1.58311	0.800641	1.23142	1.1969	0.391095	1.11647	0.792947	1.17742	1.20876	0.510521	0.411582	0.372036	0.825411	0.769663	0.725653	0.314498	1.07354	0.602598	0.815286	0.348905	0.532412	0.18779	0.918775	1.13165	1.18264	0.378648
Prupe.1G078000	0.520033	0	0	0	0.484817	0.15727	0.377724	0.171927	0.495808	0	0	0.171248	0.34055	0	0.324456	0	0.589213	0.266299	0.443115	0.275458	0	0.506507	0.576319	0.16175	0.700288	0	0.571642	0	0	0.694304	0.211631	0
Prupe.1G078100	320.119	311.848	188.582	230.922	159.278	268.598	185.34	281.756	324.804	377.837	289.685	302.563	224.82	244.791	186.508	216.003	272.48	346.77	166.016	176.297	188.513	217.109	213.295	324.75	220.093	231.148	241.435	237.887	205.708	193.13	256.775	263.119
Prupe.1G078200	672.747	612.821	611.242	616.78	546.376	557.021	487.943	456.33	574.887	542.686	494.431	408.953	450.889	405.895	486.025	321.943	706.935	653.022	659.483	671.269	647	582.423	588.216	536.162	539.438	526.253	516.588	498.535	557.851	555.808	673.045	638.99
Prupe.1G078300	1.77383	1.89109	2.03759	2.1938	1.75927	2.46538	2.5083	1.94649	1.43932	1.88861	1.96564	2.49808	1.14926	1.45484	1.27155	1.8697	3.20714	3.56574	2.15464	4.61798	3.63015	3.34511	4.29763	5.07121	3.23997	2.73234	2.77961	2.63393	2.92099	3.32566	2.85678	2.87674
Prupe.1G078400	0	0	0	0	0	0	0	0	0	0.412444	0	0	0	0	0	0	0	0	0	0	0	0	0	0	0	0	0	0	0	0	0	0
Prupe.1G078500	0	0	0	0.22523	0	0	0	0	0	0	0	0	0	0	0	0	0.164633	0	0	0	0	0	0	0	0	0	0	0	0	0.193997	0	0
Prupe.1G078600	0	0	0	0	0	0	0	0	0	0	0	0	0	0	0	0	0	0	0	0	0	0	0	0	0	0	0	0	0	0	0	0
Prupe.1G078700	9.99164	8.71942	5.95531	6.99098	9.5594	8.51953	8.14777	6.469	8.04141	6.77288	7.02214	5.49902	6.9218	6.90765	5.49799	6.20848	9.01473	9.13159	9.84078	9.37216	8.39964	9.80686	9.82993	8.37374	9.28143	9.09702	10.3053	8.87781	9.42416	10.7152	9.56303	9.25773
Prupe.1G078800	0.350377	0	0.363777	0	1.79657	0.476829	1.14523	0.521269	0.501083	0	0.63657	0.34614	0	0.182518	0.983724	0.184657	0.29774	0.134566	0.597106	0.278389	0.157482	0.682527	0.436837	0	0.176934	0.757199	0	0	0.398788	0.175422	0.213882	1.02718
Prupe.1G078900	0	0.0284454	0	0	0.0518667	0.0504752	0.0303073	0.0275897	0	0.0515555	0	0	0	0	0.0520665	0.0293205	0	0.0427338	0.071108	0	0.0500112	0	0	0	0	0	0.152889	0.0323557	0	0	0	0.03262
Prupe.1G079000	1.40772	1.05927	1.48914	1.35864	2.27812	1.37358	1.56268	1.60696	1.74732	1.6245	1.19032	0.73471	1.17407	0.802489	1.29259	1.31583	1.24139	1.36693	1.56162	1.60388	2.19662	1.50046	1.36876	1.66055	1.4754	1.40631	1.34305	1.42114	1.05807	1.38301	1.55651	1.12129
Prupe.1G079100	11.6102	10.5582	8.88799	9.77486	9.95072	10.2371	9.588	10.8239	11.4224	12.6363	11.6615	13.342	8.4732	8.21523	10.6414	6.42879	11.1987	11.0932	7.23872	9.1036	9.04648	8.80469	9.72252	11.2604	12.7819	9.36783	12.8103	11.6042	11.7516	12.7163	11.9672	10.3452
Prupe.1G079200	17.5691	17.9659	11.9247	11.5233	11.5877	12.8946	15.1992	18.7258	17.3507	18.3222	14.8006	20.4652	10.8699	13.2227	11.1906	14.9807	15.9547	17.2819	11.2167	15.0844	15.7462	16.448	16.4338	20.2599	15.4665	13.4873	14.4701	11.9563	11.0429	11.6058	13.3179	16.1745
Prupe.1G079300	21.1971	19.3622	15.6138	16.1384	21.2049	16.4224	20.5183	21.665	23.0643	21.2353	20.3168	22.2684	22.0583	21.2686	21.6687	20.4061	21.6268	19.98	16.4093	17.9503	18.5042	19.0716	18.9618	20.0333	24.9993	22.7023	25.1521	22.8351	24.7648	24.3257	22.0988	21.9444
Prupe.1G079400	27.8248	31.8793	24.3492	27.1985	24.0347	27.4084	20.2929	28.0478	29.1273	35.3621	26.5486	35.286	19.746	26.1491	22.7987	31.3038	27.8911	31.0996	23.5641	26.4392	25.1657	25.7183	23.9297	32.534	27.7006	26.2004	24.5938	27.7411	21.4575	22.6307	26.899	26.9689
Prupe.1G079500	657.199	712.88	465.195	516.424	426.417	623.399	392.031	599.016	645.294	749.668	642.589	707.547	593.394	609.92	522.456	647.443	592.054	726.065	409.968	457.077	457.176	499.627	488.076	713.378	448.782	501.202	529.785	541.276	456.08	436.29	610.185	579.17
Prupe.1G079600	5.89985	5.50273	2.60277	2.88927	5.43988	4.60768	4.63852	4.86563	6.36678	7.20964	4.39751	6.7252	4.52167	4.43552	3.76191	4.16859	7.21727	5.063	3.83025	5.03109	6.46917	6.9041	7.56229	6.61434	7.33372	7.19239	5.8202	5.25368	5.31298	6.01593	5.4352	4.73906
Prupe.1G079700	17.9441	19.685	20.8707	21.059	16.8349	17.7742	17.7563	20.9514	19.9777	18.2599	19.3956	22.1589	20.8058	18.8723	15.518	18.6147	21.3767	18.843	16.6932	23.6419	19.1422	20.5747	22.4193	21.8307	19.7861	20.4326	18.3517	17.8336	18.9369	18.5367	17.7478	15.8484
Prupe.1G079800	0	0	0	0	0	0	0	0	0	0	0	0	0	0	0	0	0	0	0	0	0	0	0	0	0	0	0	0	0	0	0	0
Prupe.1G079900	0	0	0	0	0	0	0	0	0	0	0	0	0	0	0	0	0	0	0	0	0	0	0	0	0	0	0	0	0	0	0	0
Prupe.1G080000	0	0	0	0	0	0	0	0	0	0	0	0	0	0	0	0	0	0	0	0	0	0	0	0	0	0	0	0	0	0	0	0
Prupe.1G080100	0	0	0	0	0	0	0	0	0	0	0	0	0	0	0	0	0	0	0	0	0	0	0	0	0	0	0	0	0	0	0	0
Prupe.1G080200	7.14144	7.26941	8.70111	7.31663	7.32666	6.33129	8.91766	7.95631	8.82964	8.67275	9.16325	12.0806	8.16814	9.34274	7.99576	10.0709	6.78907	6.96333	8.14133	8.05783	7.91465	7.55916	7.42652	7.91133	10.4731	9.3023	9.21231	6.97909	7.60855	8.06526	6.92725	7.38026
Prupe.1G080300	0.261392	0.400945	0	0	0.365537	0.474306	0.854376	0.129628	0	0.605572	1.2664	2.06585	1.66896	0.953148	1.59009	1.3776	0.222124	0	0.334095	0	0.587434	0.509187	0.217263	0.121954	0.395996	0.423671	0.143667	0	0.148754	0	0.159563	0.306525
Prupe.1G080400	0	0	0	0	0	0	0	0	0	0	0	0	0	0	0	0	0	0	0	0	0	0	0	0	0	0	0	0	0	0	0	0
Prupe.1G080500	22.0922	28.165	63.2126	51.5689	39.6788	48.6097	48.2031	82.7006	36.432	67.7047	99.4484	120.983	124.397	171.385	149.504	179.139	21.8284	26.2783	45.3569	36.9953	34.2457	36.9358	28.0017	44.8002	40.994	37.1547	35.5666	35.2741	34.3842	41.4565	31.3609	25.9747
Prupe.1G080600	10.5533	18.0849	39.854	33.84	24.0559	31.5648	25.4598	53.4276	25.32	46.2648	89.2648	108.667	96.8289	120.097	92.0902	122.604	13.8953	19.1074	31.7202	23.7267	23.4038	27.2218	21.5917	38.4156	31.5653	29.0722	28.4278	27.4504	28.8405	32.6891	22.0871	19.583
Prupe.1G080700	1.12955	0.851103	0.617238	2.21164	0.443395	1.45631	1.48976	4.24542	1.70043	3.80133	23.6902	26.4291	27.6804	33.3223	13.8538	18.7363	1.26298	0.684975	1.16511	1.27536	1.06883	0.694847	0.247068	0.44379	1.08077	0.770866	1.50305	1.86705	8.25505	7.32215	1.23388	1.46401
Prupe.1G080800	0	0	0	0	0	0	0	0	0	0	0	0	0	0	0	0	0	0.116048	0	0.120039	0	0	0	0	0	0	0	0	0	0	0.184449	0
Prupe.1G080900	28.6363	23.1732	16.4923	26.2602	22.0778	31.2035	18.974	29.9199	31.1233	41.0546	26.5651	27.8581	16.8203	18.9786	21.3445	20.1995	19.5666	26.8656	13.2869	14.358	16.9649	21.93	17.2003	35.4919	20.9002	21.2585	21.5462	21.3582	14.6793	12.2578	23.6633	24.267
Prupe.1G081000	0	0	0	0	0	0	0	0	0	0	0	0	0	0.049874	0.0896028	0.0504585	0	0	0	0	0	0	0	0	0	0	0	0	0	0	0	0
Prupe.1G081100	0	0	0	0	0	0	0	0	0	0	0	0	0	0	0	0.216972	0	0	0	0	0	0	0	0	0	0	0	0	0	0	0	0
Prupe.1G081200	12.774	14.3216	21.7847	19.6813	20.6135	19.4554	18.6126	22.9986	16.5321	21.3456	19.573	19.7149	12.0943	11.705	15.4597	14.8163	46.9076	40.5878	114.616	70.9241	90.019	66.556	70.314	67.4008	88.5995	74.669	81.6	61.3423	77.5412	56.0958	111.986	90.1182
Prupe.1G081300	26.3453	16.1643	21.4147	25.8111	17.6757	16.9563	14.7199	31.8919	28.3813	25.0399	24.2732	33.4121	17.7392	18.486	25.6674	20.2691	52.4672	41.3377	62.0119	53.3509	45.3816	39.3016	33.9881	68.1605	65.3599	52.6526	91.5826	69.6688	77.347	66.4248	86.4311	68.6009
Prupe.1G081400	25.8107	25.4969	24.3519	27.9272	27.6538	28.6592	30.5755	33.0186	30.576	28.7945	23.8267	26.0592	23.0733	24.884	20.5668	20.4632	28.1873	30.7887	29.0408	28.4593	26.7882	31.0516	32.7587	33.7597	30.6355	33.8541	28.2588	29.1819	28.3005	28.0147	29.2652	30.4285
Prupe.1G081500	52.3973	51.7629	62.5127	63.1987	57.8337	57.0886	51.8378	51.3193	45.8975	49.2495	56.5511	61.0534	56.6624	66.6771	65.9375	72.6362	46.752	49.2672	48.9924	50.7759	47.2697	48.6194	46.2344	45.4439	52.7305	50.8044	54.0489	57.8446	55.6433	55.8402	57.0592	47.729
Prupe.1G081600	0.35252	0.463478	0.0522859	0.351276	0.140849	0.13707	0	0.249741	0.144042	0.326676	0.365979	0.248755	0.346278	0.524669	0.377044	0.424654	0.128383	0.193413	0.0858225	0.0800261	0.0905402	0	0.125574	0.140975	0.101724	0.0544164	0.110716	0.17573	0.114636	0.252136	0.245932	0.11811
Prupe.1G081700	1.05612	1.01998	3.35046	2.11454	0.601703	1.59698	1.53422	2.15317	0.503463	1.30493	2.91371	3.99952	2.76646	5.13478	5.10672	7.85427	1.04704	1.66753	1.29988	1.30532	1.2131	1.48583	1.17043	1.64247	0.948133	1.20459	1.09644	2.52513	1.13527	1.4688	0.931227	1.23848
Prupe.1G081800	44.4059	43.7918	57.466	51.3299	64.3981	44.7072	54.5149	39.0865	39.5028	28.5473	30.7999	31.1832	41.6312	40.1347	44.1038	49.2728	47.948	37.7047	68.5609	64.5837	66.4159	60.5636	59.2544	36.4776	53.6648	42.2412	40.6078	42.6011	44.4937	49.1524	44.097	49.9961
Prupe.1G081900	33.6268	37.2144	23.3622	19.0715	20.2747	17.2787	22.4616	20.0735	19.3561	19.1629	22.991	22.6642	21.7945	20.6273	21.2352	18.8153	40.3256	34.8578	25.9217	33.8093	25.3691	25.0386	24.972	23.2253	19.7424	19.6958	33.0949	29.0974	23.393	29.4549	28.6994	27.1976
Prupe.1G082000	6.0462	8.80737	12.3581	9.27189	7.45144	8.54868	12.1427	9.51624	10.6751	10.3279	28.5001	26.9044	20.4063	25.2863	10.1562	22.5324	6.20645	9.11643	10.0543	7.15802	7.54102	8.80824	12.1126	6.62227	9.37715	15.1697	7.6498	8.63558	10.8223	10.0732	4.62666	6.68615
Prupe.1G082100	0	0	0	0	0	0	0	0	0	0	0	0	0	0	0	0	0	0	0	0	0	0	0	0	0	0	0	0	0	0	0	0
Prupe.1G082200	0	0	0	0	0	0	0	0	0	0	0	0	0	0	0	0	0	0	0	0	0	0	0	0	0	0	0	0	0	0	0	0
Prupe.1G082300	1.82565	1.69717	2.22095	1.73651	2.40689	2.25866	2.77266	1.93875	2.02191	1.58927	1.92088	2.14971	2.20995	2.51682	2.10552	2.85732	1.77077	1.98308	2.26272	2.85715	3.06676	2.65826	2.25316	1.8412	2.97995	2.92916	2.53388	2.05917	2.26679	2.78829	2.45402	1.85974
Prupe.1G082400	91.1029	83.8337	63.3728	59.4859	78.3503	77.3403	72.2727	77.916	92.9285	89.2821	77.1053	96.8187	78.875	85.8019	70.091	94.7298	89.5543	82.9629	66.802	68.4958	80.0438	87.6131	87.1277	97.0145	93.5237	88.4699	85.6195	87.7044	89.1993	85.3055	83.2717	80.9558
Prupe.1G082500	58.0827	60.1688	56.0603	48.2818	97.8078	81.3113	107.377	88.589	82.4161	74.1665	37.0394	36.1432	52.4939	45.9497	66.8732	59.5198	54.0312	48.6846	59.3385	63.0691	86.8694	78.4439	82.5868	67.4294	83.8897	79.3376	41.4368	43.0244	55.5398	53.7137	49.903	61.4245
Prupe.1G082600	54.3465	54.5817	61.9037	69.2095	57.7063	63.5322	52.4379	47.1644	51.8148	49.8001	51.8666	44.9108	68.8751	64.6772	75.6393	57.1239	44.3524	47.6617	52.5101	52.0479	47.9541	48.5317	38.3403	41.7407	42.33	43.5842	46.1385	45.6817	56.4707	54.6013	60.7962	59.3201
Prupe.1G082700	90.3229	103.717	95.9792	96.0128	95.9534	113.526	99.6319	113.465	98.7234	109.829	84.3166	86.0262	83.0864	90.4624	86.7491	92.8376	80.7824	102.823	105.24	92.8785	102.502	107.415	94.1539	110.823	78.7492	96.6547	85.5731	84.0189	81.3617	82.4485	100.677	111.185
Prupe.1G082800	0.204568	0.418377	0.637174	0.475641	0.38143	0.417596	0.222881	0.253619	0.195038	0.0473926	0.371662	0.151571	0.301418	0	0.909385	0.053906	0.391131	0.353549	0.392198	0.203172	0.413758	0.597741	0.552604	0.0477212	0.154955	0.276307	0.112435	0.416403	0.465665	0.409682	0.437064	0.359833
Prupe.1G082900	0	0	0	0	0	0	0	0	0	0	0	0	0	0	0	0	0	0	0	0	0	0	0	0	0	0	0	0	0	0	0	0
Prupe.1G083000	0	0	0.116662	0.13063	0.0698372	0.0679635	0	0	0.0357102	0	0	0.0370021	0.147167	0.273154	0.105159	0.197396	0	0	0.0957452	0.0297595	0.101008	0.0729616	0.0311317	0	0	0	0.0411721	0	0.0426301	0	0.0457277	0.307454
Prupe.1G083100	0	0	0	0	0	0	0	0	0	0	0	0	0	0	0	0	0	0	0	0	0	0	0	0	0	0	0	0	0	0	0	0
Prupe.1G083200	0.16977	0.34721	0.352526	0.197366	0.316547	0.462082	0.184968	0.505147	0.971171	1.25859	0.411255	0.167717	0	0.353746	0.317767	0.357891	0	0	0.14466	0	0.152612	0	0.423327	0.158415	0	0.73378	0.373237	0.19747	0	0	0	0
Prupe.1G083300	0.0454909	0.465185	0.283384	0.264427	0.551334	0.33018	0.446069	0.541428	0.346974	0.632338	1.15708	0.988698	1.65336	1.37443	1.14949	1.91798	0.115971	0.0698851	0.15505	0.253011	0.204466	0.354462	0.37811	0.297137	0.459443	0.442396	0.300033	0	0.310658	0.227758	0.277693	0.213382
Prupe.1G083400	4.28428	2.87507	3.61411	3.89117	6.74014	3.15819	7.29346	3.58531	7.02059	6.57563	5.99998	5.55512	4.20842	4.88198	4.13484	4.37471	2.27541	2.8795	2.96611	3.19128	3.00881	2.34723	4.33996	3.99772	2.16349	2.89336	2.79625	2.64738	2.5905	5.49657	4.24983	3.14001
Prupe.1G083500	21.2044	16.5577	16.7092	18.8525	24.365	17.2987	23.1561	18.1716	22.9106	16.3786	17.6973	19.7585	21.6656	17.8336	17.0622	13.2169	24.6933	20.144	21.2573	23.7586	24.2223	24.8648	27.9583	21.8724	26.7427	24.1513	24.8482	22.3586	27.5552	29.3518	22.0281	23.5017
Prupe.1G083600	0	0	0	0	0	0	0	0	0	0	0	0	0	0	0	0	0	0	0	0	0	0	0	0	0	0	0	0	0	0	0	0
Prupe.1G083700	0	0	0.0783092	0.0292283	0	0	0	0	0.0479407	0.0232983	0.0913551	0	0.0493927	0	0.0470586	0.0530007	0.0213646	0.0193118	0	0	0.0226005	0	0.104485	0	0.0507842	0	0.0276367	0	0	0.0503503	0	0.058965
Prupe.1G083800	6.57002	4.79887	5.84681	8.33234	6.60239	6.42525	5.94965	7.53184	6.42667	7.35346	7.02756	6.57486	5.19647	5.77815	5.90914	5.39619	4.64043	3.67024	5.30744	5.42353	3.83506	5.06945	4.11336	7.24522	5.60139	6.17725	6.94067	5.45855	6.02107	4.78458	4.68768	6.30361
Prupe.1G083900	14.2119	11.7647	12.4133	20.1936	8.41235	12.4847	14.0094	12.082	11.3991	9.8252	7.9237	11.5886	11.9659	12.9263	15.4117	14.98	14.3772	10.2233	12.302	15.4143	13.7894	12.7436	14.0626	10.9458	14.3535	13.1628	12.8946	12.3324	14.1215	13.1014	10.741	8.20058
Prupe.1G084000	0.833808	0.426321	0.649272	0	0.194336	0.567366	0.908451	0.620244	0.596225	0.579509	0.757438	0.823725	0.409522	0.217173	0.585254	0.659154	0.354273	1.12082	1.06572	1.65624	1.1243	0.609091	0.519781	0.972547	0.631589	1.35146	1.1457	0.727388	0	1.25238	0.254493	0.488887
Prupe.1G084100	2.19569	4.49058	2.60533	3.64658	2.77808	1.13834	3.24663	2.48885	4.33635	4.79613	2.27953	2.47902	2.61899	3.26794	4.10978	2.14905	4.1315	2.89125	4.67733	2.74146	2.96067	4.58268	3.78038	2.9269	4.75195	3.89777	3.9652	2.91879	3.7486	6.12475	3.06361	4.41395
Prupe.1G084200	16.1762	14.6639	7.14161	10.5719	11.0593	14.2267	11.4003	16.3042	19.8967	20.2302	15.4978	20.3285	10.2496	11.6301	9.11062	13.794	14.2415	17.6641	8.61787	8.89267	12.4977	13.2006	12.9608	18.2763	14.3358	15.747	14.0971	12.4759	10.1843	8.05515	11.9562	13.5348
Prupe.1G084300	8.84107	11.3755	8.27136	6.43799	12.8617	9.07898	12.2259	10.166	13.4775	12.6945	9.06095	11.0857	7.10986	8.4012	6.86479	7.32199	9.20536	11.9776	9.80997	8.60705	9.12653	12.5382	18.2097	12.6919	13.9825	14.9072	11	8.92749	10.6708	10.8472	11.4462	11.1081
Prupe.1G084400	167.527	175.764	153.549	148.554	111.306	152.783	133.702	163.802	161.384	173.074	163.978	159.948	135.708	132.882	123.886	111.991	146.464	174.109	113.605	120.337	109.246	122.84	117.002	174.126	125.298	132.772	145.947	149.369	120.838	120.343	137.062	138.055
Prupe.1G084500	73.0755	80.1799	37.0122	26.6501	15.0909	84.8052	22.4274	67.4668	89.7432	142.113	105.509	110.552	62.9582	103.232	35.9898	99.7083	43.6511	140.076	20.4899	19.6264	12.9529	58.963	60.1164	138.209	44.0366	75.423	83.7218	81.4069	41.1068	30.4497	50.0339	41.3651
Prupe.1G084600	1.7315	1.84596	1.22398	1.67033	1.71729	2.0723	2.609	2.4116	2.31821	2.04838	1.60638	1.78336	1.30277	1.22822	1.13778	0.504811	1.44008	1.3866	1.22427	1.84409	2.31819	2.08117	2.84775	2.4751	1.74876	1.91078	1.82235	0.985581	1.80302	1.18047	1.30435	2.11687
Prupe.1G084700	19.788	17.2271	21.1463	19.1186	33.9667	20.5409	31.368	19.0295	23.6677	15.756	14.7637	16.2245	21.9549	18.8979	18.7902	19.6596	23.6891	16.2266	25.8424	28.2046	30.8887	27	28.8754	20.315	27.1646	28.0517	22.1927	20.5024	28.4316	28.8291	22.5807	22.4207
Prupe.1G084800	0	0	0	0	0	0	0	0	0	0	0	0	0	0	0	0	0	0	0	0	0	0	0	0	0	0	0	0	0	0	0	0
Prupe.1G084900	6.74906	5.82794	7.03832	9.86868	6.04034	8.5725	7.38592	10.9482	9.86649	12.3696	10.8267	12.0607	6.65902	6.68766	8.59012	4.11021	7.1116	8.17936	5.80193	5.7199	5.25801	6.69038	6.40748	11.8676	9.02784	8.42711	9.661	7.57111	6.62322	6.1874	9.11864	9.35654
Prupe.1G085000	21.5776	22.8554	15.3811	15.4255	19.576	20.7455	16.1407	21.4012	22.6604	21.1298	22.1563	29.2707	18.4749	23.487	20.9173	24.5769	18.6645	21.027	15.5321	17.1443	16.5018	16.7504	18.149	22.7188	16.9788	20.1837	21.0993	20.8278	18.4742	19.8006	20.2098	19.3362
Prupe.1G085100	0	0	0	0	0	0	0	0.0752677	0.072353	0	0	0	0	0	0	0	0	0	0	0.0602961	0	0	0	0	0	0	0	0	0	0	0	0
Prupe.1G085200	0.463879	0.948715	0.08027	0.269641	0.216233	0.280576	0.168469	0.383406	0.663405	0.286581	0.468213	0.305513	0.455665	0.563834	0.578842	1.30387	0.262794	0.475088	0.197634	0.245714	0.347496	0.301209	0.128522	0.36071	0.312335	0.334163	0.254958	0.539565	0.263986	0.387082	0.755115	0.362649
Prupe.1G085300	53.645	55.0758	37.2349	37.7079	38.8674	42.023	38.4669	46.9594	43.5477	49.5533	47.486	55.6207	41.8783	41.3814	41.5033	49.8602	49.7369	50.2238	37.2401	46.8106	41.4442	45.8646	44.3036	50.8965	44.4429	40.0947	48.136	48.5924	49.5967	55.5187	50.7419	52.0544
Prupe.1G085400	187.746	209.726	137.814	162.984	79.2891	114.44	73.2817	117.754	98.1563	119.615	176.792	143.786	142.377	149.584	150.54	121.944	166.548	181.323	122.755	120.776	70.5813	76.3394	61.1609	103.717	80.6796	93.2254	178.983	170.559	131.913	139.084	153.431	170.35
Prupe.1G085500	163.41	171.543	93.7544	99.0888	93.4649	110.003	116.129	124.383	167.531	154.616	130.854	174.485	111.988	120.285	96.0266	131.804	170.694	165.274	94.5232	113.589	131.929	120.207	138.229	148.259	142.559	137.66	131.488	145.448	125.434	131.736	119.525	110.137
Prupe.1G085600	0	0	0	0.472705	0.189538	0	0	0.403286	0	0.1884	0.246245	0	0	0	0	0	0.172763	0	0.173234	0.161534	0.182757	0.594052	0.168982	0	0	0	0	0.236476	0.231395	0.203577	0	0.238408
Prupe.1G085700	0.898239	1.37779	0.777159	1.21829	0.558274	0.950769	0.163108	0.445448	0.570931	0.554924	0.181326	0.591584	1.3235	0.467909	0.840637	0.315595	0.508865	0.919943	0.765381	0.237896	0.672878	0	0.746595	0.139693	0.302397	0.161765	0.658255	0.174132	1.02235	0.149906	0.548317	0.70222
Prupe.1G085800	0.202058	0.516555	0.209785	0	0.282562	0	0.110073	0.100203	0.0963227	0	0.244735	0	0.39696	0	0	0	0.343406	0.0776025	0.0860858	0.160543	0.181636	0.0984012	0.167946	0	0	0.109167	0	0.235025	0.344964	0.202328	0	0.236945
Prupe.1G085900	1.11132	1.13642	0.944034	0.469805	0.282562	0.824944	0.550365	2.10426	1.83013	3.27678	0.734204	1.59692	0.79392	0.631534	1.891	0.958402	3.77747	3.49211	4.30429	1.60543	1.72554	2.36163	1.17562	5.37347	1.93868	1.965	3.66482	2.8203	2.8747	1.71979	3.7003	3.55418
Prupe.1G086000	52.9417	53.9983	48.2545	45.1716	46.2479	54.6383	51.0084	53.9937	58.9097	55.2402	47.969	58.0156	41.4429	46.5782	38.2745	53.9381	64.1864	60.8417	54.3884	59.9065	55.6042	65.8145	68.7772	75.3073	59.311	60.7355	56.9989	61.817	47.787	53.4893	56.6594	47.0807
Prupe.1G086100	2.6908	3.19184	2.73784	2.50255	4.16425	2.49011	3.45939	1.97492	2.30891	1.89508	2.02066	1.48863	2.80175	2.52304	2.77007	2.83623	2.56096	2.19088	2.47623	3.37796	3.338	2.77806	3.08641	2.36017	3.15244	3.1983	1.89302	2.56646	2.75633	3.66438	2.16818	2.65054
Prupe.1G086200	27.4302	31.6234	35.9843	29.2733	32.044	21.8464	33.2238	30.767	19.6714	23.1568	40.0077	54.8591	42.6974	46.8816	46.6383	68.3713	33.4794	25.7764	31.2049	33.3192	29.3054	27.2297	36.4074	24.7915	31.088	28.45	30.2577	31.6273	38.1399	38.2523	34.9499	30.3139
Prupe.1G086300	6.16812	7.20001	4.92384	5.78395	6.13017	5.80732	6.68859	7.15655	7.87804	8.19641	6.80133	7.35822	4.34412	4.54682	4.90124	4.38543	6.57659	6.48104	5.45413	6.19538	6.72165	6.06436	5.99738	6.9501	7.11114	6.28769	6.78026	6.63303	5.86133	5.50628	6.50036	6.82369
Prupe.1G086400	0	0	0	0	0	0	0	0	0	0	0	0	0	0	0	0	0	0	0	0.121151	0	0	0	0	0	0	0	0	0	0	0	0
Prupe.1G086500	6.74805	6.07748	5.88128	5.82973	2.27979	4.49343	9.1733	12.0349	9.14884	11.2445	6.03625	6.69703	4.22647	3.41843	2.83899	3.62163	9.5484	15.9304	6.98962	6.32078	4.36865	9.25582	14.8196	30.7614	10.3167	11.4391	14.6313	15.8421	6.7644	5.48624	8.50303	11.0349
Prupe.1G086600	64.3417	73.3128	62.9555	70.7664	51.9793	71.7685	65.8724	79.8571	72.2788	83.2783	67.0323	54.674	59.9672	68.7492	63.9034	56.4746	51.1773	76.9795	46.7065	45.9818	45.996	52.5863	54.6036	79.5752	55.9542	62.4702	63.7449	65.4675	52.6143	50.1758	60.0276	63.7954
Prupe.1G086700	98.2118	95.202	74.7476	84.5954	71.6082	83.6569	87.8311	99.7674	105.086	104.289	101.746	124.334	87.6547	97.3037	66.1534	91.6764	94.4203	99.7781	72.1862	76.5217	74.9786	79.2126	83.0149	105.511	86.2814	83.7675	92.4052	88.0971	79.7086	77.5076	67.4278	74.595
Prupe.1G086800	366.407	350.476	213.185	248.38	192.227	316.244	215.022	342.144	402.818	433.094	339.703	393.242	252.162	282.638	218.172	309.908	323.024	396.342	197.398	213.846	239.012	253.79	261.989	415.689	263.684	282.482	268.136	272.553	229.407	206.035	316.339	312.296
Prupe.1G086900	0.0500538	0	0.0519681	0	0	0	0	0.0496446	0	0	0	0	0	0	0	0	0.0425343	0.0384475	0	0	0	0.048752	0.0832071	0	0	0	0	0	0.113939	0.0501207	0.0611093	0
Prupe.1G087000	0.153904	2.25578	0.639159	0.596403	0.286963	0.558529	0.558938	0.966756	0.538027	1.28359	6.40007	5.5749	2.26768	2.45859	1.82444	6.48887	0.217972	0	0.26228	0.285327	0.276698	0.399736	0.341123	0.335089	0.310875	0.110867	0.394748	0.238686	0.0583895	0.205479	0.313161	0.060159
Prupe.1G087100	17.6786	16.7571	14.5832	15.0153	16.3309	13.9886	18.4696	15.2923	16.855	15.1108	17.9904	16.5876	13.3215	14.0449	14.8073	13.6139	17.0121	12.6492	15.8892	15.5215	14.9485	16.0394	18.5856	14.2364	19.1592	17.7069	17.7471	15.4927	15.5273	17.1364	13.699	14.294
Prupe.1G087200	0	0	0	0	0	0	0	0	0	0	0	0	0	0	0	0	0	0	0	0	0	0	0	0	0	0	0	0	0	0	0	0
Prupe.1G087300	0.0661354	0.405776	0.102997	0.2691	0.339112	0.390017	0.468363	0.459163	0.157636	0.245147	0.280364	0.130671	3.2807	3.82408	3.71366	7.59836	0.0843	0.711201	0.788947	0.656841	0.445883	0.708568	0.357306	0.308559	0.333973	1.21486	0.399844	0.461556	0.903278	0.89402	0.444085	0.581658
Prupe.1G087400	0	0	0	0	0.0168339	0	0.00983657	0	0.00860778	0	0	0.0178383	0	0	0	0.0190326	0.0153441	0	0.00769297	0	0	0	0	0	0.00911833	0	0.00992435	0	0	0	0	0
Prupe.1G087500	0	0	0.185842	0	0.500626	0.162398	0.585062	0	0	0	0.216803	0.176832	0	0.186486	0.167518	0.188671	0.304213	0.137491	0.152522	0.14222	0.160906	0.174341	0.446334	0	0.180781	0.580245	0.196761	0.208202	0.203728	0.716944	0	0
Prupe.1G087600	0	0	0	0	0	0	0	0	0	0	0	0	0	0	0	0	0	0	0	0	0	0	0	0	0	0	0	0	0	0	0	0
Prupe.1G087700	0	0	0	0	0	0	0	0	0	0	0	0	0	0	0	0	0	0	0	0	0	0	0	0	0	0	0	0	0	0	0	0
Prupe.1G087800	0	0.78936	1.87004	2.54263	0.599709	0.933791	0.841027	1.02082	0.613304	2.02677	7.16804	8.51558	3.41215	12.7335	5.29776	8.00083	0.218653	0.197644	0.328875	0.204442	0.809557	0.250616	0.427737	0.360146	2.59872	0.973118	0.70711	0.59858	0.732149	0.128826	0.15707	0.150868
Prupe.1G087900	18.6735	21.5363	19.2621	18.7581	14.5356	14.3101	13.5963	13.8756	13.9145	15.0364	29.7175	24.2685	20.3314	22.1935	25.3939	27.3583	17.6912	21.0279	17.2246	16.8535	11.8155	13.4495	15.8223	12.6313	14.0379	17.5983	23.4496	20.2441	23.0075	22.3594	21.8019	20.5866
Prupe.1G088000	0.422249	0.539733	0.986394	1.34994	0.492069	0.57464	0.920097	1.15169	1.10709	0.489116	0.767149	0.312857	0.829544	0.769851	0.395171	0.778873	0.358815	0.891932	1.97887	0.838735	0.759145	0.6169	2.10578	0.985015	1.27937	1.25472	0.928308	0.368357	0.720885	0.63422	0.128878	0.618944
Prupe.1G088100	37.7947	55.2121	55.8705	47.9137	65.4371	48.4142	33.3347	20.0817	16.7301	15.6774	19.4009	16.5353	42.3408	37.6884	52.046	45.9079	57.581	48.2467	73.4571	71.5702	54.6024	46.1023	26.4028	18.4731	20.5399	18.1831	31.4559	29.0982	41.0708	50.2801	45.7031	48.3304
Prupe.1G088200	0	0	0	0	0	0	0	0	0	0	0	0	0	0	0	0	0	0	0	0	0	0	0	0	0	0	0	0	0	0	0	0
Prupe.1G088300	0.156835	0.641512	0	0	0	0.142292	0	0	0.149529	0.436012	0.189961	0.309878	0	0.163397	0.293556	0.661247	0.399823	0.240937	0	0	0	0.152756	0	0.146345	0	0	0	0	0	0	0.191476	0
Prupe.1G088400	0.51142	0.104594	0.318587	0.297275	0.71518	0.278397	0.668642	0.355067	0.536356	0.900459	0.0619437	0.0505235	0.200946	0	0.143587	0.161718	0.086918	0.157133	0.261466	0.162537	0.275838	0.0996236	0.21254	0.0954425	0.361562	0.442091	0.0562174	0.356917	0.0582081	0.153631	0.124875	0.179917
Prupe.1G088500	0	0	0	0	0	0	0	0	0	0	0	0	0	0	0	0	0	0	0	0	0	0	0	0	0	0	0	0	0	0	0	0
Prupe.1G088600	0.336076	0.630056	1.1631	0.976762	1.30549	1.57537	2.74621	3.88883	1.97593	3.78915	1.96745	1.38338	1.54058	1.05041	0.995993	1.1808	0.571175	0.172098	0.381823	0.400539	1.15808	2.12767	2.09504	2.7701	1.64055	2.17888	0.123143	0.195455	0.255007	0.4487	0.205153	0.656838
Prupe.1G088700	0	0	0	0	0	0	0	0	0	0	0	0	0	0	0	0	0	0	0	0	0	0	0	0	0	0	0	0	0	0	0	0
Prupe.1G088800	0	0	0	0	0	0.0524233	0	0	0	0	0	0	0	0	0	0	0	0	0	0	0	0	0	0	0	0	0	0	0	0	0	0
Prupe.1G088900	0.443575	0.680391	1.38162	2.12717	5.47936	7.39487	8.63869	11.1087	1.9031	4.98404	3.62652	3.83434	1.90628	2.0796	4.7221	4.9677	0.424055	0.29813	0.897669	1.14542	4.73507	4.48239	4.56252	5.48425	2.23998	2.09696	0.304748	0.515948	0.883509	0.777293	0.609241	0.975305
Prupe.1G089000	0	0	0	0	0	0	0	0	0	0	0	0	0	0	0	0	0	0	0	0	0	0	0.0456252	0	0	0	0	0	0	0	0	0
Prupe.1G089100	69.9488	68.5274	62.3493	58.9434	99.0893	78.2852	97.1806	77.6723	71.3956	64.1948	82.2374	88.733	85.0394	80.7229	86.2228	89.9371	75.0235	61.6499	65.6449	67.0723	84.944	80.1211	71.3956	59.7926	79.7226	78.923	79.0892	76.2859	83.1611	79.9257	68.9403	70.0558
Prupe.1G089200	0	0.754016	0.510373	0.571479	1.604	0.668984	0.803369	0.243777	0.703012	0.227767	0	0.242815	0.724304	0.768209	0.46005	0.518141	1.87976	0.566383	1.46603	0.976438	0.44189	1.43636	1.43004	0.688041	0.744709	1.59351	0.270179	0.571778	2.23797	0.738345	0	0.288225
Prupe.1G089300	14.0987	13.393	7.5389	8.7326	16.7711	16.4609	13.0315	12.7799	15.0395	15.5817	12.5274	9.30448	8.77862	7.74558	9.82382	7.32882	11.6206	11.9391	16.4937	18.2108	22.4734	21.5172	13.2874	16.3367	15.2118	16.5663	17.4245	15.4581	11.75	11.186	13.2622	15.0875
Prupe.1G089400	15.3387	15.3472	16.4685	14.9507	18.0996	17.4891	18.512	18.6274	17.4072	18.2461	14.1422	15.7517	16.3925	17.2714	17.293	19.0413	15.5617	15.8432	17.2467	15.7974	17.0065	18.7484	17.922	18.0386	19.5243	19.4903	18.7377	18.0975	17.8968	16.214	15.5998	16.9537
Prupe.1G089500	0	0	0	0	0	0	0	0	0	0	0	0	0	0	0	0	0	0	0	0	0	0	0	0	0	0	0	0	0	0	0	0
Prupe.1G089600	27.5132	22.0607	29.1602	31.3545	39.9297	27.1093	35.1994	25.6136	28.1432	22.0733	26.5498	26.2869	32.372	27.6433	26.934	25.7267	30.7847	24.0864	38.2293	37.3243	36.4414	34.8883	37.5166	26.728	37.8822	36.5549	35.4141	31.1956	37.5947	38.6152	28.4181	30.9554
Prupe.1G089700	0	0	0	0	0	0	0.0461231	0	0	0	0	0	0	0	0	0	0	0	0	0	0	0	0	0	0	0	0	0	0	0	0	0
Prupe.1G089800	1.10679	1.20038	1.49734	1.63762	2.00115	1.8866	1.82708	1.86284	2.17442	1.39861	1.01557	1.25907	0.889522	1.25792	0.910262	1.909	1.28253	1.13353	1.68612	2.13186	1.92956	2.25401	1.67262	1.5022	1.45656	1.41339	1.21663	1.17034	1.60327	2.14937	1.26936	1.61253
Prupe.1G089900	2.87785	2.61587	3.81789	5.94782	8.94323	2.75604	4.87741	4.12291	5.79245	3.25951	4.06663	3.79074	1.09935	3.33139	4.63847	2.69635	3.94	3.56143	5.44931	3.55689	4.88653	5.29456	5.84712	5.37072	5.16717	4.14621	4.74519	3.71933	4.18533	5.28311	6.051	4.12469
Prupe.1G090000	0	0	0	0	0	0	0.0365415	0	0	0	0	0	0	0	0	0	0	0	0	0	0	0	0	0	0	0	0	0	0	0	0	0
Prupe.1G090100	8.66921	9.05859	16.4686	13.4232	22.9759	15.4215	21.4065	12.5033	11.983	8.59495	8.71199	6.50743	13.3499	11.2011	19.5923	16.5996	9.10401	5.84481	17.9674	16.3328	18.3425	16.6662	15.3553	7.70078	13.5349	9.85838	8.94697	8.23426	11.2889	12.282	10.3991	12.874
Prupe.1G090200	0.114359	0	0	0	0.106615	0.103755	0.498386	0.113424	0.109032	0.105975	0	0	0.224668	0	0.107026	0.12054	0.194358	0.175683	0.779555	0.0908629	0.205602	0.556923	0.38021	0.21342	0.808492	0.370712	0	0.266036	0.39048	0.572559	0	0
Prupe.1G090300	4.20797	5.29602	10.7542	11.9007	19.6905	17.7306	14.4593	13.0023	7.94674	9.26123	4.60666	4.67671	7.07457	7.84064	12.9882	16.3342	0.309445	0.466187	1.06878	0.610813	2.03682	2.00985	1.547	1.20816	0.817289	0.699525	0.222383	0.141188	0.322361	0.405153	0.444581	0.806604
Prupe.1G090400	0	0	0	0	0	0	0	0	0	0	0	0	0	0	0	0	0	0	0	0	0	0	0	0	0	0	0	0	0	0	0	0
Prupe.1G090500	245.304	258.027	181.27	144.236	119.409	142.07	92.6677	109.59	150.084	154.847	152.847	118.312	134.801	121.265	154.283	86.2287	249.431	182.62	125.282	162.967	119.859	93.9943	88.2088	101.671	119.165	117.926	168.887	192.85	114.809	133.927	178.278	187.85
Prupe.1G090600	1.35616	0.792456	0.603441	1.12615	1.9868	0.351545	1.05541	0.576462	1.66242	1.25674	0.469314	0.76558	0.570922	0.807373	1.08788	0.408417	1.81096	1.0417	1.32066	1.69326	1.56741	0.754795	0.805151	0.903896	3.7177	1.88409	2.34261	2.25348	1.54354	1.74597	0.946115	1.36313
Prupe.1G090700	2.18247	1.01444	2.47193	2.99854	2.58959	1.26005	2.81018	2.36141	2.83746	2.94177	1.44187	0.392014	1.55914	1.03353	0.928414	1.67303	0.6744	0.762001	1.35248	1.10349	1.24847	0.579737	1.48419	0.185135	1.80345	1.92949	1.09048	0.692333	0.451639	0.397342	0.484457	0.930653
Prupe.1G090800	2.1668	1.55102	1.01235	1.63736	2.52509	1.17953	1.29843	2.47145	4.13174	2.20874	1.44345	1.17733	1.48991	1.35447	1.4195	1.48454	0.368258	0.998622	1.01547	1.46337	1.07129	0.949701	0.270149	0.909843	1.6413	2.1072	1.42911	0.630084	0.616547	0.759394	0.396808	0.381139
Prupe.1G090900	0	0	0	0	0	0	0	0	0	0	0	0	0	0	0	0	0	0	0	0	0	0	0	0	0	0	0	0	0	0	0	0
Prupe.1G091000	3.59098	3.41245	2.44788	1.93976	2.02897	3.45544	1.18559	1.36709	4.18452	5.17644	4.8327	3.26088	1.81714	1.66276	0.882607	0.688192	6.78114	4.34643	1.69991	3.3143	3.88017	2.57902	2.56265	4.33233	6.63075	4.38975	4.62518	5.56917	2.14678	2.68775	5.22552	6.55044
Prupe.1G091100	86.0735	94.1518	69.1538	64.1441	84.1488	73.471	80.3378	68.9806	65.0684	57.5805	50.036	40.5876	59.0901	48.5221	75.4696	58.3363	85.4055	67.3755	72.9085	81.1134	76.2041	64.378	55.5499	51.2736	52.8675	52.1595	59.2825	56.8713	57.9681	65.7888	76.1363	72.7316
Prupe.1G091200	63.0029	68.967	60.5136	51.8408	56.7527	55.1461	58.7648	46.063	53.4526	40.9802	41.9087	31.4404	47.4378	37.2049	56.8847	41.249	62.4218	49.1045	56.2068	63.2896	58.2153	48.0281	42.7544	35.9121	41.019	40.4867	48.3059	48.2092	46.7522	45.4857	60.7666	55.3294
Prupe.1G091300	10.2681	8.91513	5.93384	6.53167	7.04411	5.80049	6.33244	4.32346	7.01909	6.37347	3.16787	2.48813	4.47222	4.03686	3.26365	2.24629	11.9359	8.78004	11.3081	12.7764	7.74998	7.73665	7.48791	5.78494	5.96789	5.54759	7.13432	10.8167	10.033	10.9608	11.7082	10.5643
Prupe.1G091400	16.6375	19.6174	23.0023	18.5524	16.1439	8.85657	7.39872	4.63051	6.39354	3.61845	8.32791	8.38586	20.5954	15.4764	38.0525	41.3365	17.6726	14.6053	25.3154	30.9571	10.0724	9.42521	5.22103	4.2772	3.60071	6.14541	10.4506	13.1317	22.4143	22.3546	43.008	43.9973
Prupe.1G091500	0	0.108995	0.0553317	0	0.0993692	0	0	0.0528579	0.050811	0.0493865	0.129099	0	0.0523499	0.111046	0.099752	0.0561739	0	0.0818719	0.227055	0.211719	0	0.0519074	0.177185	0.0497289	0.0538247	0.518277	0.175748	0.123978	0	0.10673	0.260258	0
Prupe.1G091600	13.3824	13.527	20.7412	23.0452	16.7548	20.1191	16.5973	19.3931	14.4137	15.0102	14.3872	16.1162	15.8352	19.246	20.0316	20.122	12.7157	15.6116	17.9097	18.9369	15.8434	18.4059	15.2262	16.6258	15.7749	14.4604	14.7529	16.2388	16.3288	14.4816	15.4907	16.1905
Prupe.1G091700	6.97207	7.45363	13.4903	12.6084	5.94186	7.5076	5.60125	7.61357	4.33081	5.97147	6.35481	11.41	7.88629	9.57496	10.1829	11.6914	6.2239	7.62739	7.62108	10.4917	5.7293	5.41887	4.03896	6.07859	4.65881	5.63123	8.43814	9.17453	5.00972	6.62879	5.50271	6.40031
Prupe.1G091800	0	0	0	0	0	0	0	0	0	0	0	0	0	0	0	0	0	0	0	0	0	0	0	0	0	0	0	0	0	0	0	0
Prupe.1G091900	93.317	90.794	137.706	128.707	115.72	101.036	118.192	120.388	105.259	99.765	95.6986	114.524	117.614	131.463	128.623	149.023	102.009	94.5529	136.549	133.977	110.346	107.832	114.063	100.105	126.402	120.852	97.4869	106.308	110.818	108.866	105.09	103.998
Prupe.1G092000	27.3106	34.5803	35.6726	28.7562	32.4109	22.4417	31.0107	24.8021	23.7124	17.5212	20.6025	17.5406	30.4883	23.158	24.6079	16.2148	36.1075	25.1943	32.799	36.8836	33.6273	27.8544	28.389	15.4927	21.7651	22.4807	20.1133	20.2581	35.6349	35.8974	32.1017	27.5759
Prupe.1G092100	94.2169	95.7009	98.9413	99.175	87.0816	106.054	99.906	128.255	103.727	121.917	107.032	112.902	101.83	107.815	96.9336	135.352	82.8158	98.9818	83.3485	90.0884	82.9957	99.6546	97.5333	119.823	92.702	101.417	84.1793	98.0755	89.9255	83.9804	102.942	98.3492
Prupe.1G092200	0	0	0	0	0	0	0	0	0	0	0	0	0	0	0	0	0	0	0	0	0	0	0	0	0	0	0	0	0	0	0	0
Prupe.1G092300	0	0	0	0	0	0	0	0	0	0	0	0	0	0	0	0	0	0	0	0	0	0	0	0	0	0	0	0	0	0	0	0
Prupe.1G092400	0	0	0	0	0.0557261	0	0.0325624	0.0296426	0	0.0553917	0	0	0.0293577	0	0	0	0	0.0229568	0.0509328	0	0.0268663	0	0	0.0278879	0.0301848	0	0	0.0347633	0	0.0897806	0	0
Prupe.1G092500	1.76949	3.21034	1.45195	1.65897	0.931263	0.958066	1.58585	2.0381	2.2857	1.95714	1.45187	1.7199	2.04654	2.40848	1.20195	2.07571	2.52228	2.45531	3.81806	4.46724	1.89852	2.47401	2.01637	2.23703	4.17958	3.73153	4.04707	4.28239	3.67064	3.65803	2.89205	3.14599
Prupe.1G092600	0	0	0	0	0	0	0.208627	0	0	0	0	0	0	0.398992	0.179206	0	0.162719	0.147084	0.163163	0.304285	0	0	0.159158	0	0.193393	0.413818	0	0.222727	0	0.191741	0	0
Prupe.1G092700	825.934	1151.04	1108.48	1333.53	630.282	1305.5	653.335	1290.77	805.208	1421.63	1196.2	1160.1	628.59	974.26	593.819	857.14	842.986	1898.77	1230.4	1110.36	602.431	1317.82	891.692	1764.79	719.912	1200.81	1231.03	1579.83	917.56	756.261	1246.51	1271.47
Prupe.1G092800	0	0	0	0	0	0	0	0	0	0	0	0	0	0	0	0	0	0	0	0	0	0	0.131611	0.295505	0	0	0	0	0	0	0	0
Prupe.1G092900	9.41012	10.3744	18.2882	16.7173	15.9008	13.4733	17.4293	9.33319	9.5325	8.88374	6.62488	4.29955	5.89273	5.3921	5.88946	6.69512	20.5409	16.1955	25.2826	25.6311	25.2714	27.2956	17.8672	12.4576	17.8792	25.1025	18.2636	17.3075	16.0654	15.1352	15.689	16.3454
Prupe.1G093000	23.9664	22.5832	22.5321	17.6061	28.0184	21.6373	19.8642	12.9498	13.0091	9.83752	13.8909	10.1388	17.2738	12.745	18.0537	14.94	37.9082	31.1035	43.7247	43.2715	40.0747	41.416	31.7503	19.6743	20.7304	24.7847	25.7307	25.9271	30.1896	29.2692	29.8343	28.4148
Prupe.1G093100	0.193738	0.396228	0	0.22523	0.541854	0.175772	0	0.192154	0.369426	0.179534	0.469314	0	0.190307	0.201843	0.181314	0.612626	0.164633	0	0.660329	0.153933	0	0	0	0.361559	0	0	0	0	0	0	0	0
Prupe.1G093200	0	0	0.0939423	0.0701265	0	0.0273638	0	0.0299141	0.086267	0	0.0365309	0.119184	0.0296266	0	0	0	0	0	0	0	0.081337	0.117505	0.125344	0.0281433	0	0.03259	0	0	0.0343279	0.0604019	0	0.0353682
Prupe.1G093300	0	0	0	0	0	0	0	0	0	0	0	0	0	0	0	0	0	0	0	0	0	0.0293762	0	0.0844299	0	0	0	0	0	0	0	0
Prupe.1G093400	0	0	0	0	0	0	0	0	0	0	0	0	0	0	0	0	0	0	0	0	0	0	0	0	0	0	0	0	0	0	0	0
Prupe.1G093500	0	0	0	0	0	0	0	0	0	0	0	0	0	0	0	0	0	0	0	0	0	0	0	0	0	0	0	0	0	0	0	0
Prupe.1G093600	0	0.915086	0.352416	0.932713	0.14384	1.09185	0.13448	1.83632	0.0294202	0.0285954	5.15777	6.24933	8.66902	15.56	16.5187	59.3589	0.026222	0	0	0	0.0277389	0	0	0	0.0623304	0	0.0339201	0	0.0702424	0.0617978	0	0.0361856
Prupe.1G093700	0	0	0	0	0	0	0	0	0	0	0	0	0	0	0	0	0	0	0	0	0	0	0	0	0	0	0	0	0	0	0	0
Prupe.1G093800	0	0.277577	0.281827	1.3324	0.112473	0.0273638	0.262885	1.28631	0.20129	0.279495	1.20552	1.37061	4.94764	3.80212	19.7303	36.6547	0.0256297	0.0695012	0.154198	0.0718916	0.162674	0.176257	0.0250688	0.0844299	0	0.22813	0.397846	0.105245	0.343279	0.302009	0.405045	0.38905
Prupe.1G093900	122.564	122.395	130.235	126.484	103.67	106.608	82.9813	84.1324	67.4226	69.0295	151.516	126.844	138.719	111.876	137.381	91.3089	108.816	110.615	93.4004	84.5366	83.5	83.622	68.6517	71.8292	56.2191	57.7847	137.038	130.79	119.828	116.587	110.996	108.423
Prupe.1G094000	0	0	0	0	0	0	0	0	0	0	0	0	0	0	0	0	0	0	0	0	0	0	0	0	0	0	0	0	0	0	0	0
Prupe.1G094100	0	0	0.173579	0	0	0	0	0	0	0	0.202496	0	0	0	0	0	0	0	0	0	0.0751438	0	0	0	0	0	0	0	0	0	0	0
Prupe.1G094200	1.28523	1.34632	1.56221	1.27549	2.10416	1.22293	1.50275	1.026	1.70355	0.87147	1.21498	1.20776	1.13931	0.979759	1.23215	1.09037	1.73147	1.42063	1.78961	1.99253	2.11342	1.435	2.42312	1.11152	1.23472	2.0662	1.0682	1.78662	1.8196	1.47528	1.5691	1.36011
Prupe.1G094300	0	0	0	0	0	0	0.0461231	0	0	0.0392299	0	0.0418215	0	0	0	0	0.0359738	0	0.0360719	0.0672713	0	0	0	0	0	0.0457434	0	0	0	0	0	0.0496428
Prupe.1G094400	66.6852	74.5757	55.332	67.7422	23.1975	57.7103	83.1045	116.306	82.385	108.668	84.0576	70.3482	44.1732	56.2776	30.4	53.9806	49.5165	99.0392	71.008	46.5138	27.4106	61.8662	98.8965	141.504	60.496	79.1938	68.4296	86.5112	35.2204	30.9862	51.367	60.2674
Prupe.1G094500	179.109	198.481	146.577	117.449	126.098	139.166	139.705	148.282	173.412	163.235	178.84	196.502	150.674	159.037	131.432	196.591	206.291	181.068	129.441	164.803	158.678	136.425	151.947	167.993	159.03	147.752	163.528	166.795	143.626	159.524	163.324	133.658
Prupe.1G094600	0	0	0.0187267	0	0.033631	0	0	0	0	0	0.0218465	0.0178188	0.0885877	0.112749	0.0506408	0.0950588	0	0	0	0.0143311	0	0	0.0299837	0	0	0	0	0	0	0	0	0
Prupe.1G094700	0.0184823	0	0	0.0214866	0	0	0	0.0183312	0	0.0171273	0.0223859	0.0912939	0.127085	0.154044	0.103782	0.0974059	0	0.0141966	0	0	0	0	0	0	0.0186665	0.019971	0	0	0	0.018507	0	0
Prupe.1G094800	0	0	0	0	0	0	0	0	0	0	0	0	0	0	0	0	1.60585	3.00678	1.49521	2.03771	2.54811	2.49794	2.58044	3.77858	2.72653	3.93805	2.96754	1.57005	2.30447	1.7571	1.64795	3.16575
Prupe.1G094900	54.7349	56.7994	54.3056	55.7859	53.9541	54.8334	54.5243	58.0695	50.5765	52.8798	62.9848	62.2073	56.2849	54.5287	62.5626	69.0397	52.104	56.0402	43.2174	45.4732	45.411	47.4608	54.8064	56.8362	56.2347	58.2686	57.7187	57.3067	60.1467	59.167	49.15	51.2851
Prupe.1G095000	6.15155	5.12017	5.44612	5.7101	8.13566	5.7109	6.23464	5.86478	6.72883	7.73332	6.98875	7.11357	7.11999	6.40891	5.98021	6.7856	5.99734	5.89727	6.37941	5.79699	7.50169	5.66643	7.76862	6.14056	6.50183	6.69858	5.8185	6.15682	6.24164	6.49402	5.99655	6.54264
Prupe.1G095100	50.3897	48.5402	68.1143	64.5356	79.7342	65.4772	76.3151	56.0368	63.743	54.8179	43.5224	41.0838	41.4466	36.7248	48.2947	37.2351	63.0043	48.7898	82.4783	79.3799	87.899	79.2361	87.8339	59.2698	84.5388	75.2357	56.3081	51.682	63.3117	61.6654	53.9684	54.6405
Prupe.1G095200	9.99548	9.53878	11.7475	11.6744	15.4249	13.4198	20.1572	15.3325	15.9078	13.5632	11.4111	11.1626	13.0354	12.9847	15.9782	14.1676	10.1557	8.27385	10.9902	9.60664	13.5755	12.3206	15.4292	13.1938	16.7416	17.0395	10.9533	9.40577	11.8535	11.1123	12.0705	11.0479
Prupe.1G095300	10.1979	13.0353	12.0584	12.8435	14.7363	16.5512	16.3576	16.0709	16.0427	13.7554	13.9987	13.6566	11.5756	14.8744	13.9447	14.6307	10.7361	12.4461	12.7446	13.9095	12.6813	16.113	14.9747	16.9698	15.1632	15.7944	15.1334	15.1567	11.2845	10.4384	13.972	13.9518
Prupe.1G095400	25.3387	26.1479	30.8477	30.9051	32.6399	28.1648	37.7663	33.547	32.8553	27.882	32.4442	32.6134	39.824	41.3329	35.2861	36.2925	27.7825	25.469	29.0181	32.5573	32.7478	33.5079	32.4458	31.8043	33.4879	32.793	32.66	31.9317	33.6188	33.7817	27.824	25.7745
Prupe.1G095500	2.43186	1.91894	3.63819	3.7176	2.82058	2.71016	4.29771	5.84952	3.45048	3.47795	7.76961	6.11017	9.32948	12.6281	13.0103	13.099	2.09907	2.66222	2.75745	2.0235	2.99509	3.04002	4.02669	3.12685	3.32637	3.70367	5.15697	3.78637	6.18955	5.96314	5.42366	4.5134
Prupe.1G095600	49.9557	41.1386	42.9159	43.4286	51.0034	35.5969	47.9253	34.3104	40.0418	32.4668	35.7419	37.1229	31.918	29.7075	35.6848	40.5402	55.4117	37.8627	56.8813	56.8156	60.1075	47.257	56.7713	34.342	58.044	46.9336	41.3066	43.8369	50.5684	48.6944	34.5427	32.2715
Prupe.1G095700	0	0	0	0	0	0	0	0	0	0	0	0	0	0	0	0.0547562	0	0	0	0	0	0	0	0	0	0	0	0	0	0	0	0
Prupe.1G095800	0	0	0	0	0	0	0	0	0	0	0	0	0	0	0	0	0	0	0	0	0	0	0	0	0	0	0	0	0	0	0	0
Prupe.1G095900	0.621423	1.0591	2.25816	2.22751	2.22081	3.05391	1.57979	3.18444	1.87617	3.16726	14.2381	13.6595	12.6662	16.1855	13.1823	15.1198	0.704091	0.437551	1.27965	1.02864	3.3517	1.9671	0.860854	0.676501	2.92888	1.51083	1.08157	1.32516	1.65033	1.45192	0.316116	1.21453
Prupe.1G096000	14.7315	14.2572	15.568	19.3892	14.5677	17.3751	16.6808	18.2638	14.898	18.8683	32.5634	27.1836	24.6518	25.598	21.2218	20.7405	11.4007	11.9218	12.9112	12.081	16.5532	14.8095	12.4631	15.2681	14.0813	14.7242	12.7235	12.6677	12.2159	15.6468	14.1955	14.6221
Prupe.1G096100	34.4555	32.9022	45.681	44.867	58.4971	60.4522	54.7458	50.842	46.5382	39.2858	47.7678	36.2914	36.7488	33.2575	55.7982	44.685	28.1311	22.5091	49.7956	52.2029	57.7709	49.681	41.9752	39.9522	40.8546	45.4436	36.1112	38.3091	25.1829	30.0197	43.7154	38.5231
Prupe.1G096200	0	0	0	0	0	0	0	0	0	0	0	0	0	0	0	0	0	0	0	0	0	0	0	0	0	0	0	0	0	0	0	0
Prupe.1G096300	0	0	0	0	0	0	0	0	0	0	0	0	0	0	0	0	0	0	0	0	0	0	0	0	0	0	0	0	0	0	0	0
Prupe.1G096400	0.0903165	0.153928	0.125027	0	0.168401	0.0546276	0.360806	0.0597188	0.37314	0.111594	0.0729282	0.0594829	0.147862	0.282285	0.1127	0.12693	0.0511656	0	0.102611	0	0	0	0.075069	0.0561837	0.0304055	0.162652	0.0330933	0.105052	0.0685302	0.0301457	0	0
Prupe.1G096500	0	0	0	0	0	0	0	0	0	0	0	0	0	0	0	0	0	0	0	0	0	0	0	0	0.0301848	0.0322943	0	0	0	0	0	0
Prupe.1G096600	0	0.124738	0	0	0	0	0	0	0	0	0	0.120508	0	0	0	0	0	0	0.103941	0	0	0	0	0	0	0	0	0.141886	0.138837	0.244292	0	0.143045
Prupe.1G096700	494.031	477.025	368.882	373.912	298.084	431.428	301.837	405.581	451.983	496.976	447.458	525.921	426.305	442.885	327.464	483.559	430.216	473.394	299.39	316.338	335.498	360.815	357.088	493.351	360.16	353.364	372.453	403.941	351.141	322.498	440.53	382.461
Prupe.1G096800	162.414	127.133	159.098	141.903	148.252	133.553	149.972	172.557	229.277	83.874	166.723	196.961	149.907	164.494	147.529	108.916	262.464	228.265	487.478	304.634	320.588	380.538	251.496	321.518	350.792	299.377	423.255	344.782	387.451	393.11	342.705	333.005
Prupe.1G096900	32.5338	26.4917	20.5379	24.5144	28.0839	27.4216	21.4428	35.9527	42.9852	16.7492	35.2701	35.6123	32.4509	30.8611	36.8377	44.4527	4.52239	1.00268	4.19248	1.99455	3.43004	3.52084	2.08652	1.87393	2.33251	1.41051	2.86983	2.21913	4.91433	5.73118	3.43255	2.35501
Prupe.1G097000	0	0.124738	0.126648	0.425434	0	0	0	0.120986	0	0	1.92071	1.08457	0.838761	0.889605	1.82657	3.7287	0	0	0.103941	0.193841	0	0	0.304168	0.227648	0.123199	0.131809	0.134089	0.141886	0	0.122146	0	0
Prupe.1G097100	40.3542	40.041	42.2429	31.6368	41.5914	37.6685	49.1137	43.5219	46.9432	41.2802	28.9316	28.4618	37.6135	30.6047	37.5173	26.4749	36.186	27.5727	30.6152	34.1777	37.6513	33.3425	35.5324	33.7747	39.446	39.5426	31.4865	33.2012	29.3073	34.212	34.3206	36.8665
Prupe.1G097200	12.4905	15.0246	15.6642	17.1575	20.0104	16.4019	19.7683	20.2452	20.37	21.261	16.6813	15.2619	13.464	18.047	18.7032	15.9026	13.8541	14.4671	16.1326	15.0169	16.0739	15.5912	17.5124	16.3477	20.7151	20.3514	17.271	16.0195	16.1616	17.1809	14.6874	18.2318
Prupe.1G097300	25.2666	21.0496	33.8598	35.8491	42.7463	30.8334	36.5874	28.5028	28.0148	23.2646	24.4435	16.3483	21.6474	23.8007	22.4376	24.2498	23.323	20.586	39.1382	33.9934	36.3552	36.7176	34.5544	23.9533	35.2203	30.7909	23.2487	25.1638	22.9694	23.6029	25.4268	21.9616
Prupe.1G097400	12.1547	14.0022	11.8054	13.0786	10.5724	15.1869	15.2473	18.1578	17.6847	18.6982	13.005	15.0469	11.347	13.2917	12.8713	13.9561	10.38	13.0431	10.9737	9.99293	9.95022	10.7811	11.9077	16.7453	14.3777	14.2744	12.0017	11.7523	11.7401	10.6005	11.9672	13.4046
Prupe.1G097500	0.383962	0.741644	0.177176	0.54557	0.397734	0.348357	0.929632	0.634705	0.650802	0.75116	0.103346	0.210733	0.251442	0.577815	0.47912	0.314778	0.253774	0.819249	0.545284	0.372868	0.230104	0.706398	0.921961	0.71656	0.473964	1.19857	0.609653	0.793971	0.631242	0.683511	0.520854	0.300172
Prupe.1G097600	5.88133	8.14226	4.2274	4.52316	5.98918	4.43294	5.81633	3.94866	3.45068	3.85703	1.31511	1.78776	5.33278	4.90191	5.25013	8.29738	3.61378	6.46361	5.55112	4.60106	3.82284	3.87766	5.33966	2.5329	4.4778	2.83533	2.98385	2.84161	5.56112	6.614	4.6396	4.4564
Prupe.1G097700	31.9552	42.5002	26.4604	18.4608	22.846	24.0118	19.0099	23.5274	22.8032	18.3488	21.608	19.3673	24.8419	40.2365	24.2184	52.0732	27.1546	38.8511	35.08	43.3027	18.1517	23.4863	18.2501	16.4638	12.6719	21.1835	21.3345	22.575	24.5444	36.1203	24.4132	28.2769
Prupe.1G097800	0	0	0	0	0	0	0	0	0	0	0	0	0	0	0	0	0	0	0	0	0	0	0	0	0	0	0	0	0	0	0	0
Prupe.1G097900	8.60571	8.03959	9.59666	10.4986	8.51818	10.5067	10.1864	8.42998	8.81259	6.8918	5.01864	5.45784	9.39258	10.1833	12.5282	7.95096	9.47967	7.42631	9.77713	12.831	9.45503	7.86448	9.89038	7.237	10.4083	8.38048	7.70795	6.17889	7.25536	10.4258	7.91227	8.47194
Prupe.1G098000	39.3918	41.1369	59.9498	50.0189	40.672	44.0156	39.8994	51.1251	34.1176	41.6876	46.8886	46.6366	50.223	54.9286	72.2392	66.1247	38.072	36.4819	42.3632	39.7097	40.3214	39.0292	26.3106	36.318	32.9469	30.6173	37.7844	35.3599	38.1703	36.6438	37.2739	35.5568
Prupe.1G098100	0	0	0	0	0	0	0	0	0	0	0	0	0	0.0686267	0	0	0	0	0	0	0	0	0	0	0	0	0.144816	0	0	0	0	0
Prupe.1G098200	151.159	150.426	163.256	157.085	159.77	163.065	189.059	168.145	166.672	157.444	176.685	153.519	168.461	166.253	207.368	184.005	148.762	150.422	130.738	124.447	127.264	124.664	138.612	128.549	157.32	157.89	164.742	168.246	158.686	154.314	159.414	163.856
Prupe.1G098300	0	0	0	0	0	0	0	0	0	0	0	0	0	0	0	0	0	0	0	0	0	0	0	0	0	0	0	0	0	0	0	0
Prupe.1G098400	0	0	0	0	0	0	0.0679617	0	0	0.0578046	0	0	0	0	0.291888	0.065749	0.106014	0	0	0.148685	0.0560732	0.243021	0.0518469	0.116411	0.188998	0.337011	0	0	0.0709963	0	0	0
Prupe.1G098500	0.555091	0.56763	0.768427	0.860429	0.862502	0.335745	0.604783	0.917589	0.705645	0.342931	0.448222	0.548379	0.545262	0.771086	0.69266	0.780123	0.157234	0.426378	0.157663	0.147014	0.166329	0	0.307586	0	0.186875	0.399869	0.203393	0	0.421191	0.370555	0.677695	0.216978
Prupe.1G098600	362.423	363.86	414.701	405.058	383.751	440.961	396.393	440.398	379.484	399.613	356.361	363.771	331.643	375.085	371.565	427.127	327.353	366.264	351.595	346.918	349.706	373.452	372.224	405.93	325.432	351.201	319.9	326.17	299.129	284.197	360.18	347.833
Prupe.1G098700	14.6806	14.09	15.6062	18.2902	12.3319	16.0013	14.4663	16.449	14.7611	16.1581	17.4779	19.255	18.9487	21.4023	17.725	22.0228	13.0287	18.2811	14.0035	13.1772	11.4853	14.3476	13.9097	17.8597	12.4486	12.2357	13.2185	12.8798	12.9452	12.6432	16.088	13.3375
Prupe.1G098800	95.1584	106.9	106.372	111.232	67.7261	51.4412	50.5326	32.5628	26.6314	18.8341	80.4147	47.3642	120.399	122.703	180.063	250.149	167.66	127.213	198.313	151.546	113.367	113.595	55.4433	42.2085	60.843	54.9592	107.925	100.38	128.591	112.819	180.436	201.788
Prupe.1G098900	353.777	423.846	445.26	378.673	376.007	341.356	308.662	242.92	225.131	203.3	340.263	247.475	386.993	364.797	494.349	629.438	469.385	444.652	571.506	534.57	467.434	492.328	409.815	273.858	300.219	325.875	365.875	434.062	363.424	374.792	537.552	547.583
Prupe.1G099000	51.7991	56.8582	62.704	72.9526	65.7004	76.7045	97.9139	105.203	69.1841	79.6854	67.7146	61.6928	84.2428	88.7551	92.5057	85.9468	51.6769	61.873	50.6837	50.7355	58.1877	67.0839	73.0847	88.0099	71.5207	76.3957	59.4064	59.9409	57.8739	60.5892	56.8325	57.7547
Prupe.1G099100	8.92269	8.68975	7.13844	12.4836	12.8558	11.1091	13.5932	14.06	12.3371	10.4878	9.26336	8.2424	9.90297	13.28	11.2425	12.0106	9.94555	12.1349	16.2591	13.5037	10.8334	15.5001	13.9658	13.9125	15.7216	17.2377	14.6911	12.6699	13.6286	14.5816	11.7895	15.3099
Prupe.1G099200	52.2185	55.0431	62.8455	53.0696	53.9943	53.3363	57.7695	53.3208	54.1958	50.5644	50.4195	43.8391	43.985	42.6007	39.4598	38.154	51.1524	45.5166	54.8904	54.4852	56.4615	52.8843	55.1032	51.7281	59.7121	50.7749	50.4007	48.4972	53.7876	51.0129	48.7756	41.8188
Prupe.1G099300	0	0	0	0	0	0.262117	0	0	0	0.133863	0	0.142707	0.141896	0.150497	0	0.304522	0	0	0.369263	0	0	0.140696	0	0.134792	0	0.156089	0	0	0.164412	0.289293	0	0
Prupe.1G099400	6.45534	6.56748	6.32608	6.62401	7.00076	6.60377	8.39681	7.90521	8.41552	7.325	7.34008	9.59846	6.66456	8.09795	5.51738	8.01927	7.86452	6.98236	7.38082	7.51037	7.40166	6.8007	8.02092	9.06608	8.41571	8.89708	7.42182	8.00661	7.04737	6.85972	5.58918	5.36847
Prupe.1G099500	0.70267	2.10035	0.280594	0.439864	0.352739	0.539433	0.471122	0.804145	1.13374	1.00178	1.11295	2.93689	2.12378	3.66034	3.69273	13.3316	0.505247	0.705809	0.322398	0.429462	0.388709	0.947623	0.718822	0.907852	1.03721	1.34332	1.06948	0.754447	0.369119	0.703609	0.85787	0.76061
Prupe.1G099600	1.65624	1.83882	2.65306	1.76042	1.72054	1.50265	2.42319	2.15897	1.48885	2.58725	1.089	1.77645	2.23119	1.87343	1.46145	1.54623	1.44763	1.92646	1.77416	2.4063	2.72245	1.79752	1.92727	2.03117	2.00729	2.04531	2.08069	2.25672	1.34648	1.70583	1.67541	1.72024
Prupe.1G099700	40.8373	47.6672	51.3615	44.0788	39.9909	43.6773	37.3307	42.7426	33.617	38.2126	37.8811	45.9194	48.8545	54.929	52.5116	58.8623	41.0786	42.3341	41.2472	43.8428	39.0975	40.1632	38.1927	42.1332	34.8732	35.7318	36.8609	37.3823	41.3404	43.7509	44.3444	43.8392
Prupe.1G099800	0	0	0	0.546987	0.438644	0.213438	0.256313	0.933319	0.897177	0.218006	0.854823	0.232408	0	0.245095	0	0.743903	0.999557	0.542109	0.801828	0.560754	2.11476	0.687403	1.17322	0.658553	1.18799	1.52521	0.2586	0.273637	1.07103	1.17784	0.287214	0.275872
Prupe.1G099900	1.5366	1.6306	0.96324	1.07857	1.27037	1.44672	0.916048	1.63906	1.79672	1.80008	1.58022	1.5753	1.16764	1.38945	0.92253	1.40573	0.837657	1.51434	1.11169	1.01357	0.781866	1.01658	1.0603	1.40677	0.937005	1.09647	1.01983	1.78731	1.28693	1.07415	0.920297	1.18994
Prupe.1G100000	14.9035	15.0098	18.0069	17.2388	15.6092	15.1223	16.6876	16.904	14.3524	15.759	16.2325	20.7313	19.8391	21.7457	18.1286	25.72	18.9491	15.3405	17.4334	19.0298	15.4558	16.015	15.851	17.4797	17.744	16.5096	18.8586	15.3702	20.9364	16.9909	15.537	15.2757
Prupe.1G100100	0.0331009	0	0.0343668	0	0.0308594	0.0600629	0.0360641	0.0164152	0.0473385	0.0460113	0.0200461	0.049051	0.081287	0.0517287	0	0	0.0140641	0.0254256	0.0423075	0.0263	0.0297554	0.04836	0.0412691	0	0.0501462	0.0715343	0.109158	0.0192508	0	0.0497177	0.040412	0.0388162
Prupe.1G100200	33.342	31.6004	36.5169	39.9436	28.9045	31.4491	34.3333	37.8081	31.0135	34.9482	37.0599	45.793	37.0453	39.7145	34.6287	44.7872	29.8016	33.7312	29.1034	26.3301	24.3981	25.8412	27.7131	30.9222	31.1077	34.8194	32.1813	30.8601	28.5773	31.758	30.5297	25.5097
Prupe.1G100300	330.66	306.453	369.291	320.144	397.137	316.847	350.934	255.141	311.107	257.881	259.472	208.266	223.686	175.421	209.925	175.26	362.421	279.954	397.717	404.978	464.185	389.397	420.516	296.9	373.667	366.858	296.809	315.164	332.585	319.842	301.663	278.181
Prupe.1G100400	48.8353	44.1316	60.5291	56.2233	45.6165	47.999	48.4638	46.7464	48.4553	41.4838	51.011	58.5295	52.5259	65.3728	47.2093	58.2581	48.5762	50.1607	54.757	51.8859	48.0683	48.9478	39.4108	45.039	47.1235	42.3378	52.3294	45.0242	43.1951	51.2697	41.712	40.8418
Prupe.1G100500	0	0	0	0	0	0	0	0	0	0	0	0	0	0	0	0	0	0	0	0	0	0	0	0	0	0	0	0	0	0	0	0
Prupe.1G100600	0	0	0	0	0	0	0	0.0824903	0	0	0	0	0	0	0	0.175331	0	0	0	0	0	0	0	0	0	0	0	0	0	0	0	0
Prupe.1G100700	13.0106	11.8367	21.0554	20.5082	20.8058	21.0457	20.2288	20.8488	18.4964	19.4366	16.7119	17.4731	18.0105	21.6107	26.3457	25.7682	12.8659	13.3368	18.4244	19.9391	18.7296	19.3465	21.0509	16.5039	21.9316	20.3624	14.5054	17.1799	16.6	17.2933	20.7456	15.7999
Prupe.1G100800	11.9602	11.4169	10.5889	11.064	11.4945	12.6038	11.2975	12.7922	12.9469	11.8468	11.9744	14.2292	10.9391	11.7502	11.6186	12.0077	12.4568	13.813	11.5225	11.7149	11.3387	12.8942	14.2149	14.7389	14.6903	15.6556	15.1457	16.3568	15.8437	14.707	13.3185	11.8931
Prupe.1G100900	147.095	161.195	146.249	145.263	125.135	158.463	132.715	155.34	131.982	161.479	152.202	128.597	131.45	134.825	128.842	126.471	120.131	153.308	114.156	114.86	107.723	122.492	111.648	145.199	107.263	120.781	125.934	135.202	118.168	118.98	138.075	131.731
Prupe.1G101000	32.6968	31.7269	23.2923	23.0289	17.1325	24.468	21.3223	22.961	23.2096	32.7325	25.4382	26.407	21.0993	16.4107	20.3255	14.8421	28.596	28.0483	15.8622	19.5316	19.3087	14.1798	15.2745	28.0601	21.2116	24.2413	33.3182	30.5363	25.534	19.3575	21.2705	23.789
Prupe.1G101100	86.4027	92.0246	126.916	130.637	84.2421	80.0666	82.4062	87.9474	76.641	79.8237	93.1446	110.021	101.878	112.618	118.453	154.606	92.8883	83.3145	101.822	106.771	80.9438	76.804	76.6416	73.0881	84.865	87.7731	102.114	104.736	96.6587	97.1942	91.1811	94.7603
Prupe.1G101200	2.97587	2.42701	3.60147	3.33225	6.22952	3.13058	4.33629	2.57128	4.54308	2.41933	2.3882	1.98397	2.00856	2.03521	1.86239	2.00133	4.43706	2.74861	4.83808	5.17858	6.6139	6.61492	5.61464	3.20272	4.49908	4.71486	2.86983	3.10041	4.21822	4.80798	3.94521	2.78319
Prupe.1G101300	69.0377	64.768	63.9512	53.9361	60.0816	74.1286	58.8287	71.9284	75.6346	75.4217	59.0704	70.5493	58.3273	66.1522	48.3097	74.438	65.9323	67.1381	55.993	60.3889	60.779	61.8442	69.0959	79.1952	62.5293	73.4009	53.2617	55.8061	51.5433	49.9448	65.7277	45.3067
Prupe.1G101400	0.461096	0.336794	0.6839	1.60814	0.18423	0.478101	0.0717676	0.391994	0.251209	0.305208	1.27654	1.82208	1.55291	1.57841	2.65081	8.19285	0.11195	0.202387	0.785791	0.471034	0.296067	0.641576	0.273751	0.184395	0.399164	0.355883	0.651672	1.14927	0.749721	0.725547	0.402099	0.0772442
Prupe.1G101500	18.6157	18.4704	14.5633	16.4204	17.5674	21.5547	17.871	20.2065	20.9134	20.7795	17.1866	19.4194	13.7145	14.1051	16.4777	16.26	18.3911	18.3239	14.6143	15.7994	18.7236	20.1602	20.4502	24.7196	19.9516	18.8492	19.7119	19.6845	16.7798	17.9236	18.9527	21.2193
Prupe.1G101600	1.75287	1.65095	1.48466	1.28703	1.50515	2.05068	1.35695	2.19604	2.81467	2.65027	1.73199	1.13926	1.04216	1.20145	2.1585	1.45863	2.46949	2.6574	2.51554	2.05243	1.99036	2.0667	1.34192	4.60557	2.93503	2.14327	4.05647	2.89733	2.31006	2.49424	3.4353	3.08328
Prupe.1G101700	14.7984	16.0554	31.8529	33.3587	18.6754	21.5718	12.8297	19.8682	13.0767	16.5983	16.9403	16.8926	21.2284	22.5152	32.1323	29.627	15.4507	18.402	18.799	18.9274	14.6817	17.0062	12.4126	19.5762	11.255	10.3352	12.8946	14.8513	20.1808	22.0013	25.3377	22.1151
Prupe.1G101800	44.7425	32.7262	43.3106	42.9024	77.4827	34.6575	70.2878	29.153	53.4074	27.9294	24.5049	21.0571	50.0195	24.1026	21.8007	10.6392	65.835	39.1819	66.4912	68.0875	89.5302	69.406	96.0344	34.0625	71.2075	57.0277	35.1599	32.031	67.192	81.8085	41.9874	41.8701
Prupe.1G101900	31.2498	28.2429	41.3302	35.1235	43.519	37.5281	44.7841	41.0256	45.8655	34.9668	27.4845	21.6487	23.3089	25.8026	24.9985	22.5514	50.0251	44.9196	54.2496	58.9307	63.7592	61.3791	73.8267	57.2302	46.6215	47.3577	35.3488	39.5157	34.8295	33.1093	36.0939	34.0604
Prupe.1G102000	26.1758	30.6437	23.5533	25.8836	23.0569	31.5009	19.6028	33.5415	26.3334	39.257	25.5093	31.0312	19.6832	24.1991	24.5536	25.1169	24.5957	34.3424	22.5093	23.4274	22.0157	23.6781	22.557	36.6095	24.3096	21.262	23.8126	31.0766	22.0533	20.0046	27.8433	24.4152
Prupe.1G102100	420.088	361.448	404.753	371.629	437.096	346.857	422.397	310.222	380.714	312.19	291.236	223.188	261.461	183.341	205.791	164.048	448.533	325.573	455.168	468.468	485.123	408.533	483.985	311.041	451.886	419.849	326.546	327.631	362.733	356.199	323.913	288.277
Prupe.1G102200	1.39557	3.1396	3.18767	6.32743	3.77308	3.29201	2.4328	4.01406	3.59251	5.43167	5.40905	7.72068	5.20926	7.12438	5.09369	6.61947	5.33662	4.93105	4.39986	5.21153	3.63811	5.57301	4.87185	6.25067	5.07412	4.22234	4.75561	6.33074	4.92401	4.33204	6.64486	4.58228
Prupe.1G102300	12.2983	12.5761	18.0007	17.8543	14.5975	13.1989	20.3603	18.3561	17.3021	16.2333	21.0358	25.9882	23.0414	28.907	25.0685	26.2737	13.2036	11.6354	12.0895	12.5838	13.1855	13.9067	15.6073	13.463	15.42	15.817	13.6507	13.8164	18.0602	19.1028	16.9922	14.4569
Prupe.1G102400	7.68207	6.93226	7.90146	7.28126	12.0389	8.06197	10.3529	7.44868	10.3168	7.87591	8.05473	9.59973	11.136	9.64596	11.7365	9.48708	9.04908	6.79248	8.09679	8.26734	9.40507	8.89216	10.5903	6.98101	12.3762	11.2278	8.91709	7.90188	12.3485	12.457	9.95624	8.13451
Prupe.1G102500	3.16263	2.45197	2.78997	3.89299	4.49014	2.83185	4.50424	3.52631	3.98099	2.93077	3.40498	3.00186	3.12693	3.03652	3.24999	2.91958	2.82804	2.38165	3.66358	3.90886	4.14369	3.62396	3.74547	3.41401	5.3027	5.15956	3.56738	3.79885	4.23482	4.09828	3.3312	4.07229
Prupe.1G102600	138.025	133.206	154.773	135.014	206.513	140.092	183.133	117.916	127.21	102.142	101.818	102.764	124.326	102.427	112.724	116.829	140.706	108.543	181.401	177.665	210.311	178.913	196.166	120.861	203.647	173.77	132.267	126.821	146.953	151.656	132.261	126.75
Prupe.1G102700	0.213866	0.437394	0.222046	0.994522	1.59507	0.194034	1.63108	0.848472	0	0.792749	0.518074	0.63384	0	0.668442	0.800607	0	0.545213	0	0.911168	1.01955	0.961255	1.04152	1.95537	0	1.94398	0.462186	2.82109	0.995042	0.730247	2.14152	1.30552	0.752378
Prupe.1G102800	0.40661	0.415795	0	0.945409	1.13723	0.368905	0.88602	0.403286	0.969172	0.1884	1.47747	0.803386	0	0.211811	0.190268	0.214293	1.03658	1.2493	0.866172	1.13074	0.182757	1.38612	1.68982	0.189707	0.205331	1.97713	0.446963	0.945904	1.61977	1.01788	1.24105	0.715224
Prupe.1G102900	0	0.112265	0	0	0	0.0996043	0	0	0	0	0	0.108457	0	0	0	0.0578591	0	0	0	0	0	0.0534646	0	0	0	0	0	0	0	0	0	0
Prupe.1G103000	12.4605	14.3995	12.6566	11.5024	18.1334	13.2352	18.7636	11.7223	12.4596	12.3919	9.77525	12.9103	12.2399	11.9264	14.5057	22.3883	12.1382	12.2428	19.5086	16.6885	18.3954	20.0958	17.5983	9.92556	20.0878	18.5361	12.4722	12.3726	15.5658	15.7571	12.1207	14.216
Prupe.1G103100	0	0	0	0	0	0	0	0	0	0	0	0	0	0	0	0	0	0	0	0	0	0	0	0	0	0	0	0	0	0	0	0
Prupe.1G103200	3.93641	3.42986	2.51505	3.14111	4.40816	3.14874	4.13653	3.69631	4.81899	4.42487	2.99047	3.58967	3.06591	3.10616	3.03002	3.16711	4.21595	4.27604	4.06868	4.34908	4.31327	3.97015	4.6077	5.15106	5.08129	4.8827	4.07103	3.7117	4.02962	4.05829	4.80585	4.64339
Prupe.1G103300	7.58381	6.86882	8.77372	7.55706	8.5853	6.88056	10.3874	8.38145	5.68114	7.63021	7.74214	12.5225	8.72659	9.93281	8.82116	11.4196	6.72071	7.57288	7.84683	8.60807	7.59644	9.07492	8.28458	7.37984	9.08186	6.90695	7.26462	8.69516	6.90532	7.81091	8.33297	7.36869
Prupe.1G103400	3.2112	2.69435	4.18889	4.11608	4.75929	3.58576	5.11344	6.28824	2.6691	4.73073	4.0889	4.39251	3.63963	4.46073	6.39585	7.55061	3.77833	4.30073	4.13944	5.42997	4.66305	6.17517	5.47503	3.99522	5.82114	5.87207	4.25397	4.88441	4.77947	3.71018	5.22729	4.05532
Prupe.1G103500	111.173	112.43	85.0852	75.8274	99.7915	88.9408	94.5644	96.4613	111.32	116.039	105.009	142.079	105.208	110.173	92.5607	117.012	114.255	104.368	86.0628	104.623	103.333	105.734	104.321	107.262	114.499	108.649	107.441	115.528	106.945	107.28	97.1345	94.9649
Prupe.1G103600	45.1724	49.3023	49.3708	52.925	71.9008	64.2541	67.2701	53.72	54.707	50.1919	60.7984	52.637	60.3899	62.0762	52.9991	65.3586	50.108	51.6914	64.7775	66.5652	73.6073	77.736	64.03	47.0034	74.3314	82.9072	64.8184	67.3058	87.1274	80.2274	55.2572	53.0236
Prupe.1G103700	23.7173	19.4919	20.6987	18.2	41.1926	21.7164	31.492	14.7525	23.2083	14.5654	17.2587	15.4042	22.9903	15.6917	20.3832	16.4355	25.1995	14.6894	31.8981	31.2334	35.337	29.1874	25.7129	15.5703	28.3404	24.0407	24.0788	23.7706	30.5863	34.0433	25.1407	27.0794
Prupe.1G103800	1.29507	1.37626	1.06777	1.13657	1.76371	1.39385	1.63234	1.12077	1.11369	1.17659	1.18414	1.26687	1.03517	0.820134	0.867427	0.869894	1.45656	1.53117	1.29826	1.39216	1.65496	1.70658	1.67797	1.23214	1.55162	1.50914	1.39568	1.09286	0.939319	1.10609	1.4571	1.31023
Prupe.1G103900	0.492688	0.343511	0.523156	0.416563	0.845573	0.33525	0.646592	0.555295	0.533792	0.415061	0.691686	0.674784	0.714946	0.606627	0.607804	0.67275	0.647039	0.51606	0.839629	0.889683	0.764995	1.07971	0.977241	0.449285	0.961269	1.00425	0.787757	0.716342	0.841142	0.84093	0.779226	0.80098
Prupe.1G104000	0.295297	0.513344	0.490544	0.446286	1.18379	0.964489	1.15823	0.585765	1.15432	0.602025	0.3219	0.291726	0.551129	0.246121	0.635628	0.560261	0	0	0	0.0234625	0	0	0	0	0	0	0	0	0	0	0	0
Prupe.1G104100	0.152714	0.195205	1.21559	1.02084	0.462712	0.542667	0.637811	0.946663	0.740136	1.47415	5.025	5.00378	1.68762	2.22745	1.46494	2.22673	0.118958	0.273708	0.574726	0.242676	0.20592	0.371856	0.349065	0.2375	0.488415	0.42629	0.503611	0.828945	0.217268	0.305837	0.155371	0.179082
Prupe.1G104200	0	0	0	0	0	0	0	0	0	0	0	0	0	0	0	0	0	0	0	0	0	0	0	0	0	0	0	0	0	0	0	0
Prupe.1G104300	0.0802216	0.109378	0.0277632	0.0155436	0.0623243	0.109174	0.0728359	0.0265219	0.101979	0.0991204	0.129554	0.118877	0.0788011	0.111437	0.0750772	0.0281858	0.124978	0.07189	0.0569634	0.116855	0.0721136	0.0911576	0.0889044	0.0249519	0.0810211	0.0722361	0.088183	0.233276	0.0913056	0.0535525	0.0489701	0.0627152
Prupe.1G104400	0.929941	1.06982	2.66855	2.41747	1.19208	1.21869	1.562	0.845477	2.35201	2.25016	8.66667	10.4374	4.23751	5.3152	3.51749	4.49259	0.801214	0.803597	0.957477	0.985168	1.05655	0.918334	1.08427	0.61465	1.85233	1.38166	1.05063	1.6225	0.999628	1.50024	0.741124	0.939047
Prupe.1G104500	16.0042	15.4803	22.8814	22.9673	39.6981	29.5163	40.991	26.178	32.9938	23.5835	16.1749	16.4068	13.6075	14.1317	17.0895	16.3437	20.4445	17.2306	28.1683	29.08	41.5798	40.1709	43.3088	31.7281	39.3758	35.9474	18.6019	18.8596	21.8287	19.5985	24.6641	23.2902
Prupe.1G104600	20.7624	20.2966	18.1218	20.5951	19.397	22.3122	16.1714	22.9671	20.0442	27.3477	25.5694	20.9413	17.2735	17.2776	19.7976	19.4529	18.1241	18.0209	15.2065	16.8078	14.5164	17.4667	16.0633	19.5767	19.8263	20.9767	19.0908	18.3276	17.4384	17.4341	19.7684	22.2545
Prupe.1G104700	9.20358	8.92467	14.6628	13.8972	12.2787	14.2528	9.8546	11.699	10.1365	9.50917	7.49572	8.0472	6.70252	7.43946	10.9895	9.14347	6.51745	7.27262	13.2508	12.8181	10.6983	9.32483	9.23252	11.3519	9.82952	7.77304	8.83781	7.75206	7.5253	7.89176	11.5593	12.4674
Prupe.1G104800	16.2754	17.4893	17.7831	16.7928	19.4517	18.2018	19.563	17.5353	18.9603	17.1505	17.4349	18.234	20.7662	21.4241	22.4838	18.0274	19.3498	15.3332	16.9025	17.4545	18.0571	18.2458	16.8837	17.1759	18.8944	17.8574	18.4144	17.7058	20.9789	21.1688	19.5334	18.4974
Prupe.1G104900	0.508263	0.675666	0.633241	0.413617	0.236922	0.322792	0.276881	0.453697	1.06609	0.471	0.49249	0.552328	0.199705	0.423621	0.190268	0.267866	0.215954	0.234245	0.216543	0.242301	0.0913786	0.198017	0.168982	0.189707	0.102666	0.109841	0.0558704	0.236476	0.115698	0.305365	0.372314	0.119204
Prupe.1G105000	18.7231	22.1845	32.0021	28.5503	32.6742	24.3598	38.107	28.7959	21.1275	20.8006	19.4255	20.0882	31.4028	27.7118	32.2305	36.9418	19.8043	21.0637	29.1926	29.5249	26.2598	24.2683	31.9873	20.3102	25.3816	27.4649	18.6529	21.9445	33.4115	36.2415	26.0927	26.8256
Prupe.1G105100	17.1152	16.926	18.7926	18.0646	23.2256	18.5417	23.5238	18.2875	18.1697	15.6517	15.8203	16.2964	20.7939	23.2568	28.8212	25.8734	16.1706	14.0979	17.6539	18.2732	17.2073	15.8475	18.4139	13.0285	21.7209	19.7105	16.9262	15.9458	19.8964	20.8306	17.8367	18.7499
Prupe.1G105200	64.5153	63.2515	58.6945	63.212	52.2829	69.4649	49.5043	68.5691	65.2436	72.6731	61.9051	62.5447	57.4548	65.3313	60.3311	73.982	55.3779	67.1025	54.4595	56.1267	56.5956	61.1746	48.6994	72.9428	47.0559	52.0262	53.8645	54.3686	50.4576	45.5981	68.4672	66.1168
Prupe.1G105300	35.3079	34.3929	29.9931	36.6667	25.761	36.5286	32.3867	38.5488	37.8544	48.1091	41.3285	37.2247	31.1185	36.8578	35.5905	31.6264	29.4107	31.0334	21.9398	24.2281	24.6513	22.6998	23.3733	33.0765	32.1361	27.8222	29.1473	27.0274	26.129	26.2717	28.7092	32.4851
Prupe.1G105400	1.27343	0.799071	1.53247	1.54771	3.15685	1.99559	3.56315	1.1482	1.40726	1.28735	0.350542	0.171549	0.966587	0.301523	0.514626	0.305057	0.885372	0.75584	2.07151	1.74763	2.26343	2.70612	2.81449	1.18825	2.92299	1.56364	1.20892	0.538617	1.25173	1.10125	0.74201	0.95028
Prupe.1G105500	1.26472	1.96688	1.75078	1.92977	2.89856	2.3905	3.15777	2.01224	2.1604	2.36842	1.56376	1.63987	0.828217	1.18038	1.23293	1.38862	1.85838	1.23456	2.15531	2.44937	2.91329	2.74594	3.59162	2.40943	3.03365	2.84707	1.56401	1.62431	1.37949	1.47748	2.18742	1.01962
Prupe.1G105600	6.00141	5.93363	5.51775	5.50589	7.53303	5.33009	7.74003	5.52205	7.41082	5.9467	5.58309	5.25023	6.78296	5.40501	6.24249	5.01107	6.58984	4.81809	6.4846	7.64087	7.88102	6.90169	7.33209	5.61686	9.65778	7.77396	5.9214	6.13955	7.92103	8.1272	6.77521	5.63857
Prupe.1G105700	44.4961	53.0705	43.8663	41.5765	40.9401	40.8227	42.2269	44.2973	45.0401	46.552	40.0932	51.928	40.7671	46.271	35.1822	43.5697	46.0099	51.8107	36.3556	42.9534	47.4005	39.4504	48.3904	52.2297	46.1995	45.9233	44.2494	44.2103	42.6924	43.223	47.9269	38.8172
Prupe.1G105800	104.548	95.3945	119.451	108.296	105.974	92.0667	92.1341	104.09	69.5494	73.6624	85.4438	84.3328	120.49	111.843	125.001	105.319	96.8598	90.3564	103.495	101.527	95.7015	89.2571	82.4584	75.7099	61.8524	64.5399	89.0423	87.5933	122.589	121.578	103.948	99.4258
Prupe.1G105900	53.3823	61.662	44.3645	39.8548	43.2611	42.4337	56.5603	64.8466	54.0474	67.3387	44.8597	56.0631	48.4081	51.9802	46.1777	47.8144	52.6978	53.2301	39.3835	47.1325	46.3361	45.7331	53.5291	56.6095	63.1268	56.7561	51.0086	51.6959	50.3065	52.2889	48.9544	51.0415
Prupe.1G106000	8.52676	12.3136	10.2044	9.98846	11.4082	11.8698	10.2829	11.0394	8.0675	11.9429	12.614	14.018	8.43971	8.54443	8.77187	11.0458	11.007	11.7993	9.65046	11.1708	9.82988	9.8899	9.03488	9.83925	10.5182	9.70591	10.2316	10.3722	10.9643	11.9925	11.4431	11.6782
Prupe.1G106100	0.266324	0.18156	0.18434	0.41282	0.124145	0.32217	0.290166	0.0440245	0.126959	0.329066	0.430099	0.306954	0.218007	0.138733	0.415409	0.140359	0.264034	0.272759	0.113466	0.28214	0.279308	0.129699	0.0368937	0.248511	0.0896595	0.0479627	0.0487925	0	0.0505203	0.0888933	0.487721	0.104103
Prupe.1G106200	46.8933	46.6918	44.0238	41.514	41.0496	44.2227	52.8662	55.3316	48.1513	48.9231	40.3184	39.2795	38.494	40.598	36.8809	36.8504	39.3997	42.1077	34.5547	36.6289	34.2376	36.1101	38.3911	44.7018	42.2466	41.5832	43.1254	41.2796	42.7982	41.7093	39.1885	39.0868
Prupe.1G106300	26.76	26.7631	22.3217	21.1578	23.8513	25.1679	25.5957	24.8885	25.1396	26.0093	24.2991	26.8561	22.7557	19.7438	22.9646	22.937	24.6557	23.3659	21.4656	23.235	20.9714	22.1815	23.7631	22.6225	24.6507	28.0682	25.3213	26.6036	25.8832	25.5852	22.8973	24.8668
Prupe.1G106400	15.0839	15.8491	13.8408	13.7819	13.1163	15.6103	17.4393	23.0585	19.7027	18.8511	17.5434	18.5927	18.8495	21.8183	21.1101	17.7467	13.4842	12.9681	12.7349	12.901	12.5642	12.7147	11.8856	17.4753	15.6069	19.0403	18.2034	17.1694	17.4305	14.6421	14.417	15.3082
Prupe.1G106500	59.5321	58.4989	57.41	60.6409	67.3871	61.3419	66.6219	68.9156	70.6245	66.3801	69.0746	68.0788	70.2277	75.5728	82.8616	70.8503	61.0715	58.8362	55.2268	56.5384	53.3026	57.7149	59.9807	57.9774	65.5587	68.7776	66.9132	66.5176	73.6114	75.8119	65.1025	68.4706
Prupe.1G106600	42.8686	36.4328	40.4169	40.5414	44.6953	42.0513	50.6595	44.8468	50.7021	45.4313	40.19	40.8742	43.9642	43.5673	41.5485	35.8923	44.4369	39.07	41.3685	42.214	41.9157	44.2483	49.2234	44.9803	55.1354	54.0389	49.4692	50.0157	49.8007	49.4198	44.1788	45.0719
Prupe.1G106700	46.8772	39.2143	42.4372	35.5814	49.0853	37.8576	51.2524	37.0911	51.0113	36.7223	34.3689	33.3797	35.929	27.9907	28.8585	23.2013	49.7867	35.9318	44.7794	52.2067	51.9591	46.2331	54.1232	40.6195	53.7387	50.7949	43.6684	43.0787	46.3722	52.7868	42.4927	39.353
Prupe.1G106800	0.0793352	0.0811272	0.0353011	0.0395276	0.137359	0.0616957	0.209919	0.0449638	0.118862	0.0630162	0.164728	0.111965	0.100196	0.165309	0.0424272	0.0477845	0.144465	0.0957614	0.115887	0.09005	0.091693	0.132466	0.216665	0.137482	0.263271	0.122465	0.112125	0.0922794	0.28379	0.27237	0.152205	0.132905
Prupe.1G106900	6.10342	6.45325	9.73243	10.1747	13.3556	11.148	11.9822	10.4737	8.78355	8.55864	8.77339	10.0228	16.5947	17.4446	17.3839	22.7593	8.30821	8.82791	13.1881	13.4777	14.0373	16.6451	10.7873	11.616	10.2582	12.2817	10.6587	10.5417	10.0006	10.8855	9.37762	9.87159
Prupe.1G107000	526.967	702.864	321.511	366.613	396.088	542.073	389.849	525.851	437.186	577.184	583.239	497.761	365.441	441.371	349.775	484.607	465.347	669.349	341.077	348.36	359.45	408.312	383.669	505.994	331.159	415.543	431.094	503.658	336.09	340.215	392.914	446.311
Prupe.1G107100	89.1163	99.2513	132.767	108.034	154.908	117.315	120.286	103.04	83.7533	73.3089	88.121	88.1955	114.065	126.441	150.45	164.089	85.9876	76.2613	113.429	113.846	106.67	95.7722	96.2531	66.5541	89.3627	86.8538	76.6571	84.8097	98.7172	88.9172	102.012	91.4636
Prupe.1G107200	8.1868	9.38211	7.9137	9.13468	9.56244	9.09245	8.71464	9.61319	6.95312	8.45863	10.0299	10.2724	9.05862	9.85283	9.07087	16.1179	3.35851	5.92706	4.04923	3.81313	3.59509	5.22426	4.38002	5.09281	4.27676	5.28741	4.44792	3.66673	3.5344	4.05176	4.25076	4.24843
Prupe.1G107300	2.39215	2.23347	2.96957	2.41826	3.05435	1.93442	3.11622	2.47575	1.63617	1.63849	1.63766	2.6201	1.89005	1.78791	3.16345	3.61772	1.85602	1.91735	2.43713	2.72704	2.99183	3.2923	2.72311	1.89247	1.9433	2.1353	2.68672	1.75415	2.5451	2.2912	2.28562	1.76849
Prupe.1G107400	6.71295	7.50814	7.24194	7.62123	7.77406	7.99372	7.25676	5.82581	6.65025	5.6376	6.60627	7.14988	5.51224	8.03194	5.59532	11.0006	6.77407	8.25824	8.17788	7.66721	5.89304	8.07078	9.50284	7.82993	7.83921	8.33039	5.41907	5.73417	7.22263	7.98228	7.49133	7.38002
Prupe.1G107500	0.463154	0.26312	0.587727	0.35896	0.43179	0.560274	0.784958	1.3781	0.539708	0.333822	0.436316	0.305036	0.202201	0.375302	0.385292	1.1391	0.437306	0.276701	0.657749	0.695102	0.832687	0.902216	0.598831	0.816331	0.46777	0.722888	0.282844	0.359148	0.585719	0.309182	0.376968	1.14659
Prupe.1G107600	0.928447	0.349786	0.659548	0.795322	1.23003	0.576346	0.585641	1.11472	0.559072	0.407548	0.532679	0.82067	0.720005	0.45819	0.823176	1.13315	1.12116	0.600556	2.49828	1.39773	1.49351	1.42784	1.25909	0.866346	1.82605	0.844827	1.88003	0.454708	1.9466	0.929687	0.715903	0.916845
Prupe.1G107700	4.52467	4.19647	5.24396	4.77084	4.51257	4.1051	4.12721	5.89661	5.56794	4.29047	3.88721	4.41798	4.75464	5.86506	4.48071	5.82288	3.80023	5.17284	5.96247	6.27041	3.83089	4.25326	4.02318	5.30209	4.72918	5.62819	5.55205	5.14052	4.43126	6.05852	5.71674	4.50385
Prupe.1G107800	0	0	0	0	0	0	0	0	0	0	0	0	0	0	0	0	0	0	0	0	0	0	0	0	0.105599	0	0	0	0	0	0	0
Prupe.1G107900	0	0	0	0	0	0	0	0	0	0	0	0	0	0	0	0	0	0	0	0	0	0	0	0	0	0	0	0	0	0	0	0
Prupe.1G108000	2.0978	2.3597	1.68797	1.95104	4.40041	2.42667	4.7426	2.44476	3.40013	1.944	2.09622	1.65794	2.11217	2.89587	2.1596	2.26646	2.36201	3.86727	4.91566	3.83361	4.33728	5.77214	4.27192	3.32772	4.87302	4.70355	3.92018	3.11109	5.43189	5.72413	3.07337	3.87451
Prupe.1G108100	25.4131	25.0516	25.3296	27.2987	21.5125	27.1145	27.9096	25.7095	27.5245	27.5064	28.1951	27.0139	24.0645	28.9122	18.2657	25.2866	29.1106	29.5929	28.6703	27.2993	23.2102	27.0293	26.9527	36.8031	29.2597	28.6684	27.2648	28.7318	28.5773	22.4952	27.4271	26.9401
Prupe.1G108200	7.86725	7.77138	6.61474	8.35126	8.19356	8.77381	8.79822	9.08049	9.99472	9.29214	8.30478	7.96788	8.19512	8.06219	8.88351	6.80941	8.3946	7.725	7.15108	7.6443	7.31259	8.10655	8.53209	9.04223	8.31592	8.36176	9.39954	9.3122	8.22122	9.01874	8.57666	9.05133
Prupe.1G108300	107.04	121.174	157.829	152.885	99.8639	133.162	116.242	139.293	128.16	137.704	143.714	148.758	139.633	174.48	136.924	166.945	123.106	146.51	134.528	126.708	101.389	121.544	140.427	147.936	127.092	130.77	127.568	131.778	143.313	132.307	140.308	140.233
Prupe.1G108400	4.55138	6.13506	6.18603	5.53171	6.59619	5.48074	5.58994	4.30898	6.03566	6.28821	4.91129	5.92699	5.3243	6.03501	5.57609	6.28018	6.01241	7.81836	7.05125	7.89001	7.84799	6.1256	6.12158	6.2546	6.76974	6.4828	5.32144	6.73778	7.72325	6.5876	5.85973	6.16207
Prupe.1G108500	55.3488	62.2368	61.0572	61.0782	53.5155	54.7279	57.4769	58.649	58.7484	54.3965	55.9095	60.2329	62.2267	69.1523	54.0252	64.6072	60.354	60.5335	65.8613	63.818	61.5132	50.3293	57.6855	61.3305	61.687	65.0636	60.2476	58.8468	63.4884	61.7011	56.2235	56.2852
Prupe.1G108600	28.3307	32.8015	26.4971	31.1212	20.3003	25.4203	20.5779	28.7958	21.9511	29.0743	29.4934	30.3783	26.2958	30.817	28.0478	30.3555	27.9213	34.6504	26.6674	25.7345	17.3992	19.5361	22.6396	29.1303	20.6518	21.7578	29.0833	30.3205	28.8696	27.8215	30.8721	30.3852
Prupe.1G108700	10.1323	8.12182	9.55266	10.1454	14.0931	9.16307	14.1553	10.5033	12.4961	9.26832	9.54076	10.6394	11.6545	11.2372	9.34489	9.04348	10.1239	7.68242	11.1541	10.193	10.8858	12.1927	12.3066	10.5068	14.4091	13.8268	13.3654	10.74	11.8857	11.995	9.49714	9.31376
Prupe.1G108800	6.64452	5.74929	3.53271	3.49729	5.10541	3.62365	5.14709	3.7441	5.59012	4.56053	5.24441	6.91763	4.92743	2.78422	3.36205	2.10109	8.98449	7.04437	4.26808	6.50346	7.88956	5.95254	8.76361	6.07745	9.67527	6.69056	6.22039	6.37825	6.82295	10.8794	5.72305	5.99367
Prupe.1G108900	6.41534	6.40528	2.8321	3.11246	0.988967	4.67468	1.87124	7.86593	6.54994	11.4219	3.85457	4.64103	1.83594	2.89453	2.03283	5.05823	3.43406	11.0196	2.45345	2.20747	0.499499	3.14884	4.28261	12.2553	4.43856	5.02167	3.94246	4.81802	2.24226	1.31513	3.20692	4.67967
Prupe.1G109000	0	0	0	0	0	0	0	0	0	0	0	0	0	0	0	0	0	0	0	0	0	0	0	0	0	0	0	0	0	0	0	0
Prupe.1G109100	10.8786	9.46945	6.40962	8.70998	9.34563	10.8758	7.98325	11.2355	12.2576	13.483	10.2361	9.08908	8.3898	9.30425	10.2511	7.10735	8.03466	9.78328	6.81809	7.23861	8.24353	8.96104	8.14529	12.0245	8.98936	8.25753	9.60279	9.56856	7.9645	8.22235	10.9031	12.4582
Prupe.1G109200	2.16364	2.3047	0.935995	0.838447	1.59689	1.14509	0.982221	1.87771	1.20333	2.25565	1.96547	0.712492	0.354221	0.751387	0.337482	0.190048	2.45147	2.35442	0.384087	1.07444	1.2156	1.66833	2.17303	2.86014	2.5494	2.24051	2.97296	1.36319	1.74433	1.6249	0.660382	2.00863
Prupe.1G109300	0.676755	0	0.234212	0.262254	0	0	0	0.223741	0	0	0	0	0.443181	0.705069	0.211119	0	0	0	0	0.179236	0.811141	0	0	0	0	0	0.247973	0.262391	0	0	0.27541	0
Prupe.1G109400	0	0.11943	0	0	0	0	0	0	0	0	0	0	0	0	0	0	0.0992468	0	0	0	0	0	0.097075	0	0	0.2524	0	0	0	0.116948	0	0
Prupe.1G109500	2.04854	2.53326	1.38495	1.99384	1.33243	1.72891	1.45335	1.70103	1.90769	2.11909	1.55797	1.83551	1.40391	1.78681	1.20381	1.45624	1.94321	1.93946	1.21782	1.70335	1.07064	0.742421	1.22753	2.44497	1.29911	1.69877	1.88526	1.32992	1.46402	1.43112	1.68672	1.56425
Prupe.1G109600	33.6204	29.4918	25.3739	30.2416	35.0935	30.4763	37.0905	36.0918	40.0712	36.0038	31.7369	25.2379	29.8471	25.8868	31.4644	21.7202	29.7461	30.4029	27.6169	28.8664	28.3752	32.9162	32.3414	37.3413	37.4731	33.6357	33.3686	35.6987	31.548	31.7682	33.1999	37.6822
Prupe.1G109700	26.3243	23.4526	20.6168	22.2188	24.452	22.1601	24.9091	22.5802	29.7738	27.7584	26.3518	31.3497	24.4177	25.1464	24.0287	24.5289	27.4564	26.0925	22.7584	24.2966	22.7993	26.8572	24.2979	25.9319	31.4669	32.1594	32.2401	29.2212	23.6682	25.2521	23.2161	22.9477
Prupe.1G109800	7.27056	7.43479	7.00093	6.39929	8.29636	5.32703	8.04637	5.50502	7.08495	5.54731	6.13933	8.70074	6.60112	8.14822	6.65407	8.05031	8.43916	6.65933	8.11041	9.00227	9.09229	8.91326	10.0083	7.14808	11.2114	9.36796	9.07622	7.25632	10.4157	10.6793	6.63631	7.39629
Prupe.1G109900	21.1693	19.9709	16.6719	18.4999	25.5576	22.8594	26.2167	25.3246	24.9416	22.6113	16.4707	17.3404	17.9524	17.5083	11.8013	16.0616	20.0175	20.3536	21.8184	22.3563	21.0454	25.0806	25.7519	26.5928	25.5687	28.3977	22.3426	21.5384	24.6431	19.8939	22.1066	20.753
Prupe.1G110000	49.5841	58.8464	57.4927	62.9035	54.6618	63.8672	56.7832	67.4861	57.4538	58.0231	54.5771	55.4204	48.3506	47.5108	45.2189	56.4603	47.0561	65.6091	49.6516	54.0625	53.6824	67.3302	60.1652	74.1294	45.5091	54.9468	48.3383	59.5686	37.2801	40.4088	56.338	51.7791
Prupe.1G110100	30.7054	34.5915	29.422	26.1642	18.0073	13.7267	5.49471	3.743	7.39236	5.88162	13.7543	8.81214	29.3192	19.2298	29.8922	30.6653	21.0199	17.1818	27.6547	27.8586	10.4857	8.75484	4.19182	3.68149	3.88076	4.52268	16.6312	14.1664	28.3879	26.8988	29.7805	29.8517
Prupe.1G110200	7.00282	5.13302	4.99198	5.57429	8.43089	5.85764	7.13035	5.24087	7.50435	5.13354	5.96775	6.05609	8.42861	6.15712	5.42777	5.02151	8.42624	6.90911	7.70195	7.32532	7.66181	8.95402	10.1137	7.65707	9.94794	9.01931	8.75388	7.79681	10.4483	10.7852	7.06453	7.26619
Prupe.1G110300	0	0.139171	0.0942011	0	0.084587	0	0.0988534	0.0899894	0.0432523	0.0840794	0	0.089634	0.133687	0.0945271	0.0424564	0	0.0385504	0.0348463	0	0	0	0.0441857	0.0377068	0	0	0	0	0.0527674	0	0	0	0
Prupe.1G110400	0.0296182	0	0.0922527	0.0344326	0.165675	0.0268717	0.0968088	0.0293761	0.0847154	0.0274468	0.0358739	0.0877801	0.0581875	0	0.110875	0.124876	0.0755061	0.0455008	0.0504748	0.0705985	0	0	0.0984717	0.0552742	0.0598267	0.160019	0	0.0689013	0.0674209	0	0.10848	0
Prupe.1G110500	0.0303273	0	0.0314871	0	0	0.027515	0.0991265	0.0300793	0.0578291	0	0.0734654	0.0299605	0	0.0947882	0	0.127865	0.103085	0.023295	0.0516832	0.0240963	0	0.0295385	0.0504146	0.0565976	0.153148	0	0.033337	0	0.0345175	0.0303678	0.0370257	0.0355636
Prupe.1G110600	0.375689	0.512234	0.260038	0.436758	0.350248	0.113617	0.613981	0.62103	0.29849	0.174073	0.15168	0.556719	0.246025	0.195703	0.234398	0.263996	0.31925	0.529054	0.74695	0.2985	0.562864	0.365918	0.26022	0.408987	0.632389	0.270634	0.550631	0.364155	0.855195	0.376191	0.764447	0.440556
Prupe.1G110700	6.22729	6.48116	8.50565	8.43003	7.61176	6.93045	5.27703	5.98422	4.51227	4.87307	5.86643	7.54643	5.79078	7.06451	5.07679	6.79723	7.90238	7.8659	7.59378	9.23595	6.91651	7.97926	6.64825	6.06902	5.14329	4.27658	7.758	7.79059	8.37923	8.61899	7.94061	7.0104
Prupe.1G110800	53.3455	51.9888	56.3663	58.7227	30.8965	31.2971	24.4744	29.0004	22.435	27.8569	48.9445	40.2049	53.4901	43.2981	53.7679	37.7022	50.7755	44.3196	47.5548	46.5617	28.9791	25.359	19.4903	21.8806	20.3232	19.9241	55.7054	53.4035	44.7308	48.1944	44.4214	42.9081
Prupe.1G110900	213.027	182.486	179.47	157.932	195.977	155.74	198.994	161.095	176.885	150.006	148.035	154.727	164.942	150.011	135.749	156.437	211.278	171.463	184.415	174.551	173.011	170.905	192.301	155.851	202.945	172.464	174.919	162.647	167.241	170.443	152.233	146.705
Prupe.1G111000	36.772	37.2404	38.6685	37.946	30.6501	31.702	28.9385	31.0855	29.7692	30.6302	33.4576	38.4848	33.5118	36.4656	31.8729	36.0842	31.6992	35.6808	30.6793	35.5479	32.7902	32.4812	29.1903	33.4312	29.5081	25.7027	29.9754	33.9839	36.2096	34.9298	32.8597	33.5002
Prupe.1G111100	5.6956	9.36945	7.97027	9.35636	9.00375	8.08817	10.5223	9.456	7.79127	9.29394	8.6982	14.1891	9.36512	14.0607	8.6908	15.9221	6.73386	9.79601	8.96781	12.1005	8.23644	9.64776	9.98267	13.2866	7.25298	10.837	6.66916	7.92106	8.59642	10.6625	9.22107	8.42136
Prupe.1G111200	159.437	184.012	281.953	238.437	238.104	265.808	236.67	254.499	196.543	226.132	174.98	209.569	185.29	210.715	222.629	304.076	194.259	247.465	269.542	310.454	316.387	324.579	285.573	316.964	243.127	239.574	184.97	230.029	187.26	181.687	258.806	205.926
Prupe.1G111300	0.0500538	0.255922	0.0519681	0	0	0	0.0545347	0.0496446	0.0954443	0.0463842	0	0	0.0491675	0	0	0.0527591	0	0.0384475	0	0.0795396	0	0	0	0	0	0	0	0	0	0.150362	0	0.176089
Prupe.1G111400	283.34	256.795	317.111	284.016	331.176	272.26	304.274	226.607	274.893	220.74	227.953	187.108	195.954	161.929	180.276	147.688	285.806	230.84	340.029	346.622	372.341	317.72	353.424	240.614	337.63	304.44	238.57	258.285	274.02	266.031	246.712	236.969
Prupe.1G111500	10.2798	10.512	9.12264	8.14519	13.1842	8.49285	14.1564	10.7226	11.8542	10.8566	11.0946	14.6233	13.8632	12.1159	10.158	10.7899	12.2003	9.40695	10.7901	12.8903	13.4869	11.5226	14.5348	10.2084	16.8203	14.1485	11.7892	12.1741	13.1054	16.7916	10.2891	9.47874
Prupe.1G111600	18.4968	17.8857	17.6198	16.8636	23.6073	17.5575	21.523	17.0649	21.5204	16.4104	20.1896	21.3711	22.8475	21.1051	19.0841	17.7466	20.2354	17.325	19.4905	19.9462	20.4714	21.3477	22.0088	19.2939	25.9639	24.7524	24.8119	23.0362	26.893	24.8521	21.3743	21.0416
Prupe.1G111700	4.835	3.52458	5.41752	5.28701	4.06128	4.29978	4.48548	7.35938	6.34414	6.21063	8.63934	12.6744	7.71187	12.668	11.738	14.4816	4.51544	3.60355	6.48571	4.03178	4.21723	3.96322	4.69516	8.26382	7.44565	6.41418	8.73527	7.0716	9.64394	7.6217	9.17581	6.68028
Prupe.1G111800	10.3014	10.5093	23.3992	29.4618	30.0964	21.325	18.8904	17.1246	17.0147	16.1792	32.5695	42.1406	22.0432	30.8367	32.8149	42.8208	10.0073	8.00559	12.5896	13.9873	20.0856	21.5036	13.7278	12.1847	20.1731	16.0696	18.8995	18.3951	19.0458	20.6787	12.7538	10.9741
Prupe.1G111900	2.33861	3.2384	1.77045	2.88867	1.09012	2.43117	0.955486	2.36781	1.7187	2.21231	5.19301	5.05385	5.36013	7.46163	6.8395	10.4249	3.51915	4.11661	3.27967	2.90331	2.49642	2.65741	1.74132	5.04631	2.2143	2.00053	5.73052	4.47695	6.98704	6.78127	7.49474	5.31339
Prupe.1G112000	0	0	0	0	0	0	0	0	0	0	0	0	0	0	0	0.237777	0	0	0	0	0	0	0	0.210496	0	0	0	0	0	0	0.27541	0
Prupe.1G112100	71.6432	64.2297	65.8745	65.3114	66.3327	56.7499	67.6134	58.0179	62.6735	52.9195	62.6436	55.7575	60.5609	57.142	60.4362	51.4627	65.0884	59.1236	61.6141	60.904	57.3998	56.7772	56.9005	51.2868	64.2851	56.1361	64.4924	61.8425	68.7537	72.4639	58.5825	57.8992
Prupe.1G112200	0	0	0	0.191445	0	0	0	0.163331	0	0	0	0	0.161761	0	0	0	0.139938	0	0	0.130843	0	0	0	0.153662	0.166318	0.533825	0	0	0	0	0	0
Prupe.1G112300	0	0	0	0	0	0	0	0	0	0	0	0	0	0	0	0	0	0	0	0	0	0	0	0	0	0	0	0	0	0	0	0
Prupe.1G112400	0	0	0	0	0	0	0	0	0	0	0	0	0	0	0	0	0	0	0	0	0	0	0	0	0	0	0	0	0	0	0	0
Prupe.1G112500	241.327	276.783	142.376	139.929	101.327	135.281	72.0938	87.3078	128.745	128.742	219.042	170.672	173.82	179.053	176.534	177.049	227.972	280.353	149.76	156.297	89.3583	116.65	90.0891	115.666	78.6232	97.7062	223.807	235.427	200.38	195.178	228.831	256.661
Prupe.1G112600	9.04026	10.5465	9.82666	10.3617	11.1583	10.3583	10.127	8.96636	12.2206	12.1139	8.89339	13.04	10.4228	9.06474	10.248	9.2157	9.73795	10.3671	9.5837	9.74575	10.4157	8.68112	8.74876	12.4356	10.6307	10.6857	10.4506	10.4659	9.90288	10.7098	11.0888	11.6464
Prupe.1G112700	7.52679	7.23034	10.3722	7.05325	7.65501	6.9116	8.9958	8.00819	8.30696	8.24316	6.79596	7.12032	8.06565	9.1724	8.32487	8.79907	6.00842	5.92165	8.78457	8.40872	6.84808	7.68647	9.55476	6.38486	9.03002	9.61181	6.3683	7.00388	7.16492	8.67879	7.12862	6.79364
Prupe.1G112800	0	0	0	0	0	0	0	0	0	0	0	0	0	0	0	0	0	0	0	0	0	0	0.166922	0	0	0	0	0	0	0	0.490365	0
Prupe.1G112900	25.9402	26.6934	25.5007	24.071	27.6694	22.8562	29.0007	24.4996	25.7344	23.8002	23.1255	28.42	31.2657	30.1419	28.3665	30.3719	25.3993	22.6357	25.847	24.844	24.6629	26.1304	27.3298	25.2736	30.5179	28.0296	25.5089	26.2039	30.535	30.0699	29.33	28.0622
Prupe.1G113000	48.1833	53.0705	53.1347	42.0922	51.3819	45.5262	47.543	39.2104	48.582	45.7812	38.1456	37.8504	36.6005	34.6022	39.1778	33.605	57.3416	43.6973	59.7186	67.1835	72.0728	57.731	59.958	45.7883	47.4315	42.6581	38.7029	43.2106	43.8599	46.7486	49.7547	51.7562
Prupe.1G113100	11.5591	17.0016	31.4002	35.7733	17.0256	32.3235	10.3511	25.6513	8.70578	13.2061	38.8049	57.305	60.0383	113.223	73.1561	174.523	13.5004	19.2576	19.4739	20.8006	13.5697	24.2647	9.21279	19.4048	9.64859	8.21269	13.0543	19.6457	7.08871	6.87071	18.6873	17.7637
Prupe.1G113200	1.38675	0.860976	0.719895	1.06519	2.35483	1.39296	1.29505	1.25261	1.9124	1.1474	1.37971	1.46784	1.04597	1.13518	0.950194	0.887463	1.38886	0.855962	0.928432	1.27891	1.64729	1.47128	1.62604	1.06293	1.90078	1.57873	1.17051	1.469	1.04284	1.4134	0.937223	1.24868
Prupe.1G113300	156.239	163.804	143.704	131.48	116.349	151.629	126.928	178.719	162.456	196.872	174.403	217.811	150.933	187.589	144.055	193.087	145.836	161.304	114.575	119.705	122.219	119.301	127.826	164.457	150.099	156.324	160.375	157.352	128.413	127.284	121.627	118.899
Prupe.1G113400	55.6331	60.2537	56.6726	59.092	73.8768	70.8646	75.2672	71.9252	60.6189	63.8563	49.5062	43.025	54.648	56.4138	51.4116	49.6184	56.0082	59.5937	63.3796	56.6933	60.8707	65.84	66.1795	59.5996	61.3623	65.1474	53.954	51.0976	59.8076	55.8532	58.8932	65.2729
Prupe.1G113500	373.905	355.911	261.501	280.509	242.377	314.259	308.133	341.496	462.068	415.054	343.801	308.396	264.21	226.186	242.269	190.013	341.395	326.68	253.254	270.724	295.065	296.225	320.038	400.19	390.969	384.853	345.687	343.024	282.594	286.3	316.629	331.833
Prupe.1G113600	3.47909	3.08332	1.92648	4.5839	4.10843	3.57734	7.07568	4.83091	4.4227	3.0091	4.21391	2.06221	4.55665	3.38301	4.77545	8.31215	1.77386	3.74132	5.13847	4.05428	7.92291	4.29223	7.51853	3.46281	7.02753	7.26804	2.54958	6.205	5.01574	5.80624	6.51287	2.99185
Prupe.1G113700	0.740122	0	0.57632	0.860429	1.38	0.503617	0	0.734071	0.352822	0.342931	0.224111	0.548379	0.90877	0	0.865825	0.390061	0	0	0.945977	0.294028	0.498988	0	0.768965	0	0.747498	0.199934	0	0	0.210596	0	0	0.216978
Prupe.1G113800	4.37548	3.57945	4.21243	3.05203	3.78251	3.89756	1.64684	2.36711	1.97206	1.62188	1.05993	0.943106	3.20396	3.64683	4.69051	7.12757	3.92097	3.23869	4.06724	2.52836	1.00119	1.47221	0.727359	1.33619	0.883817	1.11751	1.13684	1.29548	1.99201	2.15083	2.13676	4.01147
Prupe.1G113900	82.3386	80.4414	96.7269	81.7647	106.856	81.1914	96.5003	75.7439	69.9333	65.9055	66.6716	63.9076	90.2898	72.3861	88.2948	78.4901	72.5893	68.084	90.8445	92.4239	81.6837	85.373	80.2713	67.6482	69.7079	75.3594	93.1063	86.081	94.1631	85.1421	84.4248	87.0921
Prupe.1G114000	28.352	30.1306	40.2794	39.6973	34.0625	38.6734	34.3857	36.238	24.659	27.5476	33.1109	36.2889	39.4273	46.2173	47.4913	53.419	22.9242	27.1845	32.109	30.9288	30.9016	32.5252	25.1438	30.427	21.7239	20.2351	22.5645	24.562	25.0776	26.0295	36.6526	34.2838
Prupe.1G114100	0	0	0	0	0	0	0	0	0	0	0	0	0	0	0	0	0	0	0	0	0	0	0	0	0	0	0	0	0	0	0	0
Prupe.1G114200	0	0	0	0	0	0	0	0	0	0	0	0	0	0	0	0	0	0	0	0	0	0	0	0	0	0	0	0	0	0	0	0
Prupe.1G114300	0.132804	0	0	0	0	0	0	0	0	0	0	0	0	0	0	0	0	0	0	0	0	0	0	0	0	0	0	0	0	0	0	0
Prupe.1G114400	34.9035	36.6366	35.6129	38.6626	34.2998	39.5381	33.6958	44.2587	37.5665	43.4363	38.6269	44.0442	39.9274	46.3649	49.167	51.6075	30.0355	33.0731	34.7377	34.5616	32.4229	35.0128	32.2826	40.8517	30.0184	30.4671	31.1708	27.9843	31.0403	31.3304	36.5812	39.8467
Prupe.1G114500	0.0930379	0.190279	0.676172	0.324484	0.34695	0.0844105	0.202733	0.461387	0	0.258651	2.36646	2.02208	1.82781	3.1987	2.61215	3.72652	0.395305	0.214393	0.951321	0.0739224	0.501808	0.362472	0	0.34726	0.281895	0.301596	0.409085	0.216436	0.317678	0.186324	0.454349	0.654612
Prupe.1G114600	16.7254	15.8815	13.571	16.3396	16.0514	19.0637	14.9558	18.0059	17.3086	19.1244	17.9314	16.662	18.0629	19.5239	18.8316	17.8515	16.0043	16.6077	16.4472	15.7272	16.0247	17.5452	15.031	19.9346	17.5545	16.9336	18.3595	14.904	22.0224	20.618	19.3328	20.245
Prupe.1G114700	0	0	0.0502868	0	0	0	0	0	0	0	0.0586643	0	0	0	0	0	0	0.111611	0	0	0	0	0	0	0	0	0	0	0.0551265	0	0	0
Prupe.1G114800	0.884455	1.80887	3.97921	2.98674	3.10192	2.82764	2.89089	3.34181	1.92744	3.04428	6.12149	6.19953	3.93026	6.40633	8.78978	8.4791	0.536847	0.679369	1.11251	0.736199	1.09794	0.779408	0.665125	1.25759	1.14849	1.09223	0.833341	1.95955	0.766978	0.885637	0.822709	0.592666
Prupe.1G114900	0	0	0	0	0	0	0	0	0	0	0	0	0	0	0	0	0	0	0	0	0	0	0	0	0	0	0	0	0	0	0	0
Prupe.1G115000	53.3692	53.2522	57.0215	59.8392	39.2253	54.3652	45.6532	61.3987	56.2262	64.5571	52.5276	59.4527	49.9681	54.2546	44.8633	57.6168	52.5317	54.0406	46.0631	45.4182	45.495	43.8354	41.5644	63.4762	52.9432	46.1158	47.4822	52.0483	47.8879	45.0661	55.3676	49.5414
Prupe.1G115100	158.52	154.743	178.215	190.066	135.822	194.7	171.014	194.746	166.624	191.168	148.426	127.877	138.59	143.591	170.362	116.735	125.188	183.812	135.074	125.361	119.56	128.821	146.679	192.701	135.227	157.502	145.305	146.765	131.877	141.425	172.069	160.229
Prupe.1G115200	2.29072	2.26438	0.63422	0.97646	1.35254	2.14757	1.49747	3.10505	2.83921	2.61809	1.66472	1.20694	1.12508	1.19328	1.50067	0.643873	1.81681	2.05281	0.78076	1.33472	1.716	1.41305	1.52319	2.06625	1.46525	1.15511	2.76986	2.39802	1.56433	0.535215	1.77122	1.79082
Prupe.1G115300	0	0	0	0	0	0	0	0	0	0	0	0	0	0	0	0	0	0	0	0	0	0	0	0	0	0	0	0	0	0	0	0
Prupe.1G115400	0	0	0	0	0	0	0	0	0	0	0	0	0	0	0	0	0	0	0	0	0	0	0	0	0	0	0	0	0	0	0	0
Prupe.1G115500	19.093	17.4091	9.00303	11.7457	9.64169	15.2294	15.775	20.5939	20.3273	24.7705	13.9717	14.3038	10.7059	12.1008	9.67883	11.7395	14.129	15.8879	6.16865	11.9465	13.6591	11.9327	12.0345	18.484	18.3191	16.4188	17.9271	14.9905	12.4048	11.1525	13.7918	13.4338
Prupe.1G115600	41.9178	49.9067	51.4998	46.0629	34.7991	42.4677	33.3828	41.8721	29.3078	37.2724	87.1574	97.3156	72.8415	70.7063	90.135	112.983	37.9105	37.181	29.0845	31.4022	42.6156	33.3425	23.4763	34.9233	21.6718	15.853	42.5671	38.0769	26.013	29.3817	39.1133	37.8028
Prupe.1G115700	28.3529	28.0091	27.6124	29.4344	30.0418	32.0645	28.2009	31.421	32.6979	34.1469	30.1089	33.302	35.9698	34.0517	32.7229	27.2166	28.5744	29.9595	27.6182	29.7098	28.4969	29.5924	30.9927	32.7631	29.819	30.1393	28.9816	27.7461	29.9364	29.0403	30.0936	31.9724
Prupe.1G115800	55.8236	55.8316	58.1112	64.7268	47.8396	62.1193	51.1024	63.3393	58.5034	64.9022	59.7189	60.7651	52.2835	69.5968	49.5834	51.9182	48.9366	60.3473	52.4529	50.3511	47.2297	55.1354	54.5466	63.2943	59.7459	60.3201	61.4175	63.1644	61.8073	57.8612	63.3067	60.6344
Prupe.1G115900	0.166341	0.552818	0.647633	0.241724	0	0.415018	0.181231	1.11362	0.634367	0.770728	1.00737	0.657316	0.490185	0.389924	0.467021	1.00815	0.318041	0.606907	0.212606	0.198246	0.149529	0.68856	0.414775	0.388036	0.587994	0.539217	0.411409	0.338591	0.425978	0.249844	0.20308	0.195061
Prupe.1G116000	26.7908	35.3131	40.5109	41.718	21.0811	38.0764	24.1011	40.1623	24.1953	32.9693	38.9242	41.1571	35.853	47.757	34.8488	53.7572	20.8863	41.1571	24.2418	23.4833	19.4984	35.4303	24.7704	41.2824	17.3145	22.6411	27.9636	30.1613	29.0237	25.719	35.8588	25.9402
Prupe.1G116100	3.10154	3.53407	3.81819	2.00889	4.83295	2.57274	3.71711	2.06544	2.83033	1.23178	3.21996	2.27614	3.87356	2.0311	3.44171	3.7829	4.89469	2.99497	3.02034	3.90768	3.34568	3.10718	4.23517	1.61242	2.95346	5.93671	4.38345	5.46291	5.54726	4.48106	4.43571	4.36447
Prupe.1G116200	0	0	0	0	0	0	0	0	0	0	0	0	0	0	0	0	0	0.09908	0	0	0	0	0	0	0	0	0	0	0	0	0	0
Prupe.1G116300	0.191485	0.19581	0.198808	0.445222	0.357036	0	0.417254	0.569759	0.912825	0.887233	0.231929	0.567508	0.564283	0.199496	0.358411	0.201834	0	0.147084	0.326325	0.60857	0.344263	0.373009	0.795789	0.714709	0.966967	0.620727	1.47342	0.445455	0.871768	0.383482	0.467557	0.673641
Prupe.1G116400	6.78345	3.87906	3.01176	7.0041	3.91095	5.91148	3.1605	9.87067	7.87157	7.40275	4.86484	7.31865	2.93713	3.39414	6.22314	6.63263	5.80231	5.24479	7.64344	7.16266	6.2182	6.04194	3.89484	12.7011	8.4286	8.53541	10.7435	8.25359	9.14294	7.15001	12.8584	10.2574
Prupe.1G116500	2.45343	3.02202	9.32065	5.12106	3.63886	3.79418	3.70583	2.48868	2.71128	1.96353	3.44438	2.6441	3.56021	4.06648	3.23541	3.23253	1.89532	1.54189	3.75348	4.25312	4.5613	2.55254	2.87346	2.44542	1.4642	3.49457	0.858109	2.07544	2.60202	3.18255	5.10566	5.75408
Prupe.1G116600	0	0	0.0494148	0.055331	0.0443715	0.0431811	0	0.0472054	0.0453774	0	0	0	0	0.148757	0.0890849	0	0.0404445	0	0.0405549	0	0.0855684	0	0	0.0888222	0	0.0514282	0	0	0	0	0	0
Prupe.1G116700	8.93675	11.8083	7.71473	14.2417	8.05072	14.2118	12.3624	12.5486	11.9669	14.9813	14.2297	12.1022	10.9485	15.5875	12.5925	15.4526	5.88764	9.25552	8.55609	7.97821	6.95034	8.89991	7.76186	11.2436	6.89613	10.9586	8.49911	5.25582	9.02865	7.03829	6.74251	11.6573
Prupe.1G116800	130.565	138.476	154.946	152.644	139.132	154.876	116.783	149.623	128.128	146.881	114.333	133.489	121.032	131.586	125.22	154.825	121.946	148.402	138.691	149.067	155.964	164.69	151.419	164.775	112.265	117.569	118.148	119.203	114.132	117.931	130.682	135.522
Prupe.1G116900	18.602	18.3803	24.9402	25.2017	26.9401	20.1993	27.3802	20.5046	19.112	17.0056	20.1233	22.0153	24.9527	23.5877	21.169	23.1583	21.0174	19.6248	24.2841	24.7221	26.1833	24.3342	24.5576	21.048	24.8526	21.7283	23.1163	20.3472	24.816	27.5317	21.3567	22.1083
Prupe.1G117000	21.5657	18.7611	19.4249	21.0127	20.373	18.1536	16.3832	16.6828	15.3884	13.8926	17.0232	16.5423	23.2473	19.9645	23.1812	16.1843	21.8062	19.6065	19.4834	18.5037	17.0766	18.002	14.973	15.9773	16.5301	15.8727	23.274	21.9905	24.7002	23.9704	19.3362	21.3904
Prupe.1G117100	0.609915	0	0	0.472705	0.379075	0.184452	1.10752	0.403286	0.193834	0	0	0.401693	0.79882	1.27086	0.380535	0.428586	0.518289	0.468489	0.519703	0.161534	0.365514	0.198017	0.168982	0.189707	0.410663	0.219681	0.893926	0.236476	0.462791	0.407153	0	0.238408
Prupe.1G117200	247.854	274.523	253.15	296.819	225.624	296.507	219.928	327.761	285.008	346.329	378.742	391.835	255.976	311.834	363.326	389.993	221.327	283.787	204.167	203.44	179.682	211.33	187.243	285.247	216.978	251.31	272.927	283.167	222.854	209.655	291.307	282.721
Prupe.1G117300	0	0.821448	0.417012	0	0.561678	0.364406	0.218804	0.199184	1.14882	0	0.486484	0.198397	0	0.418455	0.939737	0.635039	0.511968	0	0.342244	0.159564	0	0	0.667686	0	0.202827	0.434004	0.220756	0.233592	0	0.201094	0	0.235501
Prupe.1G117400	0.18503	0.56763	0.768427	0.860429	1.035	0.839362	0.806378	0.917589	0.352822	0.685861	0.896443	0.548379	0.363508	0.771086	0.34633	1.36521	0.786168	0.426378	0.157663	1.61716	0.332659	0.180218	0.615172	0.863272	1.12125	0.799738	0.61018	0.645659	0.421191	1.29694	0.225898	0.867912
Prupe.1G117500	6.50867	6.49531	9.85142	9.20761	8.59011	8.25293	9.05639	9.21653	6.69144	7.01252	6.83858	6.73984	7.62588	5.84144	7.63245	8.92683	6.03066	6.26437	10.1231	9.47052	8.91724	8.21064	8.24513	7.39043	9.7811	8.72761	7.1546	6.88652	7.36333	7.81298	8.99936	6.94278
Prupe.1G117600	0.394651	0.293502	0.0744989	0.0417092	0.200687	0.0976513	0.351802	0.0355841	0.17103	0.199483	0.17382	0.0354435	0.317179	0.186892	0.50365	0.0378164	0.304876	0.0551164	0.0917123	0.114024	0.225759	0.0698884	0.0298204	0.0334776	0.181175	0.0775345	0.236628	0	0.204172	0.467029	0.0438016	0.042072
Prupe.1G117700	0	0	0.0794309	0	0.0534932	0	0	0	0	0	0	0	0	0	0	0.02016	0.016253	0	0.0162973	0	0.0171932	0	0	0	0	0	0	0	0	0	0	0
Prupe.1G117800	60.8535	57.0882	53.832	47.9655	50.8438	37.4573	36.3133	28.3385	29.9832	27.1499	50.0057	48.6995	55.4723	43.7131	54.7626	35.8676	53.2191	39.3929	50.0433	48.5214	41.583	33.6932	28.2167	19.4879	27.8524	25.8199	53.2719	49.7727	53.3534	54.3138	44.99	42.52
Prupe.1G117900	0.662656	0.475779	0.365957	0.573681	0.749225	0.716333	0.737338	0.713174	0.887191	0.836187	0.546462	1.25357	0.609374	0.470046	0.554187	0.936247	0.563107	0.714767	0.492561	0.772957	1.10264	0.98873	0.914067	0.868298	0.968292	1.4016	0.526942	0.672377	0.673978	0.649423	0.740165	0.446403
Prupe.1G118000	4.06641	4.26158	0.970257	1.23324	1.83665	3.11645	2.44912	3.83276	5.20142	5.19603	3.48747	2.99422	1.76151	1.42095	1.58372	1.11814	2.55408	3.41451	1.61411	1.86631	2.76995	2.53383	2.89706	5.11422	4.38754	3.43875	4.2201	4.55361	2.44349	2.85788	3.20692	4.11693
Prupe.1G118100	47.7069	52.9041	49.6782	48.3133	40.5887	42.4494	57.4449	58.5327	48.3821	48.9905	50.5923	61.7228	51.9996	53.6054	49.0131	64.5141	43.5429	43.7565	42.3369	43.4083	40.9156	39.5822	45.6448	50.2535	48.111	45.44	41.4093	42.0907	47.1391	47.9122	38.139	43.7607
Prupe.1G118200	10.9211	9.62896	11.2049	11.1468	18.2787	12.9902	18.223	16.7169	13.9789	13.2682	14.2173	11.9359	13.6842	14.2002	13.279	17.7203	7.01517	8.32272	6.00847	6.79835	7.18908	7.62185	8.041	8.54572	6.5572	7.75881	6.99503	7.10169	8.12361	7.70668	7.45405	8.1177
Prupe.1G118300	24.9368	28.3869	39.5685	34.4602	47.8122	35.4307	58.4393	31.2662	46.2046	35.753	39.3218	33.4668	39.747	37.7447	35.2267	43.6423	19.1915	23.4914	16.8384	21.3087	22.4165	27.0378	23.4644	21.9518	24.7101	25.9286	28.446	29.0055	22.4916	22.1433	28.1469	19.311
Prupe.1G118400	5.58759	2.48918	2.46985	6.17428	0.979949	4.0154	2.41101	7.46237	4.21964	5.99821	1.34015	4.26299	2.11938	1.72912	1.4497	1.16625	2.44461	4.41943	2.8284	3.51649	0.845431	2.6403	1.79333	7.38199	1.62035	2.80961	3.40553	5.08357	2.58163	1.38491	3.91743	3.69786
Prupe.1G118500	24.7299	22.9105	21.524	21.6612	19.8032	22.7712	21.5365	27.1155	24.5243	25.3873	22.4992	25.4675	24.1527	29.517	21.5516	24.9306	23.4007	25.814	21.6521	22.2628	19.1712	23.5066	22.37	28.4214	21.883	22.7688	25.9996	27.4783	26.6297	24.1382	22.8864	23.9116
Prupe.1G118600	0.0373417	0.305482	0.426468	0.303882	0.382943	0.575943	0.0406846	0.222219	0.106807	0.276833	0.271372	0.332012	0.330125	0.505752	0.384418	0.708479	0.285588	0.315513	0.44546	0.415373	0.503514	0.363705	0.12415	0.243909	0.113142	0.403496	0.246286	0.217172	0.255007	0.186958	0.227947	0.306525
Prupe.1G118700	568.334	619.667	573.963	605.465	339.168	550.862	422.747	688.929	510.395	684.43	863.097	958.642	817.8	954.666	825.203	961.063	444.583	684.196	382.147	370.232	270.99	377.15	354.618	551.986	363.139	429.729	523.401	570.27	448.483	421.378	462.012	467.636
Prupe.1G118800	0.794993	0.522611	0.943311	0.726172	0.529398	0.824312	0.866161	0.788494	0.92038	1.52604	1.03168	0.841478	0.669356	0.473287	1.75374	0.897814	0.675563	1.48301	0.774179	0.451182	0.408368	0.553083	0.755176	1.05974	0.745565	0.674951	1.74778	1.1889	0.904835	0.625472	1.10924	1.13203
Prupe.1G118900	16.6762	14.8502	17.0975	15.9942	21.2798	18.6601	18.3204	15.5406	17.5224	16.2263	13.0027	12.5961	12.8999	13.8267	14.3062	11.0225	17.2118	13.5299	20.9296	24.7055	25.1407	20.2692	19.203	15.9498	21.2284	18.6201	16.9563	15.3964	19.2571	19.6902	19.3839	20.5333
Prupe.1G119000	121.645	131.574	132.891	113.163	128.267	122.665	129.674	124.164	113.533	122.461	138.092	148.891	136.887	135.069	127.961	159.695	115.669	116.235	104.017	106.841	105.453	107.537	114.001	112.711	129.704	129.068	136.403	140.498	119.756	123.581	114.814	99.3242
Prupe.1G119100	0.193413	0.141273	0.0573742	0.128487	0.0257593	0.175477	0.150519	0.274045	0.237089	0.179233	0.200797	0.136481	0	0.115145	0.051717	0.0291237	0.140877	0.212235	0.0706308	0.197581	0.0745134	0.0538235	0.16076	0.0773468	0.167435	0.119424	0.334097	0.128554	0	0.138336	0	0.0972033
Prupe.1G119200	0	0.0761977	0	0	0.0347343	0	0	0	0	0.0345258	0	0	0	0	0	0	0	0	0.0317466	0.0296024	0	0	0.0309674	0.104296	0	0	0.0409548	0	0	0	0.0454863	0.0436902
Prupe.1G119300	1.5767	2.86633	2.72833	0.407331	1.63325	2.86098	2.29046	2.43259	2.33839	1.94814	1.69752	2.07684	2.06504	2.37273	1.14768	2.95451	0.744351	1.74936	1.34349	1.94872	0.787411	2.04758	1.01929	0.653883	0.530803	0.757199	0.192575	0.407544	0.598181	0.70169	0.427765	0.61631
Prupe.1G119400	9.49549	10.9322	11.789	11.1934	11.2049	9.88011	13.2394	9.87888	10.5093	11.0146	8.76653	9.51187	11.2189	9.13178	11.5588	8.53888	9.5361	7.54872	10.9201	11.818	10.5056	11.4475	9.93453	9.04625	10.3278	9.32759	8.68604	9.65452	11.2609	10.572	9.64713	11.2907
Prupe.1G119500	2.54655	1.04163	2.11516	1.57893	1.74101	1.38625	1.29478	1.68382	1.13303	0.157324	0.616882	0.335434	1.16735	1.41498	1.58883	1.61051	2.30826	1.56485	1.30194	1.61867	1.67873	1.32284	0.846654	1.26732	1.71462	1.10067	2.05281	1.18482	1.35259	1.86997	2.27994	0.597249
Prupe.1G119600	1.46085	2.44447	2.34401	2.93344	3.21908	2.28929	3.9067	2.89781	3.16544	3.93817	13.19	18.1053	21.1333	27.672	16.6546	21.6972	2.48277	3.26431	1.58426	1.79381	2.86516	3.1044	3.20113	2.3545	6.57226	3.87454	3.6496	2.7805	4.68575	4.25541	0.810683	1.86881
Prupe.1G119700	19.0012	34.7897	24.8008	32.3985	8.09804	22.8214	14.5901	17.41	21.5667	29.0116	42.0836	58.6384	21.6867	32.8051	23.7103	68.0957	17.8382	40.8667	11.719	15.8161	13.5019	21.3271	14.1388	33.772	11.3316	13.2967	19.2955	18.3126	12.9759	15.7649	15.9072	16.1279
Prupe.1G119800	10.7516	11.9687	15.4019	18.037	20.174	17.6571	19.573	17.143	17.2577	17.9089	38.4082	29.3103	31.0154	37.2909	29.8044	34.8589	13.4155	12.2311	17.9749	17.5178	25.2024	18.1603	13.9138	12.1914	15.6697	13.3824	10.3226	11.0811	19.5175	17.5799	13.1264	13.0868
Prupe.1G119900	7.35	15.3175	31.2971	51.1603	20.0364	24.3102	18.1446	37.0032	17.0312	26.4686	106.829	141.362	147.413	193.861	149.067	285.373	10.4361	11.0055	13.2392	10.7927	11.3743	9.51489	7.57843	8.07379	21.8939	22.0165	26.7951	30.1928	29.2264	24.5017	19.4234	19.6384
Prupe.1G120000	1.61977	4.555	10.6509	13.1815	3.90106	5.26597	5.88259	23.4286	5.7912	8.00546	51.8265	75.7422	93.2115	138.378	149.948	423.699	4.35872	4.87306	11.8467	7.29287	11.2845	8.15117	5.38527	7.17931	8.86122	13.4186	14.9861	14.7584	17.6676	15.0029	17.4682	13.2961
Prupe.1G120100	13.9342	46.3451	39.4558	36.1619	38.1845	28.6043	54.1324	54.1644	30.3276	37.6945	61.5424	90.1029	137.29	175.086	184.545	441.658	13.635	18.3792	26.7447	29.5235	43.3978	26.184	27.4921	23.903	41.935	44.5615	41.0003	30.1234	39.5686	31.4291	29.8997	23.2723
Prupe.1G120200	29.3095	31.362	41.5673	40.0455	39.0856	32.7598	59.8338	54.6184	53.8718	48.0913	44.9239	54.3281	62.33	75.3949	56.2738	76.4377	31.7107	26.749	30.5743	30.1898	39.7924	34.4332	45.6462	37.6402	56.9907	57.9535	38.0308	37.2547	45.7398	49.923	32.1864	27.5492
Prupe.1G120300	1.06556	1.3868	2.41377	2.81537	2.9802	1.66984	4.22162	2.498	2.58598	2.33395	3.75452	8.42138	7.04137	9.08294	7.25256	16.643	1.07011	0.669664	1.65082	1.92416	2.35112	1.60394	2.97906	1.08468	3.91337	3.76818	1.38427	2.36615	2.31531	1.93997	0.709586	1.47673
Prupe.1G120400	0.333805	0.341345	0.577618	0.51742	0.6224	0.403801	0.484916	0.441435	0.742596	0.618665	1.21292	1.09923	0.983683	1.39108	0.833064	1.64195	0	0	0	0	0	0	0	0	0	0	0	0	0	0	0	0
Prupe.1G120500	0	0	0	0	0	0	0	0	0	0	0	0	0	0	0	0	0	0	0	0	0	0	0	0	0	0	0	0	0	0	0	0
Prupe.1G120600	2.00476	2.85542	2.52746	2.33064	3.07051	2.53341	3.66639	2.48547	2.45748	2.32224	3.55557	3.18298	3.51655	2.31242	3.88642	5.13185	2.00781	2.85982	1.70824	2.44619	2.51013	2.44078	4.58236	1.93748	4.26643	3.6362	2.36113	2.9981	2.8522	3.58472	1.39861	2.09903
Prupe.1G120700	35.2016	44.0304	39.5282	40.3967	70.1428	50.1677	77.5288	47.5008	34.138	36.121	38.4278	30.5969	47.7863	51.9422	50.3354	111.949	52.894	39.8044	101.056	70.9431	124.674	112.864	89.5343	42.5743	100.401	71.8297	51.3167	36.7275	54.8534	62.9332	51.8302	47.6575
Prupe.1G120800	0.208452	0.852642	0.432848	0.969344	1.74902	0.945611	1.8169	0.413496	0.794967	0.772679	1.2624	0.205931	2.04761	1.08587	0.780338	1.09859	1.06282	0.9607	1.7762	0.662494	2.43599	3.45152	2.25239	0.583528	0.842118	1.5767	0	0.242463	0.71176	1.04365	1.01797	0.488887
Prupe.1G120900	0.534666	1.20283	1.22125	1.24315	1.49538	2.2314	1.63108	2.01512	1.12147	1.09003	0.388556	1.37332	3.25623	2.89658	1.70129	2.25425	0.726951	0.821377	0.546701	0.424814	0.384502	0.937367	1.51097	0.698465	0.323997	0.462186	0.470182	1.74132	0.486832	0.749532	0.913861	0.250793
Prupe.1G121000	15.9365	26.2916	22.5025	21.3678	44.77	24.6762	60.771	30.8748	25.3235	15.9496	21.2327	14.0644	43.9364	30.9927	42.2578	67.7511	27.0848	19.6675	82.9245	53.7721	95.5053	78.0239	77.2686	25.1808	121.466	86.1008	68.3205	46.0945	71.1025	70.3206	52.2729	53.0742
Prupe.1G121100	8.86723	6.82223	13.2396	9.32683	23.7768	11.4928	25.0267	8.79474	7.16591	5.4781	4.90975	3.42057	18.4159	8.62233	20.4699	25.458	6.53044	3.30826	29.2153	18.2509	37.0463	28.0484	21.0578	5.59489	36.2489	11.589	11.6039	8.93879	11.3419	10.2321	10.5164	11.6857
Prupe.1G121200	18.6845	16.3539	24.0023	17.6719	52.1101	26.2898	36.5739	15.2337	12.0774	5.57592	7.28791	5.16214	22.2422	8.7433	28.0078	27.038	22.2017	12.406	69.8901	52.5887	93.2325	76.0329	58.3038	19.9466	43.9784	39.8658	17.928	17.1286	30.8178	34.4064	24.7446	23.0247
Prupe.1G121300	8.95912	8.11446	8.06152	5.4557	14.3184	8.67022	12.0852	4.40062	3.09131	3.55813	3.61713	3.96178	7.04038	2.31126	4.23222	4.58676	27.2625	17.6302	75.6855	40.5409	82.5305	72.7175	46.5945	15.6847	69.2849	30.6097	35.6413	20.6433	30.3967	39.9	19.8966	19.4111
Prupe.1G121400	9.30121	11.2265	9.65692	9.57227	13.6467	15.494	9.46934	8.77147	7.41417	6.21721	9.78825	10.0925	10.7841	14.7738	12.415	22.5008	12.3094	11.0095	16.7604	9.69205	10.8284	13.5147	9.75873	8.5368	10.6259	7.74376	10.0567	9.93199	8.67732	11.2985	11.3556	11.086
Prupe.1G121500	0.784177	1.12265	1.4655	1.64096	1.60836	1.84979	1.53788	2.02219	0.598118	1.01736	1.13976	2.47902	2.00276	2.61435	3.81623	3.96748	1.33274	2.2889	2.13821	1.86918	1.69181	1.52756	1.04286	1.90249	0.791992	1.35575	1.2068	1.82424	1.96355	1.4134	2.10623	1.10349
Prupe.1G121600	4.51026	5.68473	4.35605	3.90207	3.7159	3.23555	5.5997	3.01694	5.2002	3.3048	7.49558	4.97383	7.21228	9.07009	9.03105	11.0559	3.65443	4.27012	2.23439	2.7502	3.48868	4.59728	3.74883	3.13197	4.55521	3.17348	3.80488	4.02612	5.25282	5.46156	4.61005	3.93601
Prupe.1G121700	7.66422	7.51961	10.0004	7.22436	13.3248	10.6182	10.4943	6.16343	7.20845	7.29429	5.89595	4.80895	8.54587	7.44535	11.3407	12.4452	7.04091	8.19414	17.1208	13.4957	18.9929	18.9648	11.9659	6.57172	12.5523	8.05774	10.3603	7.95095	9.78409	9.43751	8.34545	10.6879
Prupe.1G121800	0.178029	0.637177	0.554514	0.827872	0.290453	0.201901	0.0484916	1.54502	0.21217	0.742398	6.2533	8.13429	1.96737	5.23974	3.54052	8.25665	0.567316	1.16236	1.97206	1.02552	0.560126	0.433497	0.406928	0.290713	0.269705	0.480923	3.27793	2.27784	1.62102	1.38157	0.815065	0.417536
Prupe.1G121900	6.00375	5.49057	6.29235	5.80171	10.4616	5.75632	9.58483	5.78561	8.65835	5.19503	5.36783	6.17439	7.65552	4.94278	6.06187	4.59146	8.07923	5.01895	8.73065	9.3674	10.7258	9.19567	12.0583	7.01598	11.9455	9.95614	8.07772	7.65521	10.2284	10.8572	6.97141	6.92932
Prupe.1G122000	52.1226	59.0161	60.3903	71.6603	49.0155	59.2143	41.9742	61.5862	61.506	62.0217	50.6881	56.1191	55.8002	54.618	51.6079	60.0355	48.0154	51.2931	46.6016	56.4184	40.7431	48.2653	40.8116	58.7864	45.7757	43.0978	46.9988	52.8947	47.9752	41.7538	58.4704	49.4292
Prupe.1G122100	30.2956	33.8722	25.6463	25.5748	22.7944	26.2317	25.2008	32.0428	29.5435	34.598	29.0814	33.6548	31.0557	29.3366	29.7645	30.8067	30.9252	30.0298	25.3861	28.7155	27.9116	27.1813	30.4052	37.184	27.5504	23.9746	29.6403	30.1209	27.1845	26.2451	28.3157	31.9885
Prupe.1G122200	0.179975	0.27606	0.280287	0	0	0.0816429	0.0980432	0	0.0857956	0.16678	0	0	0.0883941	0	0	0	0.152938	0.0691214	0	0	0.242677	0	0.0747955	0	0.0908843	0	0.0989181	0.10467	0.204842	0.270323	0	0.105525
Prupe.1G122300	21.9569	18.325	18.6839	18.0481	26.0976	16.3782	26.9642	19.5885	22.7506	18.4244	21.4766	25.6048	25.274	23.1703	22.2084	20.3998	25.5511	19.9229	21.6025	23.8155	24.1126	23.7559	28.018	19.8899	30.8632	27.3741	26.6657	25.0786	29.2202	29.8061	21.3716	22.3637
Prupe.1G122400	79.6523	77.5402	61.7511	68.3637	77.171	80.0014	76.6348	72.688	91.8373	90.2908	62.49	57.3438	55.3544	45.7207	51.3723	45.5794	83.5906	76.5905	73.9167	79.5727	79.3973	77.2962	86.9064	76.7222	82.127	81.6828	71.1884	72.7126	77.963	71.4262	75.9996	84.503
Prupe.1G122500	1715.3	1696.46	1108.3	1183.56	1049.42	1430.93	1081.72	1301.9	1723.27	1595.45	1684.78	1583.3	1406.02	1460.81	1071.36	1572.27	1699.8	1897.79	1106.94	1178.22	1281.44	1375.25	1404.3	1978.28	1246.31	1312.18	1412.25	1499.93	1229.48	1211.99	1564.94	1550.18
Prupe.1G122600	108.398	121.437	78.3489	86.2491	68.7699	101.042	98.1255	114.668	112.17	134.119	107.749	114.383	91.887	96.661	68.4787	85.715	111.95	129.883	75.5123	86.3292	86.836	90.0356	105.197	116.831	102.963	106.582	102.547	119.765	94.488	89.5034	90.0577	89.9855
Prupe.1G122700	130.129	140.533	173.883	194.307	122.266	155.876	112.461	134.032	113.06	129.399	164.708	175.097	156.508	192.349	147.046	150.762	97.1631	108.04	112.835	119.647	95.4586	93.5907	77.4688	98.534	84.788	85.6688	107.212	110.188	99.3187	97.2383	94.6176	88.0942
Prupe.1G122800	33.8479	30.8579	26.2102	29.4998	45.369	29.4674	43.1742	29.9081	36.7866	29.1317	31.3661	35.0697	37.9008	39.6097	36.008	41.0128	39.6553	28.686	39.819	42.6706	38.6683	38.4692	34.9051	28.1985	41.8868	40.9876	43.6072	43.0093	46.635	48.947	33.7912	33.2211
Prupe.1G122900	26.703	37.6691	37.5619	27.7449	31.8388	32.6855	30.9153	32.8169	30.4833	33.3851	36.4549	33.5383	30.4609	34.6301	33.147	50.2039	29.753	34.8729	27.2436	31.5633	28.559	26.4033	30.1127	27.6119	24.6151	35.6431	30.0215	33.8299	27.5667	30.2903	29.5697	30.2441
Prupe.1G123000	65.088	64.898	94.6985	89.4873	72.2759	63.7082	76.3478	76.662	66.5617	69.1286	74.3054	76.9607	86.8897	92.3379	104.273	101.579	64.3025	58.0572	69.2212	65.9972	60.7249	58.0863	60.5579	56.1084	70.8024	66.7595	70.1772	68.5922	70.6823	72.5779	66.9693	61.8769
Prupe.1G123100	0.721523	1.58415	0.440657	1.33222	0.435252	0.827897	0.647388	0.526195	0.687913	0.983274	1.64502	1.59331	1.10481	2.14458	3.9125	3.64602	1.0279	1.63005	1.32002	0.43839	0.400605	0.496064	0.599713	1.50494	0.707281	0.619127	1.56293	1.25887	1.66658	0.849985	1.50269	2.06549
Prupe.1G123200	95.547	95.2495	177.565	157.743	172.556	159.989	200.725	175.411	152.59	127.806	108.04	103.204	131.768	148.512	185.743	169.419	117.49	118.718	143.389	148.288	189.205	176.099	184.782	149.661	136.866	136.237	93.527	103.953	115.972	126.421	129.635	126.326
Prupe.1G123300	0.183997	0.282229	0	0.106953	0	0.333869	0.100234	0.273739	0.175426	0.255761	0	0.272658	0.180739	0	0.172198	0.387882	0.156355	0.141332	0	0.146193	0.0827001	0	0	0	0.0929153	0	0.303386	0.107009	0	0	0.224636	0
Prupe.1G123400	0	0	0	0	0	0	0	0	0	0	0	0	0	0	0	0	0	0	0	0	0	0	0	0	0	0	0	0	0	0	0	0
Prupe.1G123500	0	0	0	0	0	0	0	0	0	0	0	0	0	0	0	0	0	0	0	0	0	0	0	0	0	0	0	0	0	0	0	0
Prupe.1G123600	3.45619	3.53425	6.12133	3.07258	3.79075	5.53357	10.1892	3.62957	8.14105	5.0868	2.7087	4.41862	3.7944	3.17716	3.23455	5.78591	7.60157	6.55885	6.58291	7.26904	10.2344	6.33655	6.25235	6.82944	9.03458	7.02979	7.15141	5.43895	7.86744	6.71803	4.21956	4.52975
Prupe.1G123700	0	0	0	0	0	0	0	0	0	0	0.0346885	0	0	0	0	0	0	0	0	0	0.0257449	0	0	0	0	0	0	0	0	0	0	0
Prupe.1G123800	0	0	0	0	0	0	0	0	0	0	0	0	0	0	0	0.0301349	0	0	0	0	0	0	0	0	0	0	0	0	0	0	0	0
Prupe.1G123900	16.4677	14.3198	9.88949	10.44	12.9889	11.6946	13.8888	12.2909	18.9537	16.1168	15.2966	15.4259	9.19362	9.30657	10.3779	7.04299	18.2423	12.904	9.57002	13.9314	15.0802	12.5777	15.8736	15.322	19.9821	14.389	18.1801	18.0797	14.1314	18.9335	14.0011	14.0596
Prupe.1G124000	15.0099	17.9991	25.2819	36.3432	30.0004	35.4167	25.4128	32.3984	21.2601	36.675	82.7263	76.809	68.2049	89.2709	83.7284	76.9431	12.6174	15.8426	15.5502	14.4999	23.5882	24.1906	13.5978	17.583	17.3953	18.1442	15.6686	15.4493	18.3129	15.4084	17.2705	20.9572
Prupe.1G124100	11.2817	11.6296	9.16275	10.8944	10.1785	13.7025	8.62401	10.6481	13.7922	12.6468	14.1054	10.5161	6.61344	7.67785	10.984	11.2202	9.97348	11.531	7.44238	8.3855	9.40543	10.8111	7.41095	11.6308	8.45375	11.404	9.20102	10.9001	9.8375	9.29254	15.3286	13.8698
Prupe.1G124200	41.5251	39.8643	47.8625	40.6526	46.8632	45.8826	40.2585	30.9522	34.6479	19.4523	34.2896	22.1433	28.1085	21.234	40.7173	22.5008	36.4098	35.8785	43.3952	39.0509	46.0548	32.6728	30.3746	27.9343	28.387	37.7302	34.0809	30.6828	28.693	32.7249	42.3197	42.4366
Prupe.1G124300	6.30246	8.47182	5.54086	8.21324	6.49166	6.22527	6.7559	11.7457	7.75338	10.3149	8.31078	11.1972	8.78702	13.2382	10.4647	19.2328	6.43542	13.8595	9.44127	6.8652	4.47755	9.10879	7.224	12.1412	5.44128	12.1374	10.2243	12.8288	8.04099	5.54746	5.89497	10.3111
Prupe.1G124400	0	0.0318933	0.453343	0.942724	0.145384	0.311264	0.135923	0.216537	0.267624	1.12719	4.4576	5.2688	1.83819	3.73677	1.78052	4.83255	0	0	0.132879	0.173466	0.0560732	0	0.0259234	0.174616	0.0629994	0	0	0.580441	0.141993	0	0	0
Prupe.1G124500	68.158	89.3959	95.4083	109.431	81.6433	92.1801	66.0639	74.3054	64.7892	63.538	79.1063	101.729	95.5589	96.6386	111.925	131.522	70.1418	79.0185	72.4986	72.9327	64.0107	70.9397	67.6774	69.3852	56.7228	78.7557	84.2526	83.476	92.1532	73.2876	68.6919	93.8135
Prupe.1G124600	0	0	0	0	0	0	0	0	0	0	0	0	0	0	0	0	0	0	0	0	0	0	0	0	0	0	0	0	0	0	0	0
Prupe.1G124700	0	0	0	0	0	0	0	0	0	0	0	0	0	0	0	0	0	0	0	0	0	0	0	0	0	0	0	0	0	0	0	0
Prupe.1G124800	0	0	0	0	0	0	0	0	0	0	0	0	0	0	0	0	0	0	0	0	0	0	0	0	0	0	0	0	0	0	0	0
Prupe.1G124900	0	0	0	0	0	0	0	0	0	0	0	0	0	0	0	0	0	0	0	0	0	0	0	0	0	0	0	0	0	0	0	0
Prupe.1G125000	0	0	0	0	0	0	0	0	0	0	0.063929	0.104286	0.0518465	0	0	0	0	0.0405423	0	0	0	0	0	0	0	0	0.0580193	0.184178	0	0	0.0644389	0
Prupe.1G125100	26.4215	29.7127	26.9761	29.5251	20.8795	28.022	27.5109	36.9491	26.8655	32.013	29.9631	37.237	29.2608	37.3634	28.7685	39.1899	25.6864	29.0651	25.8812	26.8082	23.8827	26.661	25.9151	37.6302	25.2065	28.8661	30.0091	30.477	23.4079	25.4308	27.4321	25.5764
Prupe.1G125200	9.4241	8.80332	8.56568	8.87094	9.54594	9.85195	9.02424	8.9266	11.9387	11.06	11.4541	10.792	10.8268	12.0267	12.1157	12.6832	10.336	9.66851	8.86377	9.24967	7.65083	7.90853	7.86019	9.95002	7.8713	9.37277	9.42738	8.19284	9.9839	10.0244	9.27614	8.48921
Prupe.1G125300	17.8618	15.7705	9.99616	12.0033	16.6116	12.9644	11.629	14.3455	15.576	16.7945	11.7142	10.8888	10.1422	9.57687	12.1092	11.8014	22.3605	14.8913	18.1154	20.5956	15.8607	15.4453	15.6429	19.8785	21.8238	17.8883	27.0093	23.2591	22.2635	19.936	22.2856	23.4491
Prupe.1G125400	17.6028	14.6611	14.6498	12.6074	15.5642	11.6135	17.295	11.6912	16.1501	12.9625	14.3196	17.5107	12.4023	9.8246	10.427	7.85976	19.069	13.0785	13.288	18.5511	18.2883	15.9373	16.9099	14.2908	18.3426	14.7561	16.8735	16.2499	21.6449	26.7368	15.3505	15.4611
Prupe.1G125500	0	0	0	0	0	0	0	0	0	0	0	0	0	0	0	0	0	0	0	0	0	0	0	0	0	0	0	0	0	0	0	0
Prupe.1G125600	0	0.537437	0.545665	1.01833	0.163325	0	0	0.173756	0.334055	0.649379	0	1.38456	0.172086	1.27762	0.163954	1.66191	0.446611	0.134566	0.447829	0	0	0.341264	0.145612	0.326941	0.353869	0	0.577724	0.203772	0.398788	0.526267	0.427765	0.821747
Prupe.1G125700	8.89583	8.4013	9.2078	8.88703	9.28254	6.44192	11.0852	9.2818	12.0348	9.60498	9.62146	9.91702	9.16587	8.95624	6.84869	6.70987	10.426	7.79431	7.78868	9.5322	9.75748	8.2935	9.49688	8.50389	13.2432	11.141	11.9019	10.0941	9.04124	9.75217	8.80145	9.92137
Prupe.1G125800	1.62182	3.63584	2.13719	2.82817	2.73322	4.07472	2.65051	2.78405	2.55729	2.65901	3.92873	3.45091	2.26711	2.40453	3.21077	4.60243	1.80223	2.4436	2.65757	2.27983	2.57937	3.52381	2.69604	2.0954	1.82698	2.62868	1.78277	2.24921	1.77491	2.37352	3.27467	3.3648
Prupe.1G125900	82.7736	89.155	87.7779	100.563	78.8194	99.2567	77.9626	113.006	88.6343	107.024	94.423	104.426	88.7245	101.451	108.26	112.858	74.8272	95.418	71.8808	74.3581	68.3467	76.1115	75.8756	106.288	74.4039	78.2608	80.2295	82.4369	79.1804	76.3194	93.3932	95.0978
Prupe.1G126000	114.312	106.078	67.5164	98.3778	71.832	100.222	119.7	167.146	136.492	148.594	81.2394	80.0366	81.9432	87.6618	73.5711	73.8654	98.3652	106.549	88.801	97.2247	93.7904	92.4899	92.7158	149.961	119.094	96.3742	92.7563	97.0311	67.7211	77.8748	84.9691	106.14
Prupe.1G126100	0.205846	0.420992	0.213719	0.478614	0.383814	0.747033	0.672821	0.408327	0.392515	0.190755	1.24662	0.610071	0.404403	0	0.385292	0.433943	0.524767	0.632461	0.3508	0.654213	0.185042	0.601477	0.855473	1.15247	1.03949	1.33456	0.45255	0.239432	0.468575	0.206121	0.502624	0.724164
Prupe.1G126200	109.399	130.985	120.792	140.635	73.2773	110.561	92.2311	138.169	105.236	143.613	157.195	121.707	101.254	119.818	90.1375	106.304	96.2925	154.184	84.8746	81.6175	56.3327	73.0876	74.3568	125.422	65.9879	80.9875	102.643	112.753	91.4862	95.462	103.459	104.488
Prupe.1G126300	24.2497	24.7975	22.8054	26.2362	21.6246	29.813	22.7282	29.5041	22.7132	29.9625	22.9256	22.5429	19.8749	21.1843	29.8601	20.9563	20.5214	24.1608	15.9785	19.2075	20.8285	23.7168	17.0469	25.6963	17.6713	17.0347	18.4055	21.2277	22.4573	22.246	23.9053	22.2842
Prupe.1G126400	20.7104	18.1172	23.6754	21.4457	25.5926	19.5627	45.9507	30.9926	31.2542	23.5446	18.5408	21.4216	28.7345	24.949	22.3204	22.8558	24.9614	20.7123	23.4742	23.3196	24.3927	25.1732	41.3257	31.3153	38.5154	41.6804	24.8791	25.4482	30.3305	32.9226	21.2142	21.3753
Prupe.1G126500	0	0.0621391	0	0	0	0	0	0.0602697	0	0	0.073601	0	0	0	0	0	0.0516376	0	0	0	0	0.059186	0	0	0	0	0	0.070681	0	0	0	0
Prupe.1G126600	101.148	80.8305	124.242	126.779	92.1152	80.8123	88.3539	81.2299	92.2497	76.0986	125.349	127.835	125.814	167.83	170.008	180.366	93.0432	99.0012	107.454	93.0437	88.8857	83.9039	66.0654	80.9289	81.1633	87.5473	107.888	101.306	126.453	128.693	115.805	109.258
Prupe.1G126700	57.3808	50.5191	65.8064	66.2827	50.1516	55.4464	60.6038	65.2597	59.732	65.3146	79.3402	80.8367	78.3643	90.5872	108.978	95.8147	49.1338	56.2749	53.8828	51.6974	55.0026	55.2468	53.047	53.4062	65.5664	64.059	57.2023	59.4217	66.6418	68.304	64.9613	62.9111
Prupe.1G126800	27.4738	26.6135	28.7393	28.7649	21.4473	26.0523	19.2943	24.2534	23.472	25.1528	30.8209	27.4277	28.5724	32.0287	32.3335	27.563	23.5574	26.9511	23.4454	24.2947	19.3038	19.344	16.3013	21.3892	22.3569	20.5661	22.8322	25.7961	26.4192	25.3146	27.177	24.3086
Prupe.1G126900	0.823386	1.89446	2.77834	1.67515	1.63121	2.33448	1.56992	1.42914	0.883158	0.763021	4.8618	4.98225	4.85283	7.18436	1.34852	4.23095	0.524767	1.97644	1.3155	0.572437	0.740166	0.902216	2.30978	0.288117	0.935541	2.4467	0.9051	1.43659	3.86575	5.25609	0.62828	0.60347
Prupe.1G127000	0	0	0	0	0	0	0	0	0	0	0	0	0	0	0	0	0	0	0	0	0	0	0	0	0	0	0	0	0	0	0	0
Prupe.1G127100	0	0.104594	0.637174	0.951282	0.0953574	0.278397	0.11144	0.710134	0.682634	0.758281	19.4503	24.2513	5.42553	7.99224	2.68029	7.43903	0.086918	0	0.348621	0	0.183892	0	0	0	0	0	0	0.237945	0.116416	0	0	0.119944
Prupe.1G127200	0.204568	0.522972	5.62837	3.68622	1.335	2.04158	2.00593	4.2608	6.14371	9.38373	67.0231	106.706	12.76	29.0917	13.7844	38.1654	0.173836	0.707099	0.522931	0.975225	0.643623	1.29511	1.10521	0.858982	2.68589	2.09993	2.586	4.04506	1.74624	2.45809	0.874128	0.839611
Prupe.1G127300	1.32969	2.09189	19.2214	23.1875	5.05394	17.8174	6.12922	21.4055	16.8708	30.0469	244.43	327.089	88.0141	130.22	62.6997	180.154	0.347672	0.314266	1.39448	2.19426	3.31006	4.48306	2.55048	2.19518	7.64444	4.75248	8.99479	17.7269	5.47156	8.09122	2.74726	2.51883
Prupe.1G127400	0	0	1.27435	0.951282	0.0953574	0.927991	0.222881	0.507239	1.07271	1.51656	13.5037	19.5021	3.3156	5.43472	2.87174	8.0859	0.086918	0	0.0871552	0.243806	0	0.298871	0.085016	0.286327	0.826426	0.110523	0.787044	2.26048	0.116416	0.819364	0	0.119944
Prupe.1G127500	0.51142	1.35973	2.23011	4.87532	1.14429	2.41278	1.00296	5.78252	2.34046	6.25582	43.4845	65.4785	23.1087	46.2484	16.7518	45.8201	0.695344	1.09993	1.48164	0.975225	1.65503	1.6936	0.680128	2.4815	3.2024	2.76307	6.63366	9.63677	4.07457	6.75976	2.62238	1.55928
Prupe.1G127600	2.26431	7.05162	13.5711	16.3925	3.64623	10.6452	8.85881	19.4976	8.73346	16.6911	109.328	147.739	47.8206	94.04	50.088	144.395	2.62384	2.52984	4.7358	3.35284	5.08864	3.20788	3.76408	3.84156	8.21197	6.22796	5.54374	6.58438	7.84864	6.802	4.14665	1.81041
Prupe.1G127700	0.51142	1.04594	10.832	15.8151	1.62108	6.68153	5.34914	10.4491	10.142	24.3598	146.435	196.334	27.7305	50.5109	25.4628	76.2231	0.782262	1.80703	2.00457	2.6006	3.40201	2.68984	2.89054	4.58124	10.3303	8.62078	9.78183	13.8008	6.86856	9.83237	1.37363	0.839611
Prupe.1G127800	16.7746	28.2405	150.373	258.392	40.9083	125.836	73.885	236.779	146.961	310.232	1205.18	1778.53	563.351	1041.44	625.752	1338.16	12.6031	18.4631	50.2885	36.7335	32.2731	52.402	36.982	45.9078	78.9237	84.4394	113.896	143.838	75.6706	82.4485	25.1	23.8689
Prupe.1G127900	18.9225	42.0469	83.8946	125.45	21.074	86.8599	34.4351	99.013	63.68	123.6	717.679	1012.69	418.369	865.08	325.081	1121.14	24.7716	48.397	35.9079	31.6948	26.2966	32.3777	29.4155	38.2724	39.5652	31.72	56.892	83.7566	43.6561	46.6014	27.5975	31.3055
Prupe.1G128000	252.785	219.145	282.109	251.744	270.654	228.836	280.052	184.775	208.433	163.608	165.266	124.006	186.3	129.667	188.662	126.523	235.419	189.695	252.623	233.692	257.85	209.112	227.521	168.976	213.442	191.378	174.617	170.632	182.33	190.978	191.749	170.778
Prupe.1G128100	0	0	0	0	0	0	0	0	0	0	0	0	0	0	0	0	0	0	0	0	0	0	0	0	0	0	0	0	0	0	0	0
Prupe.1G128200	0.715987	1.15054	5.73457	8.32371	1.81179	6.77433	2.89745	10.1448	6.63131	9.38373	70.9875	111.253	43.9066	70.2251	33.9823	84.4168	1.65144	1.96416	3.57336	2.03172	3.21811	4.78193	3.06058	3.43593	9.71051	5.08405	11.4684	18.5597	8.14914	13.8268	2.74726	2.27894
Prupe.1G128300	0	0.941349	3.61065	3.09167	0.190715	2.13438	0.334321	2.63764	3.31565	8.05674	43.8561	60.8303	9.34397	17.6895	7.65798	22.964	0	0	0.784397	0.406344	0.643623	0.597741	0.595112	0.572655	1.75616	1.87889	1.91139	4.52095	1.62983	1.33147	0.374626	0
Prupe.1G128400	0	0.313783	1.69913	1.42692	0.38143	1.67038	0.557202	1.42027	0.585115	0.758281	18.4592	23.3419	9.24349	13.6401	5.64776	13.5843	0	0.0785665	0.0871552	0.325075	0.0919461	0.298871	0	0.477212	0.30991	0.663137	1.12435	1.54664	0.349249	1.33147	0.249751	0.239889
Prupe.1G128500	0	0.108643	1.98552	1.97621	0.198097	1.34948	0.115754	1.686	1.41812	2.46136	20.8466	28.9686	4.27884	7.08404	2.28689	7.16706	0.270848	0	0	0.253244	0.191011	0	0.0883069	0.297411	1.07302	0.459204	0.934297	0.988622	0.120923	0.21277	0	0
Prupe.1G128600	711.692	850.77	673.174	496.569	980.942	791.39	1174.69	990.84	1503.75	1174.1	1507.21	1156.48	918.221	906.107	826.679	861.849	770.007	742.297	542.192	661.852	737.684	675.049	1122.64	808.78	1288.4	1710.01	1072.07	1296.56	852.4	820.491	524.352	642.062
Prupe.1G128700	122.434	238.057	215.577	191.683	115.478	194.043	125.482	352.734	184.994	226.442	560.219	793.825	997.795	1484.32	832.614	1781.81	131.681	271.683	173.875	121.009	95.2562	154.616	174.623	213.982	161.876	190.21	254.89	210.7	198.024	188.454	145.605	160.486
Prupe.1G128800	0	0	0	0	0	0	0	0	0	0	0	0	0	0	0	0	0	0	0	0	0	0	0	0	0	0	0	0	0	0	0	0
Prupe.1G128900	22.7937	23.3086	30.7547	39.9234	25.9308	25.3262	35.118	47.0074	38.7728	43.8272	90.3645	120.923	61.1536	83.5865	60.1431	114.201	24.6598	21.6733	20.3635	28.1631	26.4474	22.3965	35.0535	33.8245	45.0276	41.3389	25.2766	28.9654	25.9431	26.0417	19.492	19.4288
Prupe.1G129000	0	0.209189	2.4425	4.75641	0	1.02079	0.222881	1.92751	2.0479	5.40276	24.5297	34.7602	8.23877	13.1073	10.5297	21.239	0.086918	0.157133	0.261466	0.162537	0.367784	0.0996236	0.170032	0.190885	1.54955	0.331568	0.787044	1.18972	0.232833	0.409682	0.124875	0.119944
Prupe.1G129100	4.27669	3.97115	3.92987	3.54317	4.9953	2.98813	4.76665	3.21786	3.37446	2.91542	3.15561	2.37958	5.11841	4.55804	3.95643	3.88606	3.59244	4.56882	5.36148	3.63235	3.75607	4.02182	4.16756	4.21998	4.02143	3.82442	4.2148	3.83091	4.86759	4.33163	4.32106	6.8021
Prupe.1G129200	11.7104	10.9859	5.56347	6.56384	8.65104	8.86953	8.40137	10.5776	14.8034	15.5753	9.56135	11.0523	6.72721	8.19708	7.36336	7.13596	10.6397	11.5248	7.90691	7.41442	8.882	9.36904	9.64648	14.7809	13.8599	12.6254	10.9187	9.60768	9.074	7.64285	9.50996	10.851
Prupe.1G129300	12.687	13.1967	8.11471	13.0589	9.11663	13.8852	12.3177	17.5229	14.9381	21.2568	9.33449	9.76833	9.32001	10.0743	11.3631	9.34942	11.5225	15.637	10.5627	8.80949	7.02586	12.2154	14.866	22.0148	13.6579	13.9839	12.4276	10.275	8.52332	8.37226	10.2966	12.4904
Prupe.1G129400	25.0818	23.0611	27.271	29.0909	27.6646	26.3518	26.4189	27.4732	29.1702	29.5315	25.5257	28.275	27.3672	29.0414	34.3683	28.8884	23.7621	24.3773	26.3567	26.6798	24.6634	25.0277	30.3655	26.2291	28.3007	28.0187	25.6418	23.2542	28.514	28.3518	26.8721	27.0972
Prupe.1G129500	16.3675	16.1989	7.54684	9.47028	13.1092	13.8491	13.0809	14.0957	19.7632	19.302	11.9311	19.5371	12.4583	13.7097	10.6029	15.4027	16.784	14.5553	8.82072	11.6504	16.5608	15.4535	15.2917	18.0793	20.0493	19.1484	14.9886	13.5569	12.4383	11.7461	14.0765	13.9616
Prupe.1G129600	13.3195	13.0012	8.73733	12.2469	7.67627	10.7661	9.89443	13.8711	14.4307	16.7752	10.9262	12.979	6.06604	8.64141	7.08257	4.91377	12.4504	13.2538	7.37711	8.89922	7.78263	8.07867	8.65538	16.4961	11.1898	10.6634	12.9775	13.0279	7.44208	10.7304	11.4569	11.8564
Prupe.1G129700	22.7955	25.0606	20.9747	21.0439	17.4801	23.2227	25.5142	30.5827	31.3765	32.0108	31.505	26.5934	23.6146	25.3162	26.3091	25.4489	22.1256	24.8801	17.5455	17.9265	16.8082	18.6411	26.9656	27.6592	30.8016	29.2833	25.7989	28.5056	24.9415	21.8132	21.6564	22.048
Prupe.1G129800	1.25071	0.959222	0.486954	0.30292	0.583008	0.378244	0.681338	0.413496	0.64591	0.531217	1.70424	2.00783	1.38214	0.760106	1.17051	0.988732	1.23996	0.48035	0.222025	0.745306	0.46846	0.355303	0.649727	0.194509	1.00002	0.563107	1.77583	1.81847	1.42352	0.678374	0.445363	0.733331
Prupe.1G129900	21.3236	20.8337	22.1939	24.6056	18.3542	21.6448	17.5394	22.5103	21.0348	21.7657	22.3752	20.5443	22.0348	25.79	24.9946	23.1993	17.8959	24.9335	20.5982	17.0683	14.8033	17.5302	17.2849	23.4926	15.0859	17.2238	22.8016	20.9963	18.6229	17.3882	21.5226	19.311
Prupe.1G130000	2.90607	2.75274	3.90649	4.23195	5.39003	3.56633	4.49936	3.71666	2.87277	3.30249	3.55691	4.07973	4.23684	4.52554	4.53762	5.07835	4.05517	3.20734	5.46074	5.34713	4.39975	4.87141	4.97075	4.12462	4.74239	3.83428	4.30413	2.79313	4.7699	5.06944	3.79069	4.37637
Prupe.1G130100	316.618	309.999	184.111	204.393	176.306	245.948	187.611	250.422	289.11	321.561	253.927	316.614	206.597	222.54	168.793	264.269	289.722	313.084	168.456	203.62	216.83	223.213	232.875	321.356	240.467	238.175	232.859	245.224	204.321	193.747	242.287	237.555
Prupe.1G130200	19.7937	19.6601	27.036	25.1803	26.243	25.6861	26.0732	27.3559	22.2747	24.9579	38.3196	35.5825	35.3803	39.1307	42.1354	43.9501	16.4065	19.3165	21.6355	18.6918	22.5331	21.0961	20.3628	20.7406	21.0561	21.3004	15.516	15.569	21.0513	19.0891	22.4819	22.1649
Prupe.1G130300	117.097	138.097	112.465	112.35	98.1713	143.461	107.341	199.501	132.722	179.745	145.004	169.328	135.678	173.348	186.647	206.191	99.9903	108.372	78.0256	87.0624	98.4498	103.174	99.4599	186.415	107.503	102.455	122.768	105.913	97.2821	86.0432	130.021	120.611
Prupe.1G130400	28.9342	27.6265	27.7749	32.5995	26.6666	35.6115	29.3988	38.2417	26.7351	32.6659	27.6358	29.0417	28.1945	31.1438	30.0187	31.6831	23.5478	32.0548	25.1336	24.3294	22.9184	28.4715	24.4892	34.4043	18.6023	23.8685	24.0997	24.7317	22.883	23.4763	29.5115	29.7809
Prupe.1G130500	42.6296	43.7832	50.8409	56.5667	47.7956	52.7715	44.4824	49.7389	50.1234	48.6606	47.4937	49.2968	47.1244	55.3545	60.5999	63.4048	42.351	45.6804	42.3078	44.9802	39.55	43.3972	38.8417	48.998	43.1172	42.9746	41.942	42.7906	39.8908	39.5131	49.0106	53.7794
Prupe.1G130600	0	0	0	0	0	0	0	0	0	0	0	0	0	0	0	0	0	0	0	0	0	0	0	0	0	0	0	0	0	0	0	0
Prupe.1G130700	0	0	0	0	0	0	0	0	0	0	0	0	0	0	0	0	0	0	0	0	0	0	0	0	0	0	0	0	0	0	0	0
Prupe.1G130800	0.191485	0	0	0	0.178518	0	0	0.18992	0	0	0	0.378339	0.188094	0.199496	0.716822	0.403668	0.162719	0	0.326325	0.912856	0.172132	0.186505	0.318316	0.178677	0.193393	0.206909	0	0.222727	0	0.383482	0.233778	0.224547
Prupe.1G130900	0	0	0	0	0	0	0	0	0	0	0	0	0	0	0	0	0.113036	0.0408698	0.0226688	0.0422755	0.0239149	0.129559	0.221124	0.0992972	0.0806066	0.114987	0.029244	0.216611	0.0908385	0.0799178	0.194878	0.124789
Prupe.1G131000	0.983147	0.502677	1.27593	0.857218	2.29142	2.00695	0.535579	0.975109	0.234337	0.227767	0.297699	0	1.69004	0.512139	1.61018	2.33164	0	0.943971	2.09433	2.73403	1.76756	1.19697	1.63434	0.458694	1.24118	1.06234	0.540358	1.14356	0.83924	0.738345	1.50037	2.3058
Prupe.1G131100	0	0	0	0	0	0	0	0	0	0	0	0	0	0	0	0	0	0	0	0	0	0	0	0	0	0	0	0	0	0	0	0
Prupe.1G131200	0	0	0	0	0	0	0	0	0	0	0	0	0	0	0	0	0	0	0	0	0	0	0	0	0	0	0	0	0	0	0	0
Prupe.1G131300	0.168038	0.515501	0.697857	0	1.25327	0.762278	0	0	0.32042	0	0	0	0.495187	0.350136	1.10083	1.23984	1.28514	1.41981	5.15461	1.86918	2.11476	2.94601	1.8157	0.94079	0.169713	1.45259	1.10829	0.781819	3.06008	0.504787	2.46183	2.36462
Prupe.1G131400	0	0	0	0	0	0	0	0	0	0	0	0	0	0	0	0	0	0	0	0	0	0	0	0	0	0	0	0	0	0	0	0
Prupe.1G131500	2.40154	2.2219	2.96832	2.39307	6.61012	2.59386	6.97741	2.38191	4.25224	1.16573	1.1081	2.3725	3.93169	2.7403	4.38805	4.45997	1.94358	0.966259	2.82589	1.45381	3.18683	1.89354	4.65758	1.60065	3.69596	1.85356	1.25708	0.931124	2.21272	1.48865	0.977324	1.74336
Prupe.1G131600	0.175188	0	0.181888	0.203665	0.32665	0	0	0.347512	0.334055	0	0	0.34614	0	0	0.491862	0.184657	0	0.134566	0	0	0	0	0	0	0	0	0	0	0	0	0	0
Prupe.1G131700	0.708289	0.784645	0.796658	0.937785	1.06386	0.71401	1.20041	0.722012	1.12549	0.911614	1.12002	1.1079	0.676421	0.512445	0.773346	0.518451	0.752355	0.664953	0.87176	1.00047	1.0258	0.804844	0.981188	1.08316	1.49031	1.21179	0.843463	1.0527	0.985296	1.02445	0.840709	1.03823
Prupe.1G131800	23.3237	20.7847	18.9743	18.4269	14.0989	14.2406	11.4569	12.5505	12.737	13.5648	24.5385	30.5989	32.0274	31.7869	24.9847	25.5138	20.8689	19.829	17.6198	14.9935	11.6921	13.8278	11.7819	13.9469	14.8506	13.959	25.1538	23.8983	25.6431	24.6573	16.9022	18.0443
Prupe.1G131900	0	0	0	0	0	0	0	0.0286043	0	0	0	0	0	0	0	0.0303988	0	0.0221527	0	0	0	0	0	0	0	0	0	0	0	0	0.0352101	0.0338197
Prupe.1G132000	0	0	0	0	0	0	0	0	0	0	0.0353024	0	0	0.0303658	0.0272773	0.0614433	0	0	0	0	0	0	0	0	0	0	0	0	0	0	0	0
Prupe.1G132100	0	0	0	0	0	0	0	0	0	0	0	0	0	0	0	0	0.157899	0.0892046	0.0593737	0.166091	0.0626375	0.0904902	0.231666	0.108366	0.0703745	0.125488	0.0510635	0.0270163	0.0793076	0.162804	0	0
Prupe.1G132200	0.160608	0.0328472	0.10005	0	0.0299464	0.087429	0.0349972	0.159295	0.0612507	0.0595335	0	0.158666	0.22087	0.167328	0.240494	0.30472	0.109184	0.0740201	0.136853	0.102088	0.0866254	0	0	0.0299732	0.0648836	0.034709	0.141238	0	0.0365599	0.0643292	0.0392164	0.188339
Prupe.1G132300	0	0	0	0	0	0	0	0	0	0	0	0	0	0	0	0	0	0	0	0	0	0	0	0	0	0	0	0	0	0	0	0
Prupe.1G132400	2.03272	1.46336	2.07669	2.40094	2.66825	1.7557	4.4648	3.45156	3.62798	2.44126	3.17112	3.82349	3.27462	3.25288	2.31327	2.05687	2.52883	2.47322	2.06461	1.86057	1.91498	2.66091	4.25766	3.0955	4.20449	3.72518	3.0031	3.08314	3.22049	3.58236	2.34271	2.86043
Prupe.1G132500	13.4002	13.2076	17.9356	18.131	17.0684	15.6437	25.576	22.9624	16.4394	13.9438	15.6438	21.3405	20.2043	23.8511	18.494	22.6672	15.4481	15.3031	17.6638	19.4468	18.0252	20.5996	23.6178	18.3491	17.9363	18.8758	15.5819	17.2015	17.7875	17.3304	16.0051	14.5022
Prupe.1G132600	0	0.03289	0.0333936	0.0373917	0	0	0.0350428	0	0	0	0	0	0.0631879	0.0670182	0.0301009	0.0678036	0	0.0247055	0	0	0	0	0	0	0	0	0	0	0	0.0644129	0	0
Prupe.1G132700	2.53349	1.51125	0.876795	3.06804	1.27938	2.29856	1.26513	5.75846	4.62966	5.4781	1.5343	1.46	2.28125	2.19957	1.28431	2.11408	1.97348	3.24339	1.79897	1.84522	0.854038	2.67323	2.19352	7.38761	2.2389	2.16724	3.24908	1.59621	1.80221	1.58555	2.57756	2.35199
Prupe.1G132800	95.5036	97.3793	110.015	98.2291	85.3157	90.5179	87.4105	84.8956	96.0404	93.3478	100.174	87.6872	84.8908	98.9256	79.2049	98.0543	96.5923	89.7425	88.765	95.1252	80.1606	87.7922	87.387	95.4076	94.0926	95.1666	94.0901	93.4785	88.3376	83.3672	91.9003	88.9169
Prupe.1G132900	1.75263	1.41491	1.08085	1.39409	1.3391	1.48251	1.62238	2.2611	2.27405	2.17366	1.26091	1.73144	1.12616	1.18069	1.28259	1.06952	1.79168	1.51831	1.23514	1.3716	1.40965	1.39901	1.41293	1.93051	2.23591	1.72293	1.62237	1.59408	1.27487	1.64941	1.68927	1.74618
Prupe.1G133000	37.7895	39.8493	50.4918	46.1737	41.9763	41.3646	44.0639	49.5842	41.9115	44.3519	40.084	43.719	47.5925	50.0521	49.1008	52.4557	41.7501	39.7422	42.9657	43.1276	39.5163	41.2473	47.0392	45.2098	48.773	45.8089	41.0661	40.842	47.2964	45.2672	40.6253	43.9153
Prupe.1G133100	0.235253	0	0	0	0	0	0	0	0	0	0	0	0	0	0	0	0.199911	0.0903515	0.100228	0.093459	0	0	0	0	0	0	0	0	0.133879	0	0	0
Prupe.1G133200	0	0.215893	0.438398	0.245443	0.393655	0.957734	0.230024	0.418797	0	0.195646	0.255716	0	0.207386	0	0.395171	0.222535	0	0.324339	0.359795	0.503241	0.569359	0.411267	0	0	1.06614	0	0	0.245571	0	0	0.515512	0.247578
Prupe.1G133300	16.0103	19.8468	26.0533	29.6285	24.0645	28.4584	22.285	21.5182	15.576	18.046	10.2895	6.77857	12.9666	11.9824	12.5984	14.1893	19.4358	26.8043	36.9175	33.126	25.9058	28.2599	22.2695	23.1103	19.6018	23.9374	20.9035	21.8149	21.5693	24.0802	30.9552	29.8861
Prupe.1G133400	20.2619	16.0397	13.7267	21.0544	17.2853	26.7938	16.7912	36.7785	19.9894	27.5122	13.3604	18.0848	12.8717	14.304	15.7411	13.4409	13.4952	19.3794	14.4653	13.6437	12.5529	19.9635	12.0295	35.1489	13.4714	17.4983	23.3477	16.0607	14.3355	10.0662	22.8748	16.0084
Prupe.1G133500	7.44214	8.25792	4.60317	7.54737	5.90482	9.76889	4.65799	16.8042	9.209	11.8855	10.5483	16.8943	9.33237	11.3828	8.2986	19.3605	10.6299	14.5952	7.55568	6.41632	7.82868	14.0345	7.23862	24.8224	8.15599	5.13293	9.92129	7.73549	6.30775	4.75665	12.179	10.0269
Prupe.1G133600	0	0	0.219199	0.368164	0.590482	0	0	0	0.301934	0.293469	0.383574	0	0.103693	0	0	0	0.0897038	1.13519	0.359795	0.0838735	0.664252	0.514083	1.22837	1.08352	0.213229	0.798456	1.27642	0.245571	0.600738	0.31711	1.03102	0
Prupe.1G133700	0	0	0	0	0	0	0	0	0	0	0	0	0	0	0	0	0	0	0	0	0	0	0	0	0	0	0	0	0	0	0	0
Prupe.1G133800	0	0	0	0	0	0	0	0	0	0	0	0	0	0	0	0	0	0	0	0	0	0	0	0	0	0	0	0	0	0	0	0
Prupe.1G133900	124.458	119.497	85.2588	99.3563	72.1672	102.611	87.9843	122.088	129.648	152.655	110.92	124.055	99.8158	102.596	85.8209	88.298	110.886	127.835	78.5252	84.3476	79.1285	87.184	86.6231	125.268	96.9541	100.204	102.755	98.6396	89.2801	85.5369	103.231	106.857
Prupe.1G134000	0.650041	3.13898	0.637407	0.545787	0.370346	0.622527	0.354116	0.465636	0.757485	0.635851	0.699855	0.749211	0.532109	0.601988	0.27038	3.3878	0.460322	0.221916	0.369263	0.80342	0.357098	0.59796	0.510282	0.808749	0.401206	0.312178	0.357276	0.294039	0.452134	0.361616	0.484988	0.846976
Prupe.1G134100	46.3265	47.1921	41.9299	45.47	37.8484	44.4049	40.6486	50.4724	51.1815	54.0068	48.8295	49.9237	45.6104	45.8698	46.7646	46.1465	43.2135	42.5383	33.719	35.6563	33.8876	35.6495	37.7413	46.2637	43.3594	44.4408	42.5663	45.5761	42.8259	43.2368	41.793	43.4188
Prupe.1G134200	0.166762	0.0852642	0.0865696	0.0484672	0.27207	0.0756489	0.18169	0.0413496	0.23849	0.309072	0.151488	0	0.0409522	0	0.0780338	0.131831	0.0708547	0.0640466	0.17762	0.0993742	0.0374768	0.162424	0.207913	0.116706	0.21053	0.0450485	0.320795	0.38794	0.189803	0.333969	0.203594	0.0488887
Prupe.1G134300	0.0756556	0.00644705	0.0850948	0.0732946	0.141065	0.06292	0.0824283	0.0500248	0.0721314	0.0876364	0.0229087	0.031142	0.043351	0.0262736	0.0472027	0.0199361	0.0803626	0.05327	0.10207	0.0901672	0.039672	0.0859692	0.104805	0.0705953	0.10188	0.122624	0.0554426	0.0439998	0.107636	0.138887	0.0769715	0.0961116
Prupe.1G134400	14.5679	13.3727	16.3475	13.8196	33.7842	14.6944	40.2737	17.2193	27.3964	15.6473	16.0821	17.473	18.6165	11.5364	13.3289	8.91212	17.1694	10.7762	18.5397	24.8515	33.2399	26.5602	45.1336	18	44.5821	36.2741	18.2443	18.9263	25.9617	32.3983	18.1832	17.3917
Prupe.1G134500	82.6107	87.3993	73.7595	76.2617	72.8294	86.557	71.3228	97.8635	65.5273	84.3737	71.2117	65.3432	69.5172	65.7909	72.7278	88.0797	64.7647	88.4399	61.2305	57.6356	58.6016	61.3739	55.5421	77.7201	50.7202	66.1767	75.5497	78.6762	67.0721	65.6863	68.955	72.4563
Prupe.1G134600	28.5253	30.9447	26.2551	25.5261	31.7548	26.2632	27.9607	26.6169	25.4072	25.6079	28.072	32.3054	31.4766	35.8775	29.1549	37.1386	30.8581	27.8571	25.9852	30.4554	30.6188	28.286	28.623	25.4353	31.5578	30.7216	27.1788	34.5437	32.8403	30.8184	26.692	28.719
Prupe.1G134700	12.7045	10.5047	8.26311	9.76646	9.6732	9.57414	8.99236	10.0133	13.0682	11.8141	12.7637	13.0605	8.41139	8.72165	9.58632	5.20421	13.664	11.5247	8.07509	9.55557	9.89685	9.87629	9.98392	14.7565	13.6796	9.81015	14.0463	13.6631	13.6379	15.437	14.215	12.6686
Prupe.1G134800	2.13931	1.83151	2.84098	3.93302	1.48423	2.88883	1.40933	2.3192	1.75505	2.21299	1.68726	1.76939	1.41724	1.60682	1.86244	1.52077	1.26832	1.91076	2.45878	2.84612	1.43114	2.85899	2.72924	2.50688	1.85915	1.66652	1.42191	2.02541	1.75539	2.2418	3.15848	1.75025
Prupe.1G134900	1260.95	1394.27	1738.67	1703.15	1333.21	1697.92	1443.08	2157.71	1618.31	1881.65	1734.23	2033.73	1541.21	1949.96	2266.25	2611.17	1229.57	1438.49	1391	1453.98	1376.27	1489.38	1389.64	1794.3	1479.41	1495.55	1413.03	1511.43	1124.36	1107.48	1641.14	1536.49
Prupe.1G135000	1.00413	0.821448	0.625518	0.46694	0.468065	0.728812	0.218804	0.298776	0.287206	0.651359	0	0	0	0.313842	0	0	0.597296	2.31388	0.171122	0.319128	0	1.07581	0.834608	1.12436	0	0.434004	0.441512	0.233592	0.457147	0.201094	0.980729	1.05975
Prupe.1G135100	51.9895	51.5935	43.8871	42.4469	49.5991	48.1034	47.3094	46.414	49.8566	50.0317	53.1074	56.7304	48.6077	51.5121	42.7367	41.2326	51.8543	57.6121	42.5436	45.0163	44.3736	50.2043	50.8372	54.6963	50.1812	51.876	55.2611	56.6646	56.758	56.409	48.7206	49.0951
Prupe.1G135200	19.89	17.9981	18.3479	19.505	22.4785	18.7272	20.0336	17.1728	20.0549	19.5921	18.5449	20.8864	19.3621	17.6288	19.6859	18.3632	19.4859	17.6411	18.3503	21.0902	20.0986	20.1044	19.4163	16.223	23.0871	20.1006	18.7967	19.8897	22.8825	24.7525	21.0076	19.5488
Prupe.1G135300	0.274462	0.841984	0.284958	0	0	0	0	0	0.523353	0.25434	0.332431	0.271143	0.269602	0.571889	0	0	0.46646	0.21082	0.467733	0.436142	0.740166	0.267323	0.456252	0.512208	0	0	0.9051	0.319243	0.937151	0.824485	1.00525	0.643702
Prupe.1G135400	11.2572	10.5881	11.9794	11.524	12.3843	11.3966	11.4997	11.7423	11.9955	9.76245	10.4023	10.447	12.5953	13.8187	12.9015	12.8808	10.0946	10.0803	10.447	10.6662	8.73047	9.75263	9.15655	10.2046	10.4168	10.6245	10.2348	11.6935	11.8533	12.6787	10.4363	11.0831
Prupe.1G135500	3.05806	3.27259	2.06745	2.75593	3.31509	2.32283	2.89274	2.82145	4.47512	3.53684	2.55544	3.58315	2.77105	2.1487	2.08546	1.99897	3.48502	2.94986	2.96934	2.67461	3.36698	3.34795	3.23142	3.53925	4.28565	4.1497	4.42995	3.91547	2.96794	2.61113	3.21255	3.69727
Prupe.1G135600	82.1744	75.6947	60.9489	68.119	41.0081	66.1657	46.0171	68.2083	66.4015	83.9069	86.0787	85.991	42.0794	45.7131	58.3698	38.8675	65.0409	78.7529	40.6508	53.4673	45.9346	44.2815	40.8808	83.7741	49.3982	46.6432	68.9199	63.4455	65.943	62.891	76.8797	73.074
Prupe.1G135700	12.9246	12.4221	11.2191	10.4686	13.8272	10.0921	12.6966	9.77183	13.2989	10.0463	11.5056	11.5124	13.5283	9.85987	10.0137	8.00267	15.2441	11.9892	13.0591	14.4497	16.7926	13.6203	15.3215	12.3567	16.0136	12.4775	12.15	12.0349	14.2683	13.932	9.7435	12.5059
Prupe.1G135800	0.138384	0.14151	0	0.160879	0	0.125552	0.150772	0.274506	0.263876	0.128239	0.167612	0.136711	0	0.144174	0	0.291727	0.352785	0.637775	0	0	0.124398	0	0.230043	0	0	0.299062	0.152118	0.160963	0.315009	0.415707	0	0.649111
Prupe.1G135900	0	0.326984	0	0.557608	0.149054	0	0.174193	0.475721	0.152433	0.148159	0	0.157947	0.15705	0.16657	0.74814	0.674087	0	0	0.136233	0.254063	0	0	0.265778	0.149187	0	0.172759	0	0.371933	0.181971	0	0.390387	0
Prupe.1G136000	0	0	0	0	0	0	0	0	0	0	0	0	0	0	0	0	0	0.170935	0	0	0	0	0	0	0	0	0	0	0	0	0	0
Prupe.1G136100	0	0.215893	0	0	0	0	0	0	0	0	0.255716	0	0.207386	0.219957	0	0	0	0	0	0	0	0	0	0	0	0	0	0	0	0	0	0
Prupe.1G136200	0	0	0	0.172473	0	0	0	0	0	0	0	0	0.145731	0.154565	0.138844	0.156376	0	0.113957	0	0	0	0	0	0	0	0	0.489243	0	0	0.148556	0	0
Prupe.1G136300	0	0	0	0	0	0	0	0	0	0	0	0	0	0	0	0	0	0	0	0	0	0	0	0	0	0	0	0	0	0	0	0
Prupe.1G136400	2.39196	2.42247	2.31628	2.13905	2.42296	2.90049	2.3555	2.60052	3.00416	2.74943	2.53502	2.61297	2.84663	2.03676	2.77669	2.9576	2.20852	2.08465	1.37184	1.93706	1.654	1.97132	2.02637	2.27489	2.18351	2.65918	1.79503	2.27394	2.17272	1.95758	2.10597	2.26554
Prupe.1G136500	20.8221	17.8676	24.2302	24.5414	41.2541	24.2946	34.7556	19.4494	27.3219	18.6495	14.2435	13.3392	16.6277	12.7096	15.9837	13.194	23.8624	15.4584	32.4242	32.2812	39.9281	34.3617	38.0271	22.0029	38.294	31.9967	22.3221	20.0947	25.924	24.4462	24.533	23.7775
Prupe.1G136600	80.2956	80.8115	54.4421	59.8087	59.0149	62.4306	60.1323	69.5384	79.654	83.6741	70.8978	83.7893	67.8059	75.5925	56.4322	60.9478	76.9922	76.0855	55.2575	57.5019	52.3403	58.791	59.7931	71.8343	70.0913	70.2401	81.357	72.4417	73.4219	73.1188	68.6667	69.3673
Prupe.1G136700	82.1155	92.0671	89.0382	95.7227	73.5051	89.9137	89.345	101.427	75.6676	98.3832	107.338	94.8939	92.4558	96.3949	89.0259	93.6847	65.0727	83.776	67.2458	63.6197	55.7714	67.742	63.278	84.2542	70.3192	84.1909	85.484	94.2162	76.2837	74.3712	70.5262	72.7543
Prupe.1G136800	0	0.0905359	0.183844	0.102928	0	0.0803261	0	0	0	0.16409	0.428943	0.349862	0.173937	0.0922402	0	0.0933211	0	0.0680065	0	0	0	0	0	0	0.0894184	0	0	0.205963	0.100769	0	0	0
Prupe.1G136900	261.312	282.389	254.02	256.032	205.657	253.827	223.584	271.56	270.188	262.613	277.927	250.643	223.799	264.514	212.207	218.784	244.968	290.098	241.011	230.916	202.204	248.522	222.16	279.801	208.355	235.431	251.24	242.484	220.179	215.635	247.004	256.137
Prupe.1G137000	155.918	179.235	166.883	152.851	155.485	151.234	224.846	174.973	151.411	141.402	157.127	142.696	161.245	149.573	150.592	178.286	154.453	165.853	158.233	155.967	166.144	158.176	198.761	173.361	164.018	166.678	147.994	158.433	155.328	165.511	156.99	149.661
Prupe.1G137100	0	0	0	0	0.0462426	0.0900039	0	0	0	0	0	0.0490017	0	0	0	0.209129	0	0	0	0	0.0445883	0	0	0	0.0500959	0	0	0	0	0	0	0.0581658
Prupe.1G137200	964.365	914.888	706.419	715.586	553.066	785.295	519.44	772.435	900.486	949.309	882.483	1003.49	740.156	920.183	623.421	817.93	747.644	924.781	474.863	532.944	548.987	584.069	564.696	870.254	569.742	606.304	656.087	633.268	582.862	523.046	681.116	633.968
Prupe.1G137300	0.0645793	0.066038	0	0.0750766	0	0	0.140721	0	0	0.0598448	0	0	0.0634357	0.0672811	0	0	0	0.0496048	0.22011	0.0513108	0	0	0	0.0602598	0	0.069781	0	0	0	0.0646655	0.0788429	0
Prupe.1G137400	15.4543	20.8553	20.3855	20.3227	14.9392	18.7333	19.046	23.2432	14.5532	17.7843	21.5569	25.0911	23.3309	28.3085	26.7333	42.7935	16.5773	19.5576	22.5051	16.305	13.0383	17.4583	14.7931	17.8485	13.9452	15.6041	17.4754	18.4178	18.5268	14.5871	15.2334	15.0032
Prupe.1G137500	17.4069	15.6551	16.4149	16.5968	13.8932	11.5605	16.748	12.9485	12.4172	11.4888	17.519	17.8459	15.3765	14.319	13.9174	16.7307	18.1707	14.3566	17.8201	17.2633	12.4956	11.0995	12.5426	11.2764	13.4699	13.5655	18.8591	17.1881	17.3533	18.0258	15.3654	13.5471
Prupe.1G137600	4.3573	3.57713	1.97524	2.42577	2.51744	2.72829	1.8722	3.65212	3.33516	4.15159	3.64229	5.75968	2.77305	3.26083	3.04405	2.26405	4.43282	3.58263	2.3009	2.97444	2.75838	3.10826	1.32625	4.29491	2.66523	2.51992	4.6548	4.14024	4.05129	3.9944	3.52149	2.73473
Prupe.1G137700	12.4621	17.5224	20.7943	19.0583	16.1133	18.9114	13.4968	20.1589	12.518	12.2358	15.6332	17.8808	19.8194	21.4845	19.7158	30.2587	14.2459	17.0366	17.8244	19.4496	16.9371	17.1231	18.0651	16.2661	13.7849	12.4239	15.085	12.252	16.8856	18.718	20.1049	17.2234
Prupe.1G137800	0.153904	1.10166	2.23706	0.536763	2.00874	1.25669	0.838407	1.22117	0.293469	0	0.37282	0.304085	1.36061	0.481028	3.60086	2.91999	0.915482	0.354651	0.91798	0.733697	0.968442	1.49901	0.639606	0.430829	0.777188	0.166301	0.845888	0.179015	0.875842	0.462328	1.12738	0.721908
Prupe.1G137900	110.174	99.843	97.2903	113.756	71.4141	92.7284	85.5424	109.379	103.421	96.6821	95.9975	93.5181	62.8259	59.6609	76.1635	57.4485	96.1509	99.4799	75.0485	93.447	74.3031	74.5056	67.8197	123.921	71.3559	65.6662	87.24	85.1451	84.8877	92.7679	112.069	101.663
Prupe.1G138000	0	0.632207	5.07673	4.63912	0.261989	1.58075	0.734822	2.56424	1.92908	4.27083	21.1712	19.6	10.324	14.9316	10.2569	17.8909	0.334323	0.3022	0.0478907	0.0893124	0.0505233	0.328452	0.233576	0.367112	1.19204	0.850233	0.679598	0.915235	0.575724	0.619068	0.411705	0.131816
Prupe.1G138100	12.8002	13.0893	16.6262	17.6037	18.9918	20.459	17.6254	17.9358	12.3597	14.3855	15.0419	17.7035	9.84478	12.5412	14.3242	14.8699	11.9881	12.2169	15.3161	14.8442	18.8999	18.7274	14.9401	15.3493	10.5072	10.653	12.2144	12.1643	11.283	12.3809	13.8318	11.3695
Prupe.1G138200	20.1729	20.1234	15.5587	18.8574	12.3588	13.8948	13.8153	15.6798	17.5062	17.7784	13.264	15.9432	16.4188	13.8969	11.7129	12.4108	19.1715	17.5824	14.1723	13.6076	13.9891	15.9592	13.4138	18.5163	16.216	11.5662	17.1064	17.6222	13.1201	12.2848	15.8829	15.6419
Prupe.1G138300	5.95493	4.88706	5.27693	4.98273	4.80909	4.31874	4.19448	3.53622	4.01405	3.28641	4.8697	6.80095	6.33383	5.27543	5.76829	5.67708	5.83388	4.64695	4.75094	4.97252	4.44952	3.60194	3.67279	3.84009	4.21382	4.32388	6.14982	6.1324	6.54027	6.53258	5.99675	3.93634
Prupe.1G138400	0.401651	0.821448	0.625518	2.10123	0.187226	0.728812	1.31282	0.99592	0.382941	0.186103	0.243242	0.793589	1.18362	0.418455	0	1.0584	0.511968	0.462776	1.02673	0.478693	0	0.391205	0.333843	1.12436	0.608482	0.651006	0	0.467184	0	0.201094	0.735547	1.6485
Prupe.1G138500	0	0	0	0	0	0	0	0	0	0	0	0	0	0	0	0	0	0	0	0	0	0	0	0	0	0	0	0	0	0	0	0
Prupe.1G138600	0	0	0	0	0	0	0	0	0	0	0	0	0	0	0	0	0	0	0	0	0	0	0	0	0	0	0	0	0	0	0	0
Prupe.1G138700	79.1334	74.0042	85.3728	76.0385	82.3267	71.294	85.5672	77.1492	87.0803	75.2984	74.7769	82.7404	85.2449	83.918	68.1217	64.4682	91.2133	78.9175	77.0158	83.4232	78.4278	82.2207	86.9023	83.4933	89.8789	89.4246	89.5867	85.1028	86.3437	91.1029	70.4078	69.9863
Prupe.1G138800	9.29629	11.2265	4.18245	6.53591	6.108	11.2055	4.24432	16.2014	11.0579	15.7937	4.45029	6.64737	7.26186	10.3309	6.29725	10.172	5.34172	11.4931	7.54408	6.64765	6.16805	7.97658	6.95417	15.6554	11.7138	15.9286	11.5814	11.4824	9.16997	7.49129	9.24179	7.52716
Prupe.1G138900	1.85706	2.06656	2.21162	1.49219	2.59695	3.02282	2.58863	2.7899	3.09846	3.18874	1.75312	1.67272	1.39496	1.82094	1.94243	1.78471	2.22787	1.53133	2.28049	2.30005	2.40585	2.47374	3.24598	2.85409	2.67544	2.5083	2.43161	2.19182	1.39873	1.58607	1.86713	2.72212
Prupe.1G139000	3.17125	3.07325	3.39384	3.11954	6.00396	3.19588	5.35812	3.39695	4.17711	2.61323	2.9192	3.68236	5.48256	3.81222	3.73497	3.43521	5.01654	3.5077	5.38775	5.96971	6.96455	5.97795	6.75592	3.16855	6.50425	5.59868	4.31187	4.05185	6.0527	7.56253	4.41967	4.53121
Prupe.1G139100	56.6663	57.0222	54.8719	56.3441	51.8616	57.6065	49.9602	53.2817	54.6649	60.5764	53.2295	55.2206	53.8546	58.3397	55.3818	52.1085	53.8136	53.2192	46.9729	48.933	47.6595	48.2486	45.4583	50.9397	50.4026	51.3933	62.2532	53.0254	57.2957	57.9821	58.1491	59.2676
Prupe.1G139200	26.6478	31.0258	26.7343	34.2281	26.425	26.8932	26.0973	30.5874	27.9756	27.6537	23.3306	25.3395	23.5289	24.9552	24.9389	20.9345	23.7471	28.4416	28.4892	28.5475	26.2871	25.3714	27.4581	37.5309	25.5021	22.2157	25.2331	24.2624	28.1713	29.2817	24.4915	28.4399
Prupe.1G139300	8.53604	8.43351	8.09619	8.09555	11.563	8.12298	11.1532	7.70238	8.44436	7.91024	6.31608	8.49622	9.97676	7.82331	9.47525	8.0672	9.5716	7.76454	10.1036	10.951	12.0292	9.78304	11.7227	8.08487	11.927	10.7667	9.43609	8.39839	11.2495	13.6084	10.3626	9.31371
Prupe.1G139400	0.588133	1.20283	1.22125	1.36747	1.37076	1.06719	0.640782	0.291662	0.560735	1.63504	0.356176	0	0	0	0	0	0.749668	2.03291	1.25286	2.33648	0	1.14567	0.733263	1.92078	0.890991	1.27101	0.6465	1.02614	0	0.294459	1.07705	0.34484
Prupe.1G139500	24.084	26.8382	23.9365	30.6712	25.9394	28.8853	30.5386	38.0425	26.4293	33.6683	26.0543	26.6398	23.7924	28.9161	24.8192	28.134	21.6904	28.4607	24.6729	22.1342	21.1873	22.6222	21.5009	28.2035	21.3442	24.8748	27.5679	28.1333	21.4373	22.9825	21.8641	25.1848
Prupe.1G139600	0.226205	0.416366	0	0.10519	0	0.205229	0	0.448711	0.431335	0.461166	0.0547963	0.134082	0.0888797	0.0942674	0.169359	0.0953721	0.307556	1.25102	0.308395	0.323512	0.162674	0.969414	0.601652	1.18202	0.822453	1.02659	1.04435	0.841959	0.154475	0.63422	0.3314	0.159157
Prupe.1G139700	53.0534	49.0873	54.3815	53.7132	62.024	55.914	59.1647	45.7756	55.5162	49.8358	47.1796	40.7044	39.7608	34.6433	45.6033	32.1505	50.6709	42.7295	58.3506	61.3027	61.1986	58.4918	59.4952	50.6013	55.5012	55.4627	44.4397	47.489	49.0012	49.2939	48.7464	50.3104
Prupe.1G139800	0.875942	1.61231	0.545665	1.01833	0.489975	1.27154	0	0.695025	1.8373	0.811724	0.84876	0.69228	1.54878	2.55525	1.63954	1.84657	0	0	0	0	0	0	0	0	0	0	0	0	0	0	0	0
Prupe.1G139900	9.6626	12.1104	9.67201	7.71926	13.4431	13.3971	18.8957	17.742	17.3856	18.689	9.36275	12.0423	8.22597	10.4282	7.14162	12.953	8.63208	12.0656	11.6112	10.8664	14.7439	19.1604	22.4053	25.9392	27.425	21.0424	15.5783	16.9452	8.79813	10.1221	11.9178	9.93638
Prupe.1G140000	33.2101	36.6712	28.9009	30.4869	41.5153	37.1837	40.3205	36.2076	36.7524	39.4403	31.8931	33.7995	31.0736	32.5093	33.1591	37.6483	33.4268	31.7836	31.4117	34.5277	36.6487	38.7667	39.157	38.7109	37.1231	38.44	35.8365	35.67	35.6376	36.5907	32.8911	33.5668
Prupe.1G140100	4.16653	3.65198	4.51127	4.913	3.55143	3.61816	5.38257	6.49388	5.73166	4.90907	5.5512	5.7038	6.25606	5.20901	5.57049	6.1484	3.43944	3.47472	3.04308	3.40506	3.90594	3.76829	5.04626	5.88731	5.83116	5.20962	4.44917	4.9848	4.1325	5.54293	3.19741	3.42015
Prupe.1G140200	9.57843	8.41524	9.86071	9.28474	9.08072	8.32303	9.4364	9.20576	9.18369	9.32627	8.07203	9.35598	8.42819	9.8105	8.20666	8.44661	9.62981	8.39366	9.58712	10.6761	10.4537	10.0914	10.9217	10.3728	11.2272	9.85433	11.2705	11.204	9.51994	10.6179	9.84934	9.11237
Prupe.1G140300	25.1277	22.8925	22.6452	19.4926	32.2296	19.7049	29.6606	18.9372	23.2544	18.0777	19.3879	21.6838	24.3207	21.7638	21.447	17.0664	25.0323	19.4426	26.2585	30.7434	27.7226	24.3619	27.7006	19.6215	31.7517	28.0227	25.8745	26.1734	30.6704	33.1178	26.9378	27.5486
Prupe.1G140400	7.51439	5.72222	7.46978	5.39021	11.7753	5.94725	15.6774	6.50152	9.29841	4.0003	3.87298	3.79074	5.96789	4.83052	3.44144	6.2353	15.8959	7.12286	29.4263	22.3576	31.1876	23.3583	28.8369	7.45934	27.6121	20.5583	9.49037	8.18253	11.1002	16.3296	2.14713	2.24983
Prupe.1G140500	2.55809	0.653968	0.829976	0.743477	1.63959	0.725274	0.870966	0.158574	0.152433	0	0.774597	1.10563	2.04165	0.499709	0.299256	0.337043	3.26069	0.736847	5.04062	2.15954	3.73676	2.64728	2.12622	0.44756	5.0057	1.38207	2.63621	2.60353	1.63774	3.20189	1.36636	0.374972
Prupe.1G140600	56.0801	58.627	69.2566	73.4061	53.9583	61.4518	56.099	64.0906	50.8969	54.1105	57.6603	59.2709	67.3532	72.5396	67.1445	65.1338	51.2833	60.9776	57.3315	61.2129	46.0259	54.1212	47.4929	56.8221	48.7283	51.5788	60.6223	65.3421	60.2846	61.1694	62.196	59.9282
Prupe.1G140700	39.6737	38.5964	29.9206	29.2403	48.2466	37.5121	44.4342	40.1628	44.8632	42.0854	35.3922	45.8825	45.4953	36.8768	38.9506	30.1048	45.5618	39.7635	38.1495	46.766	55.3824	48.7917	51.4487	43.0375	57.6917	46.4838	45.9268	44.0892	47.5897	55.6045	46.9443	45.8826
Prupe.1G140800	33.6584	33.9669	37.3226	36.0011	43.2867	36.5864	36.759	34.7377	30.0609	30.1858	37.1674	36.7432	44.5829	46.0719	49.4677	52.7506	34.5067	30.5741	35.1484	37.338	34.8781	35.5214	33.3843	29.5332	34.4806	32.2465	33.8198	33.8709	41.9204	40.8221	38.7388	41.9191
Prupe.1G140900	0	0	0	0	0	0	0	0	0	0	0	0	0	0	0.124288	0	0	0	0	0	0	0	0	0	0	0	0	0	0	0	0	0
Prupe.1G141000	40.4329	49.4922	118.57	99.1469	42.5003	64.9858	55.8679	79.0096	46.9103	61.1657	82.297	110.507	86.7987	111.379	100.802	163.205	38.227	50.2883	53.5041	50.3691	41.6419	54.1167	70.7748	72.8335	50.842	56.4929	49.0815	60.8118	66.1339	58.6524	59.661	51.0251
Prupe.1G141100	20.8208	22.5509	21.4039	22.3433	21.0954	30.4029	20.179	29.0819	27.8382	28.2375	18.1055	21.705	17.8704	20.28	17.5639	22.2491	20.6243	24.3521	19.7358	21.1763	23.9585	23.5591	23.8935	31.3839	20.2817	21.4329	16.0706	18.3903	17.3408	15.8729	21.2581	23.6934
Prupe.1G141200	0	0.0483899	0	0.0550131	0	0	0	0.0469341	0	0	0	0.0467488	0.0464831	0	0	0	0	0	0	0	0.0425383	0	0.0393321	0.0441559	0	0	0.104035	0	0	0	0	0
Prupe.1G141300	0	0	0	0	0	0	0	0	0	0	0	0	0	0	0.104841	0	0	0	0.0318186	0	0	0	0	0	0	0	0	0	0	0	0	0
Prupe.1G141400	0	0	0	0	0.0341927	0.0332754	0	0	0	0	0	0	0	0	0	0	0	0	0.0625033	0.0582818	0	0.071445	0	0	0	0	0	0	0.0417439	0	0	0
Prupe.1G141500	54.5905	57.6759	96.7719	76.7696	84.9763	78.7372	141.203	109.595	132.277	102.779	79.3845	80.6108	114.931	117.352	122.523	151.273	66.1907	57.9334	84.4726	71.7672	105.252	93.6701	170.41	109.792	156.506	147.158	70.4168	73.362	97.37	85.4167	77.6051	72.0302
Prupe.1G141600	0	0	0	0	0	0	0	0	0	0	0	0	0	0	0	0	0	0	0	0	0	0	0	0	0	0	0	0	0	0	0	0
Prupe.1G141700	1.0491	4.58377	0.792162	1.44138	0.889143	0.692231	1.55866	2.17564	1.54581	0.972189	2.65688	1.13063	6.83894	11.3274	10.2645	22.9202	0.486271	1.17213	1.21899	1.28822	1.20027	0.83603	0.792717	0.533962	0.57794	0.515275	0.838703	0.998404	1.7368	1.6235	0.698628	1.00656
Prupe.1G141800	89.3961	80.5899	82.1087	70.0143	91.3476	75.4859	89.1542	65.2934	79.8487	59.9153	61.1198	52.8729	69.3262	49.4275	52.5098	42.0305	87.1947	68.1552	93.5466	91.216	106.09	88.6367	100.864	69.0749	86.8419	81.1753	75.8991	73.3802	85.9501	82.0559	76.5424	70.0715
Prupe.1G141900	4.99582	7.18998	16.5212	21.5107	12.2475	18.2981	20.9658	25.3255	12.878	26.5771	79.3352	80.4289	76.882	87.1327	64.071	93.0296	5.34595	4.40591	7.88314	9.84995	14.138	14.2372	7.53585	8.63272	15.6975	14.1953	7.52555	8.82401	10.3192	12.5989	5.19566	4.33956
Prupe.1G142000	117.489	106.775	174.067	164.386	173.16	144.102	157.026	119.716	120.481	104.232	104.501	93.3066	105.992	95.4493	122.189	111.266	117.011	97.1075	174.371	175.664	165.987	162.604	152.435	122.947	152.272	143.374	119.389	120.693	137.38	124.627	131.07	123.467
Prupe.1G142100	54.3974	54.1769	44.916	44.3698	42.0622	46.8732	52.6492	52.6474	56.1103	53.8805	48.6794	51.0726	50.1857	44.087	34.7079	36.814	49.4658	54.2257	45.4027	46.787	45.9874	51.6679	51.5528	58.1272	54.292	54.2212	57.3849	54.2843	54.0398	50.5842	46.7193	45.468
Prupe.1G142200	0.531216	0	0	0	0	0	0	0	0.253235	0	0	0	0	0	0	0	0	0	0	0	0	0.2587	0	0	0	0	0	0	0	0	0	0
Prupe.1G142300	0.514616	0	0	0.299133	1.4393	0	1.12137	0	0.981287	0.476888	0.311654	0.254196	0.252752	1.34036	1.20404	0.542429	0.437306	0.197644	0.21925	0.408883	0.693906	0.751847	0.213868	0.720292	0	0.556068	0	0	0	1.03061	0.31414	0.301735
Prupe.1G142400	23.1169	26.4987	46.7762	43.8157	31.6031	25.9347	64.7263	59.2922	33.623	33.2274	58.5204	70.6302	53.198	68.1411	59.902	94.6488	25.9017	31.4798	32.7501	29.3038	27.0929	30.8077	38.2477	32.733	40.0419	39.7515	41.1565	45.0674	41.4822	42.251	33.7611	28.5658
Prupe.1G142500	19.4593	23.1153	27.5621	25.8403	28.1507	31.4667	34.1323	34.7321	31.148	31.5961	25.8043	24.7757	25.2529	27.1332	35.5594	34.0819	18.603	21.7764	20.2975	20.0263	22.582	22.8745	28.5487	25.6713	28.8869	29.6821	20.4685	21.2196	23.9141	20.9971	24.5765	25.9175
Prupe.1G142600	6.44013	5.96682	4.93629	3.81886	6.36667	4.31357	7.91139	6.55895	8.28299	7.81045	4.55457	5.89255	5.73169	4.68319	4.89452	4.32804	6.53779	6.04241	6.70294	5.35734	6.02235	6.02004	8.40654	5.68672	9.16715	7.70614	7.31682	8.74775	7.37914	7.57401	6.75442	7.19729
Prupe.1G142700	22.707	25.3816	12.1771	17.7969	14.2718	24.004	10.8097	16.0964	15.5056	19.1782	12.6778	14.0119	12.76	18.8972	9.60438	10.9968	16.7172	28.572	14.584	12.2987	11.4626	17.4341	11.8456	21.3155	10.1582	12.1207	19.1889	16.5372	16.3371	14.4754	18.6064	18.1916
Prupe.1G142800	34.5303	44.4473	41.1178	36.0552	32.5682	41.6839	35.6744	44.0822	35.505	41.1871	31.001	37.3589	33.4092	40.0589	38.3584	40.103	33.0659	37.7705	33.5982	39.0238	31.2994	37.6748	36.2713	44.8077	32.6038	35.0692	36.7532	34.666	32.5433	33.7106	38.99	35.9632
Prupe.1G142900	813.796	854.966	698.264	693.864	617.766	820.167	621.372	711.015	841.649	849.521	769.32	705.295	585.467	654.369	611.649	644.017	757.769	902.411	630.636	677.509	656.293	668.142	748.145	832.307	605.772	686.456	677.594	728.239	642.004	611.811	777.903	778.433
Prupe.1G143000	1.28472	1.07487	0.606294	0.814661	0.762183	3.70867	1.27248	1.62172	1.44757	2.05637	0.14146	0.80766	0.458897	0.486714	0.874422	1.84657	0.992468	1.79421	1.09469	1.39194	1.15487	0.682527	1.45612	2.28859	0.471825	1.3882	1.66898	1.63018	0.664646	0.584741	1.85365	2.32828
Prupe.1G143100	15.3201	13.3544	7.47048	8.21814	7.61743	9.62032	10.3275	11.4616	18.0311	15.9836	14.3443	14.3299	7.32716	7.44851	8.18376	5.39481	14.1011	13.4954	7.22623	8.69853	8.46936	9.63481	11.8562	15.0771	15.0788	12.1769	14.2041	13.6952	12.6303	13.3297	13.2959	12.3537
Prupe.1G143200	13.3138	9.19275	11.7112	13.2476	20.8118	11.1952	17.931	9.51892	17.2711	8.68899	11.3872	11.833	19.4567	11.2442	11.1675	9.49673	18.078	11.5266	17.2543	19.3451	22.6587	19.8548	26.0644	12.8263	25.8379	19.8997	16.214	14.9837	20.0177	26.1452	14.8503	13.9871
Prupe.1G143300	26.1062	18.3812	24.4013	29.3142	38.2217	22.4421	34.5898	18.8929	31.7278	15.5356	21.9377	23.1506	36.4131	22.8914	21.3113	22.5819	34.3343	21.0528	30.4578	33.6634	37.8809	33.1466	45.0874	23.6568	42.929	34.4284	30.0277	27.4965	38.1099	43.1111	28.554	27.1051
Prupe.1G143400	21.3862	17.9574	21.9014	20.3728	26.2386	18.5271	24.7693	19.513	23.8635	18.5353	19.4384	22.9092	23.0295	20.9714	18.7532	18.1066	22.5542	17.1828	20.7996	23.8527	23.515	21.7525	24.3621	20.0067	25.6653	24.5851	24.0292	23.0109	24.5691	24.8258	21.9064	19.8024
Prupe.1G143500	5.1901	5.23638	3.45792	3.16208	6.30058	3.82749	6.00247	5.13391	6.81388	5.11824	4.16846	4.79831	5.15273	4.13495	4.14297	3.11562	5.80192	4.46631	5.14375	7.12284	7.4474	5.56873	7.67042	4.72641	9.11013	6.92773	6.39164	6.44045	6.2389	7.71218	5.25214	5.38648
Prupe.1G143600	18.5209	19.7211	18.4353	19.0129	22.5338	24.3187	22.9558	20.771	20.9386	19.9579	20.4775	18.213	20.5296	22.6592	24.5686	23.0143	16.28	17.9786	21.8624	20.3858	19.8948	23.1282	22.6675	18.5108	24.4115	24.1897	19.1916	19.1216	20.6447	20.247	21.7299	20.2243
Prupe.1G143700	24.3751	27.1512	26.6631	28.0843	22.9274	23.6944	21.1035	25.9027	20.5422	23.7982	23.7242	24.0804	25.2262	29.4762	27.904	36.7036	21.2681	26.4129	25.4059	23.1713	24.8461	21.4094	21.7072	23.7601	20.0022	20.2242	27.7511	20.2515	24.0274	20.2671	28.4303	21.693
Prupe.1G143800	0.235253	0.841984	0.122125	0.136747	0.109661	0	0	0.23333	0	0.218006	0.427411	0	0.462175	0.367643	0.880667	1.48781	0.0999557	0	0.200457	0	0.105738	0	0.0977684	0.219518	0	0	0	0.136818	0	0	0.43082	0.413808
Prupe.1G143900	0	0	0	0	0	0.135414	0	0	0	0	0	0	0	0	0	0	0	0	0	0	0	0	0	0	0	0	0	0	0	0	0	0
Prupe.1G144000	0	0	0	0	0	0	0	0	0	0	0	0	0	0	0	0	0	0	0	0	0	0	0	0	0	0	0	0	0	0	0	0
Prupe.1G144100	85.8602	82.0787	117.922	113.497	78.9467	83.2048	80.4489	88.0703	77.783	85.2427	100.243	92.3814	112.975	115.946	101.514	97.1529	88.3829	86.3544	90.4955	83.5017	71.0102	73.8998	81.0494	70.2806	68.5042	68.6703	79.4642	80.4007	106.275	97.4104	81.3136	75.5815
Prupe.1G144200	333.897	331.277	295.669	312.584	246.699	298.813	272.531	347.219	384.394	396.508	354.211	364.36	292.007	328.343	300.793	324.41	317.514	339.13	249.673	275.672	265.184	282.349	294.047	359.252	283.888	316.613	310.543	320.674	277.591	244.787	315.44	301.319
Prupe.1G144300	242.706	252.753	231.535	248.342	186.239	252.176	204.236	237.059	240.058	272.263	226.115	252.087	192.45	231.695	183.5	208.617	245.48	294.242	211.398	223.166	210.567	223.352	231.026	293.969	212.95	216.025	213.841	224.305	202.144	198.801	225.476	226.86
Prupe.1G144400	48.2966	44.9946	40.2095	44.494	38.7151	40.0386	37.6567	40.865	38.724	46.9273	46.4352	46.0407	44.2445	51.4022	46.966	47.7509	38.3862	44.0473	36.3279	38.5805	33.9365	37.3407	34.787	37.3527	43.1244	43.3249	45.2192	39.2933	46.5983	45.4933	40.6072	46.7129
Prupe.1G144500	4.99913	4.20992	5.49563	7.52107	9.86949	7.47033	9.61173	6.70823	5.88772	8.17522	3.91794	4.64816	8.08806	7.04649	5.77938	8.05895	9.2459	3.83994	12.5286	9.57955	10.3095	11.1703	12.7099	6.03674	11.2859	11.4391	12.2835	7.18296	8.70212	17.3731	6.4623	11.7246
Prupe.1G144600	26.2637	26.2386	24.7778	24.0654	30.1601	27.1748	28.1536	22.7903	26.7121	22.8439	29.8822	28.3157	29.3625	28.9584	32.4834	33.8656	37.8706	29.5406	23.066	24.4709	25.9103	26.6014	28.3804	25.7483	24.8561	22.4333	29.6013	27.6182	32.6913	32.8785	27.0691	30.3257
Prupe.1G144700	14.5465	15.5486	13.0511	13.7841	14.4314	19.3232	15.7889	19.7086	17.8463	18.109	14.0951	15.184	12.2399	16.5276	14.5384	19.2092	15.7197	15.9802	15.1545	15.7447	15.4941	15.9325	16.0145	17.7224	17.2417	16.9638	14.4816	15.7706	14.5571	13.8514	16.7541	17.1868
Prupe.1G144800	0.290821	0.371737	0.641628	0.76071	3.05017	2.07784	5.42614	4.86748	1.17841	1.38119	0.308214	0.0718259	0.285671	0.265114	0.510321	0.766346	0.308914	0.474694	0.495611	0.779857	2.94106	2.93879	4.23016	3.76524	1.10145	1.57123	0.479523	0.295987	0.455128	0.509616	0.4882	0.0852585
Prupe.1G144900	0	0	0	0	0	0	0	0	0	0	0	0	0	0	0	0	0	0	0.0285784	0	0	0	0	0	0.0338734	0	0	0	0	0	0	0
Prupe.1G145000	20.2715	19.8128	24.0534	21.8432	24.8769	18.767	26.6687	22.0548	20.9706	17.8588	25.764	28.9156	23.6377	31.7153	24.0371	34.558	22.9682	19.7021	23.7359	24.1872	24.5138	23.0349	23.927	18.3687	26.8106	23.0219	23.2307	19.8095	19.07	23.0948	18.0566	18.3947
Prupe.1G145100	0	0	0	0.22523	0	0	0	0	0	0	0	0.191395	0	0	0	0	0	0	0	0	0	0	0	0	0	0	0	0	0	0	0	0
Prupe.1G145200	68.5872	69.7892	71.739	72.8282	62.6764	73.471	58.2649	67.1845	70.5717	63.8735	65.8008	60.2105	70.5412	74.9941	52.9081	74.2625	66.9394	82.1547	61.0464	68.6587	67.1491	72.4253	65.8979	73.5045	52.296	59.9865	63.2637	66.3498	57.5816	54.229	71.7146	71.2717
Prupe.1G145300	0.427009	0.512595	0.250583	0.518003	0.294243	0.471633	0.465235	0.423519	0.637228	0.550545	0.382277	0.623598	0.401211	0.696325	0.486502	0.430519	0.331308	0.64173	0.743521	0.619548	0.41723	0.687144	0.648115	0.831544	1.06879	0.862626	0.632652	0.777412	0.2747	0.334628	0.36266	0.304797
Prupe.1G145400	145.872	174.264	140.31	128.207	149.266	144.394	125.362	124.131	90.8609	107.709	125.723	144.528	171.362	194.701	164.159	228.562	139.848	164.603	159.784	175.16	177.353	157.186	120.716	126.499	98.1815	101.484	152.758	167.201	167.962	173.514	122.446	130.941
Prupe.1G145500	71.7768	74.919	73.9176	68.5595	69.8701	79.1424	74.6092	87.6086	73.6119	76.1023	75.8152	77.9358	65.4879	70.8049	65.8426	73.9521	63.6315	80.2662	58.5707	61.7564	62.7204	72.1143	71.4835	84.8965	64.1327	65.8198	65.1814	67.2415	67.4896	58.2104	66.6305	64.3786
Prupe.1G145600	8.46911	7.78765	12.7124	11.9828	33.2043	15.7547	23.3543	10.2557	12.5187	6.63144	3.33977	2.20518	9.5122	4.92471	7.80312	4.91322	9.98627	5.67323	20.2228	19.1961	29.5083	22.1887	18.526	8.39272	18.8973	15.6778	9.34569	8.09455	14.3095	14.6271	10.0592	9.96989
Prupe.1G145700	3.03038	2.40567	3.27047	3.66203	5.05556	3.72612	3.99674	3.36153	3.26937	3.17771	2.946	2.08773	3.17256	2.61712	3.24653	2.60576	3.72716	2.48084	4.4848	4.05517	3.5485	3.49527	4.30844	2.45562	3.86599	3.1883	3.02431	2.68999	3.63061	5.11061	3.9431	3.60036
Prupe.1G145800	75.11	70.7365	105.319	96.9471	108.941	86.2996	117.613	87.363	97.079	77.9434	81.9288	67.77	95.5519	88.8755	109.047	77.3529	71.7996	65.0111	95.858	87.482	88.1314	81.4559	96.8475	70.2648	120.823	103.454	76.4073	79.6807	95.84	98.0275	80.6536	81.3422
Prupe.1G145900	162.415	209.756	185.442	191.971	220.672	243.894	148.169	182.625	148.207	201.404	248.885	278.711	242.02	293.454	321.528	335.805	149.857	188.904	146.873	149.031	176.013	177.403	123.038	140.576	146.762	150.859	147.104	158.078	165.186	161.635	219.718	185.683
Prupe.1G146000	0.0450553	0	0	0	0.0210021	0	0.073633	0.0223435	0	0	0	0.0222552	0	0	0.021083	0	0.0191434	0.034608	0	0.0178991	0	0	0	0	0.0227522	0	0.0990534	0	0	0.0225577	0	0
Prupe.1G146100	2.40154	3.33285	0.623347	0.398845	2.4788	2.41229	0.654132	0.680545	1.8808	0.635851	0.623308	0.423661	1.26376	1.07229	1.68565	0.632834	2.3323	1.44939	1.68091	2.18071	2.31302	1.92139	0.926763	0.400162	1.55923	1.6682	0.75425	1.8955	2.24526	2.74828	1.78013	1.50868
Prupe.1G146200	0	0	0	0	0	0	0	0	0	0	0	0	0	0	0	0	0	0	0	0	0	0	0	0	0	0	0	0	0	0	0	0
Prupe.1G146300	0.73371	1.08374	0.846411	1.32685	0.532019	2.14494	1.59878	0.889425	0.699531	0.755466	1.38239	1.20806	0.640638	1.44388	1.6022	1.80452	0.762039	0.626199	1.52824	0.90683	1.68553	1.27045	0.948644	0.988916	0.741022	1.58562	1.16498	0.853421	0.742298	0.816322	0.895765	0.860393
Prupe.1G146400	18.4638	22.3679	22.9694	19.1445	23.1839	22.9392	24.3756	21.695	26.9606	24.7404	28.0048	21.6093	19.1989	20.3627	25.3748	29.6309	17.1035	22.4875	16.5124	20.2872	20.934	19.7657	23.8496	19.0914	21.6718	30.8252	23.7703	24.7655	21.4882	16.9894	19.6988	20.8715
Prupe.1G146500	17.7164	18.5157	20.3387	18.2372	17.7536	13.5245	17.4317	22.0613	18.2305	21.6249	19.7568	26.2919	20.3926	25.613	20.8167	22.4581	17.5088	17.0854	15.761	17.6731	16.9782	16.2674	18.2933	17.4054	24.6719	16.9508	16.7293	20.4255	17.4994	17.5057	14.2926	13.4537
Prupe.1G146600	17.5265	13.4173	14.9486	13.4166	16.2206	10.6443	16.9042	11.2405	11.1248	8.49061	11.4648	13.8769	17.812	13.2708	18.255	16.3538	21.4315	12.5307	24.2375	18.5547	15.9273	17.2728	16.0005	11.2454	21.6187	13.9019	24.4947	18.5295	19.0216	19.5958	15.2005	14.1323
Prupe.1G146700	8.81467	11.3196	6.38496	9.29424	10.7022	6.32343	9.15707	6.50612	11.3357	10.0681	10.1798	8.91059	7.45041	7.26133	5.94725	12.5321	8.88403	10.8647	9.25762	7.81798	11.0564	11.78	10.7342	12.242	8.90252	8.63866	6.98542	8.82222	7.23278	7.18431	12.0129	8.17314
Prupe.1G146800	0	0.0785067	0	0	0.0715736	0.0696534	0	0	0.0365981	0.0711441	0	0	0	0	0.0359247	0.121383	0.0652392	0	0	0	0	0	0.0319058	0	0	0	0.0421958	0	0	0	0	0.0450141
Prupe.1G146900	4.08879	4.41131	3.54413	3.66319	5.70037	3.09704	5.35396	3.83214	4.18444	4.31046	3.45304	4.55816	5.63769	4.68975	4.38829	5.25872	4.27146	3.19832	4.66667	4.53031	3.97903	4.60356	3.46087	4.51536	4.88726	4.94508	4.08223	4.31959	4.73912	4.05669	4.07595	3.47511
Prupe.1G147000	0.144771	0.148041	0.225462	0.252455	0.337418	0.262693	0.236596	0.179484	0.345068	0.402472	0.219185	0.214531	0.284415	0.226242	0.270975	0.190744	0.307556	0.222404	0.462593	0.287566	0.325348	0.141006	0.180495	0.303948	0.10966	0.273756	0.0795693	0.0841959	0.370741	0.253688	0.0883734	0.212209
Prupe.1G147100	0.0835924	0	0	0	0	0	0	0	0	0	0	0	0	0	0	0	0	0	0	0	0	0	0	0	0	0	0	0	0	0	0	0
Prupe.1G147200	3.70688	3.55579	2.58847	3.1272	2.75245	3.66076	2.64482	3.83925	3.28399	3.34392	5.00633	5.37965	3.80235	5.8442	4.66648	3.52687	1.95133	2.84733	1.90075	2.26759	1.59239	2.46023	2.07222	2.35697	2.61736	2.87117	3.4978	3.16699	2.2402	2.20082	2.52313	3.30827
Prupe.1G147300	224.057	228.749	410.09	400.219	416.424	375.043	324.002	328.212	265.076	256.42	341.118	348.171	314.313	331.737	464.488	518.071	200.714	198.14	285.454	276.298	310.978	288.943	267.857	279.621	327.902	338.089	259.638	292.212	237.229	237.596	283.084	238.498
Prupe.1G147400	5.32477	4.35183	4.78132	4.74431	7.0821	4.05692	6.61902	4.75107	6.23319	4.29616	5.1919	5.73767	6.59363	5.53683	5.82989	4.95161	6.73484	4.46118	5.85104	6.35428	7.16141	6.82826	7.89471	5.01657	8.29515	7.50865	6.88148	6.40877	7.68674	8.72863	5.48431	4.67708
Prupe.1G147500	24.7209	21.1982	22.4078	23.3338	19.4345	23.0613	22.2057	26.2482	28.8521	31.4185	32.852	33.5707	24.0168	28.581	29.3003	26.1795	20.0523	22.1733	17.5978	19.6418	19.6101	19.8888	18.0354	20.4642	23.3237	23.9489	27.2169	24.8784	22.4916	20.486	20.4361	20.8105
Prupe.1G147600	3.46932	3.45308	3.36187	4.73236	2.11313	3.18958	1.56236	2.52337	2.24924	3.72937	3.36166	3.01608	3.49877	3.32531	4.02608	3.07173	2.67297	3.41102	1.53721	2.46249	1.33064	1.62196	1.49948	2.50349	1.40156	2.04933	3.55938	2.1522	2.4745	2.64021	4.91329	4.55654
Prupe.1G147700	0.797581	0.575716	0.340976	0.218171	0.612352	0.595923	0.357816	0.372264	0.268386	0.391293	0.795562	0.60254	0.506944	0.537673	0.570803	0.346166	0.438552	0.504527	0.239863	0.186386	0.463922	0.274178	0.311967	0.218892	0.521225	0.608348	0.515727	0.545714	0.320393	0.187917	0.400953	0.275086
Prupe.1G147800	12.4026	12.4708	9.82808	11.6072	10.983	13.0078	11.7814	14.4257	14.7893	17.192	13.0136	12.7304	11.5382	12.2016	12.1892	10.9609	11.1853	13.1357	11.7751	11.666	10.4348	10.7341	11.6871	13.6362	13.1892	12.991	14.8867	12.6581	11.2065	11.7273	13.1174	12.3564
Prupe.1G147900	11.6438	12.9558	14.1616	16.5339	13.5692	15.0161	11.4478	13.6109	10.9693	13.5648	14.1367	12.982	14.869	16.9256	17.5652	14.3479	10.3658	12.2446	11.7406	12.1371	12.3859	10.8279	10.0929	11.4083	9.6039	12.6416	11.3366	12.3505	12.4953	12.8531	14.351	13.9794
Prupe.1G148000	26.2334	28.6862	29.2248	24.9324	29.5447	25.1472	27.643	28.393	28.7084	26.9719	27.9474	30.6927	28.6844	31.4705	21.5943	32.243	28.8419	26.4751	28.7574	29.7058	30.5103	31.7524	30.7175	29.035	30.7495	29.6397	28.4686	29.5114	27.5697	30.7744	23.1441	24.4195
Prupe.1G148100	24.9443	27.2642	33.6135	28.999	33.5249	32.761	31.6933	30.9255	25.9184	26.1261	25.1924	25.7494	31.5453	35.9862	35.3665	38.2185	24.9413	27.3923	28.064	27.8004	28.8682	31.1695	27.1268	25.3316	24.9666	28.6079	24.3412	24.2364	31.1959	31.1098	31.5479	31.4407
Prupe.1G148200	287.102	312.641	269.064	300.058	264.908	305.361	261.266	310.003	278.42	327.704	317.465	279.936	338.474	339.579	364.538	353.033	240.738	287.001	234.463	220.295	216.565	233.242	239.287	260.308	249.014	272.159	271.17	288.463	271.811	265.872	278.586	287.819
Prupe.1G148300	7.50827	5.80679	7.00932	12.3963	19.676	8.41485	16.2921	9.13651	12.3018	6.95781	7.37462	5.42286	9.94738	9.92589	9.86111	5.85242	9.46324	6.22768	15.8061	14.513	15.0302	17.2685	17.0439	10.3325	17.6195	14.249	13.039	10.2745	15.8346	18.4483	11.3235	15.2787
Prupe.1G148400	2.55281	2.3965	2.73734	2.28664	3.06271	2.84765	3.2145	2.49043	2.25434	2.42383	2.10357	3.43149	3.24756	3.33541	3.32908	3.22011	3.09393	2.2341	3.70858	3.85711	4.06292	3.58695	2.99144	2.44064	4.05758	3.48196	2.73715	2.92064	3.54855	4.10671	3.32102	2.40468
Prupe.1G148500	10.7624	9.8121	10.2765	11.3058	13.3378	11.4506	10.9723	9.817	10.7555	11.0548	9.31854	7.55784	8.66123	8.78097	7.32156	5.51256	9.25574	9.22961	10.57	9.61573	10.8014	11.3244	9.44838	8.55024	9.90925	9.57429	10.2626	9.20022	8.5598	8.17993	10.1316	10.8973
Prupe.1G148600	23.5941	26.9829	28.0959	30.676	21.2781	28.8328	22.3487	27.3173	20.7505	26.6834	28.4608	23.499	27.5278	30.1998	23.3428	39.0803	17.9219	28.3313	19.4478	22.9548	19.5646	22.23	23.9332	19.4998	17.0209	23.6215	18.6313	21.5069	22.4697	21.8898	25.5133	24.8446
Prupe.1G148700	858.793	766.419	938.586	765.074	1142.65	776.258	1188.72	744.079	989.681	712.235	600.771	542.837	653.134	428.481	601.162	486.898	982.054	654.838	1074.27	1100.5	1202.59	1019.04	1231.88	728.388	1415.2	1279.08	834.281	806.924	923.213	916.15	753.355	747.913
Prupe.1G148800	19.6447	16.8695	18.8829	18.0941	20.9501	16.9504	25.4362	19.6286	24.982	19.69	20.546	21.5091	20.2416	21.7419	21.74	23.1334	20.0371	15.694	19.3219	19.5453	19.991	19.7867	25.6793	20.3705	30.055	27.8408	22.203	22.0023	25.6763	26.2084	18.3969	19.5845
Prupe.1G148900	2.23124	3.10949	2.89059	2.22664	3.86575	2.45428	3.65722	2.68301	2.82385	2.67149	3.39606	5.2668	4.86835	5.24574	4.69372	5.70266	3.07058	2.27504	2.97801	3.37304	2.91097	2.86555	3.26598	2.24782	3.64943	3.54176	2.79995	3.16946	3.16878	3.81596	2.74816	2.66279
Prupe.1G149000	70.2341	61.0738	46.665	44.4524	48.2009	49.717	60.522	55.3277	55.6454	56.8244	55.3484	48.8984	42.9059	35.0465	35.2142	35.6551	71.0056	59.6063	49.1719	50.2868	53.9836	49.3977	55.5302	51.7024	56.245	52.9262	59.5664	59.5374	55.3747	50.6906	49.3745	51.8812
Prupe.1G149100	34.6224	35.733	34.8205	33.7131	30.0685	31.5211	29.4947	39.5579	34.235	37.4438	40.7188	33.6482	39.7301	40.9668	42.7768	32.9797	33.7558	35.4486	28.6116	27.1259	25.2018	27.6973	28.143	31.8943	27.1788	32.4201	32.1863	32.0021	31.2688	31.9337	33.59	34.4773
Prupe.1G149200	0	0	0	0	0	0	0	0	0	0	0	0	0	0	0	0	0	0	0	0	0	0	0	0	0	0	0	0	0	0	0	0
Prupe.1G149300	34.318	32.8625	30.4948	28.1811	31.8794	32.2506	31.9004	33.7632	38.1091	33.4249	33.4912	36.2401	33.5594	34.7295	29.8745	30.6999	36.3421	34.2661	32.5668	34.1509	30.159	33.3655	34.5764	35.2334	36.4907	38.0782	42.7896	40.2389	39.4792	39.3169	33.6833	32.2091
Prupe.1G149400	41.3717	34.3695	57.669	38.0537	76.2593	44.3321	52.6492	30.1894	36.935	21.6398	56.2408	45.7387	88.372	72.0018	83.501	96.8191	44.3328	20.8401	46.3516	45.1514	59.2133	48.8413	50.3187	21.7898	75.4567	63.6652	58.6832	65.6279	64.4483	64.2693	41.9402	47.8028
Prupe.1G149500	5.036	4.37729	4.28745	3.22003	3.00478	2.96985	3.4567	3.99586	4.17722	4.38679	5.61168	4.12933	4.74895	4.93189	5.93845	6.26365	0.0427945	0	0	0	0	0.0490501	0	0	0	0	0	0	0	0	0	0
Prupe.1G149600	69.9537	65.6191	68.0368	61.0727	58.0478	48.8967	44.1134	42.655	34.9046	35.8809	45.1667	53.9821	54.6111	49.1305	70.8173	74.0214	59.3869	52.0081	69.5221	69.9089	57.8064	51.2995	33.314	39.5585	32.9888	31.9854	56.1013	51.2899	54.68	56.76	68.7888	60.9655
Prupe.1G149700	5.95783	9.99428	23.6307	32.8414	6.17846	16.9449	8.16867	21.7774	8.42471	16.9353	44.1079	77.3088	41.3609	71.2072	41.1605	98.2899	4.6646	8.17571	8.32793	6.7017	4.69374	8.0849	6.89943	12.6178	7.23417	7.59507	7.72647	15.1835	7.84769	6.43501	9.56211	8.63502
Prupe.1G149800	0	0	0	0	0	0	0	0	0.203904	0	0	0	0	0	0	0	0	0	0	0	0.384502	0	0	0	0	0	0	0	0	0	0	0
Prupe.1G149900	17.3336	17.5718	15.2477	15.0988	17.1377	16.2701	17.4158	18.9754	22.3841	21.6639	15.1863	14.7059	16.7322	16.9658	15.5675	16.059	17.0218	13.4678	14.94	17.0664	17.1084	16.8341	17.3551	16.314	15.4378	17.8661	15.4846	16.0945	15.0664	15.1559	17.4419	17.8076
Prupe.1G150000	6.62884	5.61768	6.17786	6.34106	6.67872	6.46402	7.63455	7.68768	8.43503	8.81525	6.82774	5.92991	6.29356	6.00891	7.92566	5.22658	6.90819	7.0162	5.51495	5.29799	5.77119	5.8845	8.5466	7.4396	7.86783	9.10858	8.92191	7.13363	7.6784	7.21261	7.5513	8.81392
Prupe.1G150100	0.420032	0.391621	0.333485	0.459584	0.598899	0.369874	0.376874	0.367586	0.612476	0.515168	0.404005	0.195272	0.279108	0.386122	0.184986	0.143237	0.356931	0.417528	0.442118	0.549677	0.455316	0.481302	0.657168	0.587906	0.573942	0.307026	0.448137	0.373607	0.506188	0.395852	0.36198	0.347686
Prupe.1G150200	1.46906	1.47802	1.35304	1.40485	1.50212	1.87027	1.52313	1.57456	1.85244	1.66876	1.52105	1.35767	1.1172	0.839319	0.776128	0.849155	1.89269	1.20122	1.51424	1.69437	1.61878	1.50009	1.53616	1.70245	1.57943	2.02265	1.66695	1.40559	1.51023	1.68456	1.73568	1.33371
Prupe.1G150300	14.0637	13.6438	14.0025	15.4274	13.1113	14.788	16.6585	16.7384	15.4714	17.7778	18.257	17.5273	16.4359	18.1084	18.899	16.8003	14.2798	15.3452	12.1064	11.0595	10.9566	10.6071	12.2289	14.94	12.9655	16.0537	19.6612	14.4288	15.1039	12.9992	14.9686	16.2382
Prupe.1G150400	54.639	62.35	60.4112	63.7661	54.5606	69.1484	45.4528	62.0238	44.8071	59.1243	67.0999	60.1937	60.8056	74.6095	90.6128	86.5216	47.866	55.2673	48.7881	49.9886	48.4334	46.8021	38.4305	52.324	41.1531	44.6223	56.8125	58.2004	53.1533	46.7631	63.1502	61.1021
Prupe.1G150500	5.7279	7.3216	10.4072	6.24279	5.00626	6.82073	7.80083	8.87668	12.2874	9.28895	11.7074	3.89031	5.27482	4.84862	5.36058	2.26405	7.60533	6.87457	4.88069	7.67989	7.72347	5.57892	9.22423	11.6917	6.86967	13.539	9.051	9.57728	4.07457	3.58472	11.3637	8.81591
Prupe.1G150600	14.3317	13.6338	17.4552	19.1445	13.6182	17.2536	13.7004	14.7955	13.0729	14.3346	13.186	17.0514	17.2929	18.4129	16.7658	20.8438	14.4037	15.9571	12.9752	13.6317	12.6045	12.8852	11.8263	15.6556	10.4384	10.3117	12.9138	14.1455	15.0964	15.6963	15.2259	15.3519
Prupe.1G150700	0	0	0	0	0	0	0	0	0	0	0	0	0	0	0	0	0	0	0	0	0	0	0	0	0	0	0	0	0	0	0	0
Prupe.1G150800	0.242887	0.0496746	0.302611	0.395315	0.271726	0.308509	0.582186	0	0.0926289	0.0900319	0.353024	0.239949	0.190869	0.253048	0.0909244	0.307216	0.412796	0.11194	0.5381	0.46316	0.611347	0.189255	0.282634	0.0906563	0.490614	0.419921	0.106797	0.0565031	0.0552891	0.243211	0.118613	0.227859
Prupe.1G150900	0	0.287858	0	0	0	0	0	0	0.268386	0	0	0	0	0	0	0	0	0.108113	0	0.223663	0.126524	0	0.233976	0	0.142152	0	0.309436	0	0	0.140938	0.171837	0.165052
Prupe.1G151000	0	0	0	0	0	0	0	0	0	0	0	0	0	0	0	0	0	0	0	0	0	0	0	0	0	0	0	0	0	0	0	0
Prupe.1G151100	20.2534	28.4533	25.2532	25.5261	11.9997	17.8601	11.4457	13.9864	11.6401	14.2957	22.4678	18.98	21.94	30.5665	22.3204	25.1388	17.5325	18.1742	13.8707	12.5579	7.9972	10.5086	8.5744	10.5974	9.17618	9.40841	11.4438	18.2739	14.1111	16.4897	16.7541	16.8694
Prupe.1G151200	28.2016	25.5428	29.1233	27.0483	22.395	27.0028	26.1173	31.5174	28.1842	33.3209	28.8514	27.164	21.5682	24.2397	22.8583	25.9039	24.564	29.3214	21.3698	21.8071	22.0013	25.2118	26.5798	31.2964	23.3456	23.6711	25.9075	26.5938	23.0992	22.541	22.1954	22.2048
Prupe.1G151300	17.2793	19.0082	17.2878	15.7661	21.3081	17.5535	24.5596	21.7082	17.997	17.7593	14.2697	13.6822	14.8131	16.9657	14.4806	14.405	15.0839	15.8266	15.7274	17.5358	19.2985	18.5384	22.1525	18.8597	19.9106	20.5948	16.4904	17.5406	19.488	18.9802	19.5616	19.0961
Prupe.1G151400	35.7726	35.3633	39.3037	38.8196	45.1698	48.2241	44.9412	51.1836	43.6401	44.6781	39.9398	38.7506	50.8086	59.7796	66.5116	61.6095	30.2468	32.3241	33.5246	30.5037	33.3342	38.6685	37.9459	36.7679	41.4193	44.121	37.0328	37.7322	39.8346	40.1117	41.5664	43.6244
Prupe.1G151500	26.0577	34.3728	22.7296	20.2707	27.9055	27.3326	34.3007	30.8407	37.7738	30.3413	22.6444	23.2545	18.1743	19.276	20.3978	23.2798	24.6126	22.3965	23.029	25.014	27.3426	26.1348	26.1674	22.6878	26.3174	25.4352	20.0187	23.3235	21.0583	22.1156	27.2008	22.6053
Prupe.1G151600	15.7856	18.2347	17.1987	17.8418	16.806	22.9856	14.4385	19.1358	20.3457	22.394	18.7656	16.7018	21.0577	24.6691	25.215	21.4661	13.4142	17.5517	15.2774	14.865	14.1464	15.2801	13.8901	13.3659	16.3858	15.1092	15.7991	15.7543	15.5268	16.7824	16.0007	18.7968
Prupe.1G151700	136.752	127.995	94.5002	111.676	149.658	160.38	155.948	153.961	211.836	172.803	99.4974	82.9823	85.2067	81.8599	84.6448	76.2933	112.249	113.353	112.528	125.137	126.603	144.541	148.6	193.716	167.285	178.838	144.465	146.183	106.501	111.753	140.89	148.5
Prupe.1G151800	1.99851	2.45238	1.16197	1.57989	2.83202	1.52308	2.6129	4.04363	3.58217	3.6299	2.42061	3.001	1.64902	1.91555	1.87035	1.26391	4.07586	1.28948	0.749281	2.4136	2.58699	2.4137	2.05978	3.58048	3.47169	2.24587	1.84535	3.06845	1.36478	2.00118	1.85434	1.87486
Prupe.1G151900	10.0465	12.0643	20.383	16.7158	18.1309	15.303	16.3686	19.2889	13.7966	14.6056	19.09	24.676	18.9224	25.735	24.0664	45.3697	12.9234	12.248	14.6079	15.2324	17.3994	14.2739	16.088	16.0829	14.4287	12.7481	16.92	15.5452	13.9524	20.8583	13.1657	12.862
Prupe.1G152000	1.68198	1.75997	23.1893	17.6439	4.59482	6.42341	54.4223	51.6374	17.3042	13.3755	13.9289	18.9349	38.3078	48.1691	43.2698	29.974	5.28507	5.82885	5.5328	6.61983	4.60626	4.6099	46.3947	20.9141	19.7528	20.3724	3.6118	5.96021	15.8047	19.0356	7.7841	4.86216
Prupe.1G152100	0.935665	1.9136	8.62647	15.5332	7.60649	11.7827	9.4195	12.6581	8.34986	20.0813	95.3322	99.1643	11.838	20.2761	21.156	24.4981	0.667886	0.517468	2.32803	1.81395	4.60922	6.23349	3.14192	3.77171	5.25415	4.69119	4.19637	7.61829	2.42807	2.47346	0.913861	1.36055
Prupe.1G152200	0	0	0	0	0	0	0.0391745	0	0	0.099959	0.21775	0.177605	0.035319	0.11238	0.10095	0	0	0	0	0	0	0	0	0	0	0	0	0	0	0.0360037	0	0
Prupe.1G152300	0	0	0	0.0640286	0	0	0	0.0546257	0	0.0510382	0	0	0	0	0	0.0580526	0.046802	0.0423051	0	0	0	0	0	0	0	0	0	0	0	0	0.0672406	0.0645854
Prupe.1G152400	236.045	289.942	424.082	353.406	256.418	330.064	300.745	424.496	210.473	281.902	442.867	501.342	686.349	877.276	830.508	1018.19	229.153	338.484	238.644	189.291	229.939	264.65	293.91	268.865	199.939	215.901	296.971	295.633	391.026	359.254	312.808	291.575
Prupe.1G152500	41.7056	41.6153	55.5505	46.211	100.527	81.9732	84.0726	69.4	52.6962	56.4811	32.1732	42.6972	43.3842	37.6658	53.2618	54.2678	39.1397	35.9121	50.6442	58.3027	97.3276	89.4765	76.6189	64.9385	56.8414	56.2459	36.8282	33.759	39.5686	36.707	43.2141	38.8441
Prupe.1G152600	0.0536408	0.109705	0.167077	0.24944	0.250041	0.0973332	0.292213	0.106404	0.306852	0.0994164	0.0649702	0.211968	0.316146	0.502964	0.0502009	0.508859	0	0	0	0	0.144658	0.156737	0.0445849	0	0.108351	0.173884	0.117928	0.0623927	0	0	0.0654884	0.25161
Prupe.1G152700	0	0	0	0	0	0	0	0	0	0	0	0	0	0	0	0	0	0	0	0	0	0	0	0	0	0	0	0	0	0	0	0
Prupe.1G152800	17.9648	16.0496	25.0697	23.1868	22.6911	22.3014	24.6241	27.2058	21.2718	24.3451	19.1855	20.4669	18.4531	22.6408	19.0725	22.957	15.8815	18.5472	20.3279	24.7488	22.5306	21.1664	26.6928	24.0633	28.5814	23.6386	20.597	19.1546	21.8211	21.954	21.461	18.0085
Prupe.1G152900	30.7233	28.6526	29.6016	31.4313	30.0177	32.5572	25.7078	32.6662	31.8699	33.4818	36.9147	41.0357	32.3522	34.5694	29.9033	42.7467	28.6142	22.2777	26.8074	23.6298	27.1763	26.0939	28.3966	36.0075	32.519	22.0435	31.611	33.449	23.4987	29.7799	22.5055	25.9402
Prupe.1G153000	0.0666709	0	0	0	0.124312	0	0.145279	0	0	0	0	0	0	0.277841	0	0	0	0	0	0.0529727	0.0599325	0.0649368	0	0	0	0	0	0	0	0.06676	0	0
Prupe.1G153100	15.7758	15.4246	14.1761	12.0123	13.5464	11.9274	17.5901	15.3723	14.777	13.2513	16.0908	18.6382	14.7262	19.3193	13.9871	16.9688	14.1898	13.9248	13.01	12.168	12.3983	13.3437	17.7133	14.2471	16.6318	15.0029	17.0879	15.667	17.9555	19.3073	13.5159	11.9004
Prupe.1G153200	24.56	25.9836	24.6591	25.6828	22.4819	22.8698	24.5544	27.7301	22.2586	25.5715	25.4837	30.7784	25.9533	29.4235	25.4842	32.0286	28.0907	29.8981	25.9264	27.8724	22.7688	23.5271	25.8281	31.1855	27.9104	26.8443	28.6875	30.3084	27.4468	29.6572	25.1435	27.045
Prupe.1G153300	17.1539	20.7689	23.0816	19.1445	14.8408	18.0533	46.7985	33.3467	24.7284	21.6189	30.9161	29.419	25.8818	31.3109	26.842	42.5264	18.3086	27.9337	16.9553	16.5734	17.764	20.0492	45.0549	39.1839	27.4425	32.4744	20.9682	22.347	23.1164	21.0244	22.283	19.7938
Prupe.1G153400	158.889	153.641	132.887	128.989	103.592	125.516	106.763	126.784	140.295	131.904	151.569	146.095	134.454	139.207	100.252	122.02	178.386	193.621	136.708	147.878	134.769	138.717	132.675	175.342	121.116	135.658	168.295	177.512	154.676	145.795	171.191	163.092
Prupe.1G153500	22.8931	26.6737	25.4916	28.89	20.9858	28.2984	13.8621	19.8782	18.8245	26.1044	32.3669	28.9639	26.1242	32.1854	35.2438	33.2353	21.4789	29.0572	19.3982	17.0738	14.6886	19.0649	13.0156	18.2251	15.1706	17.1964	26.3812	27.0738	22.0364	21.6028	23.6376	24.1014
Prupe.1G153600	4.23455	5.43398	2.9741	3.66803	5.03151	3.65355	5.02072	4.32346	4.6706	4.42424	4.07298	4.18335	2.97695	3.84944	3.61333	2.80058	5.78567	5.48487	4.66947	4.7829	4.2544	4.56921	5.45202	5.42338	5.7862	6.19058	5.75005	4.24941	6.04817	4.69749	4.05478	4.57623
Prupe.1G153700	125.044	115.869	125.748	109.598	193.573	106.275	176.566	88.9579	114.417	83.4423	87.774	72.0892	113.777	66.1607	82.0071	69.4309	123.719	74.0385	164.479	163.973	210.053	157.009	170.195	78.2879	176.948	143.714	102.08	101.162	141.576	142.76	92.7779	93.2481
Prupe.1G153800	108.73	107.682	110.145	89.9683	174.114	100.526	145.22	73.7821	107.681	64.967	76.0076	55.9291	98.3891	52.5113	63.2725	54.7822	107.744	64.5987	132.797	144.929	173.789	139.835	157.427	72.4789	154.085	121.808	84.8335	91.0118	129.278	129.678	86.2886	86.816
Prupe.1G153900	0.222537	0.227563	0.462095	0.25871	0.414934	0	0.242458	0	0.21217	0.206222	0	0.439691	0.218596	0	0	0	0	0	0	0.353629	0	0	0.554902	0	0	0.240462	0	0	0	0.222834	0	0.26096
Prupe.1G154000	63.1938	67.3587	56.2617	54.6987	50.0659	66.3865	55.505	65.5737	64.6586	72.6185	60.1324	50.649	45.58	48.4274	41.7558	44.4632	54.7344	66.4239	45.9669	48.7276	44.1912	48.3552	52.9972	71.2297	44.4881	52.8566	53.0576	50.2925	41.0869	39.8027	51.5004	52.606
Prupe.1G154100	14.5171	18.2973	19.3369	17.8581	15.0028	15.7234	14.3453	16.1285	13.6263	15.2257	17.5833	20.4562	16.0287	21.4556	17.0617	22.4188	13.8185	15.8619	12.4658	13.9933	13.151	11.9473	11.4115	14.7537	12.6159	12.6464	15.2156	15.9694	13.8972	15.2126	15.3878	15.3741
Prupe.1G154200	26.5943	24.6801	19.751	20.6582	15.1053	17.3688	15.7616	18.581	22.6659	23.7508	25.8741	29.5121	13.9025	15.0717	16.2466	14.0793	24.525	26.4096	14.1347	17.7011	16.0171	17.6598	17.9361	23.938	20.2845	18.1589	25.364	25.4085	22.2282	24.6742	23.1369	23.7783
Prupe.1G154300	130.308	122.703	121.556	110.135	101.517	96.9883	143.031	119.745	129.309	107.08	107.349	97.8856	72.1564	46.6507	67.9672	47.7338	117.336	108.833	134.486	134.003	104.039	104.977	104.349	134.67	93.2504	89.8705	180.766	186.165	69.4966	80.9663	112.102	103.932
Prupe.1G154400	10.0413	9.03593	11.2891	12.8075	13.2931	12.1295	13.7846	13.3169	11.625	11.2193	12.3706	13.6327	11.4698	14.3172	13.0758	16.2993	10.8001	10.4896	12.9075	12.6968	11.6312	12.0156	14.1406	13.4923	13.3576	13.2371	12.0785	12.1134	12.9307	12.0082	12.5043	13.0871
Prupe.1G154500	14.088	14.1142	9.73471	10.3469	12.6459	16.3656	12.0304	16.0499	17.2434	18.7888	9.97293	13.8706	10.1919	9.66922	11.7147	13.9464	13.6702	15.4642	12.5315	13.3112	14.7178	17.1983	16.7732	20.9176	15.7666	15.8913	13.3411	12.3453	10.3466	9.43631	16.9091	19.7017
Prupe.1G154600	12.1052	10.8796	11.0776	8.89	15.2727	9.63898	14.078	9.83283	13.328	10.3074	10.4336	12.3769	12.4698	11.2418	12.0644	10.6727	13.3303	9.94834	12.5425	15.1175	16.4381	13.4242	16.1035	11.0135	18.3464	15.4808	13.5391	13.2365	15.3602	18.1291	12.491	10.6864
Prupe.1G154700	57.9115	50.9868	37.3612	36.5519	43.044	45.071	46.516	49.2715	67.3672	58.2722	45.9124	55.7952	38.5231	38.0306	33.7345	36.5155	56.934	46.4507	36.0154	46.1826	48.7139	44.4351	49.0978	59.2169	56.9794	52.7235	55.3452	52.6041	46.7881	49.4081	47.5445	46.0247
Prupe.1G154800	552.345	536.909	344.761	414.23	311.257	512.689	333.4	473.883	547.693	630.59	512.581	525.497	413.71	461.937	382.759	442.622	453.073	589.661	319.468	327.107	337.942	401.534	392.627	613.492	374.444	407.316	437.052	435.569	360.354	333.747	452.499	459.629
Prupe.1G154900	0	0	0	0	0	0	0	0	0.0501616	0	0	0	0	0	0	0	0	0	0	0	0	0	0	0.0490934	0	0	0	0	0	0	0	0
Prupe.1G155000	0	0	0	0	0	0	0	0	0	0	0	0	0	0	0	0	0	0	0	0	0	0	0	0	0	0	0	0	0	0	0	0
Prupe.1G155100	2.31656	3.14135	3.18944	5.03496	1.36154	4.11211	2.2496	4.4454	2.49673	5.50682	14.4562	18.4576	4.60055	6.13862	5.51427	8.97082	1.75457	3.75221	1.58772	1.44047	1.13175	2.35441	3.34864	4.79314	1.22068	2.61199	1.99288	2.46022	1.261	1.00854	3.07415	1.88977
Prupe.1G155200	2.25929	4.92869	20.7464	25.9735	2.99562	6.14935	3.44616	9.85961	5.31331	13.4924	78.1416	84.914	43.3993	73.9097	55.8204	95.6263	1.36525	1.3112	2.73795	2.27379	1.53449	1.76042	0.959799	1.54599	3.04241	2.11577	3.64248	4.61345	2.51431	2.56395	1.04202	1.76625
Prupe.1G155300	19.532	21.815	23.8976	25.1816	18.5583	23.8753	22.7587	31.2973	24.3315	26.2072	27.2556	24.6802	22.2192	25.6132	24.8907	24.0395	18.4265	21.2018	18.3373	20.6858	17.1374	19.1607	19.6953	25.4503	24.4753	22.1416	21.779	22.5828	22.0443	22.3454	21.0759	20.8746
Prupe.1G155400	8.48949	9.48372	9.33264	12.8552	9.31129	13.2362	9.17174	14.859	12.5151	15.04	12.9612	11.8755	6.76243	8.36155	12.385	10.8658	7.21413	10.0554	7.99367	7.90724	7.24668	7.99075	7.97536	11.0837	9.04243	11.5245	10.7436	10.9119	6.77997	6.85781	8.66618	10.2899
Prupe.1G155500	2.94753	2.48991	2.32845	2.08579	1.55318	1.80218	5.09634	7.18147	5.9259	5.99728	1.55221	2.27887	1.00707	0.467302	0.539709	0.878018	3.32149	3.00234	2.56616	3.15652	2.53442	2.80845	3.03577	10.7623	3.88292	6.57761	2.9583	4.02469	2.99013	1.60406	1.64282	2.25421
Prupe.1G155600	10.4183	10.9114	15.2656	14.1631	16.9975	20.734	20.505	27.7912	19.9061	22.5792	11.0923	12.5749	11.2242	11.9484	11.9519	8.63459	9.06741	14.8435	11.5979	12.4501	12.4997	16.4076	14.8049	27.1261	14.9347	17.9757	11.5908	9.91932	11.81	10.6005	12.822	12.7591
Prupe.1G155700	15.6644	13.6452	21.453	26.9269	26.8773	23.9293	28.7848	27.4431	21.1894	21.5879	19.3513	18.6053	20.0338	23.108	25.6026	27.5654	16.0417	15.1859	28.2541	23.58	20.3796	22.3856	23.1836	22.737	25.9619	25.3169	22.7134	19.9851	22.6034	22.165	20.8677	24.7014
Prupe.1G155800	32.0836	31.0905	39.0344	38.2891	40.6313	33.9599	38.3328	36.8198	31.9651	29.5999	32.9565	36.1368	38.6274	38.2574	40.5664	44.0427	31.848	28.5698	36.9146	36.0945	35.796	34.5216	34.7892	30.3792	35.1993	31.2165	29.7019	27.8512	33.5274	34.9696	29.5508	31.3805
Prupe.1G155900	11.8623	10.4178	14.6343	14.764	15.7429	11.7753	18.7022	13.8416	18.4948	14.0965	9.46583	15.9928	16.4503	18.3198	13.975	18.8287	16.84	12.1132	16.6481	15.3019	16.936	18.8939	17.3995	11.3293	14.6586	13.5718	12.8862	13.3108	11.1187	14.8128	12.097	14.7288
Prupe.1G156000	23.1384	25.7053	21.0204	25.07	26.6075	27.4759	25.9281	31.8084	25.8522	28.4187	31.2969	27.3337	29.3928	33.789	34.2931	31.0691	22.7708	25.0752	23.7028	21.3246	21.316	24.4837	23.5629	27.0679	28.2877	28.8629	32.7286	27.8289	27.6667	26.534	26.6652	28.8543
Prupe.1G156100	0.760048	0.518144	0.526077	0.294531	0.708579	0.459712	0.828088	1.00511	0	0.939102	0.306859	0	0.248863	0.263949	0.711308	0.267042	1.07645	0.389207	1.51114	0.201296	1.13872	1.2338	1.26347	1.18202	1.0235	1.36878	0.278492	1.76811	1.44177	1.77581	0.618614	0.297093
Prupe.1G156200	21.3006	26.1747	28.2481	23.5145	18.8569	27.4453	21.9398	25.8311	21.4177	32.7601	32.3036	28.3816	16.7036	15.9445	23.1175	28.678	20.002	25.6422	17.3875	21.333	16.171	19.1775	21.8704	23.4669	20.609	26.9814	18.102	27.899	16.9095	15.0558	24.2571	23.6141
Prupe.1G156300	11.1598	12.2127	35.9454	32.4724	13.2636	17.5262	17.2783	24.0142	16.7998	23.7071	75.3701	91.6155	34.4891	45.0448	46.3877	63.5953	10.426	12.4821	12.373	10.941	11.6745	12.2997	10.3606	17.051	13.0176	10.6483	14.9933	17.9147	15.2272	13.3965	14.7002	11.556
Prupe.1G156400	0	0	0	0	0	0	0	0	0	0	0.0389568	0	0	0	0	0.0339018	0	0	0	0	0	0	0	0	0	0	0	0	0	0	0	0
Prupe.1G156500	0	0	0	0	0	0	0	0	0	0	0	0	0	0	0	0.0339018	0	0	0	0	0	0	0	0	0	0	0	0	0	0	0	0
Prupe.1G156600	0	0	0	0	0	0	0	0	0	0.0298638	0	0	0	0	0.0301598	0	0	0	0	0	0	0	0	0	0	0	0	0	0	0	0	0
Prupe.1G156700	0	0	0	0	0	0	0	0	0	0	0	0.0317746	0	0	0	0	0	0	0	0	0	0	0	0	0	0	0	0	0	0	0	0
Prupe.1G156800	0	0	0	0	0	0	0	0	0	0	0	0	0	0	0	0	0	0	0	0	0	0	0	0	0	0	0	0	0	0	0	0
Prupe.1G156900	24.331	26.5612	37.6078	30.0843	34.9413	28.7703	33.7069	21.607	38.2529	31.4765	33.9197	23.4955	31.7824	30.4187	34.2616	35.7005	27.5494	18.9367	22.4896	26.5014	29.8384	25.0164	37.0181	16.5089	28.0886	36.7026	18.2791	27.1762	30.0035	29.1716	28.2492	31.4041
Prupe.1G157000	39.9603	41.3307	56.3132	65.5245	56.9628	50.6322	61.6575	55.1242	58.1296	55.0465	53.0702	56.8754	46.9878	54.1933	61.2798	87.9596	28.2653	27.3062	26.2264	25.1041	26.3464	29.3101	39.1345	37.4705	28.9737	27.6092	25.0698	24.0952	21.6065	15.639	31.3541	24.4836
Prupe.1G157100	0.112793	0	0.234212	0.131127	0.630926	0.102333	0.12289	0.447482	0.537692	0.418094	0.136616	0.334286	0	0	0.211119	0.475554	0	0	0	0	0	0.109859	0	0	0	0	0	0	0	0	0	0
Prupe.1G157200	7.50859	7.32919	9.30175	9.22509	7.27854	6.88973	9.15688	9.35133	8.58245	9.13253	8.26772	10.073	9.05192	8.40055	10.2611	8.85874	6.96065	8.71681	7.67033	6.77941	6.5963	6.35758	7.23385	8.20064	7.49725	7.74461	8.86342	8.03896	7.47778	7.04871	8.07323	8.55489
Prupe.1G157300	32.6655	29.2624	55.3847	62.2041	52.9033	43.9402	51.2962	45.572	37.0637	32.9725	35.9026	35.1508	49.1648	57.5452	56.3916	49.0569	35.8792	33.5515	51.9874	47.4894	50.8652	46.2776	50.7113	35.2668	52.6766	41.1308	34.4235	30.6473	59.7933	60.8227	44.7582	46.9163
Prupe.1G157400	0	0	0	0	0	0	0	0	0	0	0	0	0	0	0	0	0	0	0	0	0	0	0	0	0	0	0	0	0	0	0	0
Prupe.1G157500	0.13443	0.2062	0	0	0.0626634	0.243929	0.219697	0.133331	0.128168	0	0.162823	0.0664023	0.066025	0	0.0629048	0	0.22847	0.0516294	0.286367	0.320431	0.181265	0.392801	0.111735	0.250877	0.339425	0.726293	0.221657	0	0.0765021	0.201915	0.246183	0.0788206
Prupe.1G157600	0	0	0	0	0	0	0	0	0	0	0	0	0	0	0	0	0	0	0	0	0	0	0	0	0	0	0	0	0	0	0	0
Prupe.1G157700	0	0	0	0	0	0	0	0	0	0	0	0	0	0	0	0	0	0	0	0	0	0	0	0	0	0	0	0	0	0	0	0
Prupe.1G157800	0	0	0	0	0	0	0	0	0	0	0	0.0756678	0	0	0	0	0.0650874	0.0588335	0	0	0	0	0.0636631	0	0.0773574	0	0	0	0	0.153393	0.0935114	0.0898188
Prupe.1G157900	0.72545	0.148367	2.25958	3.12048	3.65215	2.43526	3.00349	1.72685	0.760822	0.873944	2.02095	3.08171	1.63899	1.28486	0.407357	0.458795	0	0	0.0618149	0	0	0.141316	0	0	0	0	0	0	0	0	0	0.0850707
Prupe.1G158000	0	0.0605744	0.123004	0.757518	0.497025	0.429947	1.87164	0.646273	0.169431	0.384255	1.36321	0.760761	0.523687	0.987434	0.221751	0.249752	0	0	0	0	0	0	0	0	0	0	0	0	0	0	0	0
Prupe.1G158100	0	0	0	0	0	0	0	0	0	0	0	0	0	0	0	0	0	0	0	0	0	0	0	0	0	0	0	0	0	0	0	0
Prupe.1G158200	0	0	0	0	0	0	0	0	0.0532826	0	0	0	0.109793	0	0.0523021	0	0	0.0858544	0	0	0	0.108865	0	0.104296	0	0.0603874	0	0	0.127215	0.0559606	0.272918	0.0655352
Prupe.1G158300	0	0	0	0	0	0	0	0	0	0	0	0	0	0	0	0	0	0	0	0	0.0353301	0	0	0	0	0	0	0	0	0	0	0
Prupe.1G158400	21.9689	21.0039	21.2513	20.6396	19.9483	21.3577	19.5376	23.7379	21.3201	23.9996	23.1043	24.9851	25.6853	27.9494	28.2826	28.6534	19.9131	20.6064	19.176	19.8393	17.6291	19.1707	17.874	20.0994	20.0231	18.4504	22.5392	23.4342	22.9307	23.3574	22.7216	20.1069
Prupe.1G158500	7.66768	7.77471	6.85244	7.03346	8.77719	7.4263	8.98858	7.76543	8.01995	7.55525	7.05355	7.7028	8.00861	8.08959	6.35845	8.4231	6.24085	6.98316	7.08491	7.68604	6.74729	7.87789	7.39505	8.66426	8.3976	8.32026	8.60646	7.30056	8.94804	7.45115	7.4258	6.44966
Prupe.1G158600	0	0	0	0.281537	0	0	0	0	0	0	0	0	0	0	0.226642	0	0	0	0	0	0	0	0	0	0	0.261679	0.266206	0	0	0.242496	0	0
Prupe.1G158700	36.0247	39.437	33.8329	40.5772	39.6472	45.2288	39.0053	46.1082	33.9902	41.5563	29.9641	34.3338	29.8805	33.95	34.414	38.3656	40.7747	44.3201	41.3317	51.4859	45.0147	46.2983	48.0825	55.8624	45.5174	45.3065	39.5999	41.9024	47.2971	43.1077	44.529	43.4718
Prupe.1G158800	19.9609	23.2694	23.2112	21.3491	23.4475	25.8971	24.575	24.5491	19.4116	21.827	21.2756	25.7339	22.0583	27.3467	23.2576	32.5063	19.7609	22.3086	23.9819	24.2654	22.7881	23.8161	23.974	25.4241	19.555	23.6177	24.904	19.1546	19.879	21.8863	23.8822	20.5985
Prupe.1G158900	0	0	0	0	0	0	0	0.220717	0	0	0.269539	0	0	0	0	0	0	0	0	0	0	0	0	0	0	0	0	0	0	0	0	0
Prupe.1G159000	2.79531	2.05127	2.55636	3.15708	5.01624	3.26539	4.64722	2.79401	3.84575	2.24142	2.58752	2.67566	4.03336	3.31213	2.92781	2.24414	4.24614	2.65333	5.27588	4.96558	5.14276	5.51575	5.61588	3.31786	5.71948	4.68721	4.05982	3.34405	4.99484	5.70686	3.85477	3.88089
Prupe.1G159100	2.38964	2.0452	2.07651	2.47611	4.84307	2.02665	3.48084	2.44739	3.12031	1.61269	2.29661	1.71923	2.85761	1.89427	2.13916	2.16287	2.86939	2.0151	3.36414	3.42585	3.9927	4.37668	4.08036	2.8842	4.61704	3.56445	3.71177	3.05144	4.02058	4.13543	2.34663	3.04591
Prupe.1G159200	4.04663	3.77549	3.10344	3.33288	5.60191	3.67138	4.76852	3.38302	5.49579	3.35344	3.42056	4.58346	5.21791	3.5345	3.61551	2.77054	5.4074	4.39483	4.55232	4.9491	6.43456	5.37623	6.80314	4.02694	6.69842	5.65397	5.0261	4.99839	5.64934	6.88601	4.69414	4.50878
Prupe.1G159300	59.1261	57.864	55.9307	58.0446	44.3427	62.0673	39.5104	63.2473	63.8045	68.753	50.9256	54.6901	41.903	55.3941	50.8258	52.4425	52.179	65.8701	49.6344	45.5861	48.8982	53.5784	48.853	80.3458	43.8797	44.5801	47.9511	47.6826	39.1809	35.2599	66.0897	59.8848
Prupe.1G159400	0.23194	0.237179	0.24081	0.269641	0	0	0.505406	0	0.221135	0	0	0	0.227833	0	0	0	0.197096	0.356316	0.395267	0.368571	0.416995	0	0.578348	0.865704	0	0	1.27479	0.269783	0	0	0.283168	0.543973
Prupe.1G159500	28.0528	26.1657	26.8202	25.3892	31.832	24.823	32.4952	26.4899	28.2999	22.1638	21.4675	29.3639	28.4166	25.6183	23.4512	27.7867	29.9496	24.7246	31.0903	35.5622	31.4807	30.3789	33.2058	30.2256	33.682	30.3565	30.6577	26.8717	33.1578	33.2718	28.8268	26.8045
Prupe.1G159600	0.556085	0.47818	0.301798	0.514243	0.565558	0.493053	0.495709	0.313375	0.373537	0.327929	0.581691	0.849012	0.670384	0.67152	0.496769	0.759317	0.397368	0.572758	0.549218	0.401666	0.443077	0.627789	0.724822	0.613234	0.638213	0.696472	0.889124	0.455711	0.604149	0.531518	0.416603	0.400152
Prupe.1G159700	0.953728	1.0728	2.35998	1.6077	4.07524	2.22091	2.37263	1.21395	1.0457	0.589205	0.481319	0.361175	1.24912	0.463694	1.66613	1.18957	1.01306	0.940144	2.49217	3.10688	2.75776	2.98803	1.51937	0.756446	1.17193	1.01337	0.436825	0.88747	1.80917	1.87817	2.28995	2.29272
Prupe.1G159800	0	0	0	0	0	0	0	0	0	0	0	0	0	0	0	0	0	0	0	0	0	0	0	0.0575515	0	0	0	0	0	0	0	0
Prupe.1G159900	12.2216	11.5557	10.6364	11.8837	14.5147	14.5738	10.6721	13.7483	11.9736	12.2416	10.9661	10.4092	10.328	11.9605	13.3932	13.1426	10.271	10.216	11.1605	11.2278	13.0463	13.326	10.6251	12.3894	9.80212	9.97736	10.1994	9.56421	9.12859	10.2808	11.9862	14.2001
Prupe.1G160000	0	0	0	0	0	0	0	0	0	0	0	0	0	0	0	0	0	0	0	0	0	0	0	0	0	0	0	0	0	0	0	0
Prupe.1G160100	0	0	0	0	0	0	0	0	0	0	0	0	0	0	0	0	0	0	0	0	0	0	0	0	0	0	0	0	0	0	0	0
Prupe.1G160200	0	0	0	0	0	0	0	0.0388883	0	0	0	0	0	0	0	0	0	0	0	0	0	0.038189	0	0	0	0	0	0	0.133879	0	0	0
Prupe.1G160300	0	0	0	0	0	0	0	0	0	0	0	0	0	0	0	0	0	0	0	0	0	0	0	0	0	0	0	0	0	0	0	0
Prupe.1G160400	0	0	0	0	0	0	0	0	0	0	0	0	0	0	0	0	0	0	0	0	0	0	0	0	0	0	0	0.016584	0	0	0	0
Prupe.1G160500	0.0385661	0	0.0600615	0.08967	0.0179772	0.0699796	0.0630278	0.153003	0.0183848	0.142955	0.0467116	0.0190499	0.0757663	0.120539	0.0180465	0.0813008	0.0163862	0.0148117	0.0164309	0.0459635	0.138673	0.037563	0.0641104	0.071973	0.0584256	0.104181	0.0423935	0.112146	0.0438947	0.0772352	0.11771	0.0678374
Prupe.1G160600	28.7787	25.2407	35.5615	36.339	50.3038	37.4072	46.6623	33.9534	34.9849	26.1413	25.1585	25.056	31.9132	32.3936	39.9787	36.6061	29.6367	23.2059	42.8471	39.282	40.8935	41.8217	40.4674	33.1602	44.164	38.9752	30.4437	30.6331	36.5175	36.5409	38.162	37.9257
Prupe.1G160700	0	0	0.251434	0	0	0	0	0.240192	0	0	0	0	0	0	0	0	0	0	0	0	0	0	0	0	0	0	0	0	0	0	0	0
Prupe.1G160800	11.5058	10.7362	17.9188	13.3761	14.414	15.2016	15.6698	18.1875	10.9013	13.9276	29.0042	33.7449	24.794	28.9191	20.9303	30.395	10.6328	8.94835	11.1521	12.4558	15.9669	13.5179	12.014	12.6822	13.7993	15.3853	14.0706	13.885	12.6045	12.6013	9.6574	10.541
Prupe.1G160900	0.0466507	0.0477045	0.0968697	0.108468	0.304441	0	0.0508269	0	0.0889552	0.0864613	0	0.0921732	0.0458247	0	0.0873183	0.049172	0.079285	0.0716669	0.159003	0.0741318	0.0419358	0	0.116325	0.261183	0.32981	0.252042	0	0	0	0.0934261	0.113909	0.109411
Prupe.1G161000	3.05335	3.30965	1.33145	2.27179	1.87874	2.54859	1.39721	1.69589	2.56178	2.54655	1.84912	2.53379	0.899784	2.09952	1.88598	2.12412	2.64654	2.0639	1.45697	3.20233	2.63496	2.31967	1.72575	3.30498	3.39215	2.44147	2.28233	2.5571	2.22414	2.0179	2.53486	2.79282
Prupe.1G161100	10.0756	12.2024	8.19523	7.82695	9.1769	7.62479	9.91526	8.4275	8.41103	9.68118	7.14227	12.4308	7.89042	7.93335	9.34261	10.0818	11.3634	9.91489	8.70405	11.1044	9.22425	8.9091	11.3077	11.3514	9.98848	8.42882	9.44231	9.18123	10.2523	10.3681	12.4144	9.63737
Prupe.1G161200	14.0792	15.1986	13.5424	13.1788	15.7092	13.1545	18.5722	16.9068	13.9838	17.0415	16.307	20.6284	16.4694	14.9598	18.2845	17.4069	15.3654	13.588	12.7838	16.6797	20.5569	15.1852	18.5887	15.018	20.2692	16.4231	15.9687	15.595	14.1767	16.9568	15.9245	14.8033
Prupe.1G161300	0	0.175231	0.0889568	0.0996074	0.0319512	0.0466409	0.13069	0.0509878	0.0163378	0.0952783	0.0830213	0	0.0841629	0.0178529	0	0	0	0	0	0	0	0	0	0	0	0	0	0	0	0	0	0
Prupe.1G161400	0.0968689	0	0	0	0	0.175772	0.105541	0	0.0923564	0.359069	0.234657	0	0.285461	0.100922	0.271971	0.612626	0	0	0.165082	0	0.0870784	0.188699	0	0	0.0978343	0.104672	0	0	0.110253	0	0	0
Prupe.1G161500	0.187133	0.420992	0.427438	0.565634	0.628059	0.645164	0.40777	0.445448	0.428198	0.312145	0.498647	0.591584	0.330875	0.428917	1.08582	1.06513	0.254433	0.48872	0.3508	0.327107	0.235507	0.182266	0.404406	0.314309	0.113399	0.32353	0.575973	0.304732	0.298184	0.299813	0.0913861	0.263332
Prupe.1G161600	0	0	0	0.0268884	0	0	0	0	0	0	0	0	0	0	0	0	0	0	0	0	0	0	0	0	0	0	0	0	0	0	0	0
Prupe.1G161700	0.018885	0.0386231	0.0196072	0	0.0352123	0	0	0.0374612	0	0.0175005	0	0.0373132	0	0.0393502	0.0353479	0.0199057	0	0	0	0.0300098	0	0	0.0941805	0.0352437	0.0572196	0.0408123	0	0.0219662	0.0429886	0.0378204	0	0.0664371
Prupe.1G161800	0.0301055	0	0	0	0.0280668	0.0273138	0	0	0	0	0	0.0297414	0	0	0	0	0.0767484	0.323746	0.128263	0.21528	0.270628	0.381192	0.225207	0.224735	0.0912166	0.195183	0.132373	0.385192	0.102795	0.331603	0.22053	0.458946
Prupe.1G161900	0	0	0	0	0	0	0	0	0	0	0	0	0	0	0	0	0	0.156163	0.173234	0.161534	0.731028	0	0.844912	0.379413	0.205331	0.219681	0.223482	0	0.231395	0	0	0.238408
Prupe.1G162000	0	0.410724	0.208506	0	0	0.182203	0	0.199184	0.191471	0	0.243242	0	0	0	0	0.21168	2.38919	3.54795	1.5401	1.75521	1.98581	2.93404	2.83767	1.31175	3.85372	2.82103	3.09059	3.27029	4.11432	3.2175	2.45182	2.59051
Prupe.1G162100	0	0	0	0	0	0	0	0	0	0	0	0	0	0	0	0	0	0	0	0	0	0	0	0	0	0	0	0	0	0	0	0
Prupe.1G162200	0.0191263	0.0195583	0.0198577	0	0.0356621	0.0173527	0.0208384	0.0379398	0.0364706	0.0177241	0.0694978	0.0566849	0.244239	0.0996322	0.411694	0.423359	0.0487589	0.0587652	0.0488919	0.075983	0.0515795	0.093144	0.0953838	0	0.0193169	0.0206669	0.0420488	0	0.0653067	0.153214	0.0233507	0
Prupe.1G162300	0	0	0	0	0	0	0	0	0	0	0	0	0	0	0	0	0	0	0	0	0	0	0	0	0	0	0	0	0	0	0	0
Prupe.1G162400	0.0463879	0	0	0	0	0.0420863	0	0.0460087	0.088454	0.0429871	0.0561855	0	0.0455665	0	0	0	0	0.0356316	0.0395267	0.0368571	0.166798	0.0451814	0.424122	0.0865704	0.0937005	0	0.0509916	0	0.158392	0.232249	0	0.0543973
Prupe.1G162500	3.77947	4.14091	3.61259	3.31281	4.39044	3.64672	5.04922	3.27257	4.71876	4.61426	6.41247	6.48965	6.71795	7.76581	4.88458	5.32746	5.09792	4.53897	4.21726	5.4339	5.05578	5.25882	5.73432	3.97451	5.37732	5.83415	4.5832	4.60547	5.90627	6.47274	3.71704	3.95718
Prupe.1G162600	0.0351124	0.0359055	0.145821	0.0408199	0.130939	0.191138	0.0382557	0.208952	0.133907	0.0325382	0.212642	0.277502	0.241435	0.25607	0.0657214	0.11103	0.0596751	0.0809118	0.0897568	0.195288	0.0315636	0.102597	0.0875538	0.0982915	0.141849	0.151763	0.0771941	0.163365	0.0799276	0.246115	0.257206	0.1647
Prupe.1G162700	0.208452	0	0	0	0	0	0	0	0	0	0	0	0.819044	0.217173	0.195085	0.219718	0	0	0	0	0.187384	0.20303	0	0	0.21053	0	0	0	0	0	0	0
Prupe.1G162800	0.183265	0.214177	0.353367	0.426111	0.34171	0.285036	0.541965	0.363534	0.349457	0.291137	0.856182	0.931111	1.92879	1.77295	1.59262	1.9593	0.222477	0.0402201	0.13385	0.145612	0.35302	0.382497	0.174087	0.146578	0.713926	0.226317	0.143895	0.182714	0.268183	0.131079	0.0319634	0.153506
Prupe.1G162900	4.91532	6.43202	5.62228	5.56903	6.75719	5.17758	5.03765	5.57749	5.32179	5.4428	3.73354	5.2674	5.15562	5.59834	4.52215	5.57613	4.1769	4.12753	4.33028	4.40187	3.03306	3.81375	3.39304	3.84804	3.78634	3.46581	3.15946	3.24626	4.07732	3.79569	4.17017	3.66356
Prupe.1G163000	9.54169	7.94893	7.87939	9.20822	11.6089	7.72101	10.3156	7.60018	8.78109	7.98867	7.40719	5.38646	10.7117	9.25002	9.13668	7.53333	8.64047	6.87642	8.821	10.3035	10.0345	8.97058	10.5336	8.76598	10.6414	7.72275	7.41089	6.55626	9.05703	9.00109	8.81559	9.97953
Prupe.1G163100	2.2405	2.52022	1.86095	1.4977	1.82768	2.38847	2.19697	2.27774	2.13614	2.23197	2.17098	1.82606	1.92573	1.92575	2.04441	1.83024	2.99867	2.32332	1.57502	1.86918	2.16511	2.18223	2.65371	1.88158	2.54569	2.42098	2.77072	1.82424	1.91255	2.63611	1.84637	2.16757
Prupe.1G163200	19.8246	15.9588	17.3976	19.9651	30.389	17.7291	28.1572	19.3979	22.8594	17.9849	17.5494	18.3495	22.0122	17.7531	18.8654	13.6729	20.1193	17.4818	25.161	25.7137	26.0644	27.6075	29.8789	19.7121	28.7114	24.9166	21.1506	19.3356	26.7766	30.2024	19.2364	24.1274
Prupe.1G163300	26.4433	23.8022	34.606	29.2691	37.8647	27.4391	52.7043	32.3521	36.0812	26.9992	28.2886	27.5314	35.6186	35.5506	41.6412	44.0619	27.3821	18.4265	32.5839	27.4895	31.5282	25.7556	40.9311	22.68	46.6971	37.2138	26.979	26.3375	32.5299	32.0281	27.5476	26.9241
Prupe.1G163400	1.60661	1.84826	0.834025	0.93388	1.68504	0.728812	1.75043	0.597552	1.34029	1.48882	0.729727	0.396794	1.9727	1.67382	0.751789	0	0.170656	0	0.171122	0	0.361057	0.195602	0	0.187393	1.21696	0.651006	0	0	0	0	0.490365	0
Prupe.1G163500	123.017	143.215	118.31	77.1051	176.413	103.968	173.822	92.2669	150.524	112.038	83.4432	66.7534	142.098	95.5422	122.94	122.499	144.014	90.0821	119.079	143.867	153.601	117.904	181.423	76.9722	156.019	174.228	80.6287	115.191	149.729	166.561	120.261	128.534
Prupe.1G163600	0.156835	0.14434	0.179117	0.0911645	0.248565	0.0853751	0.222138	0.186664	0.164482	0.145337	0.132972	0.154939	0.169464	0.245095	0.366945	0.297561	0.146602	0.204797	0.200457	0.224302	0.0986888	0.229134	0.273751	0.175614	0.348476	0.254202	0.0862	0.218909	0.160654	0.298385	0.134033	0.183915
Prupe.1G163700	0.685035	0.741715	0.376536	0.374771	0.601078	0.511833	1.02442	0.719402	0.70435	0.709497	0.813453	0.875796	1.31942	0.923605	0.791954	0.722059	0	0.0309524	0.0114453	0	0	0.0392481	0	0.0501345	0.0135659	0	0.0147651	0	0	0	0.0327976	0
Prupe.1G163800	0.39072	0.399546	0.620426	0.54775	1.2642	0.635994	1.35222	0.501504	0.405389	0.372725	0.515001	0.715227	0.824045	1.17331	1.12926	1.34453	0.781231	0.63555	1.20442	1.28743	1.47723	1.51104	1.56648	0.482541	1.45079	0.943724	0.492658	0.628237	0.784774	1.34633	0.855828	0.76813
Prupe.1G163900	0	0	0	0	0.225773	0	0.263851	0	0	0	0.293322	0	0	0	0	0	0	0	0.206353	0	0	0.235873	0	0	0	0	0	0	0	0.242496	0	0
Prupe.1G164000	1.55693	1.51524	1.61648	1.51043	2.1322	1.48075	1.90689	1.78915	1.57654	1.44279	1.48261	1.71844	2.42589	2.58413	1.8691	1.8448	1.98	1.88872	2.36052	2.4485	2.19106	2.66684	2.37398	1.80347	2.15805	2.36688	2.14816	1.73602	2.45643	2.68796	2.0188	1.92649
Prupe.1G164100	10.8146	11.0589	11.2282	10.5724	11.228	8.4738	13.3895	10.97	14.2946	7.51632	9.82408	9.71258	15.9347	12.8035	11.5013	11.9172	14.6204	11.7052	14.2414	12.3031	16.5709	10.7727	12.8704	10.7793	14.1495	9.82663	14.3195	9.43433	12.5886	14.7669	13.2032	12.9701
Prupe.1G164200	12.1603	11.7758	12.6558	12.2634	14.5876	10.3947	12.2912	12.7003	14.1361	11.0516	12.3863	13.4317	17.9895	13.4323	14.7535	12.2616	13.3215	11.884	12.8086	13.4102	13.6707	13.8418	14.6618	11.2376	15.0929	14.4696	13.3027	13.1219	16.4418	18.1622	13.0217	12.9198
Prupe.1G164300	0	0	0	1.00761	0.202007	0	0.236078	0.214909	0.826347	0	0.262446	0.21406	0.638531	0	0.405571	0	0.184129	0	0	0.688645	0.584342	0.211045	0.720399	0.404375	0	0	0	0	0.246619	0.867879	0	0
Prupe.1G164400	0	0	0	0	0	0	0	0	0	0	0	0	0	0	0	0	0	0	0	0	0	0	0	0	0	0	0	0	0	0	0	0
Prupe.1G164500	0	0	0	0	0	0	0	0	0	0	0	0	0	0	0	0	0	0	0	0	0	0	0	0	0	0	0	0	0	0	0	0
Prupe.1G164600	427.192	417.401	272.429	275.907	267.992	365.607	244.063	344.196	423.916	480.03	387.184	419.514	289.981	319.417	260.525	331.711	361.472	447.373	210.583	229.648	264.283	289.063	285.124	441.666	300.718	325.005	328.898	348.585	271.636	249.771	343.262	333.4
Prupe.1G164700	0	0	0.0965961	0	0.260213	0	0	0	0.0887039	0	0.112688	0.0919128	0	0	0	0.196133	0	0	0	0	0.167269	0	0.0773309	0	0	0.402128	0	0.108218	0	0	0	0.109102
Prupe.1G164800	128.569	144.741	196.954	197.537	210.35	170.847	283.769	235.062	171.993	162.48	146.054	117.965	168.834	165.959	159.955	186.765	119.674	122.467	177.738	153.924	167.547	168.448	180.042	151.9	200.374	211.45	141.525	142.001	141.059	149.514	125.373	118.332
Prupe.1G164900	15.0587	14.8045	19.6941	20.0864	17.7334	19.5107	18.9397	15.8789	17.8836	15.5216	15.6794	15.2942	16.2972	14.4226	14.1919	13.3107	15.5354	16.2343	16.4782	17.9261	16.3866	16.108	17.3474	16.8125	15.4756	13.0173	15.6239	16.1021	16.6582	17.4068	15.6754	16.3576
Prupe.1G165000	7.87829	8.41271	7.07932	5.85197	12.2716	6.7429	10.6497	7.85537	8.40201	6.87429	6.90759	9.54625	9.99878	8.44033	9.05648	9.97959	9.77552	7.94726	9.90912	12.0761	14.4524	11.4897	14.7307	8.11899	15.5193	11.9934	9.10465	8.95285	10.6015	14.5768	9.72051	9.71275
Prupe.1G165100	433.813	487.031	412.658	428.359	417.088	508.932	439.615	478.954	409.912	479.992	422.455	363.251	351.488	373.012	361.456	402.059	421.652	533.223	417.184	391.003	411.231	441.253	436.523	473.228	374.463	413.941	407.449	432.723	347.58	347.018	423.737	436.094
Prupe.1G165200	739.082	847.944	596.407	684.437	436.379	755.302	541.1	810.202	743.355	988.881	855.497	745.074	610.565	709.425	546.258	578.52	686.992	1061.05	513.611	471.707	409.741	533.854	530.943	836.448	510.933	589.514	675.473	702.294	477.986	466.224	624.081	663.013
Prupe.1G165300	0.202638	0.234844	0.126233	0.172756	0.390426	0.20836	0.367964	0.133988	0.399277	0.062594	0.0981749	0.173496	0.14597	0.211116	0.113786	0.142393	0.309953	0.207534	0.32231	0.343475	0.425034	0.328946	0.426684	0.189084	0.436603	0.43792	0.415797	0.487113	0.292139	0.63578	0.197916	0.45941
Prupe.1G165400	65.368	71.7293	85.618	80.2317	90.1229	78.3529	72.5894	70.1949	57.1693	51.8388	61.3602	65.1985	85.3259	90.6291	86.7054	113.422	75.5238	75.3159	99.4022	106.172	98.6512	92.0735	77.2146	75.5409	67.7969	65.3358	71.7171	70.0384	82.269	83.8332	94.2324	91.9854
Prupe.1G165500	6.53265	6.81938	8.79603	7.51542	9.04024	7.13076	8.45197	8.26778	7.07175	7.50409	10.7147	12.0334	12.1989	11.875	11.1767	12.1576	7.19929	6.8473	8.0307	6.9206	8.80859	6.85982	6.56099	6.88941	8.38464	7.38973	7.33057	7.51935	7.93868	8.27892	7.26935	6.8227
Prupe.1G165600	7.39854	9.27403	9.16823	13.5954	7.78752	8.01165	8.06085	9.46845	5.91617	9.95244	6.07048	9.66683	10.0808	10.4432	11.3912	11.5718	0.202809	0.366644	0.406724	0.189627	0.214541	0.232455	0.396741	0.445398	0.482082	0	0	0.832807	0.271638	0.238981	0	0.27987
Prupe.1G165700	2.68861	4.19274	4.98968	3.24285	3.79114	4.23827	2.67298	3.69994	2.01865	2.08663	1.70965	1.92567	1.35351	3.11621	2.20167	4.42799	2.22758	3.74313	3.89459	4.1389	1.90328	4.84455	2.68165	3.10461	1.5953	2.39677	2.36434	2.73637	4.32237	4.37482	6.35973	5.59626
Prupe.1G165800	0	0	0	0	0.0312679	0	0	0	0	0	0	0	0	0	0	0	0	0	0	0	0	0	0	0	0	0	0	0	0	0	0	0
Prupe.1G165900	0	0	0	0	0	0	0	0	0	0	0	0	0	0.0372162	0	0	0	0	0	0	0	0	0	0	0	0	0	0	0	0	0	0
Prupe.1G166000	0	0	0	0	0	0	0	0	0	0	0	0	0	0	0	0	0	0	0	0	0	0	0	0	0	0	0	0	0	0	0	0
Prupe.1G166100	0.0757136	0.154848	0.157218	0	0.0705864	0	0.206229	0.0750946	0.0360933	0.105244	0.0917051	0	0.0743729	0	0	0.0399028	0.0643393	0.0290786	0.0322574	0.0601575	0.0340306	0	0.0629314	0.0353247	0.19117	0.122718	0.0832276	0	0	0.0379074	0	0.0443932
Prupe.1G166200	0.168038	0.652967	0.558286	0.586057	0.90862	0.54884	0.366161	0.266663	0.256336	0.373724	0.366353	0.597621	0.330125	0.525204	0.566143	1.6295	0.428382	0.387221	0.773191	0.747672	0.906326	0.818336	0.474875	0.282237	0.577023	0.581034	0.554143	0.273637	0.573766	1.04323	0.492366	0.275872
Prupe.1G166300	0.202888	0.414941	0.421294	0.314489	0.0630495	0.153395	0.368417	0.167691	0.257915	0.250684	0.491479	0.46768	0.631101	0.457981	0.569631	1.03362	0.114939	0.259737	0.288131	0.214937	0.212779	0.329351	0.112424	0.252423	0.443971	0.255768	0.148682	0.117995	0.153947	0.270878	0.206416	0.198265
Prupe.1G166400	0	0.295433	0	0	0	0	0.31477	0	0.550898	0	0	0	0	0	0	0	0	0	0	0	0.259707	0.281393	0	0	0	0	0	0.67209	0	0	0	0
Prupe.1G166500	1.57586	1.31602	1.82701	1.92361	2.47306	1.52504	1.88862	1.45878	1.75286	1.6307	1.24065	1.66059	1.49636	1.61442	1.89266	1.93786	2.20955	1.47272	2.14844	2.81719	2.80956	2.04649	1.70276	1.27439	1.98945	2.01497	1.67451	2.04682	2.39145	2.15655	1.82772	1.29356
Prupe.1G166600	13.2449	15.7545	17.7504	15.535	21.7647	19.8258	17.7706	17.3856	14.6889	13.2937	9.94913	10.8716	16.3305	17.3205	13.3887	20.0919	13.2256	12.8907	19.0889	19.642	22.152	20.4416	17.0523	14.9262	15.6395	16.2228	11.4056	14.0345	13.5093	13.4987	15.8824	15.8083
Prupe.1G166700	1.22632	1.22416	1.42479	1.62932	1.49714	1.56294	1.14523	1.01358	1.3919	1.32582	0.84876	1.09611	1.0612	1.06469	1.09303	1.53881	1.41427	1.25595	1.76644	1.64713	1.31235	0.995352	1.43186	1.58022	1.47445	1.4513	1.5085	2.03772	1.39576	1.60804	1.42588	0.924465
Prupe.1G166800	27.2019	31.3567	29.4404	30.6015	25.0012	27.7208	26.4039	30.5223	28.2925	32.8973	31.5495	28.1216	26.3424	30.4011	25.4061	28.4404	27.365	30.7296	25.473	26.5906	27.6636	25.4775	28.4105	29.4847	31.5801	32.6589	27.0624	29.9783	27.0825	28.2288	28.1111	28.5477
Prupe.1G166900	0.235253	0	0.977	0	0.219322	0	0.512626	0	0.224294	0	0	0.232408	0.462175	0.245095	0	0.495935	1.39938	0.180703	0.601371	0.747672	0.211476	0.458268	0.58661	0.439035	0.475195	0.508405	1.0344	0.273637	0.267757	0.471135	0.287214	0
Prupe.1G167000	0.098609	0.151255	0.307141	0.057319	0.32176	0.223662	0.0537183	0.195606	0	0.0913797	0.0597182	0.0974166	0.096863	0.205469	0.369142	0.207877	0.16759	0.151488	0.168048	0.195872	0.221607	0.192089	0.163923	0.230034	0.298775	0.26638	0.0541976	0.114698	0.112234	0	0.0601945	0
Prupe.1G167100	35.5356	57.1663	49.3428	43.3271	42.5562	42.594	37.615	34.8153	42.4191	41.3638	37.9671	34.2496	51.7919	54.48	46.3702	74.7601	45.9095	45.6037	48.9889	44.762	35.4501	40.5206	31.6975	44.7508	34.8685	38.3979	36.0452	40.4934	33.2113	37.3188	36.8591	35.9118
Prupe.1G167200	0.133884	0	0.139004	0	0.124817	0	0	0	0	0.248137	0	0.396794	0	0	0	0.14112	0.113771	0.205678	0	0	0	0	0.111281	0.124929	0	0	0	0.311456	0	0	0.163455	0.314001
Prupe.1G167300	91.6936	97.2044	177.196	158.37	149.181	126.201	136.664	141.333	115.85	98.0887	202.769	202.63	317.017	362.553	335.253	388.739	94.8005	82.0853	154.023	137.301	130.458	129.271	116.577	109.264	176.404	156.967	145.548	153.644	151.499	145.18	122.127	107.731
Prupe.1G167400	5.63759	4.97605	6.53094	5.76061	7.93906	7.94143	6.40089	7.0041	7.80786	6.84656	4.49231	5.92117	4.60509	4.72968	4.60962	5.34806	5.24452	4.35315	5.4611	7.54408	7.7084	6.79146	7.54666	8.38914	6.65273	6.21994	4.53366	4.6247	5.20077	5.55599	5.97715	6.08907
Prupe.1G167500	12.5295	10.3916	11.8028	11.8658	20.0305	11.5094	20.6835	11.696	14.5223	10.4312	10.3877	11.0541	11.2765	11.3085	13.0846	13.8422	13.513	8.42328	16.8232	18.1713	21.0205	17.5984	19.3247	10.5243	24.271	18.3895	13.552	12.0019	14.7182	15.2522	11.8612	11.8642
Prupe.1G167600	0.0446279	0.045636	0.0926694	0.0518822	0.0416058	0.0404896	0	0.132789	0.170196	0.124068	0.0540538	0.0440883	0	0	0.0417661	0.0470399	0.303389	0.137119	0.228162	0.177294	0.320939	0.217336	0.185468	0.0832858	0.135218	0.0964453	0.245285	0.155728	0.304765	0.3575	0.21794	0.209334
Prupe.1G167700	0	0	0	0	0	0	0	0	0	0	0	0	0	0	0	0	0	0	0	0	0	0	0	0	0	0	0	0	0	0	0	0
Prupe.1G167800	0	0	0	0	0	0	0	0	0.0481613	0	0	0	0	0.210511	0	0	0	0	0	0	0	0	0	0	0	0	0	0	0	0	0	0
Prupe.1G167900	0	0	0	0	0	0	0	0	0	0	0	0	0	0	0	0	0	0	0	0	0	0	0	0	0	0	0	0	0	0	0	0
Prupe.1G168000	4.23334	3.50646	4.57106	4.03561	3.23627	4.53213	3.92047	4.74457	4.6012	4.35451	3.74305	3.34572	3.82571	4.8074	4.91272	4.64063	4.24491	4.19473	5.19436	5.21352	3.5391	4.70049	3.6594	5.21425	3.80523	3.97967	3.39703	4.53013	4.33643	4.36617	5.47847	5.21249
Prupe.1G168100	2.45946	1.31218	3.66375	4.35103	1.99384	2.42543	2.91265	3.60601	3.16051	3.36918	2.0723	3.06356	2.94111	4.67909	3.90296	2.81781	5.17952	2.79268	5.28477	4.58799	4.1334	3.74947	4.26626	6.18641	5.61594	5.89287	6.58255	3.73141	4.6249	5.03257	6.65813	4.89046
Prupe.1G168200	8.51442	7.23483	9.27065	7.88472	10.235	8.14542	10.3133	7.88827	9.95534	9.33711	7.6533	10.4601	7.11749	8.71813	7.78575	10.9547	9.51578	7.64575	8.93889	10.2348	10.8777	9.88502	11.4773	11.0637	11.0879	12.3373	9.76168	9.42121	8.05256	9.06323	9.44188	7.43833
Prupe.1G168300	0	0	0	0	0	0	0	0	0	0	0	0	0	0	0	0	0	0	0	0	0	0	0	0	0	0	0	0	0	0	0	0
Prupe.1G168400	0	0.0184848	0	0.0210149	0.0168524	0.0164003	0.0196947	0.0179287	0.0689378	0.0335026	0.0437889	0.0178579	0.0177564	0	0.0169173	0	0	0.013885	0.0154028	0	0.0162495	0.0352127	0.0300496	0.0337349	0.0182567	0	0	0	0	0.0181007	0	0
Prupe.1G168500	13.8713	13.3117	11.2075	13.0663	11.2906	14.4727	18.4069	19.7549	19.9733	19.8418	13.4193	12.2454	12.4727	12.7841	10.9513	10.6846	12.9964	13.8513	11.0316	11.1626	10.535	13.9782	16.8508	20.8921	16.2367	18.1016	13.8404	13.7971	12.185	11.2543	12.3756	12.8462
Prupe.1G168600	0	0	0	0	0	0	0	0	0	0	0	0	0	0	0	0	0	0.0311557	0	0	0	0	0	0	0	0	0	0	0	0	0	0
Prupe.1G168700	0	0	0	0	0	0	0	0	0	0	0	0	0	0	0	0	0	0	0	0	0	0	0	0	0	0	0	0	0	0	0	0
Prupe.1G168800	0	0	0	0	0	0	0	0	0	0	0	0	0	0	0	0	0	0	0	0	0	0	0	0	0	0	0	0	0	0	0	0
Prupe.1G168900	0	0	0	0	0	0	0	0	0	0	0	0	0	0	0	0	0	0	0	0	0	0	0	0	0	0	0	0	0	0	0	0
Prupe.1G169000	0	0	0	0.335869	1.07737	0.262117	0	0	0	0	0	0.285414	0	0	0.540761	0.304522	0.49101	0.665748	0	0.229548	0.519415	0.844179	0	0	0.583573	0	0	0	0	0	0	0.33879
Prupe.1G169100	80.1891	57.184	75.301	65.6154	108.955	68.1923	141.156	82.1812	85.3121	57.2828	75.3324	68.054	111.189	76.8619	98.4401	65.3016	69.6744	46.5225	76.3931	64.5949	89.6614	74.5579	105.927	54.8656	88.7264	73.237	58.117	56.9394	96.0432	88.2113	75.6369	72.7722
Prupe.1G169200	0	0.141808	0.215968	0.725477	0	0.125816	0.0377724	0.171927	0.0991616	0.289145	2.56147	2.60297	0.885429	1.04746	0.908478	3.91006	0	0.0266299	0	0.0275458	0	0	0.0576319	0	0.0350144	0	0	0.161302	0	0.0347152	0	0.0813097
Prupe.1G169300	0.520033	0.992655	0.75589	0.926999	0.323211	0.78635	0.679904	0.550167	0.528862	0.481908	0.713852	0.95899	0.27244	0.54179	0.486685	0.877022	0.412449	1.38476	0.502197	0.523371	0.12466	0.506507	0.403423	0.970499	0.315129	0.52446	0.838409	0.403254	0.631344	0.347152	0.973503	0.691132
Prupe.1G169400	4.35031	3.99036	1.78341	1.62794	3.55093	3.32014	4.88215	4.75919	5.78537	6.07302	3.86706	5.21996	2.42092	2.54821	2.25409	2.18448	5.02952	4.15904	2.59321	4.62845	4.43093	4.14624	5.49365	5.59247	8.33477	5.58842	5.58248	4.53889	3.40009	5.40309	4.46777	4.4884
Prupe.1G169500	0	0	0	0	0	0	0	0	0	0	0	0	0	0	0	0	0	0	0	0	0	0	0	0	0	0	0	0	0	0	0	0
Prupe.1G169600	0	0	0	0	0	0.0858658	0	0	0	0	0	0	0	0	0	0	0	0	0	0	0	0	0	0	0	0	0	0	0	0	0	0
Prupe.1G169700	78.1328	79.7159	60.0873	62.7363	123.704	132.585	398.207	330.598	216.759	198.056	72.8957	62.6164	59.4676	65.2941	48.6743	46.204	80.9426	91.138	86.0595	81.9414	138.821	159.586	326.286	278.195	194.975	233.628	64.3989	88.1937	77.2644	71.06	96.0409	109.615
Prupe.1G169800	0	0	0	0	0	0	0	0	0.0792959	0	0	0	0	0	0	0	0	0	0	0	0	0	0	0	0	0	0	0	0	0	0	0
Prupe.1G169900	0	0	0	0	0	0	0	0	0	0	0	0	0	0	0	0	0	0	0	0	0	0	0	0	0	0	0	0	0	0	0	0
Prupe.1G170000	0	0	0	0	0	0	0	0	0	0	0	0	0	0	0	0	0	0	0	0	0	0	0	0	0	0	0	0	0	0	0	0
Prupe.1G170100	6.85812	6.97104	7.37623	6.87485	6.54684	7.15363	7.24835	8.39056	8.1831	9.09536	6.6652	6.20721	5.64752	6.11821	7.34073	4.9779	5.93253	5.39405	5.28387	5.77535	5.13133	4.99981	5.59791	7.7406	6.42876	5.99055	6.22962	5.39767	5.88933	4.89345	6.81864	6.6457
Prupe.1G170200	4.29416	3.52121	4.41633	5.18056	3.8523	3.96947	3.95031	3.93762	4.42243	4.37353	4.90673	4.04213	3.85998	4.15727	5.26992	3.18118	3.45972	3.00283	3.34835	3.23486	2.71303	3.0974	3.283	3.47772	3.76415	3.45815	5.00978	3.25133	4.03448	4.01594	4.17926	4.27551
Prupe.1G170300	37.2662	35.0462	29.421	32.9435	34.0946	39.6315	32.7381	36.3252	40.4239	39.142	27.7817	27.0967	23.2138	27.0162	29.3222	29.4743	27.3061	29.5696	27.6539	28.7599	28.7415	31.2456	27.5973	34.1749	26.7837	31.1398	24.2144	24.3785	25.437	19.6485	34.074	32.9793
Prupe.1G170400	0	0	0	0	0	0	0	0	0	0	0	0	0	0	0	0	0	0	0	0	0	0	0	0.125953	0	0	0	0	0	0	0	0
Prupe.1G170500	20.6749	20.8851	14.5712	14.2352	29.7831	16.308	28.9739	17.5476	23.274	18.3736	18.4057	25.3877	23.7013	20.9674	18.541	21.6599	27.6274	18.8954	21.7636	28.2141	30.9332	26.2685	29.4237	19.2334	33.9771	31.8056	24.6077	24.8334	29.3742	32.4292	21.734	19.5135
Prupe.1G170600	0	1.34717	0.34195	1.14867	0.921152	0.298813	0.358838	0.326662	0.942036	1.22083	0.398917	0.650743	0.647045	0.343133	0.308234	1.38862	0.839628	0.252984	0.561279	0.261685	0.296067	0.641576	1.36876	0.921974	2.32846	1.06765	0	0	0.37486	0.989383	0.402099	0
Prupe.1G170700	0	0	0	0	0	0	0	0	0	0	0	0	0	0	0	0	0	0	0	0	0	0	0	0	0	0	0	0	0	0	0	0
Prupe.1G170800	0.641599	1.31218	0	0	2.09353	0.67912	3.84469	3.49995	2.24294	3.36918	0.388556	0.10564	0.315119	1.11407	0.400303	1.69069	0	0	0	0	0	0	0	0	0	0	0	0	0	0	0	0
Prupe.1G170900	0	0.0751772	0.0763281	0.170933	0	0.200098	0.240293	0	0.0700919	0	0.089044	0.0726276	0	0.0765923	0.0688021	0.15498	0.0624723	0.0564697	0	0.0584119	0.198259	0	0	0	0	0.238315	0	0	0.0836742	0.220844	0.0897542	0.08621
Prupe.1G171000	159.11	175.882	202.607	217.883	194.542	173.761	200.633	196.061	144.545	155.615	183.862	198.77	203.939	218.94	206.903	193.154	116.273	138.222	197.504	203.778	166.775	172.645	143.013	141.018	186.274	197.595	189.525	199.911	195.324	189.787	174.291	155.641
Prupe.1G171100	0	0	0	0	0	0	0	0	0	0	0	0	0	0	0	0	0	0	0	0	0	0	0	0	0	0	0	0	0	0	0	0
Prupe.1G171200	2.82044	2.85313	4.37671	4.0193	2.96872	4.42992	4.36157	3.75992	3.90346	3.76592	1.24891	1.67779	1.40014	1.80098	1.7881	1.18276	2.80907	4.2164	4.54812	4.43371	2.45359	3.39693	2.01659	3.76374	2.48099	3.57194	3.00033	4.4447	2.45074	2.97604	3.92472	2.06269
Prupe.1G171300	6.57248	5.37675	8.30234	6.87675	10.1102	6.65869	9.22954	5.17878	6.61444	5.07553	4.68794	4.5451	5.41595	5.24971	6.04849	5.58065	7.75709	5.77769	9.83172	10.2411	11.6523	7.89522	8.34608	5.41737	8.14997	7.89098	6.06076	6.15834	7.18967	8.44595	7.13258	6.89374
Prupe.1G171400	0	0	0	0.175638	0	0.13707	0	0	0	0	0.18299	0.149253	0	0	0.141392	0.159245	0	0.232096	0.128734	0	0	0.14715	0.251148	0	0	0.163249	0.49822	0	0.171954	0.302563	0	0.177166
Prupe.1G171500	0.0545288	0.223042	0.0566143	0	0.0508362	0	0	0	0	0.0505312	0	0	0.107127	0.17043	0.0510321	0.28738	0.0926742	0.125654	0.0929271	0.216627	0	0	0	0.0508816	0	0.235684	0	0	0	0.109203	0	0
Prupe.1G171600	0	0	0	0	0	0	0	0	0	0	0	0	0	0	0	0	0	0	0	0	0	0	0	0	0	0	0	0	0	0	0	0
Prupe.1G171700	0	0	0	0.0744924	0	0	0	0	0	0	0	0	0	0	0	0	0	0	0	0	0	0	0	0	0.0647153	0	0	0	0	0	0	0
Prupe.1G171800	3.37537	2.19648	2.76109	5.23205	6.00752	3.52636	4.45762	2.23185	4.87596	4.36012	3.22107	2.52618	3.61702	2.87721	2.96747	3.98904	3.47672	3.06409	6.36233	5.36374	5.9765	7.1729	5.78109	3.53137	5.16516	4.31039	5.95905	2.85534	4.65665	4.30166	3.87114	7.43655
Prupe.1G171900	0	0	0	0	0	0	0	0	0	0.133863	0	0.142707	0	0	0	0	0.122753	0.110958	0	0	0.129854	0	0.240133	0	0	0	0	0	0	0	0	0
Prupe.1G172000	20.5151	18.7797	21.5623	21.4972	22.0973	20.1274	23.0406	22.3545	24.1177	19.3158	21.2327	20.367	22.736	20.6618	20.5489	20.744	20.2921	18.8087	21.1665	22.2895	20.3517	21.6076	19.9742	23.8401	23.1722	22.8509	20.9105	21.8027	20.8448	21.9863	22.8227	23.3156
Prupe.1G172100	70.6003	66.4656	60.7371	72.566	64.4092	80.7336	72.8121	81.4964	75.8422	83.2709	72.0167	70.1464	70.0616	72.0447	68.9638	58.5627	63.7596	73.3589	57.9251	57.9905	58.0068	65.2988	66.7026	79.9124	68.9586	73.0873	69.8087	69.9773	69.8074	68.5614	74.9579	75.3955
Prupe.1G172200	0	0	0	0	0	0	0	0	0	0	0	0	0	0	0	0	0	0	0	0	0	0	0	0	0	0	0	0	0	0	0	0
Prupe.1G172300	0	0	0	0	0	0	0	0	0	0	0	0	0	0	0	0	0	0	0	0	0	0	0	0	0	0	0	0	0	0	0	0
Prupe.1G172400	0.238118	0.166603	0.0780708	0.160266	0.221993	0.102333	0.136544	0.161591	0.215077	0.360025	0.182154	0.148571	0.110795	0.117511	0.175932	0.0528394	0.244945	0.231036	0.0961095	0.229024	0.13519	0.170892	0.218751	0.187108	0.354407	0.20313	0.165315	0.218659	0.156905	0.175689	0.244809	0.293928
Prupe.1G172500	0	0	0	0	0	0	0	0	0	0	0	0	0	0	0	0	0	0	0	0	0	0	0	0	0	0	0	0	0	0	0	0
Prupe.1G172600	41.3257	43.0735	63.6063	66.1958	61.6488	46.9379	49.7663	35.1768	31.8351	29.4139	25.6988	26.0466	49.7856	50.9366	38.3562	32.7069	49.6188	40.176	77.2607	80.1326	63.0995	57.1213	55.8377	43.5775	44.0356	35.281	27.6689	32.1228	52.9595	51.4057	51.9117	46.9935
Prupe.1G172700	10.1545	9.50878	16.9988	12.4683	12.4451	11.3866	11.4986	10.8636	11.4763	9.46287	7.877	11.8351	10.5911	12.9567	9.12955	11.0039	10.0833	8.06278	13.7565	12.8274	12.9743	10.3349	12.4705	10.2737	14.6345	15.5956	12.1656	13.2711	12.921	12.7957	11.8401	9.43253
Prupe.1G172800	467.526	452.563	311.501	332.619	214.158	371.535	250.358	393.089	472.071	535.115	456.317	550.755	343.387	386.754	264.663	359.002	413.182	494.959	247.745	287.113	264.739	317.68	308.491	509.284	325.473	325.466	365.655	366.963	299.497	275.066	330.698	343.282
Prupe.1G172900	35.1573	40.6291	42.0653	44.9745	47.1542	54.6638	57.2432	75.7025	55.0767	68.0663	37.0423	41.8335	44.5485	59.6399	58.0996	75.3546	35.2066	44.2722	40.6482	41.8489	46.2898	54.483	60.3991	77.441	47.2555	56.7719	31.7503	39.0692	40.6099	28.0063	44.6777	35.4036
Prupe.1G173000	0	0	0	0	0	0	0	0	0	0	0	0	0	0	0	0	0	0	0	0	0	0	0	0	0	0	0	0	0	0	0	0
Prupe.1G173100	18.4939	17.5303	11.8956	13.7766	14.7687	12.2667	15.9751	13.6414	17.2578	15.2604	16.0043	19.2408	12.5332	8.53356	11.0789	6.26483	22.3525	17.4033	12.002	16.9676	16.9007	14.5084	17.7091	18.0934	19.4596	15.2465	19.5599	18.8546	20.9094	24.4579	17.6612	17.583
Prupe.1G173200	0	0	0	0	0	0	0	0	0	0	0	0	0	0	0	0	0	0	0	0	0	0	0	0	0	0	0	0	0	0	0	0
Prupe.1G173300	26.9499	25.4879	25.2907	21.7064	46.1131	33.9339	52.8524	30.4805	34.1836	23.9255	24.3101	21.8287	32.2352	32.669	32.2168	34.5585	31.3026	23.5371	34.8389	35.1832	42.2417	37.5316	50.7901	27.5092	44.933	46.5287	28.2169	28.7145	35.6897	35.9613	31.4844	32.4062
Prupe.1G173400	9.71734	8.57256	8.37302	9.93109	9.59766	8.23813	10.0449	9.5194	10.1	9.33708	10.3226	9.44246	10.582	10.0824	10.3614	9.1721	9.40816	9.03952	9.50171	9.28714	8.57411	8.55305	11.1718	9.51332	10.4779	10.5861	11.0538	10.4922	9.79079	11.9835	9.33531	10.9982
Prupe.1G173500	0	0	0	0	0	0	0	0	0	0	0	0	0	0	0	0	0	0	0	0	0	0	0	0	0	0	0	0	0	0	0	0
Prupe.1G173600	0	0	0	0	0.189538	0.184452	0	0.403286	0.193834	0	0	0.803386	0	1.9063	0.951338	0.857172	0.172763	0	0	0	0	0	0	0	0	0	0	0	0	0	0	0
Prupe.1G173700	0	0	0	0	0.0370834	0	0	0	0	0	0	0	0	0	0	0	0	0	0	0	0	0	0	0	0	0	0	0	0	0	0	0
Prupe.1G173800	0.542892	0.370103	0.187885	0.631139	0.674837	0.985098	0.591491	0.538453	0.345068	0.838484	0.876741	0.715102	1.24432	0.942674	0.169359	0.572233	1.07645	0.556009	0.616791	1.15027	0.650696	0.352514	0.752064	0.16886	1.0966	0.782161	0.795693	0.420979	0.617902	0.181206	0.883734	0.424419
Prupe.1G173900	705.796	688.164	429.308	477.596	383.19	606.124	361.698	548.434	647.404	762.591	650.36	652.827	527.796	611.046	443.616	515.199	590.976	752.628	366.235	401.85	391.64	453.313	440.013	681.685	446.461	463.983	540.911	538.064	481.227	448.417	565.515	553.865
Prupe.1G174000	0	0	0	0	0	0.0884062	0	0.193291	0	0	0	0	0	0	0	0	0	0	0	0	0	0	0	0	0	0	0	0	0	0	0	0
Prupe.1G174100	43.2634	39.364	35.1635	29.414	48.3472	30.054	40.6649	28.125	36.1023	26.1985	29.6421	28.0703	33.3527	26.1218	28.6497	28.1135	42.855	29.2394	44.6996	44.3806	46.2069	41.7766	39.8522	24.4616	43.3774	38.7872	36.4447	37.5341	40.4654	41.0622	34.6898	34.0567
Prupe.1G174200	21.3002	21.7814	18.8729	20.8732	16.9467	21.4498	21.992	23.8913	21.5839	23.459	19.3155	21.1528	17.3081	19.2867	16.177	19.6303	14.8783	20.3872	15.204	16.4809	15.9395	14.7722	17.8896	22.8933	17.3452	18.3163	19.2462	19.7167	14.7236	14.7402	19.878	17.9161
Prupe.1G174300	0.404116	0.309933	0.104893	0.234902	0.470937	0.183321	0.550365	0.501015	0.577936	0.374489	0	0.0998072	0.09924	0.315767	0.472751	0.106489	0	0	0.688686	0.321086	0.363272	0.492006	0.58781	0.377086	0.408143	0.9825	0.222111	0.235025	0.344964	0.404655	0.493373	0.118473
Prupe.1G174400	60.7059	57.6818	79.0048	69.8334	105.275	64.5128	90.1913	63.4727	61.6219	48.9284	44.8621	48.4388	51.5516	44.0619	64.8085	61.1902	64.7984	48.9936	95.1794	91.7023	106.04	91.2747	103.826	55.4076	102.042	81.0772	56.7559	61.1053	67.1608	73.6458	71.0692	62.8491
[truncated: 25,129 more rows]
