# Supplementary material for: Dynamic transcriptomes of resistant and susceptible peach lines after infestation by green peach aphids (Myzus persicae Sülzer) reveal defence responses controlled by the Rm3 locus
Source: BMC Genomics. 2018 Nov 28;19:846. doi: 10.1186/s12864-018-5215-7 (PMC6264056; doi:10.1186/s12864-018-5215-7)
Supplement: Supplementary file 3 — RNA-seq data for sixteen aphid feeding time points after analysis by DESeq R. (XLSX 17265 kb) [file 12864_2018_5215_MOESM3_ESM.xlsx]

## Sheet: Sheet2
Additional file 3. RNA-seq data for sixteen aphid feeding time points after analysis by DESeq R.
FC = fold change, P value determined by t-test, FDR = false discovery rate
Blank spaces for a given time point indicate insufficient reads to conduct the data analysis
Gene ID	log2 FC R3h/R0h	P value R3h/R0h	FDR R3h/R0h		log2 FC R6h/R0h	P value R6h/R0h	FDR R6h/R0h		log2 FC R9h/R0h	P value R9h/R0h	FDR R9h/R0h		log2 FC R12h/R0h	P value R12h/R0h	FDR R12h/R0h		log2 FC R24h/R0h	P value R24h/R0h	FDR R24h/R0h		log2 FC R48h/R0h	P value R48h/R0h	FDR R48h/R0h		log2 FC R72h/R0h	P value R72h/R0h	FDR R72h/R0h		log2 FC S3h/S0h	P value S3h/S0h	FDR S3h/S0h		log2 FC S6h/S0h	P value S6h/S0h	FDR S6h/S0h		log2 FC S9h/S0h	P value S9h/S0h	FDR S9h/S0h		log2 FC S12h/S0h	P value S12h/S0h	FDR S12h/S0h		log2 FC S24h/S0h	P value S24h/S0h	FDR S24h/S0h		log2 FC S48h/S0h
Prupe.1G000100_v2.0.a1	-0.20451	0.27359	0.64642		0.019191	0.94568	1		-0.061259	0.82148	1		0.034072	0.87957	1		0.12326	0.56462	0.92057		0.0058669	0.98867	1		-0.36728	0.158	0.41718		-0.13348	0.52915	0.92918		-0.065175	0.76535	1		0.039084	0.91205	1		-0.046443	0.8402	1		-0.15058	0.49547	1		-0.12285
Prupe.1G000200_v2.0.a1	0.16588	1	1		0.11465	1	1		0.25516	1	1		1.4838	0.37678	0.98059		-0.76882	0.84419	1		0.74085	0.77762	0.9792		-0.56391	0.9607	1		0.14774	1	1		0.046996	1	1		-0.41063	0.84297	1		0.3672	0.84171	1		0.0009931	1	1		-0.24797
Prupe.1G000300_v2.0.a1	-0.36085	0.088884	0.31796		-0.038862	0.8917	1		-0.22562	0.42418	1		-0.055811	0.80512	1		-0.032477	0.89807	1		-0.16765	0.46609	0.78628		-0.38217	0.17724	0.44849		-0.090394	0.7121	1		0.13898	0.56985	0.93759		0.044229	0.89912	1		-0.038427	0.87052	1		-0.0074095	0.99955	1		0.017822
Prupe.1G000400_v2.0.a1	0.23322	0.20167	0.54113		0.3682	0.15462	0.78282		0.31468	0.23086	0.88388		0.13959	0.51231	1		0.41715	0.023883	0.12036		0.66985	0.0009205	0.007608		0.85138	0.00051555	0.0051835		0.14972	0.50315	0.91483		0.22812	0.31975	0.76525		0.088581	0.79379	1		0.054568	0.81097	1		-0.024036	0.92009	1		0.05541
Prupe.1G000500_v2.0.a1	-0.43331	0.0066136	0.046608		-0.085542	0.7314	1		0.15758	0.67981	1		0.59144	0.22702	0.8376		-0.13184	0.39088	0.79328		-1.1906	2.0691e-09	6.8722e-08		-1.5565	7.2719e-10	4.0412e-08		-1.1949	0.092876	0.45402		-0.5999	0.37053	0.80713		0.40027	0.63274	1		-0.16934	0.71955	0.99304		-0.33091	0.54291	1		-0.74946
Prupe.1G000600_v2.0.a1	-0.11066	0.51032	0.87303		-0.068214	0.7813	1		-0.072832	0.76569	1		0.10771	0.57621	1		0.069711	0.62935	0.95613		0.093901	0.61865	0.89939		-0.057159	0.79737	0.99138		-0.21275	0.3277	0.78681		-0.16137	0.47801	0.88682		-0.09485	0.77447	1		-0.05113	0.83197	1		0.10943	0.58911	1		-0.0029754
Prupe.1G000700_v2.0.a1	-0.091438	0.59447	0.92743		-0.075432	0.75979	1		0.060192	0.81862	1		0.29917	0.12352	0.64001		-0.0011812	0.97405	1		0.0031168	0.99267	1		-0.13577	0.56358	0.86223		0.095745	0.61098	0.96728		0.13642	0.50704	0.90388		0.063177	0.8315	1		0.28045	0.18375	0.58097		0.081286	0.68192	1		0.11056
Prupe.1G000800_v2.0.a1	-0.052697	0.73469	0.99417		-0.028509	0.9085	1		-0.074796	0.77535	1		-0.071973	0.71129	1		0.11452	0.43788	0.83044		0.0324	0.86491	1		0.378	0.15174	0.40527		0.090217	0.64063	0.98134		0.099139	0.6389	0.96832		0.031754	0.91241	1		-0.013366	0.95521	1		-0.067516	0.74259	1		-0.053796
Prupe.1G000900_v2.0.a1	0.64679	0.20075	0.53985		0.43298	0.45228	1		0.79962	0.13955	0.72966		0.40828	0.43905	1		0.70864	0.14296	0.44093		0.17697	0.77337	0.97865		0.68984	0.22912	0.52468		-0.16125	0.67939	0.99974		0.1999	0.65342	0.9746		0.025226	0.97491	1		-0.49459	0.29192	0.71333		-0.51847	0.28114	1		-0.41925
Prupe.1G001000_v2.0.a1	-0.23749	0.097291	0.3374		-0.066947	0.76629	1		-0.082166	0.70982	1		-0.014336	0.93709	1		0.063309	0.65628	0.96658		0.078191	0.64939	0.91978		-0.10877	0.60472	0.89213		-0.19773	0.33053	0.79008		-0.053707	0.81704	1		-0.069466	0.8605	1		0.057922	0.74443	0.99754		-0.11709	0.56272	1		0.027502
Prupe.1G001100_v2.0.a1	-0.05219	0.73343	0.99417		-0.19634	0.3998	1		-0.0054732	0.98594	1		0.31922	0.071382	0.47287		-0.0017992	0.99528	1		-0.23954	0.17558	0.44267		-0.45625	0.075669	0.25259		-0.38714	0.050441	0.32806		-0.44825	0.029404	0.2258		0.11958	0.74171	1		-0.069005	0.73179	0.99754		0.041357	0.85308	1		-0.010968
Prupe.1G001200_v2.0.a1	0.19356	0.18709	0.51534		0.11708	0.61974	1		0.19462	0.42724	1		-0.094287	0.61108	1		0.31682	0.037863	0.17282		0.44703	0.010992	0.058112		0.65805	0.0025408	0.019088		0.13216	0.50654	0.91503		0.071578	0.72869	0.9977		0.077385	0.80084	1		0.17329	0.40154	0.81497		0.05569	0.78772	1		0.22684
Prupe.1G001300_v2.0.a1	0.011937	0.89872	1		-0.056861	0.80457	1		0.12123	0.59989	1		0.11268	0.50627	1		0.41366	0.0041254	0.028677		0.35927	0.031955	0.13285		0.42712	0.040901	0.16105		-0.12695	0.496	0.90857		0.05663	0.79199	1		0.091132	0.78045	1		0.19589	0.33826	0.75943		0.029752	0.89965	1		-0.057388
Prupe.1G001400_v2.0.a1
Prupe.1G001500_v2.0.a1	0.81807	0.29624	0.67278		0.79969	0.33714	0.97502		0.43858	0.68164	1		-0.016893	1	1		-1.8734	0.15395	0.46345		-0.79263	0.46097	0.78108		-0.74734	0.55111	0.85224		0.55023	0.45172	0.88089		0.88088	0.20983	0.64344		0.66322	0.40228	1		0.45367	0.61745	0.94773		-0.055308	1	1		-0.57107
Prupe.1G001600_v2.0.a1	-0.14647	0.83999	1		0.58799	0.28606	0.93775		0.39936	0.49942	1		0.20034	0.74317	1		-1.1224	0.10477	0.36139		-0.97113	0.12949	0.36271		0.10498	0.89512	1		0.99625	0.029115	0.23919		0.60279	0.23738	0.67829		0.7232	0.19547	1		0.63651	0.25333	0.67314		-0.24401	0.74447	1		0.15653
Prupe.1G001700_v2.0.a1	1.1063	0.80112	1		0.38662	1	1		-1.1594	0.98345	1		1.3879	0.69897	1		-0.76346	1	1		-1.046	0.98644	1		0.90023	0.90154	1		1.6566	0.56909	0.94242		0.27622	1	1		0.1095	1	1		1.3051	0.77554	1						2.559
Prupe.1G001800_v2.0.a1	0.36871	0.42496	0.80653		0.62439	0.18778	0.83288		0.894	0.0496	0.42939		0.4322	0.33771	0.95014		0.10441	0.82763	1		0.64462	0.13151	0.36641		0.76133	0.11799	0.34216		0.73239	0.075442	0.41015		0.44303	0.28656	0.73238		0.38606	0.41193	1		0.75014	0.073002	0.36023		0.27146	0.53913	1		0.62773
Prupe.1G001900_v2.0.a1
Prupe.1G002100_v2.0.a1	0.058527	0.70861	0.98526		0.23063	0.34086	0.978		0.38819	0.41012	1		0.12825	0.63262	1		-0.37957	0.029389	0.14152		-0.42476	0.074394	0.24892		-0.34561	0.14866	0.40029		0.28516	0.27975	0.74362		0.47419	0.12495	0.50414		0.36252	0.34216	1		0.54304	0.069398	0.34837		0.0045446	0.95678	1		0.18694
Prupe.1G002200_v2.0.a1	2.7252	0.37873	0.76305		3.7195	0.21712	0.87181		3.6625	0.099865	0.6232		2.5937	0.40361	0.99401		2.0714	0.62518	0.95318		3.1294	0.2111	0.49665		1.9123	0.74316	0.96934		0.11999	0.92988	1		0.12996	0.93599	1		-0.24184	0.95373	1		1.0457	0.23375	0.64817		0.63105	0.51825	1		0.17008
Prupe.1G002300_v2.0.a1	0.17275	0.56819	0.91132		0.1378	0.69062	1		-0.23681	0.51365	1		0.25488	0.38238	0.98165		0.12397	0.66158	0.96922		0.091389	0.76723	0.97865		-0.18164	0.61987	0.90432		0.18248	0.47442	0.89558		0.0071623	0.95396	1		-0.027764	0.97653	1		0.31947	0.25036	0.6694		-0.062768	0.85794	1		0.24714
Prupe.1G002400_v2.0.a1	-0.29757	0.1195	0.38582		-0.062761	0.81558	1		-0.013538	0.98284	1		0.21869	0.29102	0.90824		-0.10683	0.61573	0.94925		-0.4141	0.055095	0.20103		-0.50094	0.055371	0.20127		-0.21984	0.33216	0.79148		-0.029573	0.9052	1		0.18253	0.56889	1		-0.050928	0.83327	1		0.040867	0.86581	1		-0.22856
Prupe.1G002500_v2.0.a1	-0.23761	0.16357	0.47162		0.27659	0.2234	0.87733		0.021583	0.98035	1		0.18085	0.37438	0.97857		0.6265	2.5717e-05	0.00034031		0.094413	0.54502	0.8527		0.40667	0.054865	0.20008		0.15797	0.39287	0.84263		0.019026	0.90141	1		-0.19712	0.6714	1		0.41448	0.20791	0.61762		-0.11919	0.50891	1		0.13827
Prupe.1G002600_v2.0.a1	-1.8363	0.26437	0.63274		-1.0851	0.46691	1		-0.051072	0.99252	1		0.69271	0.3812	0.98165		-1.5912	0.33087	0.73214		-2.7566	0.15582	0.40911		-0.45061	0.70358	0.94796		1.338	0.13819	0.54846		0.26484	0.87505	1		0.24034	0.90012	1		1.7985	0.040753	0.25713		1.8314	0.032948	0.75037		0.30771
Prupe.1G002700_v2.0.a1	-0.77963	5.5697e-08	2.0745e-06		-0.81893	0.00017018	0.0090488		-1.126	6.006e-07	4.6196e-05		-1.3905	2.629e-14	3.4307e-12		-1.0428	3.8881e-08	8.3508e-07		-0.7254	0.00017025	0.0017717		-0.92179	0.0023593	0.018007		-0.32089	0.2551	0.71357		-0.54631	0.059667	0.34204		-1.2011	0.0009848	0.066875		-0.99037	0.0019768	0.031965		-0.32107	0.26415	1		-0.29371
Prupe.1G002800_v2.0.a1	0.31398	0.0397	0.1816		0.33397	0.18062	0.82383		0.2514	0.45262	1		-0.096006	0.60866	1		0.16894	0.29031	0.68164		0.39303	0.030961	0.12967		0.35584	0.10921	0.32424		0.36572	0.067506	0.38482		0.49307	0.018465	0.16859		0.23141	0.44023	1		0.22021	0.29238	0.71333		0.15106	0.44663	1		0.38413
Prupe.1G002900_v2.0.a1	-0.97428	0.021495	0.11558		-0.66459	0.3514	0.98343		-0.72174	0.30605	0.95904		-0.52627	0.2121	0.81847		0.0089009	0.91889	1		0.3972	0.29427	0.61074		0.89342	0.15202	0.40596		-0.92085	0.0078563	0.1069		-0.89197	0.035688	0.25338		-0.47298	0.44434	1		-0.55028	0.099256	0.42585		0.29306	0.27877	1		-1.0967
Prupe.1G003000_v2.0.a1	-0.94742	8.5787e-11	5.5385e-09		-1.2274	1.6369e-08	3.0087e-06		-1.6858	1.9609e-13	4.3334e-11		-1.8726	5.1095e-30	1.925e-27		-2.0766	5.6093e-28	5.4412e-26		-1.4176	3.6828e-19	4.3997e-17		-0.84077	9.3669e-05	0.0012787		-0.8479	5.3735e-06	0.00050739		-1.3041	2.6971e-10	3.9095e-08		-1.8807	2.0561e-09	8.5771e-07		-2.3899	2.6244e-22	1.3033e-19		-1.3774	1.2076e-10	1.0785e-07		-1.2655
Prupe.1G003100_v2.0.a1	-0.46532	0.0034402	0.027724		-0.38371	0.18209	0.82582		-0.44724	0.14384	0.74078		0.024852	0.89754	1		-0.21931	0.13848	0.43222		-0.81267	2.0674e-05	0.00027729		-0.85496	3.7111e-05	0.00058081		-0.72197	0.0022642	0.044791		-0.58664	0.01898	0.17167		-0.075128	0.81319	1		-0.54699	0.014299	0.12976		-0.25349	0.23059	1		-0.59866
Prupe.1G003200_v2.0.a1	-0.077003	0.6876	0.97358		0.11565	0.76168	1		0.25831	0.48304	1		0.013027	0.96239	1		0.048673	0.71042	0.99228		-0.015367	0.95149	1		-0.025431	0.91119	1		0.29703	0.1393	0.54998		0.24813	0.24027	0.68248		0.1507	0.66477	1		0.54881	0.027914	0.19985		0.13013	0.54437	1		0.33586
Prupe.1G003300_v2.0.a1	0.037175	0.75246	0.99701		-0.26691	0.22565	0.88163		-0.14411	0.55853	1		-0.036661	0.83607	1		0.31984	0.021027	0.10849		0.42192	0.024912	0.10926		0.47402	0.020862	0.097945		-0.32256	0.075205	0.40936		-0.38263	0.048321	0.30289		-0.22788	0.43396	1		-0.26196	0.16602	0.55418		-0.017583	0.88851	1		-0.21115
Prupe.1G003400_v2.0.a1	-0.2129	0.63867	0.95017		-0.5759	0.24341	0.89918		-0.8768	0.16828	0.78708		-0.63428	0.19238	0.78531		-0.48632	0.32366	0.72331		-0.39217	0.47432	0.79423		0.07609	0.88631	1		-0.93729	0.026744	0.22805		-0.60032	0.16046	0.56813		-0.41553	0.38137	1		-0.52183	0.23418	0.64865		-0.59513	0.18838	1		-1.1341
Prupe.1G003600_v2.0.a1	0.30677	0.074955	0.28341		0.27698	0.26901	0.92384		0.40843	0.11317	0.66139		0.18196	0.42266	1		0.42129	0.01593	0.086584		1.0266	5.7958e-08	1.4437e-06		1.2076	0.00088513	0.0081852		0.21255	0.31441	0.77522		0.14231	0.53287	0.91486		-0.10391	0.72988	1		-0.068624	0.74212	0.99754		-0.074025	0.71821	1		-0.11173
Prupe.1G003700_v2.0.a1	-1.4526	0.47311	0.84592		0.087091	1	1		-0.28475	0.95327	1		-1.81	0.36262	0.97021		-2.1057	0.31382	0.71062		0.23777	0.94372	1		0.80521	0.59604	0.88499		-1.8547	0.28903	0.75472		-0.91798	0.57895	0.94311		-3.4462	0.14976	1		-3.2406	0.19648	0.59986		-0.67798	0.72634	1		-2.9894
Prupe.1G003800_v2.0.a1	-0.22101	0.73562	0.99417		-0.32291	0.63321	1		0.1547	0.8174	1		-0.19882	0.77108	1		0.3778	0.54797	0.91402		-0.38711	0.538	0.8479		-0.035511	0.98413	1		-0.58055	0.53162	0.9308		-0.70001	0.48407	0.89085		-0.30801	0.69412	1		-0.91722	0.37254	0.78953		-0.52163	0.56048	1		-0.61477
Prupe.1G003900_v2.0.a1	0.31091	0.19542	0.53018		0.029032	0.93293	1		-0.092242	0.81648	1		-0.30837	0.26692	0.88405		-0.65931	0.015774	0.085896		0.11972	0.67833	0.9342		0.4087	0.288	0.60195		0.4093	0.11949	0.51224		0.064526	0.8972	1		0.11884	0.77347	1		-0.28993	0.31646	0.73729		-0.088171	0.75051	1		-0.020658
Prupe.1G004000_v2.0.a1	0.21168	0.34464	0.72674		-0.24597	0.41417	1		-0.32672	0.30352	0.95584		-0.092633	0.72262	1		-0.045078	0.85585	1		-0.4684	0.067085	0.23127		-0.45555	0.12643	0.35911		0.016896	0.96989	1		-0.18965	0.44694	0.87024		-0.0092212	0.94122	1		-0.53465	0.051707	0.29428		-0.42045	0.10952	1		-0.56329
Prupe.1G004100_v2.0.a1	-1.9621	0.6848	0.9722		-0.20705	1	1		-0.46661	0.97168	1		0.3485	0.97208	1		0.84106	0.72448	0.99817		-0.052521	1	1		-0.12547	1	1		-0.48195	0.99771	1		0.73298	0.78926	1		0.2967	0.98817	1		-0.24576	1	1		-1.5709	0.7778	1		0.50543
Prupe.1G004200_v2.0.a1	-2.0445	1.924e-10	1.1645e-08		-1.2553	0.00027862	0.013465		-1.2581	0.00035677	0.012204		-0.26186	0.33437	0.94738		-0.15132	0.5279	0.90108		-1.5776	4.2122e-07	8.7515e-06		-1.9316	4.1074e-07	1.2084e-05		-1.1629	0.00056728	0.016174		-0.76488	0.016629	0.15737		-0.13184	0.74209	1		0.012182	0.94207	1		0.32694	0.27095	1		-0.061481
Prupe.1G004300_v2.0.a1	0.026204	1	1		-0.21904	1	1																		-0.19028	1	1
Prupe.1G004400_v2.0.a1	-0.097411	0.56348	0.90732		-0.13548	0.59109	1		0.076835	0.77753	1		0.080107	0.69478	1		0.011058	0.9787	1		-0.098471	0.62817	0.90638		-0.51981	0.036926	0.14963		-0.025442	0.91208	1		-0.034653	0.89695	1		0.12236	0.70239	1		0.18283	0.40844	0.81708		0.059914	0.76508	1		-0.085152
Prupe.1G004500_v2.0.a1	0.03295	0.84077	1		0.034108	0.89286	1		0.083008	0.75816	1		-0.0079311	0.9713	1		0.26727	0.11421	0.38147		0.30325	0.10077	0.30477		0.28233	0.2187	0.51078		0.060429	0.78112	1		0.030182	0.88355	1		-0.066096	0.85493	1		0.10611	0.60758	0.94553		0.26488	0.18673	1		0.13851
Prupe.1G004600_v2.0.a1	1.1835	0.97604	1		1.3934	0.87857	1		1.543	0.84336	1		2.1069	0.60119	1		0.24731	1	1		-0.060884	1	1		0.88662	1	1		0.79643	0.85309	1		2.0343	0.41439	0.84313		1.0325	0.72758	1		0.23313	1	1		-0.091933	1	1		0.38273
Prupe.1G004700_v2.0.a1	0.069813	0.65355	0.95765		0.27267	0.43704	1		-0.00028196	0.9598	1		-0.30386	0.10449	0.58915		0.5501	0.0057432	0.03786		0.51281	0.0040228	0.025694		0.45635	0.041249	0.16204		0.17482	0.35719	0.81093		0.13524	0.49643	0.89775		-0.20547	0.64051	1		0.12297	0.52671	0.90234		0.15427	0.40868	1		0.31964
Prupe.1G004800_v2.0.a1	-0.056413	0.65713	0.95997		-0.24454	0.26128	0.91707		-0.47438	0.03735	0.36326		-0.54904	0.00083404	0.017425		0.37811	0.0049539	0.033504		0.42212	0.024766	0.10888		0.35658	0.076648	0.25449		-0.28962	0.12179	0.5175		-0.44799	0.023227	0.19484		-0.43059	0.15851	1		-0.34071	0.078692	0.37475		0.10728	0.55724	1		-0.083422
Prupe.1G004900_v2.0.a1	0.13138	0.42726	0.80893		0.36274	0.21694	0.87181		0.20569	0.52615	1		0.0096161	0.97825	1		-0.50663	0.007642	0.047775		-0.61345	0.020982	0.096163		-0.44693	0.047973	0.18165		0.59828	0.0028555	0.052897		0.64745	0.035471	0.25263		0.34381	0.4171	1		0.396	0.095206	0.41581		-0.17334	0.56333	1		0.050359
Prupe.1G005000_v2.0.a1	0.10767	0.40919	0.79179		0.056292	0.79628	1		0.025208	0.89622	1		0.034133	0.83873	1		-0.036194	0.7211	0.99817		-0.11122	0.49549	0.81092		-0.17836	0.38244	0.71241		-0.17527	0.335	0.79335		-0.058159	0.74739	1		0.025659	0.96089	1		-0.17862	0.34069	0.76151		-0.10885	0.52822	1		-0.21982
Prupe.1G005100_v2.0.a1	0.19224	0.4523	0.82812		0.31542	0.31517	0.95762		0.70262	0.18308	0.81311		0.32412	0.22888	0.84092		0.21553	0.36669	0.76879		0.18598	0.49884	0.81424		0.10066	0.76066	0.97878		0.50083	0.052898	0.337		0.58124	0.027768	0.21826		0.5716	0.10118	1		0.73844	0.006598	0.076692		0.31084	0.25615	1		0.31792
Prupe.1G005200_v2.0.a1	0.16588	1	1		1.2609	0.51854	1		1.3551	0.46308	1		1.0915	0.58023	1						0.52467	0.89543	1		-0.13148	1	1
Prupe.1G005300_v2.0.a1	-0.23427	0.43447	0.81482		-0.21744	0.54996	1		-0.52318	0.15797	0.76842		-0.26974	0.39293	0.98797		-0.69307	0.033923	0.15866		-0.61557	0.058906	0.21098		-0.77534	0.049263	0.18496		-0.10598	0.75158	1		0.043147	0.90327	1		-0.090695	0.82486	1		-0.24477	0.46747	0.86661		-0.15066	0.67117	1		-0.060845
Prupe.1G005400_v2.0.a1	-0.9953	0.095737	0.33435		0.23494	0.67393	1		-0.40095	0.60074	1		-0.34014	0.53602	1		-0.37382	0.50817	0.88791		-0.08083	0.90466	1		1.3931	0.017501	0.085707		-0.38885	0.54199	0.93608		0.47916	0.40775	0.83779		0.60016	0.38696	1		-0.082575	0.93746	1		0.2504	0.70435	1		0.3999
Prupe.1G005600_v2.0.a1	-0.47188	0.0010682	0.01078		-0.18334	0.42861	1		0.23798	0.29948	0.95243		0.49362	0.004573	0.069317		-0.43418	0.13128	0.41771		-0.51384	0.003694	0.023914		-0.53828	0.29341	0.60877		-0.58228	0.0034646	0.060711		-0.33453	0.1071	0.46879		0.23874	0.45535	1		-0.11146	0.60872	0.94553		-0.33916	0.086516	1		-0.5233
Prupe.1G005700_v2.0.a1	0.3605	0.010125	0.064683		0.31309	0.17158	0.80729		0.30429	0.20497	0.8514		0.076344	0.67126	1		0.18594	0.24551	0.62233		0.43605	0.011454	0.059983		0.29049	0.17738	0.4486		0.14624	0.46386	0.88892		0.085057	0.69045	0.99248		0.16482	0.60269	1		-0.055168	0.78507	1		-0.0079889	0.96981	1		0.15749
Prupe.1G005800_v2.0.a1	-0.4551	0.066443	0.26086		-0.25336	0.40062	1		-0.27157	0.38087	1		-0.10715	0.67743	1		-0.4526	0.069407	0.2699		-0.41062	0.11156	0.32692		-0.66427	0.034563	0.14233		-0.18891	0.4773	0.89801		0.067616	0.80189	1		-0.14627	0.69478	1		-0.28755	0.29832	0.71894		-0.33515	0.22807	1		-0.24126
Prupe.1G005900_v2.0.a1	-0.48444	0.44499	0.82219		0.17198	0.79685	1		-0.33523	0.62748	1		0.13154	0.84308	1		-0.31626	0.61013	0.94539		-1.1489	0.081404	0.26433		-0.74042	0.30256	0.62097		0.019116	0.97768	1		-0.24162	0.65984	0.97789		-0.24254	0.66567	1		-0.12038	0.87755	1		-0.30234	0.58892	1		-0.4338
Prupe.1G006000_v2.0.a1	-1.1797	0.0074686	0.05119		-0.48355	0.2811	0.93409		-0.38925	0.40434	1		-0.092252	0.82637	1		-0.73843	0.065314	0.25817		-0.95056	0.025155	0.11008		-1.0113	0.042097	0.16438		-0.96883	0.018908	0.18398		-0.11036	0.78666	1		-0.48216	0.29145	1		-0.17855	0.69279	0.97838		-1.1109	0.015261	0.49276		-1.3164
Prupe.1G006100_v2.0.a1	-0.22698	0.25877	0.62478		0.037761	0.89574	1		0.18876	0.50003	1		0.084988	0.70344	1		-0.23382	0.28345	0.67423		-0.67281	0.0031542	0.021092		-0.23429	0.37741	0.70759		0.058844	0.78166	1		0.2459	0.2822	0.72743		0.13121	0.67121	1		0.37186	0.11051	0.44986		0.12369	0.57717	1		-0.052223
Prupe.1G006200_v2.0.a1	-1.9621	0.6848	0.9722		0.11802	1	1		-0.038642	1	1		0.36438	0.97158	1														0.060209	1	1		0.12754	1	1		0.090025	1	1		0.79221	0.9342	1		0.9881	0.86931	1		0.87553
Prupe.1G006300_v2.0.a1	-0.18343	0.31644	0.69674		0.039768	0.87883	1		-0.18759	0.45675	1		0.056813	0.78223	1		0.25081	0.13378	0.42267		0.25772	0.18574	0.45737		0.40854	0.080881	0.26483		-0.10257	0.65452	0.98839		0.015372	0.94594	1		-0.039552	0.92682	1		0.44213	0.049163	0.28629		0.27718	0.20951	1		0.32877
Prupe.1G006400_v2.0.a1	0.046955	0.73056	0.99417		0.031571	0.88952	1		-0.05821	0.82748	1		0.067891	0.691	1		0.045471	0.80557	1		-0.029727	0.86683	1		0.096377	0.64734	0.91916		-0.095468	0.61031	0.96701		-0.088902	0.64742	0.97342		0.036747	0.93605	1		-0.31873	0.11539	0.46031		-0.17725	0.3504	1		-0.14957
Prupe.1G006500_v2.0.a1	-0.3095	0.010125	0.064683		-0.29427	0.17458	0.81407		-0.21177	0.35546	0.99608		-0.039212	0.80501	1		-0.021042	0.89752	1		-0.067834	0.66457	0.9289		-0.23733	0.23226	0.52935		-0.38405	0.03793	0.27766		-0.33567	0.083521	0.41586		-0.16665	0.57547	1		-0.19989	0.29468	0.71557		-0.055882	0.76144	1		-0.10886
Prupe.1G006600_v2.0.a1	-0.11185	0.74473	0.99429		-0.093802	0.74569	1		-0.26755	0.46971	1		0.12105	0.75283	1		-0.37672	0.13308	0.42109		-0.35782	0.13771	0.37733		-0.76891	0.0099387	0.055438		-0.033448	0.97962	1		0.15167	0.61622	0.95698		0.01725	0.91901	1		0.12451	0.76791	1		-0.015718	0.98164	1		0.10582
Prupe.1G006700_v2.0.a1	-0.67943	1.0683e-08	4.5226e-07		-0.63828	0.006049	0.12978		-0.76628	0.00077317	0.022627		-0.18683	0.24418	0.85806		-0.19667	0.14942	0.45441		-0.52889	0.0007281	0.0061904		-0.77798	7.1183e-05	0.001008		-0.78772	1.9351e-05	0.0013392		-0.61634	0.0013492	0.027404		-0.31857	0.26952	1		-0.72162	0.00015073	0.0042592		-0.46237	0.0093936	0.37543		-0.72119
Prupe.1G006800_v2.0.a1					-0.19814	1	1		1.471	0.84551	1						1.05	0.98773	1		-0.083328	1	1		1.4647	0.87395	1		-0.013869	1	1		0.052716	1	1		0.012128	1	1		0.094028	1	1						0.14799
Prupe.1G006900_v2.0.a1	-0.19705	0.47296	0.84592		-0.019375	0.96246	1		0.17451	0.5956	1		0.14141	0.59782	1		0.071241	0.71729	0.99706		-0.37152	0.18541	0.45694		-0.11579	0.71559	0.95495		0.1182	0.69461	1		0.17339	0.5645	0.93605		0.135	0.74711	1		-0.22244	0.46698	0.86606		-0.41111	0.16299	1		-0.65379
Prupe.1G007000_v2.0.a1	-0.28781	0.099867	0.34374		-0.32858	0.19576	0.8394		-0.43331	0.10073	0.62634		-0.42759	0.037049	0.31366		-0.16833	0.36985	0.7721		0.068264	0.7323	0.97215		0.022532	0.92838	1		-0.28937	0.17372	0.60172		-0.38257	0.091504	0.43492		-0.57101	0.083655	1		-0.24426	0.29795	0.71828		0.25521	0.2051	1		-0.069756
Prupe.1G007100_v2.0.a1	-0.04783	0.87644	1		0.092033	0.77603	1		-0.01155	0.97838	1		-0.18955	0.50302	1		0.039434	0.82095	1		-0.015822	0.97061	1		0.38045	0.21454	0.50471		0.062809	0.81162	1		0.067214	0.79056	1		0.080201	0.81422	1		0.040639	0.86347	1		0.089779	0.72545	1		0.24949
Prupe.1G007200_v2.0.a1	0.18101	0.71672	0.98938		0.37111	0.46784	1		0.14327	0.8207	1		-0.16227	0.77347	1		0.29482	0.56543	0.92057		0.11639	0.82708	0.99848		0.17233	0.79079	0.99019		0.48491	0.26981	0.73154		0.60296	0.17398	0.58996		0.04238	0.95584	1		0.66602	0.15439	0.53685		0.48116	0.3062	1		0.84811
Prupe.1G007300_v2.0.a1	0.16007	1	1		0.37989	1	1		-1.0101	0.98358	1		0.34624	1	1		2.1562	0.29186	0.68418		0.5191	1	1		0.86254	0.90221	1
Prupe.1G007400_v2.0.a1	0.20892	0.67363	0.96915		0.10036	0.81166	1		0.35317	0.63261	1		0.56341	0.075021	0.48649		0.39341	0.22195	0.5864		-0.59733	0.17923	0.44736		0.49323	0.20879	0.49716		0.13277	0.52106	0.92311		-0.031229	0.88939	1		0.32087	0.62067	1		0.19986	0.278	0.70027		0.71002	0.015406	0.49313		0.15321
Prupe.1G007500_v2.0.a1	-0.04333	0.94191	1		0.099645	0.81945	1		0.094704	0.8485	1		0.037459	0.92859	1		0.36276	0.41585	0.81349		-0.0029452	1	1		0.44664	0.27427	0.58583		-0.026417	0.87433	1		-0.10827	0.66225	0.9788		-0.35032	0.32917	1		0.055338	0.90774	1		-0.26085	0.32716	1		-0.069786
Prupe.1G007700_v2.0.a1	-0.55805	0.00502	0.037408		-0.32785	0.21645	0.87145		-0.41103	0.13371	0.71449		-0.099917	0.64903	1		-0.20315	0.2705	0.65893		-0.79912	0.00035721	0.0033794		-1.3337	4.4932e-05	0.00067986		-0.02893	0.9743	1		-0.089289	0.7532	1		0.0080493	0.95866	1		0.035778	0.86256	1		0.11322	0.57232	1		-0.020869
Prupe.1G007800_v2.0.a1	-0.41833	0.50883	0.87182		-0.49822	0.43933	1		-0.27977	0.66901	1		-0.22233	0.71784	1		0.33512	0.50205	0.88296		-0.11147	0.87023	1		-0.3568	0.60749	0.89431
Prupe.1G007900_v2.0.a1	-0.47471	0.91664	1		-0.45219	0.91019	1		-1.1013	0.71406	1		0.65947	0.73211	1		1.1059	0.42533	0.81977		0.16524	1	1		-0.68071	0.84223	1
Prupe.1G008000_v2.0.a1	0.044198	0.78716	1		0.18067	0.46367	1		0.17165	0.51788	1		0.24174	0.26307	0.88223		-0.09072	0.64659	0.96299		-0.13503	0.48881	0.80735		-0.26182	0.28313	0.59615		0.17396	0.36405	0.81917		0.1087	0.6058	0.95196		0.076854	0.79777	1		0.17569	0.40309	0.81501		-0.035305	0.89007	1		-0.023153
Prupe.1G008100_v2.0.a1	0.4174	0.5092	0.87206		0.78225	0.26448	0.91944		0.73208	0.26223	0.92097		0.81092	0.31973	0.93447		0.23664	0.75183	1		-0.14445	0.87608	1		0.35068	0.64572	0.91788		0.87582	0.11634	0.50605		0.9781	0.082667	0.41433		0.42877	0.5419	1		0.88959	0.16098	0.54629		0.17616	0.85161	1		0.90839
Prupe.1G008200_v2.0.a1	0.14384	0.67207	0.96804		0.21827	0.55288	1		-0.023432	0.95006	1		-0.16004	0.63778	1		-0.25337	0.47889	0.86566		-0.018076	0.97842	1		0.28134	0.44501	0.77088		0.4121	0.17103	0.59797		0.090422	0.80111	1		-0.32251	0.45387	1		-0.30909	0.38308	0.79895		-0.061484	0.87338	1		0.14352
Prupe.1G008300_v2.0.a1	0.45609	0.5002	0.86556		0.25783	0.74964	1		0.6801	0.32218	0.97283		0.36265	0.60269	1		1.7861	0.00021999	0.0023003		2.0117	1.9803e-05	0.00026741		0.95288	0.16835	0.43447		0.76217	0.30923	0.76954		1.1479	0.10305	0.45992		0.93048	0.24001	1		0.53609	0.56964	0.92366		0.4665	0.6417	1		0.93568
Prupe.1G008400_v2.0.a1	0.066534	0.951	1		-0.25832	0.80148	1		-0.43835	0.6457	1		0.027071	1	1		0.45279	0.53789	0.90704		0.13693	0.89807	1		0.50973	0.54501	0.84924		-0.016163	1	1		0.30657	0.70378	0.99537		0.52154	0.5832	1		0.28709	0.76073	1		0.40836	0.6011	1		0.58473
Prupe.1G008500_v2.0.a1	0.023075	0.82638	1		-0.030768	0.89218	1		0.0067682	0.98116	1		0.087336	0.60912	1		0.26464	0.068583	0.26757		0.21578	0.18789	0.46047		0.43369	0.045066	0.17313		0.020783	0.89919	1		0.082498	0.67278	0.98487		0.098725	0.74679	1		-0.12874	0.51584	0.89875		-0.060339	0.73807	1		-0.23955
Prupe.1G008700_v2.0.a1	0.1983	0.29803	0.67499		0.43377	0.31426	0.95693		0.26255	0.43301	1		-0.076349	0.72234	1		-0.3122	0.13259	0.42024		-0.040842	0.86166	1		-0.33983	0.2066	0.49394		0.40573	0.13601	0.54497		0.36593	0.19847	0.62693		0.23116	0.49582	1		0.12515	0.6612	0.96919		-0.03494	0.97168	1		0.3072
Prupe.1G008800_v2.0.a1	-0.21309	0.45397	0.82941		-0.24234	0.59845	1		-0.15452	0.75337	1		0.21187	0.44696	1		0.18312	0.56136	0.91896		-0.53727	0.077679	0.25621		-0.69645	0.058846	0.21042		-0.33676	0.25088	0.70857		-0.37936	0.22079	0.65737		0.020288	1	1		-0.33941	0.29203	0.71333		0.27757	0.35602	1		-0.36523
Prupe.1G008900_v2.0.a1	-0.1201	0.74811	0.99431		0.11709	0.78381	1		0.32881	0.4054	1		0.63112	0.056115	0.40935		0.20462	0.58087	0.92786		-0.37964	0.32108	0.64238		-0.092849	0.84463	1		-0.2623	0.42218	0.85733		-0.11175	0.75325	1		0.069424	0.90101	1		-0.49992	0.18112	0.57625		-0.19131	0.59946	1		-0.52896
Prupe.1G009000_v2.0.a1	-0.052775	0.7204	0.9909		-0.050101	0.8268	1		-0.13397	0.57762	1		-0.24586	0.16061	0.7248		-0.16543	0.26716	0.65356		-0.12912	0.44993	0.77132		-0.18895	0.36861	0.69826		-0.12857	0.50816	0.91573		-0.12381	0.53847	0.91841		-0.071417	0.80623	1		-0.30986	0.12827	0.48546		-0.051388	0.77914	1		-0.020953
Prupe.1G009100_v2.0.a1					1.3868	0.87798	1		0.91268	1	1										0.94279	1	1		1.4301	0.87553	1		-0.93979	0.99853	1		-0.87246	1	1
Prupe.1G009200_v2.0.a1	-0.11818	1	1		-0.39764	0.8939	1		-1.469	0.51229	1		-1.2231	0.55491	1		-0.42077	0.90676	1		0.40115	0.84272	1		1.0414	0.47296	0.79484		1.2005	0.38134	0.83305		0.88832	0.59169	0.94841		-0.24952	1	1		-0.051324	1	1		-2.2404	0.54625	1		1.0372
Prupe.1G009300_v2.0.a1	0.70761	0.34811	0.73032		-0.14188	0.926	1		0.056218	1	1		0.060985	0.99452	1		0.59207	0.56545	0.92057		0.22512	0.8231	0.99828		-0.99577	0.4154	0.74598		-0.08496	0.93979	1		0.17396	0.84946	1		-0.27941	0.73389	1		-0.91964	0.29305	0.71336		-0.013175	1	1		-0.34743
Prupe.1G009400_v2.0.a1	0.0071622	0.99453	1		0.10683	0.79534	1		0.15876	0.68838	1		0.1557	0.65494	1		0.55862	0.067109	0.26309		0.27287	0.41575	0.74153		0.11471	0.80075	0.99383		-0.10609	0.80321	1		0.12593	0.6816	0.98894		-0.20872	0.65359	1		0.03479	0.88496	1		-0.0053635	0.99477	1		-0.042545
Prupe.1G009500_v2.0.a1	0.030349	0.86395	1		-0.041543	0.86978	1		-0.080579	0.7807	1		0.020278	0.91264	1		-0.02623	0.88266	1		-0.20027	0.28621	0.59957		-0.12001	0.58499	0.87751		-0.20537	0.30549	0.76677		-0.13342	0.52226	0.90851		-0.027608	0.89782	1		-0.36132	0.089289	0.40092		-0.25356	0.21103	1		-0.43939
Prupe.1G009600_v2.0.a1	0.91494	0.11225	0.37023		0.19524	0.81402	1		0.71852	0.26331	0.92161		0.62851	0.29916	0.91683		-0.13897	0.93909	1		-0.018966	1	1		0.57713	0.42058	0.7507		0.14169	0.82378	1		-0.17438	0.76651	1		-0.43857	0.48896	1		-0.19743	0.78501	1		-0.57744	0.36773	1		-0.52465
Prupe.1G009700_v2.0.a1	2.1181	0.61965	0.93875		1.805	0.73773	1		0.93181	1	1						1.4561	0.79818	1		1.5328	0.8261	0.99828						-0.043982	1	1		0.12495	1	1		1.1929	0.55123	1						0.98245	0.68165	1		0.87322
Prupe.1G009800_v2.0.a1	-1.0242	0.0098271	0.063443		-0.4943	0.24416	0.90008		-0.69391	0.23238	0.88657		0.19241	0.58037	1		-0.34685	0.56894	0.92057		-1.2248	0.0030328	0.020418		-0.93235	0.044832	0.17245		-0.93285	0.022264	0.20399		-0.88	0.14512	0.54316		-0.13687	0.83759	1		-0.91345	0.044374	0.27112		-0.25455	0.52909	1		-1.1696
Prupe.1G009900_v2.0.a1	-0.080815	1	1		0.79916	0.47438	1		-0.12279	1	1		0.98991	0.30747	0.923		0.99159	0.28356	0.67433		-0.066811	1	1		-1.1315	0.53178	0.84186		-0.6541	0.54667	0.93841		0.24785	0.84502	1		0.20305	0.91146	1		0.61476	0.51672	0.89888		0.87597	0.31292	1		-0.1412
Prupe.1G010000_v2.0.a1					1.7967	0.73695	1														-0.057215	1	1
Prupe.1G010200_v2.0.a1	-0.2376	0.45647	0.83126		-0.63407	0.10266	0.66054		-0.29504	0.45105	1		-0.046295	0.90461	1		0.26945	0.45926	0.84858		-0.59319	0.084265	0.27057		-0.63719	0.11709	0.34048		-0.32197	0.33184	0.79123		-0.21307	0.52248	0.90851		-0.14545	0.71764	1		-0.33667	0.36095	0.77786		0.21044	0.51642	1		-0.51353
Prupe.1G010300_v2.0.a1	-0.16202	0.35809	0.73966		-0.27774	0.27301	0.92438		-0.23096	0.37963	1		-0.024361	0.90808	1		0.11326	0.54871	0.91402		-0.19284	0.33559	0.65878		-0.16659	0.48625	0.80563		-0.070548	0.75906	1		-0.20593	0.36603	0.80484		-0.24012	0.47018	1		-0.003945	1	1		0.1872	0.37549	1		-0.03117
Prupe.1G010400_v2.0.a1	-0.51568	7.244e-06	0.00014966		-0.42999	0.11679	0.70065		-0.44214	0.086178	0.57957		0.035952	0.8205	1		-0.070304	0.61267	0.9471		-0.27525	0.073107	0.24574		-0.44844	0.020602	0.097227		-0.76996	0.00095627	0.024269		-0.55856	0.012741	0.13269		-0.23721	0.39478	1		-0.57613	0.010264	0.10484		-0.40011	0.053953	0.93966		-0.54806
Prupe.1G010500_v2.0.a1	-0.13739	0.2828	0.65794		-0.29205	0.18565	0.82957		-0.26386	0.2556	0.91346		-0.12593	0.45227	1		0.072812	0.55262	0.91472		-0.019029	0.90714	1		-0.10387	0.60036	0.88912		-0.14639	0.43422	0.86792		-0.16182	0.4111	0.84046		-0.045024	0.87057	1		-0.10745	0.57955	0.93034		0.074305	0.70499	1		-0.021632
Prupe.1G010600_v2.0.a1	0.093414	0.61593	0.93782		-0.20853	0.42871	1		0.0065954	0.95068	1		-0.020532	0.93604	1		-0.00013783	0.97116	1		0.16063	0.43978	0.76179		0.19463	0.4392	0.76633		-0.030562	0.87328	1		-0.16499	0.47997	0.88815		-0.048004	0.85454	1		-0.11631	0.61377	0.94621		0.0057028	1	1		-0.032865
Prupe.1G010700_v2.0.a1	-0.40469	0.050015	0.21467		0.1552	0.57006	1		-0.020158	0.9336	1		-0.12104	0.59177	1		0.045121	0.8067	1		-0.088939	0.69615	0.94846		-0.5776	0.038411	0.15364		0.014742	0.93332	1		0.0084167	0.98698	1		0.076459	0.78381	1		-0.031958	0.90078	1		-0.17881	0.43075	1		0.071407
Prupe.1G010800_v2.0.a1	-0.34736	0.38138	0.7647		0.4011	0.3338	0.97211		0.36249	0.39333	1		0.095241	0.83576	1		0.078527	0.86424	1		-0.082141	0.85117	1		-0.56188	0.26193	0.5695		-0.037307	0.89325	1		-0.18762	0.5688	0.93759		-0.29821	0.48201	1		-0.033853	0.93177	1		0.063124	0.87686	1		0.20056
Prupe.1G010900_v2.0.a1	-0.00021533	1	1		0.21488	0.5644	1		0.17066	0.66425	1		0.26936	0.39931	0.99262		0.26813	0.34128	0.74276		-0.12963	0.70974	0.9572		-0.025385	0.94698	1		0.20771	0.48331	0.9016		0.11406	0.72575	0.99546		0.28165	0.45629	1		0.45902	0.14697	0.52287		0.35493	0.23377	1		0.19689
Prupe.1G011200_v2.0.a1	0.048198	0.80488	1		0.13764	0.54796	1		0.23316	0.31982	0.97166		-0.019807	0.91564	1		-0.077579	0.58923	0.93146		0.24355	0.32169	0.64301		-0.17085	0.69612	0.94412		-0.066288	0.73173	1		0.07496	0.68153	0.98892		0.1316	0.63749	1		0.05367	0.76161	1		0.030404	0.84292	1		0.33143
Prupe.1G011300_v2.0.a1	-0.046993	0.75802	1		-0.0026317	0.99575	1		0.019068	0.9297	1		0.10551	0.56717	1		0.18881	0.26054	0.64421		0.050682	0.78524	0.98343		0.092612	0.6877	0.93845		-0.31754	0.11742	0.50827		-0.2277	0.28028	0.72519		-0.12381	0.68762	1		-0.147	0.47808	0.87326		0.010024	0.97585	1		-0.15104
Prupe.1G011400_v2.0.a1	0.0029833	1	1		-0.029758	0.89689	1		0.24366	0.29819	0.95089		0.15037	0.3835	0.98168		0.033762	0.80044	1		0.21282	0.20853	0.4926		-0.16767	0.42764	0.7564		0.010463	0.99546	1		-0.091021	0.72641	0.99625		0.09024	0.80035	1		0.062671	0.82294	1		-0.019276	0.88644	1		0.12471
Prupe.1G011500_v2.0.a1	0.44727	0.004392	0.033534		0.31221	0.19397	0.83829		-0.10456	0.73325	1		-0.73514	0.00024206	0.0061256		-0.45549	0.0031444	0.022944		-0.014691	0.96787	1		-0.2715	0.17096	0.43845		0.55092	0.0023888	0.046504		0.49534	0.022431	0.19144		-0.024009	0.99646	1		-0.22651	0.30516	0.72579		-0.13205	0.49092	1		0.30782
Prupe.1G011600_v2.0.a1	2.5485	1.3727e-40	1.5193e-37		2.4327	5.3403e-05	0.0034919		1.0319	0.044194	0.40147		-0.082082	0.87102	1		0.71059	0.0038246	0.026938		1.674	0.00013218	0.0014126		2.3827	3.0985e-19	8.9921e-17		1.1097	6.5996e-06	0.00059427		1.1409	9.4701e-06	0.00048572		-0.33381	0.44399	1		-0.62455	0.1023	0.4331		0.55506	0.17936	1		1.0804
Prupe.1G011700_v2.0.a1	-0.28993	0.19652	0.53215		0.044116	0.86048	1		-0.23558	0.37054	1		-0.22328	0.28303	0.90078		-0.24518	0.18966	0.53065		-0.54329	0.011664	0.060896		-0.21708	0.37816	0.70826		-0.026234	0.91686	1		-0.00060194	0.98831	1		-0.084227	0.78979	1		-0.35441	0.11255	0.45449		-0.27238	0.2041	1		-0.40944
Prupe.1G011800_v2.0.a1	0.26622	0.12306	0.39368		0.22353	0.36834	0.99411		0.21994	0.37087	1		0.24187	0.22361	0.8322		0.13864	0.41803	0.81539		-0.18087	0.37197	0.69684		0.068883	0.78416	0.99019		-0.022889	0.90653	1		0.22542	0.31689	0.7628		0.22419	0.51057	1		0.21599	0.34079	0.76159		0.07586	0.7495	1		-0.21059
Prupe.1G011900_v2.0.a1	1.1601	0.97605	1		0.79145	1	1		2.2187	0.57402	1		2.3383	0.4948	1		6.1077	6.7909e-09	1.6234e-07		6.3044	5.3561e-10	1.9627e-08		6.8894	6.6863e-06	0.00013573										-1.7014	0.82152	1						0.32811	1	1		-0.33221
Prupe.1G012000_v2.0.a1	-0.61477	0.31495	0.6947		-0.42161	0.50132	1		0.2458	0.66513	1		0.4827	0.32224	0.93689		1.2268	0.0027384	0.02035		0.582	0.22149	0.5103		0.41209	0.4782	0.79986		-0.62914	0.26383	0.7241		-0.72019	0.20866	0.64216		-1.2762	0.057717	1		-0.26828	0.68737	0.97584		0.47887	0.30929	1		0.07046
Prupe.1G012100_v2.0.a1	-0.47387	0.067384	0.26335		-0.43845	0.16436	0.79599		-0.44267	0.15257	0.75822		-0.70381	0.011331	0.14019		-0.18929	0.41474	0.81261		-0.33263	0.21209	0.49766		-0.65216	0.045859	0.17542		-0.35755	0.20878	0.65293		-0.47289	0.1061	0.46691		-0.55507	0.15353	1		-0.32798	0.29988	0.7206		-0.35163	0.23595	1		-0.15419
Prupe.1G012200_v2.0.a1	0.46518	0.0556	0.23134		0.15384	0.63114	1		-0.4416	0.19531	0.83345		0.10042	0.72032	1		-0.14691	0.5897	0.93183		0.2492	0.3495	0.67189		0.56915	0.057884	0.20791		0.81705	0.0081404	0.1094		0.41887	0.26449	0.70844		0.42578	0.30541	1		0.097317	0.80624	1		0.14792	0.68409	1		0.13468
Prupe.1G012300_v2.0.a1																													0.29818	0.688	1		-0.2524	0.73081	0.99912		0.21621	0.79822	1		0.22565	0.77267	1		0.075953	0.95416	1		0.80938
Prupe.1G012500_v2.0.a1	2.2114	0.016762	0.095275		0.71054	0.64674	1		1.0191	0.45536	1		0.95185	0.46129	1		0.81895	0.53184	0.90391		1.3345	0.23809	0.53475		1.5306	0.22336	0.51684		1.1541	0.27698	0.74047		1.0218	0.33258	0.77826		1.337	0.19454	1		-0.087884	1	1		0.67116	0.62119	1		0.40547
Prupe.1G012600_v2.0.a1																																	0.27622	1	1														1.4003
Prupe.1G012700_v2.0.a1	-0.2864	0.28149	0.65693		-0.13416	0.68562	1		-0.37701	0.27677	0.93097		0.061405	0.82085	1		0.15356	0.49713	0.8789		-0.58607	0.039657	0.15683		-0.59351	0.078498	0.25893		-0.64761	0.2114	0.65609		-0.61336	0.2577	0.70211		-0.15847	0.72309	1		-0.91654	0.13843	0.50676		-0.62095	0.23233	1		-0.83321
Prupe.1G012800_v2.0.a1	-0.19193	0.38305	0.76682		-0.2528	0.51719	1		-0.46539	0.15301	0.75915		0.056375	0.86201	1		-0.12009	0.64166	0.96034		-0.73093	0.0046904	0.029287		-0.46972	0.1252	0.35644		-0.50313	0.11511	0.50399		-0.63372	0.088063	0.42753		-0.19208	0.72709	1		-0.75099	0.038153	0.24633		-0.2987	0.31316	1		-0.46738
Prupe.1G012900_v2.0.a1	0.89241	0.25778	0.62348		0.13186	0.94044	1		-0.17705	0.93087	1		0.38488	0.68393	1		-0.28789	0.88596	1		-0.062475	1	1		0.11612	0.93683	1		0.73173	0.33751	0.79519		0.732	0.34461	0.78702		-0.032681	1	1		0.10072	0.96021	1		-0.12758	0.92214	1		-0.043318
Prupe.1G013000_v2.0.a1	-0.11126	0.43447	0.81482		-0.11445	0.62045	1		-0.11323	0.66985	1		0.014606	0.9255	1		-0.14395	0.37329	0.77631		-0.28749	0.096406	0.29653		-0.0445	0.81362	1		-0.22961	0.22297	0.67155		-0.18276	0.35157	0.79334		0.017828	0.99908	1		-0.3133	0.11688	0.46291		0.029269	0.89137	1		-0.47204
Prupe.1G013100_v2.0.a1	-0.30254	0.19181	0.52408		0.3886	0.39803	1		0.40734	0.37765	1		0.50871	0.14482	0.69191		-0.0048862	0.98232	1		-0.23781	0.36784	0.69213		-0.39628	0.071275	0.24188		0.15041	0.65571	0.98869		0.42039	0.26061	0.7045		0.31167	0.43203	1		0.77331	0.0096355	0.10035		0.6331	0.045502	0.86702		0.0032367
Prupe.1G013200_v2.0.a1	-0.12436	0.55841	0.90519		0.18028	0.6127	1		0.081674	0.85561	1		0.076931	0.85724	1		-0.10427	0.60789	0.94413		0.092165	0.76405	0.97865		-0.34227	0.2432	0.54482		0.14594	0.46329	0.88858		0.27747	0.18436	0.60632		0.15795	0.58008	1		0.3231	0.098455	0.42351		0.16644	0.4142	1		0.29806
Prupe.1G013300_v2.0.a1	0.038171	0.80567	1		0.010069	0.96487	1		-0.14299	0.57088	1		0.032674	0.8523	1		-0.025664	0.85081	1		-0.030007	0.86801	1		0.043848	0.83196	1		0.0071809	1	1		-0.0033213	0.97251	1		-0.11676	0.69879	1		-0.072055	0.71801	0.99204		-0.062351	0.75063	1		-0.14819
Prupe.1G013400_v2.0.a1	0.45872	0.0089389	0.05909		0.64036	0.010801	0.19395		0.58141	0.027465	0.29898		0.44512	0.10461	0.58915		-0.083511	0.62595	0.95323		-0.39173	0.067903	0.23361		-0.4398	0.094473	0.2942		0.63004	0.0021592	0.043263		0.6879	0.026437	0.21136		0.41594	0.30718	1		0.59933	0.034659	0.23088		-0.066452	0.83022	1		0.040405
Prupe.1G013500_v2.0.a1	-0.39996	0.00075861	0.0081252		-0.43244	0.1716	0.80729		-0.56623	0.024425	0.27887		-0.018239	0.91871	1		-0.091721	0.49582	0.87719		-0.38721	0.013492	0.068349		-0.48441	0.013891	0.071862		-0.67128	0.00068877	0.018877		-0.56001	0.004484	0.066104		-0.19238	0.49411	1		-0.6698	0.0004894	0.010994		-0.43315	0.015352	0.49313		-0.72436
Prupe.1G013600_v2.0.a1	0.34483	0.036046	0.16975		0.07582	0.75913	1		0.089659	0.69815	1		0.14085	0.4704	1		-0.020781	0.85009	1		0.022648	0.91207	1		0.051532	0.80637	0.99712		0.15747	0.47603	0.8968		-0.12744	0.54681	0.92437		-0.025842	0.90829	1		-0.082579	0.68885	0.9763		0.0083057	0.99182	1		-0.023009
Prupe.1G013700_v2.0.a1	-0.12069	0.2968	0.67353		-0.419	0.051595	0.47886		-0.14661	0.54236	1		0.066307	0.67232	1		0.23124	0.093148	0.33257		0.23701	0.12685	0.35776		0.11289	0.56072	0.85978		-0.51204	0.0050607	0.079216		-0.61489	0.0014046	0.028185		-0.29482	0.30947	1		-0.13875	0.45649	0.85875		0.17206	0.3426	1		-0.0050842
Prupe.1G013800_v2.0.a1	0.42242	0.41373	0.79603		0.69271	0.20503	0.85479		0.94429	0.075769	0.5386		0.67338	0.18201	0.76706		-0.018138	1	1		-0.12382	0.87195	1		0.38886	0.54298	0.84781		0.048156	0.97494	1		0.65084	0.16002	0.56727		0.36376	0.53674	1		0.78578	0.10207	0.43256		0.31309	0.57612	1		-0.38364
Prupe.1G013900_v2.0.a1	-0.061678	0.65016	0.95565		-0.29525	0.18516	0.82904		-0.079953	0.7042	1		-0.12112	0.46407	1		-0.35181	0.013703	0.077104		-0.14651	0.49361	0.80932		-0.56356	0.007366	0.043925		-0.19081	0.33667	0.7946		-0.14708	0.48412	0.89085		-0.13085	0.70031	1		-0.0028572	0.99171	1		-0.10515	0.58246	1		0.027085
Prupe.1G014000_v2.0.a1	0.39849	0.0011261	0.011252		-0.041614	0.85073	1		-0.13188	0.55934	1		-0.24287	0.14118	0.68324		0.18136	0.20116	0.55133		0.73604	4.2116e-06	6.7544e-05		0.64858	0.0012991	0.011104		0.056415	0.75629	1		-0.24882	0.2164	0.65105		-0.31374	0.315	1		-0.28696	0.14891	0.52637		-0.098254	0.60833	1		0.021296
Prupe.1G014100_v2.0.a1	-0.20265	0.2927	0.66853		-0.0075608	0.9777	1		-0.065289	0.73807	1		-0.13712	0.41015	0.99889		-0.069342	0.74954	1		0.2393	0.5101	0.82336		-0.16067	0.45637	0.78061		0.015403	0.89562	1		0.17723	0.41321	0.84217		0.10128	0.73071	1		0.27105	0.15345	0.5348		-0.087401	0.66128	1		0.34606
Prupe.1G014200_v2.0.a1																													-0.046822	1	1		-0.94728	0.89424	1		-0.53151	1	1										0.55433
Prupe.1G014300_v2.0.a1	0.079555	0.57703	0.91676		-0.14046	0.55805	1		-0.017377	0.97609	1		0.023048	0.89369	1		0.010526	0.90186	1		0.014602	0.93736	1		0.13946	0.53283	0.84271		-0.072453	0.71766	1		-0.1878	0.36609	0.80485		0.021857	0.98274	1		-0.25231	0.23355	0.64793		-0.2442	0.2184	1		-0.30945
Prupe.1G014400_v2.0.a1	0.095247	0.55835	0.90519		0.10461	0.67085	1		-0.070909	0.76416	1		-0.13728	0.47528	1		-0.4808	0.0049072	0.033275		-0.32873	0.091466	0.28605		-0.4777	0.048375	0.1825		0.34735	0.090542	0.4492		0.33779	0.14889	0.54848		0.038178	0.87987	1		0.24331	0.25269	0.67258		0.04262	0.82782	1		-0.0060544
Prupe.1G014500_v2.0.a1																	-0.12887	1	1
Prupe.1G014600_v2.0.a1	-0.81231	0.44473	0.82204		-2.6016	0.053748	0.48876		-1.2163	0.31856	0.97067		-1.6222	0.15056	0.70446		-0.53743	0.55945	0.91776		-1.4486	0.19153	0.46632		-1.3576	0.29114	0.60554		-2.3627	0.012767	0.14548		-2.5946	0.009606	0.11054		-1.1328	0.17982	1		-1.0567	0.22778	0.6401		-0.52987	0.53711	1		-1.7007
Prupe.1G014700_v2.0.a1	1.0947	0.68387	0.9722		-0.21204	1	1		-1.7539	0.80399	1		-0.23872	1	1		0.74905	0.83404	1		-0.65517	0.98151	1		-0.67148	0.9683	1		-1.4992	0.80186	1		0.22314	1	1		0.5009	0.98973	1		0.99998	0.77902	1		-1.189	0.93113	1		0.24468
Prupe.1G014900_v2.0.a1	0.48116	0.0074437	0.051095		0.35972	0.16125	0.79061		0.043112	0.86764	1		-0.2191	0.3239	0.93832		-0.0010621	0.93906	1		0.44041	0.030731	0.12884		0.63648	0.0096021	0.054064		0.37218	0.091564	0.45123		0.11393	0.63146	0.96408		-0.041414	0.90377	1		-0.27448	0.25505	0.67555		-0.10274	0.65393	1		-0.1881
Prupe.1G015000_v2.0.a1	-0.46687	1	1		-1.7696	0.77585	1		0.38599	1	1		0.54083	0.94702	1		-0.71383	1	1		0.36073	1	1		-0.69834	0.96811	1		0.44377	0.87811	1		0.59792	0.7924	1		0.76218	0.75931	1		-0.1696	1	1		1.1837	0.55441	1		-1.1456
Prupe.1G015100_v2.0.a1	0.16372	0.4567	0.83134		0.13554	0.63501	1		0.023333	0.94802	1		-0.094627	0.69328	1		-0.35355	0.10645	0.3649		-0.61218	0.013019	0.066381		-0.67367	0.024943	0.11175		0.097948	0.71087	1		0.39124	0.12104	0.49704		0.30829	0.39352	1		-0.13478	0.62389	0.95025		-0.29861	0.25391	1		-0.25562
Prupe.1G015300_v2.0.a1	0.2138	0.1774	0.49744		0.17579	0.46308	1		0.076974	0.75416	1		-0.13137	0.48143	1		0.036689	0.81611	1		0.22514	0.21985	0.50853		0.086166	0.70508	0.9487		0.31702	0.1227	0.51959		0.28899	0.17921	0.59831		0.11567	0.70101	1		0.27367	0.20317	0.60997		0.16749	0.40797	1		0.37745
Prupe.1G015400_v2.0.a1	0.41373	0.013292	0.079724		0.18045	0.47277	1		0.062197	0.79609	1		0.12241	0.54493	1		0.89741	1.7446e-07	3.4387e-06		0.88523	3.2979e-06	5.4495e-05		0.99014	2.198e-05	0.0003667		-0.05445	0.76892	1		0.035485	0.90883	1		-0.052208	0.85997	1		-0.055989	0.7821	1		0.15132	0.51761	1		-0.075922
Prupe.1G015500_v2.0.a1	0.29993	0.063394	0.25282		0.1337	0.59157	1		0.11892	0.65126	1		-0.18551	0.35814	0.97002		0.16757	0.32154	0.72061		0.28064	0.1456	0.39059		0.37186	0.1158	0.3379		0.238	0.24355	0.70067		0.24632	0.25694	0.7015		0.092443	0.76961	1		0.19996	0.35873	0.77622		0.10918	0.6206	1		0.17215
Prupe.1G015600_v2.0.a1	0.10579	0.64333	0.95255		0.58803	0.040606	0.4262		0.10905	0.72426	1		0.20448	0.42379	1		-0.60553	0.018203	0.096601		-0.60987	0.025236	0.11032		-0.27129	0.40055	0.73184		0.41063	0.10381	0.47913		0.72647	0.0063216	0.083301		0.55174	0.11311	1		0.34653	0.32582	0.74723		-0.25642	0.38807	1		0.084047
Prupe.1G015700_v2.0.a1	-0.054825	0.76235	1		-0.3899	0.14545	0.76758		-0.40001	0.15143	0.75646		-0.17901	0.41194	1		0.17331	0.34869	0.75194		-0.80656	0.00030904	0.0029754		-0.57007	0.034782	0.14295		-0.37144	0.16443	0.58684		-0.44467	0.069724	0.37541		-0.302	0.36016	1		-0.63795	0.01208	0.11645		-0.055809	0.85035	1		-0.0691
Prupe.1G015800_v2.0.a1	-0.94096	0.0085234	0.056909		-0.50698	0.19077	0.83533		-0.63342	0.10566	0.63972		-0.55926	0.10777	0.59793		0.20035	0.56349	0.9205		-0.57661	0.097195	0.29825		0.16436	0.86464	1		0.024575	0.98903	1		0.12393	0.76036	1		0.097326	0.86604	1		0.17984	0.67454	0.97424		0.58787	0.14836	1		0.12383
Prupe.1G015900_v2.0.a1	0.27521	0.1615	0.46791		-0.050478	0.84342	1		-0.27161	0.30719	0.96021		-0.20594	0.30314	0.92003		0.081604	0.77382	1		0.17368	0.41456	0.74009		0.16057	0.47356	0.79525		0.023432	0.94988	1		-0.22711	0.30516	0.74994		-0.43266	0.17545	1		-0.45261	0.044802	0.27236		7.9313e-05	0.99639	1		0.015207
Prupe.1G016000_v2.0.a1	-0.7272	6.7615e-08	2.4365e-06		-0.55696	0.105	0.66605		-0.60279	0.012798	0.18165		0.068617	0.67483	1		-0.31911	0.044913	0.19575		-0.066109	0.74426	0.97471		-0.23131	0.25304	0.5582		-0.77663	0.031968	0.25121		-0.90435	0.030275	0.23067		-0.37394	0.27653	1		-0.5158	0.13606	0.50221		-0.10841	0.68723	1		-0.40153
Prupe.1G016100_v2.0.a1	0.10064	0.84473	1		-0.15771	0.84326	1		-0.20874	0.81562	1		-0.025114	0.98227	1		0.2868	0.2664	0.65267		0.30931	0.52459	0.83721		0.6644	0.28611	0.59969		-0.76365	0.33346	0.79232		-1.2164	0.19203	0.61839		-0.17571	0.77292	1		-1.3716	0.13063	0.49079		-0.68448	0.35897	1		-1.0472
Prupe.1G016200_v2.0.a1	0.50037	0.6377	0.94959		0.70626	0.44811	1		-0.48492	0.7238	1		-0.14785	0.95154	1		0.60336	0.52277	0.8985		0.70996	0.4184	0.74406		0.70217	0.50145	0.81915		-0.11983	0.9296	1		-0.32269	0.75478	1		0.14583	0.91614	1		-0.66063	0.54858	0.91503		0.30064	0.77166	1		-0.45909
Prupe.1G016400_v2.0.a1	1.9315	0.034887	0.16578		0.86599	0.54005	1		0.31655	0.87828	1		1.4489	0.2445	0.85877		3.6662	8.586e-10	2.2596e-08		3.5583	1.0923e-08	3.1772e-07		3.4397	0.0024195	0.018353		0.53227	0.86893	1						-0.40946	1	1		0.82947	0.78006	1		0.02045	1	1
Prupe.1G016500_v2.0.a1	3.205	0.0083689	0.056055		2.2921	0.15875	0.78772		2.758	0.051183	0.43652		1.7613	0.33318	0.94721		3.9414	7.4508e-05	0.00088471		4.7033	1.796e-08	4.9474e-07		4.6346	0.00066073	0.0063838		3.2277	0.14681	0.56178		3.2541	0.15609	0.56056		2.7474	0.3342	1		4.1718	0.026239	0.1921		2.3684	0.52462	1		3.5747
Prupe.1G016600_v2.0.a1	1.7281	1.0749e-06	2.7759e-05		0.55805	0.2537	0.9094		1.5266	0.0030663	0.065961		1.8861	9.2878e-08	5.1901e-06		3.677	6.8886e-46	1.4311e-43		3.124	1.4219e-26	3.3631e-24		3.1161	0.0026438	0.019698		-0.30003	0.48671	0.90349		-0.068543	0.90519	1		0.79093	0.078423	1		1.6476	2.9742e-06	0.00014372		0.72652	0.065565	1		0.59858
Prupe.1G016700_v2.0.a1
Prupe.1G016800_v2.0.a1	-0.044292	0.82109	1		-0.22331	0.36303	0.99034		-0.2426	0.34122	0.98687		-0.0705	0.71484	1		-0.026817	0.84919	1		0.024994	0.89931	1		-0.12324	0.60278	0.89046		-0.18985	0.35822	0.81225		-0.17514	0.42619	0.85396		-0.24355	0.43877	1		-0.13156	0.56333	0.92181		0.16449	0.44764	1		-0.039856
Prupe.1G016900_v2.0.a1													-0.83285	0.93323	1		1.867	0.32276	0.72215		1.5149	0.45498	0.77547		2.2028	0.23722	0.53634						0.052716	1	1						1.094	0.7753	1		1.9131	0.43013	1		1.2527
Prupe.1G017000_v2.0.a1					-2.7831	0.51231	1		-2.595	0.52812	1		-1.2387	0.70357	1		-0.53498	0.89307	1		-2.6683	0.53428	0.84546		1.2016	0.46987	0.79205
Prupe.1G017200_v2.0.a1	2.4032	0.48849	0.85638		0.80186	1	1		1.9127	0.69723	1		1.362	0.87508	1		1.2258	0.98768	1		0.92979	1	1		1.3947	0.87714	1		-1.1954	0.60288	0.96287		-1.0602	0.68123	0.98887		-2.7058	0.35044	1		-2.5155	0.42223	0.82986		-0.37691	0.95403	1		0.52787
Prupe.1G017300_v2.0.a1	-0.46842	0.0074486	0.051113		-0.056016	0.82302	1		0.1566	0.53405	1		0.085711	0.66018	1		0.29019	0.18215	0.51839		0.35483	0.060982	0.21618		0.12705	0.63253	0.90966		-0.062737	0.766	1		-0.084888	0.69872	0.99518		0.08006	0.79807	1		0.19072	0.3959	0.81053		0.1659	0.43107	1		0.16023
Prupe.1G017400_v2.0.a1	-0.1959	0.12301	0.39368		-0.41747	0.057667	0.5096		-0.35357	0.12643	0.69544		-0.20425	0.21857	0.82556		-0.085677	0.5477	0.91394		-0.18265	0.25758	0.56115		-0.27396	0.16935	0.43585		-0.38942	0.037652	0.27702		-0.31699	0.10666	0.46815		-0.20629	0.47816	1		-0.4182	0.031564	0.21758		-0.19007	0.29618	1		-0.37754
Prupe.1G017800_v2.0.a1	0.40786	0.39663	0.78003		0.1414	0.78718	1		-0.3124	0.5599	1		-0.11178	0.87885	1		-0.11387	0.89836	1		-0.28452	0.54996	0.85671		0.13122	0.8182	1		-0.085865	0.83337	1		0.0040542	0.98947	1		0.12391	0.84584	1		-0.33749	0.43694	0.84233		-0.06048	0.88435	1		-0.033398
Prupe.1G018100_v2.0.a1
Prupe.1G018200_v2.0.a1	-0.15704	0.50083	0.8662		-0.19682	0.50331	1		-0.079764	0.80898	1		0.085974	0.72777	1		0.26438	0.20807	0.56251		-0.41534	0.096931	0.29774		-0.52282	0.084931	0.27353		-0.002287	0.98042	1		-0.037482	0.92212	1		0.17352	0.60434	1		0.22886	0.3577	0.7753		0.40402	0.089999	1		-0.022165
Prupe.1G018300_v2.0.a1	0.11881	0.60865	0.9343		0.40302	0.16094	0.7903		0.15845	0.61452	1		0.086732	0.74193	1		0.057322	0.82023	1		0.074167	0.7786	0.97962		0.023598	0.93953	1		0.36983	0.11485	0.50341		0.35156	0.15432	0.55807		0.0030958	0.95504	1		0.19601	0.43441	0.84023		0.03157	0.87897	1		0.3324
Prupe.1G018400_v2.0.a1	0.052492	0.81855	1		0.080558	0.7816	1		-0.063071	0.82164	1		0.21832	0.35532	0.96664		0.029711	0.87937	1		0.012643	0.967	1		-0.28009	0.35009	0.67771		-0.049242	0.84178	1		-0.076727	0.76864	1		-0.018961	0.94506	1		0.071873	0.77758	1		-0.017386	0.95122	1		0.056608
Prupe.1G018500_v2.0.a1	-0.065304	0.76837	1		-0.22678	0.42485	1		-0.10059	0.73204	1		-0.079054	0.74229	1		0.23057	0.26664	0.65284		0.036283	0.8859	1		0.014479	0.9805	1		-0.33842	0.16053	0.58093		-0.40316	0.10921	0.47355		-0.15692	0.63085	1		-0.13503	0.58255	0.93148		-0.032286	0.89184	1		-0.21971
Prupe.1G018600_v2.0.a1	2.745	0.53094	0.88801		3.3851	0.3241	0.9672		1.5239	0.84305	1		3.1006	0.21365	0.82026		3.096	0.22428	0.58995		3.5126	0.10143	0.30624		2.1317	0.63661	0.91194		0.91069	0.46944	0.89283		0.99402	0.4479	0.8709		0.81899	0.62026	1		0.94966	0.52	0.90021		-0.80925	0.80145	1		-0.58585
Prupe.1G018700_v2.0.a1	0.099944	1	1		1.8761	0.16776	0.80165		0.21721	1	1		1.0643	0.58165	1		0.33016	0.97993	1		0.43873	0.90875	1		-0.14968	1	1		1.1022	0.49422	0.90696		2.4296	0.03153	0.23637		0.48204	0.87112	1		2.0832	0.12369	0.47649		0.94096	0.67331	1		1.9041
Prupe.1G018800_v2.0.a1	-0.20306	0.56742	0.91053		0.20376	0.71038	1		0.19507	0.69834	1		0.093227	0.80479	1		-0.57156	0.099168	0.34766		-0.75623	0.038835	0.15433		-1.1951	0.0085125	0.049219		0.30916	0.32225	0.78291		0.89695	0.0035651	0.055768		0.29556	0.44219	1		0.8726	0.032739	0.22271		0.16705	0.67247	1		-0.17694
Prupe.1G018900_v2.0.a1	0.011008	0.96787	1		0.46722	0.13042	0.73284		0.033136	0.91056	1		-0.34395	0.24048	0.85315		1.3614	9.0071e-08	1.8483e-06		1.2467	1.199e-05	0.0001713		1.684	1.0067e-09	5.5035e-08		0.071947	0.82639	1		0.36728	0.20822	0.64212		0.42211	0.25982	1		1.3329	1.5287e-06	8.054e-05		1.4068	1.0283e-07	4.9247e-05		0.57169
Prupe.1G019000_v2.0.a1	-0.32713	0.11108	0.36751		0.13284	0.62599	1		-0.0047702	0.99705	1		-0.038913	0.87278	1		0.45638	0.015774	0.085896		0.63645	0.0021381	0.015315		0.9203	0.00020365	0.0024612		0.047012	0.81957	1		0.11533	0.61687	0.9575		-0.20849	0.55869	1		0.18614	0.43923	0.84472		0.31238	0.17571	1		0.14787
Prupe.1G019100_v2.0.a1	0.014008	0.88751	1		0.021438	0.92522	1		0.12629	0.60369	1		0.25794	0.27749	0.89416		0.015806	0.98697	1		-0.22335	0.16444	0.42391		-0.53828	0.11575	0.33779		-0.060129	0.7896	1		0.02721	0.86593	1		0.21533	0.46198	1		0.089865	0.61709	0.94751		0.073495	0.68416	1		0.1398
Prupe.1G019200_v2.0.a1	0.3172	0.83755	1		-0.98503	0.54196	1		0.23725	0.90527	1		0.83755	0.41805	1		0.46556	0.80004	1		-0.47449	0.77504	0.97865		0.37197	0.81756	1		-0.3284	0.8148	1		-0.70539	0.63917	0.96848		0.50618	0.69536	1		-0.16803	0.98827	1		0.73058	0.53231	1		-0.29749
Prupe.1G019400_v2.0.a1	-0.37968	0.18185	0.50538		-0.038892	0.92165	1		-0.054106	0.82963	1		-0.17886	0.39795	0.99245		-0.14535	0.60009	0.9387		0.27186	0.39031	0.71741		-0.41822	0.13387	0.37368		0.21276	0.24468	0.70219		0.36978	0.109	0.4731		0.28233	0.66018	1		0.35982	0.067406	0.34291		-0.06088	0.73088	1		0.25128
Prupe.1G019500_v2.0.a1	-0.77829	5.1675e-11	3.5118e-09		-0.6499	0.0026217	0.073373		-0.65861	0.0038065	0.077532		-0.12207	0.44932	1		-0.13173	0.37635	0.77915		-0.47772	0.0021799	0.015576		-0.62953	0.001187	0.01033		-0.83823	5.6507e-06	0.00052365		-0.62501	0.0011817	0.024753		-0.29377	0.31211	1		-0.53059	0.0051297	0.064503		-0.43255	0.015251	0.49276		-0.70667
Prupe.1G019600_v2.0.a1
Prupe.1G019700_v2.0.a1	0.29631	0.20696	0.54985		-0.32458	0.314	0.95688		0.069147	0.79902	1		0.20946	0.56667	1		0.96202	0.00077991	0.0069192		0.76147	0.0015103	0.011501		1.146	0.059867	0.21252		-0.42671	0.19414	0.63295		-0.37502	0.2445	0.68805		0.075107	0.90001	1		-0.35412	0.27395	0.69612		-0.092842	0.73829	1		-0.36698
Prupe.1G019800_v2.0.a1	-0.15065	0.34229	0.72474		-0.33424	0.17006	0.80404		-0.2593	0.32261	0.97283		0.054814	0.78038	1		-0.045274	0.82325	1		-0.37083	0.051685	0.19131		-0.39765	0.09026	0.28514		-0.28967	0.16502	0.58779		-0.26513	0.22354	0.66127		-0.14778	0.61698	1		-0.19799	0.37039	0.78737		-0.20164	0.33717	1		-0.3188
Prupe.1G019900_v2.0.a1	-0.29409	0.036924	0.17243		-1.1655	7.5273e-07	9.1042e-05		-0.80339	0.00076924	0.02254		-0.87582	1.2128e-06	5.5006e-05		-0.96607	7.5661e-06	0.00011192		-0.26209	0.13108	0.3657		-0.83685	0.00013027	0.0016928		-0.33045	0.084862	0.43686		-1.3761	1.0109e-10	1.5727e-08		-1.2176	0.00014903	0.014628		-0.88552	1.9196e-05	0.00074549		-0.16934	0.38188	1		-0.23083
Prupe.1G020000_v2.0.a1	-0.57546	0.0026626	0.022737		-0.69051	0.0090667	0.17151		-0.55376	0.034794	0.34697		-0.47077	0.026546	0.25093		-0.42553	0.020744	0.10724		-0.16787	0.41968	0.74511		-0.71314	0.0061619	0.038108		0.21716	0.3223	0.78291		-0.77562	0.0015123	0.029935		-0.62409	0.071819	1		0.1182	0.61851	0.94838		0.34888	0.10919	1		0.44054
Prupe.1G020100_v2.0.a1	-1.0263	0.02452	0.12795		-0.68465	0.15865	0.78763		-0.47066	0.35188	0.99377		-0.3689	0.39079	0.98692		-0.032862	0.98603	1		0.61228	0.39661	0.7236		0.22024	0.77309	0.98675		0.092066	0.89437	1		-0.62113	0.15284	0.55533		-0.79688	0.11517	1		-0.39106	0.43059	0.83694		0.47802	0.22391	1		0.24409
Prupe.1G020200_v2.0.a1	0.22459	0.40787	0.79071		0.10519	0.69088	1		0.1582	0.54137	1		0.28256	0.18029	0.76398		0.41154	0.033936	0.15869		0.40378	0.050752	0.18878		0.71114	0.0039097	0.026865		0.11421	0.63391	0.98066		-0.083193	0.73663	1		0.13923	0.70026	1		-0.018062	0.93936	1		0.15042	0.50693	1		-0.050091
Prupe.1G020300_v2.0.a1	-0.2652	0.048714	0.21076		-0.17888	0.42934	1		-0.37638	0.11355	0.6631		0.082931	0.6222	1		0.11453	0.64192	0.96049		-0.26565	0.11693	0.33726		-0.1736	0.51228	0.82736		-0.38224	0.055806	0.34662		-0.36027	0.083311	0.41579		-0.16936	0.58922	1		-0.10325	0.60689	0.94553		0.33749	0.079999	1		-0.0348
Prupe.1G020400_v2.0.a1	1.5072	0.31899	0.69985		1.5622	0.29418	0.94447		1.5556	0.32921	0.97833		0.44578	0.88799	1		1.1875	0.46683	0.85476		1.2151	0.45331	0.7742		2.3012	0.080811	0.26472		0.49575	0.6965	1		-0.076274	1	1		-1.2947	0.39911	1		-0.87161	0.59909	0.9404		-0.077145	1	1		-0.077739
Prupe.1G020500_v2.0.a1	-0.11525	1	1		-2.1914	0.35966	0.98758		-0.44086	0.85271	1		0.57317	0.71068	1		-0.21444	1	1		-0.72411	0.73742	0.97471		-1.1255	0.64894	0.91931		-0.68646	0.86289	1		0.55251	0.79384	1		0.59281	0.77652	1		0.43093	0.88755	1		-0.21547	1	1		0.71532
Prupe.1G020600_v2.0.a1	0.032136	0.87386	1		0.40454	0.25226	0.90762		0.46212	0.21515	0.86498		0.31442	0.26779	0.8843		-0.22344	0.2928	0.68516		-0.16564	0.44045	0.76246		-0.094441	0.71466	0.95446		0.58195	0.007399	0.10235		0.61114	0.0069886	0.089024		0.37954	0.2899	1		0.70089	0.0022008	0.03478		-0.022401	0.96541	1		0.2688
Prupe.1G020700_v2.0.a1	0.023568	0.91886	1		-0.23576	0.40514	1		-0.37841	0.19834	0.84027		-0.35978	0.13094	0.65961		-0.26196	0.26368	0.64856		0.028078	0.91266	1		-0.043416	0.87398	1		-0.068238	0.76614	1		-0.28394	0.24767	0.69235		-0.30435	0.35912	1		-0.2818	0.26921	0.69064		-0.086404	0.6902	1		-0.14119
Prupe.1G020800_v2.0.a1	-0.35182	0.15005	0.44671		-0.4295	0.29556	0.94521		-0.56524	0.33178	0.98105		-0.064136	0.82175	1		0.0066626	0.89521	1		-0.65787	0.016165	0.078723		-0.68059	0.037379	0.15091		-0.76919	0.25581	0.71414		-0.63841	0.35547	0.79613		-0.10441	0.84425	1		-0.59823	0.35954	0.77658		-0.22918	0.68965	1		-0.96567
Prupe.1G020900_v2.0.a1	-0.20729	0.25602	0.62122		-0.30174	0.25561	0.91065		-0.32635	0.24486	0.90407		0.1011	0.62993	1		-0.18088	0.31528	0.7121		-0.2555	0.22942	0.52236		-0.49071	0.065145	0.22684		-0.17373	0.42235	0.85733		-0.41074	0.082553	0.41413		-0.1146	0.69242	1		0.054449	0.84113	1		0.26895	0.23282	1		0.041857
Prupe.1G021000_v2.0.a1	0.68146	0.0099636	0.063924		-0.08268	0.74192	1		-0.66205	0.013001	0.18324		-1.4121	3.5215e-10	2.8462e-08		-0.56696	0.0080863	0.04998		0.34407	0.07863	0.25837		0.76776	0.00095517	0.0086761		0.68466	0.032521	0.25342		-0.42981	0.3256	0.77118		-1.5282	0.0068146	0.29317		-1.4845	0.0058421	0.070686		-0.25408	0.58739	1		0.10147
Prupe.1G021100_v2.0.a1	0.38635	0.022992	0.1218		0.093659	0.66891	1		-0.10967	0.63331	1		-0.46807	0.0044156	0.067851		0.26762	0.048417	0.2071		0.64724	4.7001e-05	0.00056787		1.2146	0.00045422	0.004722		0.27452	0.13373	0.54026		-0.0075974	0.99409	1		-0.34944	0.26046	1		-0.26011	0.18829	0.58906		0.10506	0.558	1		-0.06588
Prupe.1G021200_v2.0.a1	0.33753	0.30328	0.68098		-0.12597	0.76861	1		-0.17799	0.69711	1		-0.088966	0.82202	1		0.083345	0.74653	1		0.046251	0.91156	1		0.11164	0.77829	0.98898		0.1631	0.61128	0.96747		-0.11441	0.88213	1		-0.14895	0.77601	1		0.18946	0.57785	0.92976		0.20844	0.59251	1		0.10536
Prupe.1G021300_v2.0.a1	0.094582	0.54252	0.89487		0.22164	0.34051	0.978		0.13685	0.56816	1		-0.033996	0.85511	1		0.20186	0.22847	0.59588		0.28594	0.10567	0.31476		0.17248	0.4151	0.7457		-0.06152	0.74094	1		-0.14158	0.4895	0.89537		-0.16719	0.5931	1		-0.2536	0.22295	0.6337		0.076983	0.70165	1		0.018435
Prupe.1G021400_v2.0.a1	-1.0793	2.869e-07	8.7164e-06		-2.8069	5.7e-27	9.5039e-24		-4.3931	1.47e-43	2.8644e-40		-4.7342	1.0691e-48	8.6111e-46		-0.81989	7.791e-05	0.00091999		-1.4268	1.3051e-10	5.333e-09		-1.0861	9.8629e-07	2.608e-05		-1.2361	2.7173e-11	1.1958e-08		-3.2564	2.5693e-53	8.5658e-50		-4.2889	3.0804e-35	1.4392e-31		-4.5686	1.409e-93	1.0962e-89		-0.5896	0.0011188	0.090515		-2.187
Prupe.1G021500_v2.0.a1	-2.9603	2.1013e-05	0.00037888		-4.8898	3.2543e-09	6.7226e-07		-7.0633	4.1524e-13	8.8269e-11		-6.7066	1.4921e-12	1.621e-10		-3.5614	2.1805e-06	3.5646e-05		-3.8654	4.8505e-07	9.8248e-06		-3.5714	1.7111e-06	4.203e-05		-2.9491	4.6157e-38	2.6913e-34		-6.4543	6.8071e-87	7.9429e-83		-7.3344	4.2627e-53	4.9789e-49		-7.9847	3.8377e-96	4.4785e-92		-3.187	1.3718e-40	3.1853e-36		-6.1397
Prupe.1G021600_v2.0.a1	-2.3953	0.0013898	0.01337		-3.1134	0.00013909	0.0077487		-4.4417	3.0876e-06	0.00020395		-4.6492	1.5474e-06	6.801e-05		-7.5772	3.9965e-09	9.834e-08		-3.9692	1.3226e-05	0.00018712		-3.3431	0.00011818	0.0015643		-1.6871	1.7145e-09	5.2616e-07		-2.8986	1.9086e-18	8.5656e-16		-5.3715	5.7007e-25	1.4797e-21		-5.7299	1.1773e-34	1.3084e-31		-5.252	6.566e-33	7.6232e-29		-7.108
Prupe.1G021700_v2.0.a1	-2.9384	8.6223e-12	6.7248e-10		-4.2291	4.936e-18	4.6088e-15		-4.7345	6.048e-20	2.5254e-17		-5.3413	2.2445e-22	6.1678e-20		-5.2558	1.0366e-21	6.8933e-20		-4.7121	1.3713e-19	1.708e-17		-2.8684	1.0424e-10	6.9025e-09		-1.7958	1.1055e-06	0.00013862		-4.5588	1.7956e-17	7.2248e-15		-6.5235	6.0872e-24	1.2927e-20		-6.525	7.8132e-24	4.559e-21		-4.9067	2.3005e-18	6.4013e-15		-6.9398
Prupe.1G021800_v2.0.a1	-1.0381	4.8725e-16	6.5841e-14		-2.8623	7.2392e-36	2.1123e-32		-3.8662	5.6512e-54	2.2024e-50		-4.221	2.3514e-120	7.8461e-117		-0.77681	0.00088658	0.0077083		-1.5443	1.5291e-22	2.6719e-20		-1.3158	2.1924e-08	8.9317e-07		-1.0776	0.00077867	0.020875		-2.8653	1.1551e-10	1.7618e-08		-4.6303	1.8327e-18	2.5184e-15		-4.6875	3.0904e-19	1.1825e-16		-0.44998	0.10968	1		-1.8821
Prupe.1G021900_v2.0.a1	-1.0441	4.0627e-05	0.00067883		-1.1419	3.578e-05	0.0025731		-1.1665	4.5221e-05	0.0021847		-1.1653	4.1037e-07	2.0748e-05		-0.76339	0.0003515	0.0034583		-0.61607	0.0065217	0.038186		-0.44124	0.087326	0.27877		-0.32304	0.20046	0.64175		-1.1592	1.9178e-05	0.0008969		-1.1502	0.0015399	0.09392		-1.3782	1.3744e-06	7.2908e-05		-0.24048	0.33966	1		-0.91416
Prupe.1G022000_v2.0.a1	-0.84974	0.37013	0.75392		-0.79201	0.43939	1		-0.51952	0.63199	1		0.15095	0.89891	1		0.50381	0.6169	0.94987		-0.054688	1	1		-0.099772	0.94194	1		-0.93987	0.37358	0.82635		-1.3987	0.22241	0.65984		-0.1904	0.89718	1		0.052768	1	1		0.49612	0.60683	1		-1.3474
Prupe.1G022100_v2.0.a1	-0.90478	0.035019	0.16624		-0.63835	0.16517	0.7967		-0.71445	0.13732	0.72482		-0.6606	0.11584	0.61923		-0.07055	0.93935	1		-0.098509	0.82269	0.99828		0.4976	0.24298	0.54444		-0.52774	0.17698	0.60667		-0.77074	0.069621	0.37506		-0.75317	0.11919	1		-0.621	0.16038	0.54564		0.1013	0.82632	1		-0.58056
Prupe.1G022200_v2.0.a1
Prupe.1G022300_v2.0.a1	0.24417	0.06039	0.24457		-0.055169	0.80892	1		-0.28431	0.22116	0.87132		-0.37854	0.028199	0.26004		0.046208	0.69588	0.98671		0.16264	0.32794	0.65025		0.016404	0.96374	1		0.24196	0.20002	0.64089		0.066814	0.74648	1		0.017073	0.96994	1		-0.48088	0.017086	0.14522		-0.13093	0.48662	1		-0.14907
Prupe.1G022400_v2.0.a1	0.13363	0.28563	0.66006		0.062663	0.77189	1		0.090849	0.66965	1		0.068566	0.675	1		-0.065615	0.62989	0.95636		0.060309	0.71448	0.96109		0.099728	0.70118	0.94663		-0.1374	0.43459	0.86839		-0.09162	0.61003	0.9545		0.046434	0.91058	1		-0.2767	0.14497	0.51968		-0.30245	0.093631	1		-0.41299
Prupe.1G022500_v2.0.a1	-0.18511	0.45568	0.83096		-0.38723	0.22197	0.87674		-0.35917	0.276	0.93034		-0.32587	0.22959	0.84189		-0.072262	0.70565	0.9907		-0.87628	0.0019983	0.014536		-0.43684	0.17777	0.44928		-0.098309	0.74733	1		-0.2352	0.43775	0.86327		0.13404	0.74061	1		-0.14599	0.62715	0.95266		-0.34958	0.25487	1		0.054791
Prupe.1G022600_v2.0.a1	-0.16989	0.1887	0.51799		-0.045823	0.83379	1		-0.00028239	0.98809	1		0.076301	0.66186	1		0.2057	0.15334	0.46255		0.14915	0.36828	0.69256		-0.21514	0.30941	0.63004		-0.24233	0.21975	0.66647		-0.09868	0.64336	0.97101		-0.10961	0.74339	1		-0.020502	0.95204	1		0.10839	0.54206	1		0.12209
Prupe.1G022700_v2.0.a1	2.5836	0.17786	0.49798		2.5062	0.21118	0.86372		2.8916	0.09995	0.6234		1.1069	0.78484	1		2.262	0.28405	0.67464		2.1236	0.33195	0.65519		2.591	0.23199	0.52915		0.98306	0.3369	0.79486		0.067217	1	1		0.68848	0.61018	1		1.0089	0.38212	0.7981		-0.2466	0.96797	1		-0.19238
Prupe.1G022800_v2.0.a1	-2.01	0.065962	0.25945		0.053105	0.99945	1		0.25336	0.77996	1		0.82781	0.21281	0.81946		0.074164	1	1		-0.95298	0.30577	0.62414		0.073123	0.97444	1		0.15179	0.9033	1		0.23163	0.84947	1		-0.18697	0.96712	1		1.1477	0.29075	0.7129		0.47277	0.73501	1		-0.060667
Prupe.1G022900_v2.0.a1	0.05091	0.6893	0.97453		0.10698	0.62985	1		0.080523	0.70841	1		0.10051	0.54797	1		0.26587	0.060607	0.24391		-0.0709	0.66251	0.9275		0.045462	0.87679	1		0.10451	0.53178	0.93093		0.12296	0.50748	0.90388		0.063807	0.83511	1		0.17649	0.44769	0.85198		0.50973	0.004958	0.25396		0.42516
Prupe.1G023000_v2.0.a1	0.47824	0.058525	0.23952		-0.099877	0.64854	1		-0.49082	0.24405	0.90313		-0.45705	0.084513	0.52005		1.5251	6.5344e-28	6.3126e-26		1.1081	0.010893	0.057744		1.6366	2.155e-09	1.1109e-07		0.20562	0.2875	0.75315		-0.017128	0.91971	1		-0.0017282	0.95683	1		0.77191	0.000613	0.01303		1.1575	7.0917e-10	5.3119e-07		-0.17243
Prupe.1G023100_v2.0.a1	-0.25764	0.32754	0.70906		-0.26172	0.42564	1		-0.24823	0.43803	1		0.089474	0.75574	1		-0.43791	0.12661	0.40788		-0.17889	0.52495	0.83756		-0.26516	0.42066	0.75072		-0.41527	0.11728	0.50814		-0.27405	0.31731	0.76326		0.00033534	0.98376	1		-0.28815	0.31115	0.73182		-0.73981	0.012314	0.43232		-0.08485
Prupe.1G023200_v2.0.a1	0.32269	0.47468	0.84645		0.61996	0.19263	0.83683		0.31401	0.56401	1		0.22628	0.64445	1		1.4051	0.00010025	0.0011536		1.3838	0.0002194	0.0022096		1.061	0.023138	0.10586		0.18005	0.58673	0.95241		0.10115	0.77235	1		0.040751	0.90967	1		-0.037732	0.96138	1		-0.078543	0.9167	1		0.45253
Prupe.1G023300_v2.0.a1	3.2707	4.1071e-06	8.9969e-05		2.1905	0.022195	0.30727		2.2322	0.01899	0.23668		2.5006	0.0027848	0.04717		4.3526	3.3883e-15	1.4675e-13		3.6424	2.1176e-08	5.7588e-07		3.4401	1.649e-05	0.00029069		0.86543	0.44675	0.87796		0.52416	0.70219	0.99537		1.5659	0.12566	1		0.80524	0.53686	0.91116		-0.20772	1	1		-0.092813
Prupe.1G023400_v2.0.a1	3.5313	4.0836e-05	0.00067989		2.6311	0.0023751	0.067777		2.1251	0.077266	0.5437		2.5228	0.13445	0.66645		4.7136	4.2268e-20	2.5573e-18		4.4842	3.2643e-16	2.8414e-14		3.9658	1.3401e-08	5.7906e-07		2.3873	0.031766	0.25064		3.3126	0.00029238	0.0085719		2.2477	0.072388	1		1.8984	0.17994	0.57466		0.11296	1	1		1.8104
Prupe.1G023500_v2.0.a1	-0.84928	0.021017	0.11373		-0.53303	0.19341	0.83787		-0.090292	0.84549	1		0.13534	0.6888	1		-0.49123	0.17738	0.50948		-0.38584	0.34188	0.6634		-0.90919	0.037462	0.15115		-0.54372	0.1107	0.49527		-0.19795	0.57908	0.94318		0.34212	0.55448	1		0.67155	0.030735	0.21381		-0.28186	0.42687	1		-0.13554
Prupe.1G023600_v2.0.a1	0.15383	0.88316	1		0.27548	0.74921	1		2.0253	0.00020175	0.007609		1.7475	0.00090715	0.018751		3.0793	0.00039649	0.0038477		2.6654	1.5472e-09	5.2218e-08		2.3577	1.5307e-05	0.00027239		0.48602	0.55934	0.94186		0.38323	0.6521	0.9746		1.6645	0.012515	0.44006		2.6804	5.5676e-07	3.2982e-05		1.1908	0.099449	1		-0.20839
Prupe.1G023700_v2.0.a1	-0.13082	0.29215	0.66831		-0.18233	0.39757	1		-0.43579	0.050433	0.43228		-0.54466	0.00079138	0.016744		-0.56048	3.317e-05	0.00043116		-0.59607	0.00018481	0.0019038		-0.68507	0.0006571	0.0063618		0.070541	0.68868	1		-0.095492	0.64621	0.97282		-0.40631	0.19204	1		-0.49122	0.011666	0.11412		-0.15877	0.39317	1		-0.16916
Prupe.1G023800_v2.0.a1	-0.057237	0.66339	0.96256		0.16383	0.45945	1		-0.0057968	0.95368	1		-0.083963	0.60936	1		-0.25637	0.059846	0.2416		-0.25523	0.12266	0.34879		-0.12214	0.56009	0.85946		0.060775	0.78299	1		0.1411	0.48907	0.89518		0.072878	0.81233	1		-0.057494	0.75281	1		-0.1421	0.43241	1		-0.11567
Prupe.1G024000_v2.0.a1	-0.22873	0.51719	0.87742		-0.13744	0.72759	1		-0.53006	0.1788	0.8074		-0.40391	0.24353	0.85798		-0.21007	0.50111	0.88224		0.21391	0.49808	0.81362		0.25675	0.49413	0.81334		-0.24692	0.65414	0.98825		-0.088685	0.85307	1		-0.25905	0.58759	1		-0.34168	0.36991	0.78704		0.10028	0.76842	1		-0.2127
Prupe.1G024100_v2.0.a1	0.017467	0.91769	1		-0.23287	0.33263	0.97178		0.0020146	0.98897	1		-0.16103	0.39907	0.99262		0.21381	0.17177	0.49998		0.077837	0.67342	0.93129		0.19622	0.38671	0.71696		-0.14795	0.45817	0.88511		-0.27336	0.19649	0.6237		-0.20266	0.51815	1		-0.34032	0.1102	0.44968		-0.20026	0.31674	1		-0.22547
Prupe.1G024200_v2.0.a1	-0.11081	0.35632	0.73815		-0.32831	0.13687	0.74564		-0.36875	0.11487	0.66667		-0.1052	0.53249	1		-0.289	0.035676	0.16457		-0.40493	0.012502	0.064296		-0.52251	0.011174	0.060688		-0.5144	0.0059365	0.088414		-0.5273	0.0073515	0.091954		-0.40445	0.17575	1		-0.56977	0.0034445	0.047939		-0.34716	0.058599	0.96474		-0.48542
Prupe.1G024500_v2.0.a1	-0.96214	1	1		-1.1914	0.95853	1		-1.1594	0.98345	1		1.0871	0.78517	1						0.94748	0.85695	1		0.92548	0.90066	1		-0.99829	0.99852	1						-0.82763	1	1		0.90855	0.93415	1		-0.45373	1	1
Prupe.1G024900_v2.0.a1	0.30736	0.039407	0.18104		-0.56367	0.019869	0.28724		-0.28933	0.24198	0.90173		-0.29733	0.13024	0.65775		0.31766	0.055106	0.22691		0.65173	0.00024003	0.0023926		0.2704	0.34694	0.67454		-0.34856	0.081083	0.42725		-0.94887	1.7994e-05	0.00085004		-0.47257	0.13835	1		-0.62838	0.0044124	0.057501		0.049297	0.83042	1		-0.066574
Prupe.1G025000_v2.0.a1	0.39182	0.16173	0.46822		0.011116	0.98515	1		0.14317	0.6921	1		-0.2162	0.49882	1		-0.15886	0.60224	0.94075		-0.168	0.59395	0.88204		0.23214	0.4926	0.81174		0.098499	0.75557	1		-0.019959	0.94712	1		0.0042423	0.97621	1		-0.66693	0.054727	0.30495		-0.39508	0.23748	1		-0.5388
Prupe.1G025100_v2.0.a1	0.13033	0.46153	0.83632		0.0029382	0.99921	1		-0.096278	0.68815	1		-0.42337	0.048562	0.37313		-0.8343	5.2906e-05	0.00065161		-0.28189	0.18126	0.45111		-0.13487	0.5752	0.87004		0.37012	0.15181	0.56977		0.33545	0.17036	0.58383		-0.29473	0.43541	1		-0.39276	0.16137	0.54654		-0.074169	0.7875	1		-0.25802
Prupe.1G025200_v2.0.a1	-0.065972	0.68401	0.9722		0.12263	0.61915	1		0.18722	0.49052	1		0.11438	0.53881	1		-0.42315	0.007867	0.048955		-0.44644	0.024091	0.10657		-0.47195	0.037709	0.15166		0.37439	0.055106	0.34429		0.49754	0.014351	0.14343		0.27919	0.4873	1		0.66114	0.0011435	0.021249		0.076162	0.67636	1		0.3059
Prupe.1G025500_v2.0.a1	-0.1875	0.1733	0.49019		-0.23587	0.29577	0.94538		-0.24085	0.31053	0.96383		-0.049549	0.77729	1		-0.033372	0.80007	1		-0.061593	0.71516	0.96142		-0.12278	0.573	0.86819		-0.29853	0.12366	0.52135		-0.28688	0.15365	0.55681		-0.19302	0.51592	1		-0.20696	0.30121	0.72213		-0.0037797	0.98663	1		-0.10875
Prupe.1G025600_v2.0.a1	-0.36043	0.0098779	0.063593		-0.40701	0.074131	0.57643		-0.4474	0.057343	0.46714		-0.35824	0.040721	0.33521		-0.16275	0.23174	0.60046		-0.22717	0.18418	0.45528		-0.29288	0.36339	0.69241		-0.69979	0.00052728	0.01543		-0.52596	0.012797	0.13315		-0.45711	0.14359	1		-0.27408	0.19341	0.5959		-0.16484	0.40443	1		-0.17562
Prupe.1G025700_v2.0.a1	0.67524	0.0060726	0.043521		1.061	0.10283	0.66054		0.9362	0.13783	0.7262		0.35623	0.36831	0.97335		1.0359	1.0815e-05	0.00015614		1.6853	8.6637e-13	4.8415e-11		1.3024	9.7157e-06	0.00018568		0.90103	0.00015862	0.0063783		0.94189	0.00021958	0.0068235		0.47667	0.15684	1		0.69705	0.041085	0.25847		0.19947	0.42556	1		0.37727
Prupe.1G025800_v2.0.a1	0.086364	0.49214	0.85878		-0.2002	0.37299	0.99813		-0.4424	0.061186	0.48647		-0.55604	0.0012898	0.025064		-0.4363	0.0033312	0.024038		-0.23844	0.15518	0.40799		0.021423	0.91053	1		-0.18905	0.3255	0.78543		-0.37276	0.067513	0.36881		-0.58718	0.057687	1		-0.74538	0.00025324	0.0064598		-0.41329	0.030387	0.71904		-0.45668
Prupe.1G025900_v2.0.a1	2.4266	0.4889	0.85641		1.8154	0.73683	1		0.0090613	1	1		-0.23417	1	1						2.2663	0.53779	0.84762		3.0274	0.31613	0.63722		1.7087	0.54632	0.93841		1.6655	0.44403	0.86771		0.17237	1	1		1.0081	0.7801	1		-1.1358	0.93402	1		-0.28939
Prupe.1G026100_v2.0.a1																													-0.3098	0.99739	1		-1.2097	0.75229	1		-1.3107	0.71605	1		-0.13946	1	1		-1.8701	0.6533	1		-1.9143
Prupe.1G026200_v2.0.a1	1.363	0.23997	0.59837		2.8628	0.008363	0.16391		0.879	0.69105	1		-0.63542	0.77355	1		-1.9474	0.42574	0.82008		1.0162	0.41091	0.7362		1.956	0.075884	0.25278		2.5614	0.00031375	0.010714		3.2196	0.0020169	0.036715		2.2424	0.25493	1		2.1586	0.020076	0.16078		-1.4502	0.46671	1		1.0887
Prupe.1G026300_v2.0.a1	0.67278	0.068058	0.26523		0.30726	0.49681	1		0.33921	0.46179	1		0.025377	0.98227	1		0.31769	0.382	0.78465		0.77777	0.035823	0.14552		0.87674	0.042937	0.16683		0.37298	0.28603	0.75133		0.029292	0.97971	1		0.24902	0.60045	1		-0.27088	0.48841	0.87965		-0.16011	0.7092	1		0.11151
Prupe.1G026400_v2.0.a1	0.34953	0.021164	0.11442		0.45227	0.09613	0.64315		0.20616	0.47949	1		0.44441	0.024079	0.23543		0.74132	2.9361e-06	4.692e-05		0.58666	0.0010067	0.0081737		0.97347	8.5447e-06	0.00016655		-0.051718	0.76741	1		0.088608	0.73236	1		0.26285	0.57042	1		0.24146	0.28379	0.70675		0.032362	0.91622	1		0.10033
Prupe.1G026500_v2.0.a1	-0.007725	1	1		0.78431	0.35051	0.98283		0.50494	0.40013	1		0.27144	0.36501	0.97207		-0.24619	0.37634	0.77915		-0.42192	0.22287	0.51273		-0.26909	0.42507	0.75515		0.52877	0.053765	0.33974		0.94099	0.035788	0.25386		0.44854	0.49521	1		0.8711	0.0013373	0.023918		-0.3179	0.45001	1		0.31843
Prupe.1G026700_v2.0.a1	0.45172	0.29146	0.66767		0.56638	0.21419	0.86817		0.26517	0.59151	1		0.4719	0.26589	0.88399		0.020891	0.99771	1		-0.11637	0.82864	0.99898		0.074589	0.9035	1		-0.011835	1	1		0.12241	0.79734	1		0.11733	0.84441	1		-0.3012	0.51232	0.89604		-0.46151	0.31224	1		-0.64792
Prupe.1G026800_v2.0.a1	0.051935	0.68481	0.9722		0.13283	0.54938	1		0.014934	0.97736	1		0.11839	0.48547	1		-0.040251	0.78308	1		-0.16957	0.29811	0.61478		-0.22919	0.26035	0.56786		-0.11558	0.56135	0.94186		0.06316	0.72356	0.99537		0.028215	0.89983	1		0.158	0.40061	0.81462		-0.049394	0.82178	1		-0.093323
Prupe.1G026900_v2.0.a1	0.21475	0.29314	0.66853		0.38072	0.2721	0.92384		0.21883	0.64474	1		-0.27901	0.3198	0.93447		-0.64427	0.0080308	0.04973		-0.35413	0.33656	0.65942		-0.46566	0.11209	0.32991		0.76592	0.0016099	0.035106		0.74844	0.016022	0.15383		0.28067	0.59426	1		0.66364	0.017604	0.14817		0.19495	0.48271	1		0.33103
Prupe.1G027000_v2.0.a1	0.58767	6.9689e-05	0.0010712		1.1783	4.0705e-07	5.3082e-05		0.94258	0.00010087	0.0043121		0.28379	0.12739	0.64988		0.78108	1.2829e-06	2.1903e-05		1.0284	6.1278e-09	1.8904e-07		1.1793	6.5658e-08	2.3892e-06		0.44855	0.022598	0.20578		1.1589	2.17e-08	2.0586e-06		0.43976	0.15287	1		0.23171	0.25678	0.67656		-0.242	0.28245	1		0.16554
Prupe.1G027100_v2.0.a1	-0.41789	0.0055504	0.040554		-0.11133	0.62858	1		0.087863	0.74844	1		0.217	0.22898	0.84092		-0.037952	0.7545	1		-0.23607	0.18854	0.46127		-0.70769	0.11079	0.32727		-0.17723	0.5748	0.94544		0.016811	0.90804	1		-0.12345	0.75536	1		0.28297	0.1858	0.58469		0.38664	0.051842	0.92455		0.14256
Prupe.1G027200_v2.0.a1	-0.12165	0.42828	0.80955		-0.3136	0.18172	0.82478		-0.12623	0.61714	1		0.025421	0.88629	1		0.26096	0.083695	0.30892		-0.14994	0.39945	0.72566		-0.13028	0.55174	0.85288		-0.25978	0.19529	0.63384		-0.18378	0.38034	0.81561		0.029545	0.94528	1		-0.17168	0.40454	0.81536		-0.024202	0.90314	1		-0.05038
Prupe.1G027300_v2.0.a1	-0.013446	0.92494	1		0.04951	0.8531	1		0.13035	0.64316	1		0.24665	0.22555	0.83505		0.1042	0.59062	0.93246		-0.21678	0.29614	0.61241		-0.58078	0.024141	0.1092		0.029011	0.8761	1		0.053507	0.79646	1		0.13821	0.64812	1		0.25255	0.25171	0.67134		0.19213	0.36081	1		0.30299
Prupe.1G027400_v2.0.a1	0.099683	0.78148	1		0.16826	0.67791	1		0.11725	0.78824	1		-0.03342	0.9463	1		-0.121	0.77813	1		-0.60593	0.11675	0.33691		-0.45426	0.30483	0.62407		0.55655	0.1531	0.57231		1.0157	0.0028773	0.047582		0.78184	0.067268	1		0.83643	0.023844	0.18034		0.4024	0.29518	1		0.53476
Prupe.1G027500_v2.0.a1	-0.35796	0.044191	0.19657		-1.0541	5.6417e-05	0.003618		-1.0043	0.00017054	0.0066451		-0.97886	3.7163e-06	0.00014864		-0.052764	0.75356	1		-0.14244	0.47662	0.79601		-0.0089203	0.97281	1		-0.7346	0.00084554	0.022133		-1.3803	4.1599e-08	3.7483e-06		-1.0494	0.0019629	0.11266		-1.0828	5.3983e-06	0.00024327		-0.43924	0.086418	1		-0.35814
Prupe.1G027600_v2.0.a1	-0.43814	0.064196	0.25475		-1.1208	9.6493e-06	0.00083358		-1.1981	5.2173e-07	4.0665e-05		-1.0866	4.7361e-06	0.00018561		-0.24529	0.38402	0.78623		-0.40428	0.062365	0.22012		-0.60151	0.0073593	0.043896		-0.79954	0.01645	0.16871		-1.4428	0.0001976	0.0062568		-1.1974	0.00084562	0.059321		-1.4772	0.00024199	0.0062271		-0.37442	0.21526	1		-0.44592
Prupe.1G027700_v2.0.a1	0.11488	0.67144	0.96761		-0.15863	0.62349	1		0.043465	0.8864	1		-0.13575	0.62705	1		0.21585	0.39128	0.79378		0.18416	0.48137	0.8003		0.026152	0.95436	1		-0.15281	0.55829	0.94186		-0.089424	0.73605	1		-0.23055	0.52317	1		-0.21458	0.47324	0.86958		0.24289	0.42173	1		-0.075034
Prupe.1G027800_v2.0.a1	-0.36055	0.22592	0.57766		-0.28598	0.42175	1		0.075351	0.81203	1		-0.023131	0.97643	1		0.44217	0.090303	0.32513		0.32779	0.24593	0.54349		0.63057	0.18129	0.45501		-0.30447	0.32708	0.78628		-0.17872	0.56498	0.93605		0.22391	0.61364	1		-0.19688	0.5529	0.91527		0.2528	0.445	1		-0.18867
Prupe.1G027900_v2.0.a1	-0.066134	0.6642	0.96314		-0.1462	0.55248	1		-0.36421	0.16573	0.78214		-0.10461	0.59639	1		-0.16109	0.34463	0.7473		-0.14374	0.44807	0.76931		-0.15061	0.53471	0.84324		-0.4382	0.16826	0.59336		-0.41305	0.20262	0.63338		-0.29998	0.3937	1		-0.63149	0.064002	0.33248		-0.065686	0.81137	1		-0.31467
Prupe.1G028000_v2.0.a1	0.035521	1	1		-1.5251	0.65298	1		0.41702	0.9252	1		-0.23692	1	1		-0.74217	0.86913	1		-2.3963	0.49997	0.81472		-0.84766	0.83747	1		-0.48195	0.99771	1		0.43989	0.92687	1		-1.0123	0.85109	1		-1.869	0.73757	0.99754						-0.71175
Prupe.1G028100_v2.0.a1	0.30033	0.093379	0.32872		0.24717	0.33246	0.97178		-0.018434	0.98481	1		0.014811	0.94801	1		0.4492	0.013833	0.077596		0.80333	0.0029346	0.0199		0.81025	0.00073925	0.0070418		-0.10312	0.61453	0.97008		-0.043124	0.84517	1		-0.017372	0.91656	1		-0.28383	0.24054	0.65533		-0.11351	0.5977	1		0.062381
Prupe.1G028200_v2.0.a1	-0.3253	1	1		0.39347	0.96488	1		0.53818	0.91168	1		-0.6226	0.91894	1		0.066048	1	1		0.94332	0.67205	0.93129		0.84114	0.75421	0.97449		-0.53214	0.70851	1		0.50827	0.70883	0.99537		-1.5966	0.37072	1		-0.51776	0.77343	1		-1.507	0.40151	1		0.066053
Prupe.1G028400_v2.0.a1	2.7158	6.5793e-11	4.3494e-09		0.95967	2.9439e-05	0.0021716		1.7559	0.00085627	0.024507		0.83484	0.0024242	0.04182		0.86703	0.0014363	0.011663		0.98151	6.0268e-08	1.4949e-06		0.37622	0.058247	0.20863		3.0371	2.082e-32	8.0932e-29		1.6302	1.0424e-07	8.6879e-06		1.1468	0.39341	1		1.874	5.619e-21	2.5715e-18		2.2015	8.6291e-14	1.4312e-10		1.2417
Prupe.1G028500_v2.0.a1	1.4662	0.00095335	0.0098043		0.55052	0.045524	0.45103		1.0421	0.057843	0.46931		0.63756	0.0065512	0.092406		0.66558	0.044818	0.19541		0.47776	0.043707	0.16906		0.42781	0.12485	0.35582		1.6242	6.7969e-18	7.5488e-15		0.97549	6.4574e-07	4.5719e-05		0.79419	0.47755	1		1.2006	5.3472e-10	5.5966e-08		1.3856	5.0338e-11	5.3129e-08		0.61148
Prupe.1G028800_v2.0.a1	1.7857	0.00012008	0.0017143		1.4518	3.6032e-05	0.0025801		1.85	0.00079235	0.022987		0.93435	0.01902	0.2012		0.44488	0.035492	0.16396		1.3415	1.8816e-05	0.0002557		1.6355	4.8659e-05	0.00072716		2.3049	2.2243e-18	2.7304e-15		1.9497	1.5535e-05	0.00074599		1.4582	0.034581	0.83798		1.7225	9.4048e-05	0.0028997		1.4605	6.0052e-06	0.0014375		0.85737
Prupe.1G029900_v2.0.a1	-2.0014	0.02098	0.11366		-0.57807	0.44815	1		-0.76481	0.31935	0.97144		-0.11002	0.8989	1		-1.0412	0.12017	0.39406		-1.6467	0.041364	0.16213		-2.099	0.034279	0.14183		0.97637	0.42991	0.8637		0.87131	0.53279	0.91485		0.69257	0.63902	1		0.6905	0.68487	0.97568		0.40722	0.85834	1		0.34969
Prupe.1G030000_v2.0.a1	0.11638	0.41997	0.80244		-0.1804	0.44391	1		-0.059082	0.84906	1		-0.0014844	1	1		-0.011726	0.99321	1		0.091175	0.61136	0.89488		0.26959	0.2082	0.49632		-0.19604	0.31429	0.7751		-0.35957	0.085288	0.42049		-0.1899	0.50959	1		-0.23358	0.26396	0.68599		-0.098727	0.60145	1		-0.19553
Prupe.1G030100_v2.0.a1	-0.65075	0.89829	1		0.069517	1	1		-0.32055	0.96741	1		-1.5643	0.62756	1		-0.87446	0.87121	1		-0.37872	0.97419	1		-0.84284	0.83756	1		1.9384	0.12381	0.52135		0.87369	0.67946	0.98887		-0.02248	1	1		1.5138	0.35844	0.77601		-0.88704	0.85555	1		1.3191
Prupe.1G030200_v2.0.a1	0.25443	0.37032	0.75395		0.10739	0.7491	1		0.26751	0.41137	1		0.12211	0.67268	1		0.55415	0.023078	0.11696		0.37459	0.16563	0.42596		0.79074	0.0098405	0.055037		0.31261	0.2743	0.73666		0.25925	0.37982	0.81508		0.20277	0.60019	1		0.47951	0.10316	0.43476		0.032633	0.92265	1		0.50829
Prupe.1G030300_v2.0.a1	0.1758	0.26944	0.64032		0.62343	0.28771	0.93878		-0.029544	0.89724	1		-0.2737	0.157	0.71835		-0.70816	1.8749e-05	0.00025739		-0.27139	0.15582	0.40911		-0.32491	0.14236	0.38896		0.90649	0.0002294	0.0084657		1.089	0.0027974	0.046697		0.30825	0.57835	1		0.24528	0.42039	0.82822		-0.46264	0.27623	1		0.3698
Prupe.1G030400_v2.0.a1																													-0.013869	1	1										0.20587	1	1
Prupe.1G030500_v2.0.a1	1.9504	0.043712	0.19474		2.8124	0.00067784	0.027187		1.1813	0.36039	0.99779		1.4026	0.3061	0.9215		2.6299	0.00089514	0.0077712		2.5448	0.0019546	0.014275		3.3445	0.024403	0.11
Prupe.1G030600_v2.0.a1	-0.86502	1.2111e-12	1.0273e-10		-0.72694	0.025368	0.33211		-0.66337	0.0040633	0.081093		0.0054858	0.9651	1		-0.10083	0.49546	0.87681		-0.60198	0.00015212	0.0016037		-0.79949	5.5434e-05	0.00081138		-1.0346	1.4873e-05	0.0010903		-0.74812	0.00062067	0.015328		-0.335	0.24811	1		-0.65312	0.002201	0.03478		-0.48467	0.016245	0.50518		-0.88104
Prupe.1G030700_v2.0.a1	-0.11624	0.55035	0.90022		0.12566	0.63883	1		0.19486	0.55533	1		0.32161	0.13464	0.66676		0.10687	0.54975	0.91402		0.0030197	1	1		0.19264	0.47114	0.79306		-0.5641	0.15056	0.56736		-0.041622	0.87358	1		0.52756	0.13519	1		-0.050277	0.85853	1		-0.23025	0.49816	1		-0.13895
Prupe.1G030800_v2.0.a1	-0.3605	0.060329	0.24441		-0.40352	0.32613	0.96818		-0.5334	0.10649	0.64202		-1.0122	1.4233e-08	9.0836e-07		-0.4993	0.0013639	0.011125		-0.19585	0.2976	0.61411		-0.31302	0.14912	0.40113		0.14283	0.6373	0.98134		-0.14555	0.79727	1		-0.57993	0.41301	1		-0.26962	0.5513	0.91507		-0.34414	0.42344	1		0.28415
Prupe.1G030900_v2.0.a1	0.58285	2.8819e-06	6.5671e-05		0.36052	0.099268	0.65182		0.44325	0.048086	0.42271		0.21047	0.2003	0.79747		0.029833	0.86557	1		0.28703	0.075854	0.25253		0.27848	0.16434	0.42805		0.16728	0.38675	0.83799		0.15356	0.45397	0.87454		0.31824	0.31232	1		0.056693	0.79401	1		-0.21773	0.23172	1		-0.003347
Prupe.1G031000_v2.0.a1																													2.2277	0.50879	0.91573		2.0527	0.62207	0.96035		1.9168	0.65545	1		1.151	0.95255	1		2.3684	0.52462	1		2.5543
Prupe.1G031100_v2.0.a1	-0.40309	0.0073576	0.050743		0.0098056	0.97176	1		-0.0083095	0.96811	1		0.077139	0.65941	1		-0.18018	0.52946	0.90219		-0.33268	0.062652	0.22057		-0.42894	0.050691	0.18908		-0.01424	0.9532	1		0.2197	0.28774	0.73347		0.24542	0.41723	1		0.24631	0.23183	0.64617		-0.096245	0.62045	1		0.052877
Prupe.1G031300_v2.0.a1	-1.1802	0.00046645	0.005437		-0.8363	0.026552	0.34074		-0.97516	0.012077	0.17443		-0.66257	0.04345	0.34937		-0.45881	0.11931	0.39201		-1.4071	7.569e-05	0.00086579		-1.271	0.0021838	0.016936		-0.75754	0.01861	0.18191		-0.97961	0.00429	0.06385		-0.88712	0.029268	0.76068		-1.0003	0.0059773	0.072044		-0.035367	0.89389	1		-0.83667
Prupe.1G031400_v2.0.a1	-0.35093	0.028941	0.14425		-0.1441	0.5267	1		-0.089427	0.69339	1		-0.08304	0.63759	1		-0.15844	0.32403	0.72382		-0.33606	0.061467	0.21747		-0.31933	0.12704	0.36016		-0.12213	0.50296	0.91483		-0.1048	0.58457	0.94609		-0.021311	0.94832	1		0.021391	0.93556	1		-0.05846	0.73831	1		-0.1533
Prupe.1G031500_v2.0.a1	0.19824	0.40366	0.78614		0.011267	0.97882	1		-0.025104	0.94922	1		-0.074711	0.78037	1		0.14045	0.53832	0.90724		0.24873	0.31715	0.63775		0.24559	0.41241	0.74325		-0.023384	0.93993	1		0.0094388	0.98593	1		-0.04181	0.89093	1		-0.19112	0.5024	0.88988		-0.24124	0.37674	1		-0.091174
Prupe.1G031600_v2.0.a1	1.0496	0.97579	1						0.0090613	1	1						-0.12887	1	1						1.4542	0.87594	1		-0.99829	0.99852	1		-0.72378	1	1		-0.82763	1	1						0.44919	1	1		-0.70443
Prupe.1G031700_v2.0.a1	-0.065686	0.72247	0.99112		0.003663	0.99637	1		0.062413	0.82689	1		-0.092515	0.63921	1		0.051589	0.73502	1		0.26579	0.153	0.40398		0.09865	0.67589	0.93465		0.012815	0.89915	1		0.078254	0.68399	0.99003		0.0084935	0.94696	1		0.092385	0.6276	0.9529		-0.071618	0.75909	1		0.32648
Prupe.1G031800_v2.0.a1					0.065276	1	1		-1.394	0.68914	1		-0.51283	0.90683	1		-0.2548	1	1		-1.3742	0.67444	0.93129						-1.1848	0.53734	0.93342		-2.0509	0.36023	0.80001		-3.2174	0.2223	1		-0.66445	0.80136	1		-1.7113	0.46083	1		-1.8534
Prupe.1G032000_v2.0.a1	1.1181	0.97592	1														1.5927	0.79207	1						-0.062429	1	1
Prupe.1G032200_v2.0.a1
Prupe.1G032400_v2.0.a1	1.7343	0.5226	0.88189		-2.219	0.62239	1		1.0378	0.61621	1		1.2047	0.69302	1		5.8409	2.257e-11	7.1213e-10		4.9777	2.7155e-06	4.6175e-05		4.5214	0.03867	0.15441
Prupe.1G032500_v2.0.a1	0.73369	0.56545	0.90901		-1.1086	0.64007	1		1.4658	0.48643	1		0.80321	0.70867	1		4.7979	8.529e-55	2.4718e-52		4.9398	3.8439e-15	2.894e-13		5.0233	0.00042684	0.0045088		-0.93979	0.99853	1		1.7244	0.5095	0.90481		-0.90997	1	1		4.2701	0.13253	0.49485		3.0859	0.18474	1		1.9755
Prupe.1G032600_v2.0.a1	0.41844	0.2099	0.5533		0.21784	0.58524	1		-0.022356	0.9844	1		-0.15828	0.68328	1		0.25594	0.43272	0.82614		0.30467	0.38114	0.70693		0.38724	0.32531	0.64861		0.58181	0.08607	0.43869		0.38809	0.29079	0.73552		0.073109	0.91013	1		-0.01722	0.98486	1		-0.080203	0.83685	1		0.33278
Prupe.1G032700_v2.0.a1
Prupe.1G032800_v2.0.a1	3.9583	0.28582	0.66006		0.79145	1	1		4.8467	0.14658	0.74594		5.2124	0.067473	0.45801		8.2836	1.1222e-37	1.7332e-35		7.1225	1.4902e-10	6.0159e-09		7.664	6.5685e-05	0.00094323		-0.013869	1	1										4.7564	0.076206	0.36877		0.29502	1	1		1.9354
Prupe.1G032900_v2.0.a1
Prupe.1G033100_v2.0.a1	0.85273	0.81304	1		-0.20059	1	1		-0.66593	0.97688	1		0.98821	0.71805	1		3.6279	0.00080108	0.007075		2.8153	0.034065	0.13964		3.9832	0.030009	0.12838		0.060209	1	1		0.75939	0.94747	1						0.75396	0.93393	1		0.37005	1	1		-0.57769
Prupe.1G033200_v2.0.a1	-0.023347	0.86587	1		0.10861	0.62872	1		0.18471	0.4352	1		0.10785	0.52778	1		0.15232	0.28214	0.6727		0.21291	0.19239	0.46779		0.00034855	0.98943	1		0.051292	0.77176	1		0.09897	0.60604	0.95202		0.13727	0.631	1		0.32425	0.092729	0.40975		0.25923	0.15572	1		0.27579
Prupe.1G033300_v2.0.a1																													-1.4467	0.80416	1		-1.3087	0.85544	1		-1.5412	0.82884	1		-0.33688	1	1						0.36625
Prupe.1G033500_v2.0.a1	0.021953	0.91776	1		-0.056082	0.84801	1		-0.068403	0.83391	1		-0.088486	0.71859	1		0.078302	0.68501	0.98065		0.0858	0.71458	0.96116		-0.053664	0.8499	1		0.18709	0.43968	0.87249		0.020856	0.94217	1		0.12034	0.71846	1		0.231	0.35893	0.77635		0.19928	0.42175	1		0.17902
Prupe.1G033600_v2.0.a1	-0.49804	0.013378	0.080156		-0.70584	0.010086	0.18495		-0.52796	0.063908	0.49663		-0.2174	0.31489	0.93175		-0.20352	0.2742	0.66316		-0.80807	0.00037228	0.0034895		-0.93106	0.0029927	0.021753		-0.31787	0.20883	0.65293		-0.34607	0.16838	0.58102		0.0070135	0.99476	1		-0.32553	0.21331	0.6231		0.24592	0.29657	1		0.083125
Prupe.1G033700_v2.0.a1	3.7475	0.0051356	0.038123		1.3831	0.67846	1		0.92222	0.87441	1		2.6784	0.13162	0.66093		6.2211	9.5825e-18	4.8902e-16		5.0758	0.002813	0.01922		5.4205	0.0032142	0.023042		-0.0064677	1	1		1.9552	0.4078	0.83779		0.63338	0.99159	1		0.79221	0.9342	1		1.692	0.61616	1		0.32465
Prupe.1G033800_v2.0.a1	0.48176	0.63838	0.95007		0.41395	0.70449	1		-0.23976	0.86551	1		0.44371	0.65349	1		-0.81852	0.54817	0.91402		-0.056498	1	1		-0.78334	0.58994	0.88117		-0.21516	0.85899	1		0.17759	0.89946	1		-0.24035	0.83652	1		-0.21229	0.87061	1		-0.21152	0.87697	1		-0.68292
Prupe.1G033900_v2.0.a1	3.2804	0.0019254	0.017433		0.11128	1	1		2.1697	0.35815	0.99733		0.76326	0.75695	1		5.1171	5.3243e-15	2.2725e-13		6.0885	4.5615e-07	9.3363e-06		6.1186	2.803e-14	3.6811e-12														3.8427	0.26168	0.68242		2.0996	0.69432	1		2.3489
Prupe.1G034000_v2.0.a1	0.12958	0.65967	0.96001		0.32751	0.33515	0.97305		-0.2626	0.65161	1		-0.28283	0.36973	0.97419		-0.75697	0.012958	0.07358		-0.032825	0.93851	1		-0.2855	0.45885	0.78224		0.089739	0.72773	1		0.4152	0.15503	0.55913		-0.10578	0.9381	1		0.025489	0.9351	1		-0.36717	0.39794	1		0.60591
Prupe.1G034100_v2.0.a1																	-0.93395	0.84746	1		-2.0404	0.63216	0.90884		-1.1722	0.83103	1																		-0.45373	1	1
Prupe.1G034300_v2.0.a1	0.87274	0.0033142	0.026961		0.20715	0.43693	1		0.37291	0.19723	0.8379		0.73418	0.0023889	0.041303		1.8728	1.941e-37	2.9588e-35		1.5403	1.2715e-05	0.00018055		1.4513	0.0011149	0.0098157		0.046366	0.85128	1		-0.067369	0.73782	1		0.30031	0.35378	1		0.72577	0.00049075	0.010998		0.68609	0.0087892	0.36379		0.32767
Prupe.1G034400_v2.0.a1																													-1.0764	0.99853	1
Prupe.1G034500_v2.0.a1	0.15639	0.62862	0.94418		0.035297	0.93981	1		0.44215	0.20052	0.8434		-0.049812	0.89853	1		0.12474	0.69833	0.98729		-0.025936	0.95032	1		0.16471	0.68066	0.93594		0.37398	0.20845	0.65254		0.1382	0.67385	0.98507		0.073455	0.87876	1		0.029776	0.98306	1		0.21643	0.51354	1		0.052717
Prupe.1G034600_v2.0.a1	-0.3249	0.10232	0.34917		-0.070327	0.79688	1		-0.1331	0.63186	1		0.050993	0.82603	1		-0.22442	0.23841	0.61225		-0.11047	0.61661	0.89827		-0.20663	0.45499	0.77899		-0.21807	0.36466	0.81931		-0.1567	0.54727	0.92502		0.033216	0.92697	1		0.10181	0.66517	0.96982		0.10269	0.64261	1		0.15566
Prupe.1G034700_v2.0.a1	0.27067	0.14289	0.43277		-0.74154	0.0064664	0.13623		-1.0854	0.00016227	0.0063879		-1.2563	8.5184e-08	4.8061e-06		-0.16931	0.32752	0.72795		0.40681	0.044215	0.17056		0.13752	0.5732	0.86819		-0.33481	0.13139	0.53561		-0.99575	5.8358e-05	0.0022889		-1.0929	0.0013761	0.086313		-1.6846	3.1402e-10	3.4249e-08		-0.51852	0.030072	0.71545		-0.57374
Prupe.1G034800_v2.0.a1	-1.3994	1.1673e-05	0.0002278		-0.58373	0.15204	0.77966		-0.56083	0.10209	0.63089		0.12896	0.53786	1		-0.25931	0.26378	0.64861		-1.0007	0.00084699	0.0070805		-1.1686	0.0033268	0.023717		-0.75899	0.00035505	0.011604		-0.45593	0.037459	0.26134		-0.26899	0.39363	1		-0.143	0.53538	0.91002		0.14817	0.46023	1		-0.3931
Prupe.1G034900_v2.0.a1	0.33108	0.074622	0.28275		-0.080638	0.76554	1		0.15256	0.56282	1		0.0083219	0.97632	1		0.16898	0.44886	0.83977		0.16287	0.4475	0.76875		0.35512	0.15978	0.42001		0.076765	0.74534	1		0.047487	0.83859	1		0.17143	0.6182	1		-0.34678	0.16992	0.56001		-0.2753	0.25718	1		-0.26783
Prupe.1G035000_v2.0.a1	0.08062	0.61881	0.93867		0.32503	0.17993	0.82285		0.087494	0.75346	1		-0.16122	0.41198	1		0.043141	0.75269	1		0.11119	0.56088	0.86166		0.2939	0.20594	0.49293		0.35912	0.069574	0.39108		0.23171	0.26537	0.70869		0.12568	0.66108	1		0.065231	0.73479	0.99754		0.18625	0.3445	1		0.31474
Prupe.1G035100_v2.0.a1	-0.25769	0.048582	0.21039		-0.42956	0.06312	0.53443		-0.3161	0.18734	0.82095		-0.14085	0.40753	0.99687		0.32606	0.021228	0.10925		0.027019	0.87502	1		-0.11856	0.54946	0.85182		-0.56698	0.0032147	0.057597		-0.59627	0.0032294	0.051796		-0.21533	0.44763	1		-0.62289	0.0027091	0.040299		-0.25647	0.159	1		-0.54311
Prupe.1G035200_v2.0.a1	-0.45676	0.0005109	0.0058437		-0.73749	0.0064362	0.13572		-0.81012	0.00066771	0.020146		-0.42405	0.013059	0.15465		-0.12367	0.37467	0.77773		-0.46097	0.0057659	0.034538		-0.75902	0.00030114	0.0033871		-0.6253	0.0011174	0.027005		-0.89517	1.1664e-05	0.00058288		-0.45889	0.17934	1		-0.73032	0.00029875	0.0074178		-0.14708	0.42392	1		-0.34375
Prupe.1G035300_v2.0.a1
Prupe.1G035400_v2.0.a1	-0.31545	0.057767	0.23721		-0.2073	0.39943	1		-0.43969	0.083092	0.56611		-0.24378	0.21081	0.81594		-0.14434	0.43458	0.82763		-0.23977	0.21344	0.49988		-0.39224	0.13046	0.36724		-0.29671	0.15407	0.57303		-0.25924	0.23473	0.67531		-0.33843	0.29195	1		-0.48084	0.031303	0.21618		-0.14274	0.50907	1		-0.12976
Prupe.1G035500_v2.0.a1	0.80036	0.096715	0.33585		1.3091	0.031602	0.37522		0.87153	0.038679	0.37071		-0.066956	0.92154	1		1.0638	0.11566	0.38369		2.0691	1.7958e-11	8.4266e-10		3.0602	5.8108e-08	2.141e-06		1.0359	0.0020719	0.04217		1.085	0.017067	0.1599		0.57716	0.42763	1		0.23807	0.57524	0.92812		-0.32123	0.48089	1		0.052821
Prupe.1G035700_v2.0.a1	0.16007	1	1
Prupe.1G035800_v2.0.a1	1.3443	0.0033851	0.027366		0.8486	0.12395	0.71776		1.2133	0.018717	0.23442		0.2218	0.72838	1		-0.12064	0.9151	1		0.58599	0.38673	0.71252		1.5052	0.13664	0.37885		1.2244	0.0088387	0.11497		1.1383	0.021731	0.18776		1.0124	0.070439	1		1.5314	0.0019161	0.031296		0.97807	0.064821	1		0.38505
Prupe.1G036000_v2.0.a1	1.2385	1.9804e-08	7.9495e-07		0.90913	0.0054548	0.12024		1.0172	0.005248	0.097547		0.11844	0.69231	1		-0.073025	0.8777	1		0.40324	0.1311	0.3657		0.81852	0.02988	0.1281		1.0929	5.3282e-07	7.6239e-05		0.90992	7.7138e-05	0.0028895		0.66625	0.3015	1		0.78879	0.00080909	0.016364		0.24873	0.3566	1		0.41706
Prupe.1G036400_v2.0.a1																													0.96222	0.5695	0.94242		-0.23975	1	1		-0.73579	0.87029	1		-2.1984	0.61259	0.94621		-0.37931	1	1		0.83693
Prupe.1G036500_v2.0.a1	-1.2564	0.51518	0.87624		0.64561	0.63231	1		-1.0677	0.56431	1		-0.074219	1	1		0.16232	1	1		-1.0684	0.54765	0.85459		-2.5074	0.30049	0.61814		1.1157	0.35125	0.80655		2.1922	0.083777	0.41624		0.47275	0.7876	1		-0.031826	1	1		-0.44194	0.94995	1		-0.91617
Prupe.1G036700_v2.0.a1	0.50456	0.83066	1		1.0206	0.52717	1		1.4533	0.35029	0.99307		0.76753	0.65401	1		1.1429	0.41657	0.8141		2.0046	0.070717	0.24054		2.6346	0.064166	0.22426		0.33768	0.77507	1		1.3858	0.092012	0.43556		-0.34979	0.85837	1		0.67607	0.55824	0.91965		0.32007	0.8434	1		0.57632
Prupe.1G036800_v2.0.a1	0.020163	0.97388	1		0.14257	0.70415	1		-0.10083	0.77235	1		-0.29099	0.39301	0.98804		1.6586	4.1267e-12	1.3761e-10		1.546	2.4583e-09	8.0618e-08		1.9662	1.4168e-06	3.5734e-05		0.27228	0.38826	0.8387		0.33136	0.29	0.73495		-0.59615	0.16727	1		-0.37767	0.29726	0.71726		0.059038	0.88617	1		0.42878
Prupe.1G036900_v2.0.a1	0.45255	0.0095984	0.062332		0.056829	0.8266	1		0.078917	0.74152	1		-0.1416	0.51627	1		0.41784	0.01778	0.094849		0.54487	0.076707	0.25419		0.72589	0.0026467	0.019714		0.13261	0.58647	0.95238		-0.049628	0.79991	1		-0.042849	0.85054	1		-0.36286	0.13303	0.49595		0.008796	1	1		-0.016558
Prupe.1G037000_v2.0.a1	0.23382	0.54684	0.89798		0.54168	0.19288	0.83697		0.29905	0.51371	1		0.10686	0.81643	1		0.73576	0.028468	0.13796		0.9489	0.0063705	0.037507		1.1822	0.0029452	0.021461		0.35738	0.33499	0.79335		0.15686	0.75448	1		0.71515	0.112	1		0.19993	0.64409	0.96136		0.5003	0.20903	1		0.12067
Prupe.1G037100_v2.0.a1	-0.36941	0.27307	0.64572		-0.10751	0.78957	1		-0.62231	0.12593	0.69472		-0.38411	0.26598	0.88399		-0.36677	0.29834	0.69335		0.021992	0.96475	1		0.082195	0.84085	1		-0.19702	0.58155	0.95018		-0.015507	0.98065	1		-0.28409	0.51217	1		-0.1574	0.67859	0.97558		0.15075	0.71454	1		0.14845
Prupe.1G037200_v2.0.a1	-2.4758	0.0085419	0.056974		-0.60036	0.44346	1		-1.0838	0.1791	0.8074		-2.2484	0.010926	0.13611		-2.9451	0.0033195	0.023984		-0.75727	0.46307	0.78339		-0.19573	0.86565	1		1.1595	0.04146	0.2917		1.5727	0.013722	0.13928		-1.1063	0.46223	1		-0.033023	1	1		-0.34164	0.81908	1		0.027863
Prupe.1G037300_v2.0.a1	-2.2864	0.55381	0.90227		-2.5356	0.4962	1		-1.3244	0.68707	1		-0.55645	0.90665	1										-1.3989	0.70759	0.95054
Prupe.1G037400_v2.0.a1	0.32721	0.01807	0.10101		0.12111	0.59448	1		0.074916	0.73251	1		0.028534	0.8685	1		-0.023459	0.83877	1		0.21457	0.21653	0.50443		0.36183	0.092296	0.2892		0.092883	0.65539	0.98855		-0.064445	0.74673	1		0.15611	0.64261	1		-0.26112	0.20559	0.61349		-0.13266	0.48465	1		-0.0812
Prupe.1G037500_v2.0.a1	0.45298	0.0082628	0.055585		-0.010525	0.97823	1		0.057756	0.80812	1		-0.051151	0.81511	1		0.017889	0.86236	1		0.24214	0.23039	0.52386		0.33205	0.1732	0.4421		0.027576	0.89872	1		-0.056066	0.81961	1		-0.07999	0.80791	1		-0.23791	0.32456	0.74604		-0.013393	0.98292	1		-0.10036
Prupe.1G037600_v2.0.a1	-0.39372	0.47119	0.84494		-0.76406	0.20209	0.85045		-0.41917	0.49662	1		-0.63564	0.25019	0.86704		-0.52667	0.26816	0.65477		-0.75938	0.17142	0.43528		0.061145	0.97561	1		-0.20887	0.67766	0.99886		-0.42334	0.41718	0.84563		-0.59045	0.355	1		-0.93321	0.11528	0.46026		-0.67712	0.24627	1		-0.4474
Prupe.1G037700_v2.0.a1
Prupe.1G037800_v2.0.a1	1.162	0.68242	0.9722		-1.7905	0.7761	1		-1.5759	0.80267	1		-0.2182	1	1		2.9795	0.021716	0.11136		1.1802	0.63891	0.91265		1.6339	0.48608	0.8055
Prupe.1G037900_v2.0.a1	3.4229	1.6712e-05	0.00031148		1.7349	0.011161	0.19858		2.1559	0.058027	0.47062		2.8815	0.056193	0.40966		5.8266	5.3474e-64	2.2416e-61		4.9325	3.0278e-10	1.1642e-08		5.1306	3.6294e-05	0.00056916		0.63439	0.42535	0.8595		0.42495	0.6516	0.9746		-0.42643	0.70615	1		1.4881	0.036648	0.24007		2.5562	0.047029	0.87923		1.1368
Prupe.1G038000_v2.0.a1	-2.0624	0.29355	0.66901		-1.2848	0.44023	1		-1.8333	0.33699	0.98302		-2.3368	0.25584	0.87535		-1.5555	0.40056	0.80122		0.11944	0.90887	1		1.921	0.15127	0.40482		0.60867	0.035379	0.26738		0.35209	0.37244	0.80754		-0.6026	0.098215	1		-0.23117	0.41279	0.82013		2.0129	0.070476	1		0.73105
Prupe.1G038100_v2.0.a1	2.1278	2.375e-06	5.5701e-05		1.2655	2.2455e-05	0.0017299		1.3267	1.7587e-05	0.00095192		-0.080612	0.91146	1		1.0139	0.10345	0.35828		0.89907	0.018704	0.088281		1.5985	0.00026772	0.0030714		2.2284	0.021573	0.1999		1.2026	3.6426e-07	2.7246e-05		0.44773	0.24525	1		0.94109	0.0019547	0.031793		1.4285	0.00036885	0.0399		1.2914
Prupe.1G038200_v2.0.a1	1.5679	0.0012949	0.012595		0.1473	0.8605	1		1.8213	0.37362	1		0.35216	0.65225	1		3.3426	5.5867e-23	3.9622e-21		5.5208	4.2938e-12	2.2145e-10		5.0313	1.9334e-45	6.4925e-42		1.9769	0.021299	0.19839		0.97234	0.26269	0.70643		1.1322	0.20786	1		1.8253	0.017405	0.14718		2.5472	5.8086e-05	0.0093017		2.8949
Prupe.1G038300_v2.0.a1	0.17001	0.88737	1		0.38285	0.64797	1		-0.05456	1	1		0.029397	1	1		0.0035981	1	1		0.63519	0.37118	0.6961		1.2029	0.088315	0.28096		-0.2134	0.69806	1		-0.45072	0.4571	0.87588		-0.073922	0.88913	1		-0.2291	0.72316	0.99521		0.033466	1	1		-0.15098
Prupe.1G038400_v2.0.a1	0.73549	0.58573	0.92257		0.87859	0.50072	1		-0.40568	0.85616	1		-0.57189	0.77169	1		-0.46206	0.79776	1		-0.22445	0.96379	1		0.50587	0.7773	0.98852		-0.381	0.76919	1		-2.1218	0.27918	0.72481		-0.87765	0.56337	1		-1.7303	0.33311	0.75542		-0.39257	0.77411	1		-2.0495
Prupe.1G038500_v2.0.a1	0.18654	0.16293	0.47039		0.053282	0.81805	1		-0.14737	0.51633	1		-0.24278	0.16463	0.73317		-0.044962	0.75894	1		-0.055501	0.74432	0.97471		0.10434	0.63216	0.9096		0.2229	0.24926	0.70684		0.24344	0.22348	0.66127		-0.058928	0.88558	1		-0.096788	0.65826	0.96749		-0.0026754	0.99801	1		0.07573
Prupe.1G038600_v2.0.a1	-0.79102	1.8617e-06	4.4933e-05		-0.52658	0.025131	0.32976		-0.21132	0.37968	1		-0.024254	0.906	1		1.3466	1.4446e-08	3.3084e-07		1.1509	1.1682e-11	5.6283e-10		0.7793	0.0046332	0.030731		-0.47035	0.018966	0.18431		0.16554	0.44285	0.86689		-0.039632	0.89984	1		0.39667	0.061415	0.32525		0.94881	1.3625e-06	0.00041627		0.55936
Prupe.1G038700_v2.0.a1	0.048164	0.90289	1		-0.028728	0.94753	1		-0.24824	0.51682	1		0.035007	0.91281	1		0.099995	0.8816	1		-0.44339	0.25383	0.55548		-0.09509	0.80686	0.99747		0.27912	0.41989	0.85564		0.61441	0.07186	0.38082		0.17668	0.72461	1		0.2404	0.55897	0.91965		0.71024	0.042132	0.83403		-0.41242
Prupe.1G038800_v2.0.a1	-1.1721	0.0011909	0.011774		-1.0306	0.00014278	0.0079186		-1.1845	3.2642e-05	0.0016593		-1.0959	0.0013273	0.025665		-0.70831	0.0054124	0.036137		-0.71361	0.0097528	0.052776		-0.99555	0.00019398	0.0023578		-0.23831	0.62593	0.97696		-0.5392	0.34524	0.78758		-0.69281	0.2444	1		-0.70059	0.25161	0.67126		-0.071585	0.87255	1		-0.099392
Prupe.1G038900_v2.0.a1	0.085789	0.54388	0.89568		0.014473	0.95489	1		0.26235	0.27194	0.92795		0.32433	0.071614	0.47324		0.48688	0.0016005	0.01281		0.72466	3.0679e-05	0.00039255		0.52526	0.0153	0.077447		-0.14008	0.47477	0.89581		-0.032715	0.87873	1		0.22877	0.45217	1		0.42346	0.038399	0.2473		0.13916	0.47393	1		0.3081
Prupe.1G039000_v2.0.a1	0.015119	0.9059	1		-0.020413	0.93691	1		-0.12189	0.63941	1		-0.22509	0.22334	0.8322		0.017701	0.90905	1		0.35351	0.043663	0.16896		0.63344	0.0033701	0.023941		-0.058671	0.71994	1		-0.085004	0.65782	0.9764		-0.26605	0.37849	1		-0.46434	0.027323	0.19687		-0.12157	0.52284	1		-0.06274
Prupe.1G039100_v2.0.a1	-0.37609	0.0014401	0.013768		-0.56302	0.013377	0.22417		-0.46531	0.042858	0.39424		0.048715	0.75311	1		0.090735	0.46909	0.8564		-0.22417	0.14939	0.39741		-0.50706	0.0096286	0.054178		-0.75283	4.2364e-05	0.0024888		-0.61296	0.0014441	0.028809		-0.24483	0.39166	1		-0.32336	0.083899	0.38669		-0.18402	0.29203	1		-0.5396
Prupe.1G039200_v2.0.a1	1.9872	0.0028832	0.024218		1.3482	0.096045	0.64277		1.7446	0.052175	0.44203		1.8398	0.0067262	0.094491		4.5375	2.1633e-23	1.5722e-21		4.3906	2.1361e-26	5.0017e-24		4.2951	5.4856e-17	1.1213e-14		1.338	0.32596	0.78554		2.7042	0.0044321	0.065546		1.6867	0.19149	1		2.1573	0.066822	0.34133		1.6556	0.222	1		2.0681
Prupe.1G039300_v2.0.a1	-0.18158	0.12035	0.3877		-0.29499	0.26657	0.92158		-0.30941	0.20057	0.8434		-0.042141	0.80944	1		-0.065605	0.63796	0.95955		-0.2734	0.07755	0.25597		-0.37633	0.05235	0.19373		-0.51169	0.025031	0.21997		-0.46817	0.049256	0.30653		-0.23734	0.39473	1		-0.63711	0.0095583	0.099817		-0.42961	0.054881	0.93966		-0.76278
Prupe.1G039400_v2.0.a1	-0.32342	0.022439	0.11948		-0.42531	0.063469	0.53524		-0.32435	0.17908	0.8074		0.12327	0.46998	1		0.018073	0.85476	1		-0.16594	0.46405	0.78443		-0.50707	0.01811	0.088032		-0.71654	0.0002395	0.0087752		-0.68491	0.00077388	0.018151		-0.4583	0.12987	1		-0.80477	8.6826e-05	0.0027312		-0.49721	0.0095185	0.37771		-0.8947
Prupe.1G039500_v2.0.a1	-0.1099	0.64725	0.95492		-0.31881	0.31204	0.95676		-0.48344	0.11704	0.67272		-0.81001	0.0026733	0.045645		-0.68844	0.0067422	0.043044		-0.0025515	1	1		-0.18589	0.55575	0.85626		0.32702	0.16026	0.58074		-0.094328	0.75835	1		-0.56022	0.13542	1		-0.40264	0.15953	0.54492		0.045496	0.82894	1		0.52645
Prupe.1G039600_v2.0.a1	0.21198	0.32458	0.70541		-0.11482	0.70357	1		0.37315	0.18335	0.81345		0.23433	0.31664	0.93232		-0.0316	0.88358	1		-0.29355	0.23454	0.52974		-0.42714	0.15039	0.4035		-0.10318	0.77957	1		-0.36576	0.46111	0.87704		0.063964	0.94364	1		-0.25132	0.60219	0.94295		-0.63623	0.21401	1		-0.7868
Prupe.1G039700_v2.0.a1	0.31043	0.29602	0.6726		0.40704	0.50386	1		0.17022	0.65702	1		-0.43238	0.18896	0.7798		-0.14426	0.69836	0.98729		0.32649	0.27565	0.5857		0.68397	0.040588	0.16011		0.73819	0.0062989	0.092512		0.28985	0.33265	0.77826		0.1772	0.64885	1		-0.10992	0.7116	0.98923		-0.41216	0.20332	1		0.035113
Prupe.1G039900_v2.0.a1	-0.48251	1	1		-1.7995	0.77573	1		-0.74755	0.97675	1		-1.7855	0.75572	1		0.11814	1	1		1.1578	0.63896	0.91265		2.9683	0.26157	0.56918
Prupe.1G040000_v2.0.a1	0.19657	0.1986	0.53604		0.21409	0.5247	1		-0.08287	0.76825	1		-0.39914	0.0319	0.28299		-0.57887	0.00012976	0.0014484		-0.68062	8.3005e-05	0.00093711		-0.70102	0.0010973	0.0096823		0.4974	0.048811	0.32187		0.48939	0.058978	0.33961		0.033087	0.89537	1		0.091899	0.67841	0.97558		-0.43612	0.17183	1		-0.055481
Prupe.1G040100_v2.0.a1	-0.20885	0.49293	0.85919		0.32913	0.31971	0.96047		0.38328	0.2804	0.93437		0.024594	0.95822	1		-0.28977	0.37579	0.77881		-0.26608	0.39012	0.71712		-0.60933	0.10445	0.31528		0.5133	0.064662	0.3768		0.39875	0.16438	0.57412		0.40032	0.39198	1		0.64515	0.02812	0.20077		-0.13619	0.71661	1		0.1421
Prupe.1G040200_v2.0.a1	-0.023969	0.88199	1		-0.017064	0.94269	1		0.037773	0.86464	1		0.070447	0.6856	1		0.46321	0.0022146	0.017023		0.28112	0.10142	0.30624		0.4345	0.04079	0.16075		-0.34373	0.079105	0.42046		-0.29335	0.15076	0.55216		-0.16254	0.60127	1		-0.1665	0.41324	0.82054		0.058754	0.76161	1		-0.048875
Prupe.1G040300_v2.0.a1	-0.42228	0.24878	0.61096		-1.1251	0.031044	0.3722		-1.0129	0.10003	0.62346		-0.16162	0.77546	1		0.12009	0.6292	0.95607		-0.32917	0.3626	0.68607		-0.037508	0.92192	1		-1.382	0.16314	0.5852		-1.5876	0.14856	0.54791		-0.76629	0.40413	1		-1.437	0.16984	0.56001		-0.5484	0.48516	1		-1.576
Prupe.1G040400_v2.0.a1	-0.4097	0.004435	0.033785		-0.38332	0.09681	0.64466		-0.086008	0.7197	1		-0.15066	0.40159	0.99389		0.027554	0.822	1		-0.53456	0.0023904	0.016808		-0.62365	0.064893	0.22626		-0.37671	0.088853	0.44588		-0.31318	0.23338	0.67423		0.13035	0.70677	1		0.045176	0.87662	1		0.10308	0.6476	1		-0.44115
Prupe.1G040500_v2.0.a1	-0.6965	2.6959e-06	6.2191e-05		-0.28823	0.20975	0.86274		-0.042186	0.83859	1		0.081607	0.64807	1		-0.031932	0.95821	1		-0.31684	0.070911	0.24098		-0.51291	0.018351	0.088762		-0.27039	0.17922	0.61005		-0.092884	0.67426	0.98541		0.18002	0.54152	1		0.34526	0.085104	0.38993		0.1642	0.3929	1		0.15634
Prupe.1G040600_v2.0.a1	-0.1472	0.64974	0.95565		0.51196	0.30613	0.95357		0.37501	0.39232	1		-0.19549	0.52675	1		-0.32669	0.30884	0.70509		-0.52633	0.10123	0.30592		-0.58706	0.12581	0.35785		0.56007	0.041022	0.2901		0.75495	0.0072287	0.091056		0.62034	0.18903	1		0.73951	0.012575	0.11936		0.048418	0.86473	1		0.15662
Prupe.1G040700_v2.0.a1	-0.026606	0.85924	1		0.047481	0.8348	1		0.11556	0.61679	1		0.17353	0.30917	0.92444		0.097093	0.51617	0.89336		0.084157	0.61758	0.8987		-0.011978	0.95891	1		-0.1619	0.38103	0.83305		-0.14245	0.46837	0.88042		-0.00043287	0.9963	1		0.0029973	0.99755	1		0.021915	0.91083	1		-0.010238
Prupe.1G040900_v2.0.a1	1.0496	0.97579	1		-0.18464	1	1		1.4901	0.84583	1		2.6005	0.40269	0.99401		1.4561	0.79818	1		-0.034771	1	1		2.1771	0.63486	0.91115		-1.6165	0.56068	0.94186		-0.82806	0.79107	1		-0.58424	0.88577	1		-2.3296	0.50637	0.892		0.15975	1	1		-2.3894
Prupe.1G041100_v2.0.a1	-0.19488	0.16773	0.48023		0.36768	0.33074	0.97162		0.22391	0.36253	0.9991		-0.029889	0.86157	1		-0.075563	0.69915	0.98781		0.25435	0.15631	0.40975		-0.086928	0.69333	0.94203		0.18462	0.31871	0.77892		0.41072	0.038296	0.26551		0.34335	0.4059	1		0.39747	0.044142	0.26999		-0.083696	0.66129	1		0.3951
Prupe.1G041200_v2.0.a1	-0.021736	1	1		0.50299	0.4351	1		1.2201	0.025967	0.28853		0.52083	0.43798	1		1.5677	0.00085814	0.0074943		3.0169	1.2862e-16	1.1811e-14		3.3256	0.0014573	0.012191		0.38151	0.5434	0.93692		1.4798	0.0051668	0.072681		0.97269	0.13121	1		0.38698	0.60943	0.94553		0.97314	0.11316	1		0.42212
Prupe.1G041300_v2.0.a1	-0.43214	0.54172	0.89462		0.9202	0.35818	0.98629		0.9757	0.35174	0.99377		0.48049	0.40846	0.9976		0.030413	0.94841	1		1.179	0.015623	0.07669		0.72754	0.24548	0.54775		0.31515	0.62349	0.9751		1.1606	0.016712	0.1579		0.5991	0.51183	1		0.73732	0.14401	0.51798		-0.67492	0.32208	1		1.1745
Prupe.1G041400_v2.0.a1	-0.9894	0.0035317	0.028305		-0.13757	0.7054	1		-0.2409	0.52842	1		-0.2165	0.5027	1		-0.3537	0.52686	0.90028		-1.1882	0.00068759	0.005891		-0.4896	0.19722	0.48082		0.03966	0.882	1		0.35947	0.25248	0.69711		0.28064	0.4616	1		-0.044129	0.97481	1		-0.31394	0.36635	1		-0.28817
Prupe.1G041500_v2.0.a1	-0.55937	4.3853e-06	9.5255e-05		-0.62835	0.0039104	0.098563		-0.62362	0.0065302	0.11421		-0.16572	0.30502	0.92121		-0.1069	0.51243	0.89019		-0.42035	0.0078102	0.044119		-0.70039	0.00038699	0.0041614		-0.71888	0.0001208	0.0051134		-0.5263	0.0069519	0.088702		-0.23439	0.42785	1		-0.5329	0.005688	0.069689		-0.43497	0.016433	0.50876		-0.65334
Prupe.1G041600_v2.0.a1	0.5576	0.20918	0.5526		0.24671	0.72262	1		0.2767	0.6618	1		0.23845	0.72552	1		1.1211	0.0036837	0.026119		0.12786	0.89098	1		1.2143	0.0084893	0.049104		-0.57601	0.47122	0.89373		-0.31318	0.66541	0.98053		0.4222	0.61668	1		-0.81788	0.36761	0.78423		-0.070654	0.89758	1		-0.87301
Prupe.1G041700_v2.0.a1	0.06484	0.69456	0.97756		-0.037131	0.91384	1		0.032254	0.86051	1		-0.052473	0.7815	1		0.03024	0.84019	1		0.12281	0.71552	0.96165		0.19962	0.50558	0.82281		-0.16807	0.55367	0.94124		-0.11428	0.67811	0.98853		0.089504	0.82816	1		-0.44882	0.17195	0.563		-0.19099	0.51731	1		-0.3863
Prupe.1G041800_v2.0.a1	-0.32532	0.75922	1		-0.63824	0.53938	1		-0.279	0.80575	1		0.34655	0.6931	1		0.66533	0.3554	0.75865		0.059135	0.9991	1		0.40684	0.68819	0.93873		-0.28248	0.73117	1		-0.54983	0.48759	0.89409		-0.31374	0.74539	1		-0.25201	0.79098	1		0.19044	0.8081	1		0.17556
Prupe.1G041900_v2.0.a1
Prupe.1G042000_v2.0.a1	-1.1966	0.0090744	0.059781		-0.50165	0.28508	0.93775		-0.5454	0.25941	0.91767		-0.19161	0.64768	1		-0.80465	0.071965	0.27681		-0.8221	0.061384	0.21725		0.046883	0.95398	1		-0.017701	0.96083	1		-0.46658	0.301	0.74483		-0.31828	0.5351	1		-0.37636	0.42377	0.83087		0.070672	0.89045	1		-0.30598
Prupe.1G042100_v2.0.a1	-0.11746	0.38614	0.77004		-0.23937	0.28576	0.93775		-0.39528	0.086043	0.57931		-0.40152	0.019619	0.20467		0.13258	0.4576	0.84736		-0.69068	0.00097772	0.0079924		-0.76783	0.0077692	0.045807		-0.25214	0.4071	0.84842		-0.23295	0.2699	0.71477		-0.36193	0.24773	1		-0.49613	0.052494	0.29716		-0.21249	0.27894	1		0.15802
Prupe.1G042200_v2.0.a1	0.11245	0.46858	0.84249		-0.29799	0.21176	0.86477		-0.70233	0.004715	0.090238		-0.89336	4.2028e-06	0.00016695		-0.0087609	0.8814	1		0.33376	0.062852	0.22114		0.17739	0.41508	0.7457		0.31919	0.13635	0.54535		-0.067936	0.82958	1		-0.88786	0.0070051	0.2997		-1.0256	0.00033439	0.0081214		-0.072113	0.82567	1		-0.080901
Prupe.1G042300_v2.0.a1	-0.6992	7.0339e-06	0.00014571		-0.77919	0.00075397	0.029187		-0.62888	0.0090247	0.14172		0.048511	0.78632	1		-0.15922	0.27056	0.65899		-0.96937	4.4568e-08	1.1403e-06		-1.0977	0.0031062	0.022446		-0.81811	4.1543e-05	0.0024467		-0.68097	0.0010246	0.022284		-0.17604	0.54948	1		-0.33482	0.1079	0.44532		-0.088939	0.65589	1		-0.15437
Prupe.1G042400_v2.0.a1	-0.10093	0.77661	1		-0.0271	0.95472	1		-0.82541	0.025737	0.28767		-1.2646	2.3383e-06	9.7707e-05		-1.6238	3.6115e-18	1.9356e-16		-0.39796	0.083036	0.26785		-0.18187	0.42663	0.75572		0.31973	0.33822	0.79541		-0.17509	0.72046	0.99537		-0.70614	0.35978	1		-0.43419	0.37985	0.79638		-0.75056	0.14362	1		0.16357
Prupe.1G042500_v2.0.a1	-0.7228	0.3343	0.71624		-2.1658	0.017784	0.26818		-2.5734	0.011134	0.16447		-5.3534	0.00012433	0.0034368		-1.7951	0.036355	0.16708		0.81008	0.11332	0.33005		0.64695	0.66537	0.93236		0.093331	0.93855	1		-1.0741	0.035545	0.25273		-2.5541	0.00017602	0.01658		-1.8095	0.0030739	0.044261		-0.88469	0.10584	1		-0.043412
Prupe.1G042800_v2.0.a1	0.026204	1	1		0.78096	1	1		1.9127	0.69723	1						-0.15033	1	1		3.8323	0.047625	0.17975		5.24	0.00042742	0.0045096
Prupe.1G043100_v2.0.a1					-0.20305	1	1						-0.77861	0.93337	1		0.5699	0.98336	1		1.3597	0.54036	0.84961		2.086	0.27855	0.59039		0.52699	1	1										0.094028	1	1		0.29502	1	1		-0.85201
Prupe.1G043300_v2.0.a1	0.58371	0.158	0.46154		0.51341	0.09703	0.64511		0.12098	0.77751	1		-0.14241	0.72932	1		-2.1413	0.00097908	0.0083791		0.3808	0.29767	0.61421		0.23634	0.55505	0.85552		1.0567	8.8302e-05	0.0041944		0.54576	0.069785	0.37541		-0.1825	0.64002	1		0.44886	0.32601	0.74753		0.089945	0.81391	1		0.83805
Prupe.1G043400_v2.0.a1	0.14285	0.57297	0.91472		-0.91379	0.0076192	0.15346		1.4313	0.00016136	0.0063707		1.3948	0.00013155	0.0036022		-0.43788	0.13694	0.4292		0.12595	0.68869	0.94214		-0.91545	0.010778	0.059042		-0.10099	0.82777	1		-0.52094	0.21894	0.65468		0.65599	0.35664	1		1.9813	1.5491e-05	0.0006266		0.7644	0.018667	0.54428		0.8364
Prupe.1G043500_v2.0.a1									-0.16894	1	1						1.2258	0.98768	1						1.4301	0.87553	1		0.74235	0.85447	1		0.177	1	1		1.0541	0.7266	1		0.60992	0.91923	1		-1.189	0.93113	1		-0.13786
Prupe.1G043600_v2.0.a1	2.1601	0.64445	0.95292						1.5239	0.84305	1		0.7927	1	1		1.05	0.98773	1		0.91667	1	1		-0.19028	1	1						0.7125	0.94721	1		0.59054	0.99155	1		2.0413	0.42375	0.83087		1.7702	0.54792	1		0.87553
Prupe.1G043700_v2.0.a1	-0.37828	0.12653	0.40037		0.16164	0.66029	1		0.42961	0.15969	0.77166		0.3517	0.15752	0.71878		0.59511	0.091225	0.32775		0.014498	0.96916	1		0.1272	0.69827	0.94518		-0.13318	0.73573	1		0.24039	0.42154	0.85056		0.35862	0.39545	1		0.76181	0.0016721	0.028204		0.37836	0.12748	1		0.19113
Prupe.1G044000_v2.0.a1	0.48743	0.016024	0.091935		0.016068	0.96974	1		0.18571	0.58255	1		0.19129	0.41223	1		1.3605	1.1348e-12	4.0549e-11		1.3311	1.5044e-05	0.00020868		1.5352	0.045375	0.17408		-0.1037	0.67542	0.99764		-0.12004	0.65325	0.9746		0.046911	0.9449	1		-0.28063	0.33443	0.75633		0.0032876	1	1		-0.34693
Prupe.1G044300_v2.0.a1	-0.14622	0.60942	0.93468		-0.26548	0.44117	1		-0.58936	0.10248	0.63108		-0.41467	0.16874	0.74283		0.23318	0.41554	0.81316		0.55418	0.03586	0.14562		0.11802	0.73607	0.96724		-0.59998	0.14044	0.55178		-0.80512	0.060974	0.34714		-0.52754	0.17487	1		-0.86061	0.049625	0.28764		-0.63313	0.17693	1		-0.012345
Prupe.1G044400_v2.0.a1	-0.58831	0.14004	0.42767		0.4226	0.45794	1		0.16437	0.70998	1		0.76732	0.12723	0.64987		-0.052994	0.85382	1		0.065783	0.87572	1		-0.27473	0.57005	0.86663		0.093118	0.85025	1		0.77691	0.024625	0.20235		1.0012	0.015027	0.49764		0.8012	0.027047	0.19574		-0.17705	0.64847	1		-0.19032
Prupe.1G044500_v2.0.a1
Prupe.1G044600_v2.0.a1	0.0524	0.71105	0.98678		0.082981	0.7313	1		0.22732	0.36854	1		0.055583	0.76963	1		0.2276	0.15023	0.45599		0.34337	0.06031	0.21453		0.24088	0.29494	0.61107		0.087509	0.66417	0.99282		0.025752	0.91317	1		0.16119	0.61491	1		0.2412	0.25452	0.67482		0.23798	0.24746	1		0.14347
Prupe.1G044700_v2.0.a1	-0.77834	3.5039e-09	1.6142e-07		-0.7319	0.0039142	0.098563		-0.64146	0.0060585	0.1079		-0.0249	0.8821	1		-0.13914	0.35519	0.75855		-0.54361	0.00099218	0.0080919		-0.78693	0.00014017	0.0017966		-0.84539	1.1376e-05	0.00088739		-0.64531	0.0013099	0.026863		-0.30559	0.30885	1		-0.39273	0.047256	0.28051		-0.26957	0.14813	1		-0.63756
Prupe.1G045100_v2.0.a1	0.18137	0.17301	0.48989		-0.0043273	0.9821	1		-0.18703	0.38856	1		-0.22105	0.17609	0.75427		-0.42435	0.0098409	0.05866		-0.65169	6.6587e-05	0.00077569		-0.77503	0.00016575	0.0020729		0.34567	0.056126	0.34741		0.3127	0.1884	0.61164		0.029843	0.87575	1		0.16499	0.3626	0.77951		-0.16346	0.4388	1		-0.032147
Prupe.1G045200_v2.0.a1	-0.42221	0.013737	0.081845		-0.071513	0.8104	1		0.12726	0.66586	1		0.21758	0.25988	0.87957		-0.0021227	0.93854	1		-0.16577	0.46158	0.78171		-0.5188	0.030591	0.13006		0.17953	0.38847	0.83878		0.28338	0.23593	0.67632		0.25326	0.61193	1		0.78516	0.00017309	0.0047529		0.10082	0.60196	1		0.36717
Prupe.1G045300_v2.0.a1	0.34891	0.0039328	0.030777		0.28499	0.18709	0.8318		-0.051807	0.82023	1		0.056622	0.72787	1		-0.18762	0.13685	0.42903		-0.071818	0.64966	0.91978		-0.0343	0.89417	1		0.19337	0.31368	0.77402		0.14587	0.47392	0.88331		0.034551	0.93426	1		-0.30353	0.10738	0.4446		-0.3343	0.062942	0.99253		-0.23132
Prupe.1G045400_v2.0.a1																													-0.0064677	1	1		-0.87246	1	1		0.99466	0.83456	1		-0.71916	1	1		-0.62995	1	1		-0.7801
Prupe.1G045500_v2.0.a1	0.28919	0.047514	0.2073		-0.016712	0.95086	1		-0.012607	1	1		-0.17458	0.34524	0.95653		0.36419	0.022603	0.11505		0.43908	0.012649	0.064867		0.45933	0.073301	0.24703		0.096536	0.6738	0.9969		-0.10117	0.60829	0.95325		0.028271	0.97975	1		-0.24321	0.23331	0.64782		0.11274	0.60856	1		-0.19186
Prupe.1G045600_v2.0.a1	0.82867	0.063894	0.2543		0.10374	0.85522	1		0.60091	0.43662	1		0.35502	0.53179	1		2.1167	3.9754e-12	1.3275e-10		2.0495	3.9667e-07	8.2929e-06		2.7414	2.4752e-15	3.828e-13		0.40094	0.38588	0.83682		0.11685	0.84174	1		-0.096779	0.86974	1		0.37161	0.4539	0.85744		0.56127	0.2356	1		0.12014
Prupe.1G045700_v2.0.a1	-0.60641	0.70303	0.98227		-1.0878	0.47333	1		-0.95589	0.52833	1		-1.1267	0.43936	1		-0.1144	1	1		-2.1658	0.18453	0.45582		-0.99186	0.54679	0.85036		-0.15122	0.99641	1		-0.015118	1	1		-0.13743	1	1		-1.4031	0.5491	0.91507		0.65225	0.64093	1		-0.56806
Prupe.1G045800_v2.0.a1	-0.30777	0.06704	0.26245		-0.28907	0.23611	0.89559		-0.5172	0.057206	0.46669		-0.62011	0.0081535	0.10977		-0.50152	0.00061459	0.0056248		-0.8097	5.3925e-05	0.00064192		-1.0552	5.7781e-07	1.6404e-05		-0.19068	0.50645	0.91503		-0.21981	0.45802	0.87604		-0.41511	0.19905	1		-0.5569	0.054731	0.30495		-0.2472	0.36294	1		-0.16198
Prupe.1G045900_v2.0.a1	-0.64682	1.177e-05	0.00022949		-0.44172	0.041939	0.43374		-0.079447	0.73621	1		0.37772	0.019409	0.2033		0.16703	0.24196	0.61738		-0.19904	0.20684	0.49015		-0.30457	0.12992	0.36631		-0.66653	0.00033216	0.011143		-0.39713	0.041004	0.27665		-0.033354	0.898	1		0.11903	0.5435	0.91396		0.19241	0.29017	1		-0.12184
Prupe.1G046000_v2.0.a1	-0.15113	0.43402	0.81438		-0.15819	0.56045	1		0.0019096	0.97711	1		0.05759	0.78946	1		0.16579	0.35103	0.75395		-0.49593	0.02559	0.1116		-0.62103	0.023096	0.10574		-0.12068	0.6897	1		-0.2163	0.41398	0.84282		-0.1453	0.67725	1		-0.0746	0.79555	1		-0.079204	0.74279	1		0.081643
Prupe.1G046100_v2.0.a1	0.14299	0.61657	0.93782		0.27673	0.36606	0.99243		0.20857	0.51215	1		0.23118	0.36918	0.97372		0.31711	0.18505	0.52358		0.4885	0.051024	0.18958		0.65165	0.027777	0.12116		-0.0066657	0.99379	1		0.08915	0.72275	0.99537		-0.10931	0.81037	1		0.040722	0.87485	1		0.14628	0.57917	1		0.22863
Prupe.1G046200_v2.0.a1	-0.065633	0.93428	1		0.243	0.60286	1		-0.13589	0.80769	1		-0.29215	0.5336	1		0.23481	0.55027	0.91426		-0.14442	0.76627	0.97865		0.56482	0.28636	0.60006		-0.33648	0.41359	0.85157		-0.01899	0.98523	1		-0.53536	0.2683	1		-0.17236	0.67554	0.97476		-0.62043	0.14626	1		-0.27199
Prupe.1G046300_v2.0.a1	0.10634	0.98856	1		-0.39595	0.77847	1		0.083298	0.99783	1		-0.30581	0.82248	1		-0.079501	0.95044	1		-0.7345	0.55562	0.85682		-0.54918	0.71491	0.95456		-0.2097	0.84831	1		-0.33146	0.76314	1		0.5317	0.63068	1		0.53958	0.62099	0.94848		-0.61871	0.6174	1		-1.295
Prupe.1G046400_v2.0.a1	0.23071	0.57183	0.9142		-0.1704	0.72038	1		-0.49991	0.29431	0.94688		-0.0199	0.98392	1		-0.20267	0.67949	0.97782		0.079153	0.87029	1		-0.4325	0.40104	0.73219		0.23901	0.57349	0.94466		-0.15052	0.79633	1		-0.54054	0.38026	1		-0.55467	0.36496	0.78177		0.088935	0.81621	1		0.32735
Prupe.1G046500_v2.0.a1	-0.41342	0.010171	0.064925		-0.84818	0.00037505	0.016934		-1.2293	1.1054e-05	0.00063665		-1.9101	1.3167e-17	2.5417e-15		-0.4884	0.0070283	0.044531		-0.52579	0.079854	0.26085		-0.48392	0.023202	0.10605		0.062201	0.80169	1		-0.56892	0.20627	0.63919		-1.2668	0.017815	0.55637		-1.2753	0.0066504	0.077148		0.090143	0.73682	1		-0.087101
Prupe.1G046600_v2.0.a1	0.15402	0.30379	0.68131		-0.22387	0.32021	0.96138		-0.11828	0.62207	1		-0.16829	0.32886	0.94391		0.19901	0.14069	0.43673		-0.12702	0.45013	0.77153		-0.002127	0.96983	1		-0.07378	0.72653	1		-0.048976	0.83454	1		-0.047823	0.8774	1		-0.072987	0.73912	0.99754		0.037717	0.84749	1		-0.10366
Prupe.1G046700_v2.0.a1	-0.55298	0.22765	0.58042		-0.12761	0.79866	1		-0.61663	0.23463	0.88939		-0.34822	0.43376	1		0.36197	0.35348	0.75675		-0.57552	0.20231	0.48327		-0.8285	0.11777	0.34175		-0.049834	0.9303	1		0.01254	1	1		0.048857	0.95284	1		-0.1166	0.81889	1		0.31036	0.5031	1		0.21684
Prupe.1G046800_v2.0.a1	-0.50463	0.91737	1		-0.78227	0.79492	1		0.11658	1	1		-1.7987	0.50877	1		1.7406	0.15166	0.45884		0.82649	0.6328	0.90885		0.77112	0.72056	0.9582		-0.15045	1	1		-0.33869	1	1		-0.48736	1	1		-0.79413	0.91778	1		-0.054577	1	1		-1.6496
Prupe.1G046900_v2.0.a1	-1.3375	0.22146	0.57083		-1.0769	0.32561	0.9677		-0.85607	0.4416	1		-1.1079	0.28821	0.906		-0.5659	0.5415	0.90968		-2.9476	0.025188	0.11018		-2.9501	0.04816	0.182		-0.75822	0.55158	0.94111		-1.5879	0.28598	0.73139		0.20212	0.90461	1		1.3084	0.17002	0.56001		0.33839	0.84077	1		-0.029876
Prupe.1G047000_v2.0.a1	-0.62517	1.1836e-07	4.0218e-06		-0.56839	0.060989	0.52637		-0.74603	0.0010828	0.029316		-0.14179	0.37505	0.97918		-0.09885	0.4452	0.83707		-0.308	0.048053	0.18104		-0.55395	0.0044775	0.029919		-0.80149	3.0372e-05	0.0019197		-0.60276	0.0016354	0.031699		-0.28075	0.3223	1		-0.63945	0.00072098	0.014931		-0.38307	0.02995	0.71401		-0.67306
Prupe.1G047100_v2.0.a1									-0.16894	1	1		0.7453	1	1		0.84967	0.98777	1		-0.057215	1	1		0.91348	1	1		0.91946	0.83305	1		-0.94728	1	1						1.416	0.67525	0.97467		-0.6079	1	1
Prupe.1G047200_v2.0.a1	0.78178	0.48555	0.85439		-0.61225	0.70702	1		0.60751	0.64071	1		-0.34225	0.84702	1		-2.0013	0.24651	0.62398		0.35787	0.80446	0.99076		-1.7084	0.36866	0.69826		0.21852	0.91106	1		1.158	0.2765	0.7212		0.25269	0.8947	1		1.5909	0.49521	0.88514		1.0761	0.34969	1		1.5389
Prupe.1G047300_v2.0.a1	-0.039776	0.83909	1		0.045212	0.87064	1		0.19917	0.57756	1		0.22532	0.28232	0.90024		0.27396	0.14087	0.43713		0.14984	0.4684	0.78825		0.11987	0.65875	0.92731		0.22282	0.37982	0.83256		0.045642	0.8374	1		0.09676	0.71814	1		0.54903	0.018911	0.15498		0.34644	0.16674	1		0.40248
Prupe.1G047400_v2.0.a1	-0.73223	0.72112	0.99109		-0.20523	0.97575	1		-0.25089	0.95353	1		-0.81688	0.67144	1		-0.93696	0.5513	0.91472		-2.2327	0.29401	0.61042		-0.73183	0.7582	0.9773		0.89	0.426	0.8603		-0.49726	0.80229	1		0.33573	0.82021	1		0.67674	0.61478	0.94638		-1.009	0.59152	1		-0.15355
Prupe.1G047500_v2.0.a1	-0.026377	0.83641	1		-0.30036	0.16997	0.80404		-0.20161	0.38451	1		0.032582	0.84268	1		0.041554	0.73425	1		-0.15928	0.31935	0.64055		-0.36523	0.070749	0.24085		-0.24235	0.20144	0.64358		-0.27145	0.16955	0.58267		-0.10678	0.71421	1		-0.078975	0.69706	0.98113		0.10579	0.55655	1		-0.10096
Prupe.1G047600_v2.0.a1	0.053567	0.77326	1		-0.044557	0.8653	1		0.17706	0.47234	1		0.059744	0.77603	1		0.28042	0.13411	0.42331		0.030238	0.88924	1		0.14412	0.55093	0.85222		-0.091668	0.63928	0.98134		-0.094398	0.65306	0.9746		0.10269	0.78437	1		0.10532	0.67382	0.97423		0.16951	0.46496	1		0.031859
Prupe.1G047700_v2.0.a1	0.17258	0.75688	1		0.86045	0.13464	0.74105		1.2175	0.0093501	0.14508		0.9955	0.021528	0.21883		0.95556	0.093083	0.33244		0.91445	0.03639	0.14716		0.53058	0.34183	0.66886		-0.070767	0.88136	1		0.11931	0.74093	1		0.39453	0.3179	1		0.39603	0.26078	0.68099		-0.086614	0.84037	1		0.24352
Prupe.1G047800_v2.0.a1	-0.63622	0.0035011	0.028121		-0.31789	0.25543	0.9106		-0.24687	0.38933	1		0.17684	0.43328	1		-0.5143	0.02157	0.11077		-0.81312	0.00066951	0.005774		-0.8921	0.0019609	0.015557		-0.51642	0.039353	0.28293		-0.080701	0.71354	0.99537		0.094651	0.84976	1		-0.35678	0.15117	0.53065		-0.28128	0.30792	1		-0.9371
Prupe.1G047900_v2.0.a1	-0.64423	0.44869	0.82607		0.40319	0.60776	1		-0.4905	0.60235	1		0.53505	0.43563	1		-0.55889	0.49937	0.88105		-0.39591	0.64958	0.91978		-0.21477	0.83266	1		-0.25879	0.76699	1		0.43649	0.56117	0.93503		0.19636	0.8265	1		0.49723	0.52727	0.9025		-0.26682	0.77778	1		0.22765
Prupe.1G048000_v2.0.a1	-0.08354	0.86378	1		0.38914	0.34951	0.98239		0.35774	0.40993	1		0.071249	0.88573	1		0.39257	0.23148	0.60015		0.30865	0.52951	0.84154		0.15532	0.73603	0.96724		0.23085	0.48938	0.90381		0.29588	0.37007	0.80687		0.30398	0.45126	1		0.62928	0.061477	0.32537		0.28207	0.41993	1		0.53349
Prupe.1G048100_v2.0.a1	-0.10359	0.65109	0.95603		0.086494	0.81278	1		-0.19849	0.64341	1		-0.018146	0.95662	1		0.034334	0.86357	1		-0.056078	0.84227	1		0.33479	0.24294	0.5444		-0.2956	0.2585	0.71698		-0.072499	0.77611	1		0.074955	0.87946	1		-0.32996	0.2528	0.67272		-0.15213	0.58185	1		-0.17782
Prupe.1G048200_v2.0.a1	-0.068903	0.826	1		0.097536	0.80231	1		0.16305	0.65248	1		0.54736	0.076029	0.48978		0.13193	0.64804	0.96418		-0.35157	0.32074	0.64213		-0.23193	0.57775	0.87192		0.010774	0.99351	1		0.65406	0.043177	0.2848		0.81088	0.043876	0.93997		0.56477	0.10271	0.43389		0.098889	0.81242	1		-0.33568
Prupe.1G048300_v2.0.a1	-0.13707	0.38794	0.77196		-0.66125	0.006272	0.1331		0.022223	0.89888	1		0.28281	0.11781	0.62483		0.033926	0.84176	1		-0.63396	0.00070769	0.0060433		-0.7089	0.0020336	0.01602		-0.46015	0.063799	0.37349		-0.35064	0.19552	0.6224		0.29762	0.53257	1		-0.20779	0.37214	0.78907		0.10171	0.66286	1		-0.81097
Prupe.1G048400_v2.0.a1	0.55745	0.036899	0.17235		0.081338	0.82343	1		0.078911	0.83987	1		0.21895	0.48086	1		0.77494	0.0030058	0.022064		0.65799	0.038628	0.15376		0.91251	0.0045241	0.03017		0.60293	0.0393	0.28272		0.46013	0.13651	0.52768		0.28219	0.47764	1		-0.10618	0.77648	1		-0.0019307	0.99913	1		0.1451
Prupe.1G048500_v2.0.a1	-0.80859	0.016226	0.092797		-0.34438	0.35151	0.98343		0.10424	0.79964	1		0.10677	0.74795	1		-0.13484	0.74014	1		-0.52077	0.11659	0.3366		-0.68908	0.080384	0.26347		-0.054607	0.92121	1		0.17745	0.75069	1		0.39532	0.46766	1		0.27409	0.64625	0.96279		-0.46901	0.44543	1		0.25271
Prupe.1G048600_v2.0.a1	-0.5466	0.15815	0.46171		-0.1304	0.76194	1		-0.65911	0.14171	0.73471		-0.28635	0.44676	1		0.24993	0.43836	0.83094		0.21134	0.55272	0.85682		0.34404	0.38977	0.72034		-0.4129	0.28601	0.75133		-0.26729	0.48999	0.89537		-0.5012	0.27541	1		-0.26218	0.62713	0.95266		-0.52974	0.20666	1		0.050718
Prupe.1G048700_v2.0.a1	-0.34496	0.53112	0.88801		0.36471	0.5595	1		0.07846	0.92707	1		0.23986	0.76673	1		-0.53678	0.34655	0.74965		-0.90957	0.11412	0.33156		-0.78353	0.23595	0.5347		0.50992	0.2998	0.7641		0.6947	0.15496	0.55913		0.88973	0.094824	1		0.78096	0.13334	0.49658		0.26518	0.6355	1		-0.15161
Prupe.1G048800_v2.0.a1	0.87957	1.2414e-07	4.1998e-06		0.49914	0.023078	0.31496		0.24982	0.44341	1		-0.35581	0.1166	0.62152		-0.33385	0.017892	0.095198		0.11085	0.5651	0.86557		-0.030471	0.91696	1		0.73671	7.6845e-05	0.0038133		0.56964	0.00325	0.052056		0.2009	0.5875	1		0.064459	0.70574	0.98572		-0.2844	0.13557	1		0.22547
Prupe.1G048900_v2.0.a1	-0.41189	0.001326	0.012857		-0.34371	0.12078	0.7113		-0.17694	0.44211	1		0.05389	0.75395	1		-0.12455	0.37263	0.7757		-0.33121	0.043209	0.16756		-0.6164	0.0028846	0.021111		-0.44117	0.020833	0.19602		-0.3332	0.097018	0.44619		-0.053538	0.86172	1		-0.096694	0.63938	0.95876		-0.1072	0.57765	1		-0.16186
Prupe.1G049000_v2.0.a1	0.26938	0.088	0.31563		0.38054	0.098784	0.65084		0.38408	0.10372	0.63425		0.21799	0.22274	0.83099		0.50106	0.0063455	0.040965		0.49889	0.0040457	0.025826		0.80364	0.00017397	0.0021558		0.30467	0.11455	0.50273		0.43693	0.032069	0.23858		0.42981	0.15913	1		0.64591	0.001511	0.026241		0.43492	0.026078	0.66041		0.32256
Prupe.1G049100_v2.0.a1	-0.65699	0.64744	0.95502		-0.52599	0.70966	1		-1.6501	0.26418	0.92161		-0.050409	1	1		-0.49093	0.68169	0.97875		-2.3978	0.12076	0.3453		-1.7041	0.29631	0.61266		-0.73567	0.57092	0.94317		-1.2891	0.38049	0.81561		-0.39082	0.7664	1		-0.62235	0.63805	0.95876		-0.46369	0.74883	1		-2.096
Prupe.1G049200_v2.0.a1	-0.93425	1.1866e-05	0.00023117		-0.85995	0.018473	0.27344		-1.101	0.0024837	0.056266		-0.5411	0.014482	0.16533		-0.65455	9.7645e-05	0.0011273		-0.75359	0.00090732	0.007515		-1.0886	3.4452e-06	7.7425e-05		-0.85596	0.11784	0.50872		-1.0378	0.090135	0.43187		-0.4593	0.45213	1		-1.1367	0.061759	0.32581		-0.36844	0.4312	1		-0.77435
Prupe.1G049300_v2.0.a1	0.096557	0.43256	0.81379		-0.0068105	0.97724	1		-0.065458	0.78055	1		0.11245	0.49737	1		0.40459	0.0031645	0.02307		0.33196	0.038078	0.15205		0.38337	0.059482	0.21173		-0.23897	0.21024	0.65484		-0.17772	0.37503	0.81007		-0.1029	0.74692	1		-0.089983	0.65054	0.96459		0.099699	0.56788	1		-0.15529
Prupe.1G049400_v2.0.a1	-0.095862	0.53792	0.8924		-0.076185	0.74733	1		-0.095087	0.70159	1		-0.067395	0.71719	1		0.057426	0.70681	0.99123		0.11753	0.52201	0.83456		-0.14851	0.51999	0.83377		-0.14421	0.472	0.89428		-0.1976	0.35361	0.79439		-0.1008	0.74088	1		-0.040978	0.84382	1		0.060971	0.76548	1		0.0096305
Prupe.1G049600_v2.0.a1	1.4737	3.6416e-10	2.0796e-08		1.0279	0.0043526	0.10464		1.4351	0.018877	0.23559		1.7943	0.0046472	0.070066		3.5424	1.5139e-74	1.0769e-71		2.2123	2.9937e-21	4.5224e-19		2.2792	0.00032908	0.0036284		0.080096	0.82402	1		0.46282	0.12894	0.5128		0.544	0.16999	1		0.91114	0.0023064	0.035874		0.36221	0.24647	1		0.19776
Prupe.1G049900_v2.0.a1	-0.38632	0.72391	0.99161		0.22142	0.81628	1		0.40849	0.64588	1		-0.6627	0.45673	1		0.23751	0.73942	1		0.32559	0.68779	0.94179		0.61741	0.47124	0.79317		-0.51543	0.47462	0.89574		0.12454	0.87708	1		-0.030632	1	1		-0.093438	0.95264	1		-0.75757	0.3549	1		0.31548
Prupe.1G050000_v2.0.a1	-1.551	0.84021	1		1.5308	0.47468	1		0.89234	0.77835	1		2.4452	0.098308	0.56895		3.4486	0.0019387	0.015171		4.0834	2.364e-05	0.00031184		3.1595	0.02455	0.11049		0.07162	1	1		1.815	0.51028	0.90508		1.3923	0.70117	1		2.5816	0.3534	0.77132		0.49855	1	1		1.6603
Prupe.1G050100_v2.0.a1
Prupe.1G050200_v2.0.a1	-0.40343	0.045465	0.20074		-0.14161	0.54585	1		-0.21429	0.41168	1		0.12121	0.69283	1		-0.39851	0.049097	0.20898		-0.28372	0.18372	0.45458		-0.75857	0.0075509	0.04478		-0.087546	0.7017	1		0.11741	0.55125	0.92817		0.11983	0.6736	1		0.25414	0.20432	0.61156		-0.03247	0.91259	1		0.2306
Prupe.1G050500_v2.0.a1
Prupe.1G050600_v2.0.a1	-0.18041	0.29546	0.6719		0.24076	0.56167	1		0.1508	0.71377	1		-0.026386	0.89188	1		-0.46519	0.0022468	0.017237		-0.33512	0.11464	0.33251		-0.61439	0.0040673	0.027633		0.17027	0.53527	0.9327		0.4486	0.14174	0.53716		0.15666	0.74362	1		0.48679	0.12229	0.47419		-0.068865	0.87414	1		0.2936
Prupe.1G050700_v2.0.a1	0.20812	0.32608	0.70731		0.042148	0.88749	1		-0.014847	1	1		0.024777	0.9279	1		0.27374	0.19394	0.53797		0.60377	0.069563	0.23772		0.99883	0.00013469	0.0017424		0.091951	0.75887	1		0.046343	0.89201	1		-0.097926	0.76667	1		-0.037411	0.86129	1		0.059461	0.85516	1		-0.25596
Prupe.1G050800_v2.0.a1	-0.13836	0.37055	0.75422		0.055486	0.81624	1		-0.14937	0.5616	1		-0.0066947	0.97952	1		-0.041717	0.76633	1		0.03265	0.86393	1		-0.0013847	0.98145	1		-0.21079	0.29962	0.7641		-0.29792	0.17032	0.58383		-0.28898	0.35701	1		-0.18491	0.39044	0.80616		0.0036267	1	1		0.084368
Prupe.1G050900_v2.0.a1	0.51641	0.23248	0.58797		-0.66601	0.31823	0.95881		-0.17463	0.83424	1		-0.8302	0.2137	0.82026		-0.03229	0.97721	1		0.28672	0.55459	0.85682		0.15942	0.74827	0.9718		-0.15252	0.782	1		-1.4934	0.10621	0.46699		-1.1793	0.16406	1		-0.9354	0.24	0.65447		-0.76147	0.32015	1		0.35555
Prupe.1G051000_v2.0.a1	-0.44261	0.0043059	0.032996		-0.54399	0.022541	0.31042		-0.33275	0.17943	0.80758		-0.014666	0.94839	1		0.13628	0.5453	0.91313		-0.23096	0.2038	0.48529		-0.24028	0.27043	0.58109		-0.27366	0.17882	0.60954		-0.22459	0.29049	0.73538		-0.14066	0.65042	1		-0.12904	0.55957	0.9199		-0.22116	0.2686	1		-0.30223
Prupe.1G051100_v2.0.a1					-1.1914	0.95853	1						-0.24447	1	1														-0.68827	0.85112	1						-1.2782	0.74259	1
Prupe.1G051200_v2.0.a1	-0.00016237	1	1		0.025491	0.92401	1		-0.097397	0.68474	1		0.076578	0.70359	1		-0.21191	0.23242	0.60174		-0.26353	0.18365	0.45451		-0.29499	0.23639	0.53541		0.078952	0.74837	1		0.10691	0.66327	0.97907		0.18672	0.57295	1		0.14919	0.55046	0.91507		0.23746	0.28967	1		-0.073936
Prupe.1G051300_v2.0.a1	2.4796	0.48387	0.85351		0.79447	1	1		2.2053	0.57794	1		0.76583	1	1		1.8711	0.64084	0.96001		1.9522	0.66831	0.92962		3.7378	0.3094	0.63004		1.7285	0.35292	0.80761		0.20025	1	1		-0.46801	1	1		0.6946	0.92003	1		2.0356	0.28475	1		-0.34028
Prupe.1G051400_v2.0.a1	-0.12917	0.72798	0.99352		0.16901	0.6953	1		0.11506	0.79135	1		0.29362	0.42679	1		-0.1841	0.6674	0.9724		-0.47162	0.23883	0.53553		-0.34234	0.45851	0.78182		-0.077052	0.87643	1		0.33275	0.41231	0.84168		0.17115	0.6864	1		0.15959	0.68363	0.97568		-0.57446	0.16806	1		-0.23695
Prupe.1G051500_v2.0.a1	-1.337	0.56028	0.90576		-0.87701	0.6917	1		-0.44564	0.85266	1		-1.6487	0.44168	1		-1.0414	0.65632	0.96658		-0.47099	0.85444	1		-1.1058	0.64802	0.91916		-0.77576	0.68723	1		-1.6251	0.49236	0.89585		-2.7277	0.27831	1		-0.58376	0.85839	1		-1.3334	0.51622	1		-0.84098
Prupe.1G051600_v2.0.a1	0.1858	0.89179	1		-0.54048	0.59559	1		-0.68113	0.51745	1		0.10464	0.95076	1		0.75466	0.32501	0.72532		-0.24298	0.81389	0.99693		-0.46323	0.68067	0.93594		-0.43804	0.65955	0.99096		-1.015	0.32697	0.77227		-0.27371	0.77732	1		0.67526	0.43759	0.84282		0.014345	1	1		-0.24261
Prupe.1G051700_v2.0.a1	-0.56758	0.89647	1		-1.5251	0.65298	1		-1.3244	0.68707	1						-0.2634	1	1		-0.37021	0.97423	1		-2.5026	0.56171	0.86032										-0.11647	1	1						0.29502	1	1
Prupe.1G051900_v2.0.a1	-0.96214	1	1		0.80859	0.91506	1		0.53339	1	1		1.9625	0.39903	0.99262		1.5152	0.55738	0.91641		1.7427	0.49371	0.80932		1.4595	0.68359	0.93595		-2.9398	0.2401	0.69545		-2.8725	0.29087	0.73552		-3.0386	0.28051	1		-2.7192	0.3459	0.76518		-1.045	0.70444	1		-0.45818
Prupe.1G052100_v2.0.a1																	1.2473	0.98769	1
Prupe.1G052200_v2.0.a1	-2.8013	0.09949	0.34288		-1.5277	0.29198	0.94211		0.25843	0.86101	1		0.91409	0.29976	0.91756		0.15307	0.96779	1		0.034959	1	1		-0.20375	0.91408	1		-1.327	0.35084	0.80617		0.29752	0.87032	1		0.22189	0.90258	1		-0.14586	0.98627	1		0.53027	0.68263	1		-0.20002
Prupe.1G052300_v2.0.a1	0.79245	9.0179e-09	3.8886e-07		0.33426	0.23198	0.89264		0.20496	0.37137	1		0.1073	0.55239	1		0.023384	0.79646	1		0.14459	0.40853	0.73351		0.28548	0.25973	0.56685		0.54548	0.015598	0.16313		0.24162	0.36499	0.80385		0.21313	0.6397	1		-0.22874	0.35212	0.77046		0.26075	0.31999	1		-0.34181
Prupe.1G052400_v2.0.a1	-0.072172	0.52273	0.88189		-0.11619	0.59104	1		-0.15716	0.47346	1		-0.29953	0.065026	0.4473		0.44853	0.035586	0.16428		0.79784	4.2916e-07	8.877e-06		0.75619	0.00013004	0.0016908		-0.0032507	0.96113	1		-0.13203	0.51027	0.90508		-0.42348	0.17381	1		-0.055105	0.79048	1		0.23891	0.19269	1		0.41464
Prupe.1G052500_v2.0.a1	0.24778	0.075645	0.28518		0.42437	0.13408	0.74054		0.24819	0.40138	1		-8.482e-05	0.98921	1		-0.30289	0.049803	0.211		-0.43947	0.013652	0.068966		-0.35405	0.10876	0.32337		0.55113	0.0042445	0.070059		0.59663	0.012098	0.1285		0.26035	0.50509	1		0.52161	0.0087561	0.093698		0.024916	0.88687	1		0.099938
Prupe.1G052600_v2.0.a1	0.12443	0.46436	0.83938		0.19733	0.45359	1		-0.1704	0.48224	1		-0.28377	0.29182	0.9087		-0.55516	0.0032731	0.023693		-0.44397	0.029689	0.12537		-0.46114	0.067554	0.23297		0.61296	0.0027956	0.05212		0.58473	0.043301	0.28529		0.18004	0.57621	1		0.14099	0.52803	0.90313		-0.12122	0.66544	1		0.063097
Prupe.1G052700_v2.0.a1	-0.11491	0.45417	0.82947		-0.16697	0.48326	1		-0.30533	0.21181	0.86147		-0.17168	0.35577	0.96718		-0.24	0.12836	0.41149		-0.017051	0.93437	1		-0.012103	0.94673	1		-0.16132	0.41853	0.85501		-0.17067	0.42301	0.85124		-0.25959	0.40569	1		-0.2236	0.28872	0.71128		-0.042297	0.82436	1		-0.19828
Prupe.1G053200_v2.0.a1	-0.40149	1	1		-0.7696	0.94277	1						-1.7717	0.75626	1		0.0077127	1	1		-0.052127	1	1		-0.69834	0.96811	1		0.20197	1	1		0.20111	1	1		-1.1393	0.64189	1		-1.605	0.58812	0.93434		0.44584	0.88093	1		1.5108
Prupe.1G053300_v2.0.a1	0.039852	0.85049	1		0.38904	0.19358	0.83787		0.64107	0.288	0.93881		0.25565	0.40923	0.99846		0.26502	0.24401	0.62056		0.32429	0.16288	0.42115		0.31349	0.26063	0.56812		0.29109	0.454	0.88309		0.4686	0.2963	0.73925		0.68182	0.39392	1		0.71977	0.092872	0.40992		0.16145	0.68737	1		0.42784
Prupe.1G053400_v2.0.a1	0.28167	0.26052	0.62683		0.74873	0.15835	0.78763		0.53397	0.39437	1		-0.015826	0.95899	1		-0.8091	0.028924	0.13958		-0.29251	0.42584	0.75111		-0.21638	0.53305	0.84288		0.64216	0.0099112	0.12435		1.1009	1.0779e-05	0.00054448		0.4146	0.52569	1		0.35072	0.19197	0.59464		-0.23731	0.44065	1		0.45847
Prupe.1G053600_v2.0.a1	0.19403	0.15238	0.45104		0.034521	0.87615	1		0.022609	0.90931	1		0.019199	0.90825	1		0.26471	0.081908	0.30448		0.24065	0.14728	0.39332		0.12387	0.54774	0.85067		-0.15989	0.39727	0.84452		-0.16713	0.40397	0.83421		-0.1342	0.65748	1		-0.0095044	0.96233	1		0.11463	0.55341	1		0.04248
Prupe.1G053700_v2.0.a1	0.87552	0.11295	0.37195		0.26927	0.70569	1		0.042142	1	1		0.11009	0.89994	1		0.095785	1	1		0.24145	0.72167	0.9654		0.36146	0.64046	0.91441		0.85379	0.028587	0.23677		0.63863	0.12654	0.50793		-0.0045631	0.98364	1		0.52555	0.23729	0.65141		0.48486	0.26747	1		0.58114
Prupe.1G053800_v2.0.a1	0.15287	0.1941	0.52775		-0.50684	0.019605	0.28477		-0.90008	7.1173e-05	0.0032315		-1.175	1.1164e-12	1.2243e-10		-0.091365	0.43507	0.82813		0.33866	0.031057	0.13		0.15217	0.4253	0.75515		-0.25153	0.17096	0.59792		-0.68536	0.00048149	0.01264		-0.98795	0.0013417	0.084708		-1.1898	1.5169e-09	1.4276e-07		-0.14256	0.42904	1		0.33614
Prupe.1G053900_v2.0.a1																													0.36629	0.88766	1		0.13747	1	1		-0.30139	1	1		-0.85643	0.8355	1		-0.6554	0.90946	1		-1.2847
Prupe.1G054000_v2.0.a1	0.061842	0.69344	0.97712		0.2648	0.54725	1		0.11201	0.76522	1		-0.10926	0.67176	1		-0.14585	0.35272	0.75586		-0.050726	0.78941	0.98394		-0.20387	0.39088	0.72106		0.47284	0.014279	0.1554		0.4875	0.019428	0.17457		0.20569	0.64555	1		0.37666	0.12497	0.47947		0.13809	0.50541	1		0.41062
Prupe.1G054100_v2.0.a1	0.0038464	0.98988	1		-0.020464	0.93438	1		-0.0025308	0.98205	1		0.18825	0.26111	0.87958		0.091977	0.52414	0.8986		-0.098615	0.55784	0.85889		-0.071616	0.72861	0.96225		-0.22654	0.43348	0.86744		-0.36785	0.28187	0.72686		0.068588	0.86882	1		-0.32333	0.32454	0.74604		-0.36903	0.23659	1		-0.13562
Prupe.1G054200_v2.0.a1	-0.50697	0.013787	0.082059		0.0075277	0.99162	1		-0.30527	0.26928	0.92518		-0.16697	0.4528	1		-0.24785	0.23489	0.60648		-0.43339	0.057103	0.20657		-0.86655	0.0025253	0.019014		-0.17487	0.43213	0.86556		-0.22676	0.33172	0.77746		-0.064721	0.84832	1		-0.23055	0.34164	0.76246		-0.080872	0.72254	1		0.3202
Prupe.1G054300_v2.0.a1	-0.337	1	1		-2.2157	0.62263	1		-1.0826	0.8224	1		-0.63286	0.91903	1		-0.76882	0.84419	1						-0.13148	1	1		-0.31631	0.99771	1		-0.24858	1	1		-1.998	0.67556	1
Prupe.1G054400_v2.0.a1	-0.26624	0.83695	1		-0.20005	0.9134	1		-0.078978	1	1		0.24187	0.85788	1		-0.32487	0.78135	1		-0.25122	0.8734	1		-1.2976	0.38097	0.71099		0.11247	1	1		0.45774	0.79326	1		-0.54889	0.80787	1		-0.62464	0.80154	1		-0.74194	0.75768	1		-1.2188
Prupe.1G054500_v2.0.a1																									-0.086517	1	1
Prupe.1G054600_v2.0.a1	-0.17993	0.23912	0.59694		-0.19522	0.40523	1		-0.40693	0.087282	0.58355		-0.49815	0.0073667	0.10176		-0.26783	0.098044	0.34507		-0.60783	0.0010004	0.0081331		-0.64786	0.0045836	0.030468		0.10225	0.57755	0.94719		-0.078396	0.74544	1		-0.29341	0.38793	1		-0.064828	0.80036	1		0.11334	0.53873	1		0.15208
Prupe.1G054700_v2.0.a1	-0.024516	0.88168	1		0.26025	0.5787	1		0.30729	0.3613	0.99823		-0.16477	0.44528	1		0.12413	0.50337	0.88351		-0.11735	0.58892	0.87815		-0.07608	0.77481	0.98758		0.172	0.47174	0.89397		0.31444	0.15763	0.563		0.32748	0.32297	1		0.29974	0.18835	0.58907		0.15659	0.46918	1		0.36519
Prupe.1G054800_v2.0.a1	-0.18114	0.82431	1		0.23974	0.73973	1		0.63254	0.29274	0.94557		0.13402	0.86068	1		1.2818	0.0077106	0.048166		1.1497	0.023792	0.10553		1.1844	0.2661	0.5755		0.060209	1	1		-1.8027	0.69426	0.9935		-0.90997	0.85132	1		-1.831	0.74093	0.99754						-1.5777
Prupe.1G054900_v2.0.a1	1.6896	0.00093238	0.0096484		1.2218	0.043836	0.44193		1.5167	0.0078662	0.1299		1.6697	0.0010991	0.022036		2.9826	1.0287e-14	4.3277e-13		3.541	9.645e-17	8.9618e-15		3.4558	3.1355e-13	3.5098e-11
Prupe.1G055000_v2.0.a1	3.9859	0.0025856	0.022224		2.4683	0.2691	0.92384		3.6216	0.081992	0.56207		3.7458	0.0082821	0.11105		6.7439	4.5088e-56	1.3746e-53		6.7905	9.6462e-15	6.8444e-13		6.7367	6.2442e-06	0.00012808		1.1009	0.37187	0.82514		0.97517	0.46211	0.87755		0.80671	0.56844	1		2.9026	0.011931	0.11575		1.9577	0.061974	0.98675		2.1102
Prupe.1G056000_v2.0.a1																																	0.27622	1	1		2.3923	0.5314	1
Prupe.1G056200_v2.0.a1	0.25115	0.041554	0.18783		0.018848	0.92772	1		-0.11508	0.62857	1		-0.081347	0.62948	1		-0.065461	0.59364	0.93446		0.0021486	0.99197	1		0.035114	0.85754	1		-0.034114	0.8344	1		-0.024694	0.87881	1		-0.016738	0.9323	1		-0.38742	0.045729	0.27551		-0.29799	0.10287	1		-0.3925
Prupe.1G056300_v2.0.a1	-0.053659	0.68792	0.97379		-0.12503	0.58433	1		-0.64416	0.0078168	0.12936		-0.36186	0.038051	0.31982		-0.5091	0.001198	0.00998		-0.39975	0.018941	0.089131		-0.21633	0.29918	0.61638		0.24449	0.1977	0.63783		-0.013314	0.92338	1		-0.043877	0.84796	1		-0.7136	0.00041366	0.0096549		-0.76743	7.2874e-05	0.011433		-0.52311
Prupe.1G056400_v2.0.a1	-0.12438	0.47362	0.84622		0.23529	0.35366	0.98489		0.19697	0.46779	1		0.045011	0.84083	1		0.15599	0.40815	0.80842		0.13846	0.49816	0.81362		0.18745	0.45924	0.78248		0.20957	0.31784	0.77786		0.26788	0.22509	0.66306		0.19434	0.53645	1		0.43353	0.052247	0.29648		0.33961	0.11243	1		0.38324
Prupe.1G056500_v2.0.a1	0.0088444	1	1		0.052749	0.80705	1		0.013599	0.93754	1		0.15044	0.35804	0.97002		-0.0056741	0.87857	1		0.19363	0.2317	0.52555		-0.15009	0.49866	0.81675		-0.21516	0.23567	0.69044		-0.18051	0.3421	0.78601		-0.021339	0.91923	1		-0.28182	0.14152	0.51328		-0.13325	0.45782	1		-0.11102
Prupe.1G056600_v2.0.a1	0.038443	1	1		0.20849	0.70514	1		-0.063347	0.94005	1		-0.17245	0.74528	1		0.72422	0.083765	0.30908		-0.41983	0.42516	0.75043		0.082993	0.92188	1		-0.70428	0.093586	0.45624		-0.27949	0.54883	0.92664		-0.54134	0.28105	1		-0.76951	0.11856	0.466		-0.51421	0.26914	1		-0.36161
Prupe.1G056700_v2.0.a1																													-1.0764	0.99853	1																		-0.7801
Prupe.1G056800_v2.0.a1	1.4577	0.20452	0.54588		1.1977	0.34986	0.98244		1.0588	0.40866	1		0.77605	0.57589	1		0.78824	0.53347	0.90448		1.5298	0.15275	0.4035		1.4711	0.24956	0.5533		0.81505	0.31289	0.77287		0.25	0.84901	1		0.16625	0.9104	1		-0.23919	0.88737	1		0.22501	0.8557	1		0.19213
Prupe.1G056900_v2.0.a1	0.0068998	0.97153	1		-0.27734	0.36363	0.99034		-0.089116	0.80535	1		0.084198	0.73887	1		-0.07808	0.7016	0.98878		0.15604	0.53498	0.8461		0.0072976	1	1		-0.35106	0.16493	0.58756		-0.6853	0.012629	0.13205		-0.2541	0.46419	1		-0.34998	0.21185	0.62179		-0.29051	0.36678	1		-0.78474
Prupe.1G057400_v2.0.a1	-0.18856	0.24307	0.60294		0.030023	0.91774	1		-0.059294	0.84537	1		0.061595	0.75435	1		-0.072654	0.59495	0.93503		-0.22205	0.24428	0.54073		-0.2413	0.31562	0.63674		-0.30205	0.12798	0.52922		-0.30954	0.14206	0.53789		-0.14342	0.62367	1		-0.41114	0.055338	0.30665		-0.15368	0.43922	1		-0.34263
Prupe.1G057500_v2.0.a1	0.20946	0.10845	0.3621		0.062641	0.78462	1		-0.079223	0.70874	1		-0.14495	0.38756	0.9856		-0.39673	0.0057364	0.037843		-0.3526	0.066192	0.22902		-0.55675	0.0089941	0.05142		0.32857	0.074646	0.40763		0.28113	0.14592	0.54406		0.10495	0.69027	1		0.21297	0.26287	0.68452		-0.114	0.57268	1		0.086712
Prupe.1G057600_v2.0.a1	0.30603	0.06819	0.26566		0.62737	0.075171	0.57969		0.65732	0.28278	0.93621		0.59522	0.2149	0.82154		0.47312	0.0061072	0.039725		0.27683	0.15583	0.40911		0.13683	0.7083	0.95067		0.26134	0.4139	0.85157		0.37935	0.20715	0.64038		0.46895	0.37281	1		0.74504	0.0056289	0.069237		0.28722	0.35471	1		0.43124
Prupe.1G058400_v2.0.a1	-0.82626	0.096414	0.33526		-0.48499	0.35025	0.9828		-0.63004	0.22976	0.88303		-1.5266	0.004446	0.068072		-3.0611	1.3341e-06	2.2728e-05		-1.7567	0.0015867	0.011982		-1.4559	0.017766	0.086734		-0.21339	0.69922	1		-0.23148	0.64705	0.97319		-0.95373	0.086573	1		-1.3626	0.052753	0.29806		-1.045	0.067362	1		-0.49245
Prupe.1G058500_v2.0.a1	-0.033504	1	1		0.22144	0.88724	1		0.25863	0.90315	1		0.70848	0.41367	1		-0.99828	0.41036	0.80978		-0.054038	1	1		-0.1874	0.90531	1
Prupe.1G058700_v2.0.a1	-0.61827	0.823	1		0.70657	0.64611	1		0.46217	0.78663	1		0.35134	0.86442	1		-0.66065	0.78322	1		-1.0581	0.61583	0.89827		0.4621	0.82969	1		0.68222	0.70338	1		1.2037	0.3865	0.81943		0.98351	0.55028	1		0.29	0.98755	1		0.28509	1	1		0.83093
Prupe.1G058800_v2.0.a1	0.83865	0.12737	0.40195		0.76668	0.32434	0.96755		0.63746	0.31541	0.96851		0.59305	0.30289	0.91998		-0.5117	0.44871	0.83977		-0.054089	0.96952	1		0.45089	0.50938	0.825		0.77218	0.073241	0.40315		0.63673	0.16613	0.57631		-0.017928	1	1		0.064651	0.93002	1		-0.36157	0.54995	1		0.037705
Prupe.1G059900_v2.0.a1	0.81821	0.81351	1		-0.21904	1	1		0.36686	1	1		0.50141	0.94718	1		0.26471	0.98398	1		-0.65517	0.98151	1		0.84515	0.81797	1		0.55557	0.86844	1		-0.21773	1	1		0.33618	0.98812	1		-0.17053	1	1		0.44346	0.97639	1		-1.7801
Prupe.1G060200_v2.0.a1																													0.05346	1	1		0.24414	1	1		-0.68255	0.87347	1		-1.9942	0.62018	0.94848		-0.85556	0.85792	1		0.59853
Prupe.1G060300_v2.0.a1	-1.2399	0.0035015	0.028121		-0.44392	0.18656	0.83123		-0.68229	0.054198	0.45261		-0.039339	0.90597	1		-0.40714	0.22991	0.59753		-1.118	0.0041881	0.026568		-1.3543	0.0015707	0.01295		-0.416	0.13664	0.54535		-0.25058	0.39649	0.82727		-0.21606	0.56314	1		0.18932	0.49003	0.88114		0.09667	0.70784	1		-0.27205
Prupe.1G060400_v2.0.a1	-2.0956	0.046098	0.20272		-0.68925	0.45754	1		-0.83209	0.39704	1		0.048274	0.9872	1		0.52963	0.39219	0.79409		-1.0551	0.23921	0.53594		-2.623	0.038362	0.15349		-1.3727	0.32707	0.78628		-0.53671	0.68674	0.99147		0.26088	0.90601	1		0.48353	0.68381	0.97568		1.1314	0.23462	1		-0.25588
Prupe.1G060600_v2.0.a1													-0.2073	1	1		1.2258	0.98768	1
Prupe.1G060700_v2.0.a1	0.34031	0.7666	1		0.23377	0.86545	1		-0.3017	0.87947	1		0.2158	0.87258	1		0.01842	0.97341	1		-1.3425	0.35798	0.68157		-1.8743	0.22219	0.51509		-0.57677	0.4556	0.88433		-1.5041	0.12066	0.49642		0.27617	0.78849	1		-0.88664	0.32439	0.74595		-0.89224	0.31475	1		-1.2867
Prupe.1G060800_v2.0.a1	0.58944	0.00022711	0.0029703		0.18208	0.51912	1		0.30637	0.23162	0.88468		0.26737	0.22745	0.83823		0.66993	0.0003697	0.0036161		0.66868	0.023867	0.1058		1.061	0.00080733	0.0075972		0.31295	0.14721	0.56252		0.23635	0.30045	0.74408		0.24289	0.4843	1		0.20465	0.37887	0.79559		0.26287	0.23592	1		-0.14255
Prupe.1G060900_v2.0.a1	-0.27512	0.021228	0.11471		-0.18337	0.39843	1		-0.66907	0.003094	0.066373		-0.19207	0.23732	0.85107		-0.3279	0.14113	0.43751		-0.5059	0.0013729	0.010616		-0.65336	0.0011354	0.0099667		-0.52499	0.037554	0.27682		-0.50016	0.045562	0.29284		-0.57407	0.056429	1		-0.60653	0.061209	0.32468		-0.14768	0.55222	1		-0.032665
Prupe.1G061000_v2.0.a1	-0.42586	0.025564	0.13159		0.12132	0.64101	1		-0.3628	0.18299	0.81301		-0.1989	0.35691	0.96876		-0.039077	0.77412	1		-0.52327	0.015487	0.076166		-0.58091	0.028917	0.12505		0.69626	0.00097047	0.024469		0.84645	0.00013522	0.0046203		0.53779	0.10442	1		0.053876	0.84917	1		0.35034	0.11976	1		0.022288
Prupe.1G061100_v2.0.a1	0.04463	0.69746	0.97948		-0.13598	0.53639	1		-0.25711	0.26927	0.92518		-0.22755	0.16911	0.74385		-0.11111	0.41447	0.81261		-0.17656	0.2705	0.57907		-0.053965	0.78995	0.99019		-0.12477	0.47622	0.8968		-0.23516	0.2142	0.64904		-0.13715	0.61689	1		-0.37216	0.04946	0.28736		-0.083226	0.61167	1		-0.35174
Prupe.1G061200_v2.0.a1	0.001071	1	1		0.1432	0.90432	1		0.66017	0.39753	1		0.67103	0.3423	0.95502		0.39486	0.53597	0.90518		0.36857	0.64085	0.91363		0.41288	0.6402	0.91441		0.33019	0.575	0.94561		0.46315	0.5897	0.94841		0.18981	0.79979	1		0.10297	0.91326	1		0.20485	0.77528	1		0.86428
Prupe.1G061300_v2.0.a1	-2.2677	0.010168	0.064923		-0.74812	0.31813	0.95881		-1.669	0.041135	0.38496		-2.572	0.0032465	0.053658		-3.2966	0.00065968	0.0059884		-4.4163	8.554e-05	0.00096063		-2.2843	0.018999	0.091192		-0.96958	0.30382	0.76532		-0.57406	0.54466	0.92234		0.20725	0.86187	1		-2.6933	0.047408	0.28098		-1.1641	0.3089	1		0.90239
Prupe.1G061500_v2.0.a1	-0.21142	0.40913	0.79176		0.85617	0.044592	0.44577		-1.3518	0.00010113	0.004315		-0.46636	0.083075	0.51526		1.0174	2.2175e-06	3.6201e-05		0.28057	0.25866	0.5625		1.2086	0.00065185	0.0063161		0.71393	0.017884	0.17787		0.64521	0.039126	0.26863		-0.24253	0.58977	1		2.4561	2.5814e-19	1.0042e-16		1.3585	3.8103e-06	0.0010054		0.17796
Prupe.1G061700_v2.0.a1	-0.22259	1	1		0.47742	0.88335	1		0.7907	0.72686	1		0.044188	1	1		-0.62168	0.86713	1		0.41781	0.90869	1		-0.45461	0.95444	1		1.737	0.27448	0.73701		1.263	0.32685	0.77218		1.7236	0.13598	1		1.215	0.39065	0.80638		-0.10639	1	1		1.3933
Prupe.1G061800_v2.0.a1	0.31813	0.0092102	0.060504		0.067882	0.75058	1		-0.030658	0.91382	1		-0.15103	0.35651	0.96831		0.033653	0.85365	1		0.11096	0.48575	0.80437		0.12962	0.50967	0.82517		0.12466	0.52996	0.92963		-0.0099128	0.92749	1		-0.20559	0.46792	1		-0.31744	0.092546	0.40933		0.045686	0.8325	1		-0.097148
Prupe.1G061900_v2.0.a1	2.7265	4.7374e-22	1.1839e-19		1.5737	6.1755e-08	1.0371e-05		1.56	0.012985	0.18312		2.1555	0.014322	0.16464		4.6179	1.2611e-144	9.8683e-141		3.853	4.0118e-10	1.5175e-08		3.7066	1.572e-08	6.6344e-07		1.1965	1.7616e-05	0.0012412		1.6438	2.9675e-09	3.5153e-07		0.71926	0.066887	1		1.8144	1.3296e-10	1.5594e-08		1.7024	6.0719e-06	0.0014387		0.94772
Prupe.1G062100_v2.0.a1																																					0.17237	1	1
Prupe.1G062200_v2.0.a1																													1.4345	0.80717	1		1.6613	0.75816	1						1.094	0.95232	1		0.3921	1	1
Prupe.1G062900_v2.0.a1					-0.20553	1	1
Prupe.1G063000_v2.0.a1	-0.26778	0.070897	0.273		-0.36797	0.11451	0.69604		-0.45995	0.058141	0.47123		-0.27352	0.1295	0.65524		-0.20994	0.20548	0.55883		-0.27423	0.12215	0.34787		-0.32858	0.1262	0.35867		-0.24503	0.21845	0.66487		-0.27637	0.18212	0.60234		-0.2255	0.46855	1		-0.28145	0.17162	0.5627		-0.12386	0.51481	1		-0.30811
Prupe.1G063100_v2.0.a1	0.19687	0.20998	0.55346		0.33918	0.16972	0.80404		0.28187	0.30084	0.95333		0.10019	0.61155	1		-0.035128	0.83085	1		0.1807	0.33314	0.656		-0.28909	0.20925	0.49766		0.34981	0.077631	0.41651		0.3457	0.096738	0.44581		0.27011	0.36128	1		0.26819	0.20097	0.60644		0.14029	0.46519	1		0.36398
Prupe.1G063200_v2.0.a1	-0.33783	0.93098	1		0.31372	0.92379	1		0.58286	0.76841	1		0.43941	0.84211	1		-0.46112	0.89656	1		-0.54547	0.84894	1		-0.14615	1	1		0.88224	0.21877	0.66493		0.2636	0.77459	1		0.9079	0.24732	1		0.30742	0.74341	0.99754		-0.022883	1	1		0.31553
Prupe.1G063300_v2.0.a1	-0.58287	0.00011359	0.0016347		-0.49715	0.032176	0.37914		-0.37128	0.11159	0.65794		-0.28294	0.11139	0.60922		0.032664	0.78159	1		-0.91611	4.589e-07	9.368e-06		-1.0255	5.6735e-06	0.00011771		-0.24684	0.57625	0.94643		-0.18969	0.59389	0.94841		-0.025662	0.97678	1		0.0014411	0.94867	1		0.17701	0.49707	1		0.23976
Prupe.1G063400_v2.0.a1	0.31844	0.010986	0.068917		0.10383	0.63607	1		0.11949	0.60133	1		0.16451	0.32279	0.93721		0.34757	0.014236	0.079218		0.47042	0.003575	0.023246		0.33043	0.10435	0.31504		0.06189	0.70718	1		0.065903	0.72534	0.99537		0.2726	0.36788	1		0.14591	0.44634	0.85064		0.21908	0.23401	1		0.2411
Prupe.1G063500_v2.0.a1																													-0.013869	1	1
Prupe.1G063600_v2.0.a1	-0.95489	1.4086e-05	0.00027006		-0.48395	0.06527	0.54182		-0.36642	0.17934	0.80753		0.2893	0.15309	0.70932		-0.27671	0.17517	0.50628		-0.76989	0.00039412	0.0036563		-0.73897	0.0039479	0.027017		-0.63595	0.0044607	0.07255		-0.32395	0.15169	0.55346		0.0043797	0.97931	1		-0.073749	0.74223	0.99754		-0.19298	0.38408	1		-0.79436
Prupe.1G063800_v2.0.a1	-0.22429	0.14511	0.43721		-0.096002	0.68287	1		-0.068841	0.77244	1		-0.15719	0.38969	0.98665		0.0068177	0.90806	1		-0.090642	0.61603	0.89827		-0.10826	0.6134	0.89963		-0.11023	0.60991	0.96696		0.017188	0.91747	1		0.019058	0.93534	1		-0.039575	0.87105	1		-0.068895	0.73917	1		-0.062387
Prupe.1G064000_v2.0.a1	-0.4547	0.021199	0.11458		-0.25682	0.33194	0.97163		-0.18529	0.48837	1		-0.095212	0.65681	1		0.065169	0.66179	0.9694		-0.2097	0.32947	0.6525		-0.1499	0.54362	0.84802		-0.12365	0.60532	0.96393		-0.0099137	0.98251	1		-0.02122	0.97702	1		0.11342	0.61386	0.94621		-0.11044	0.64491	1		-0.003056
Prupe.1G064100_v2.0.a1	-0.48251	1	1														-1.7282	0.81961	1		-1.6608	0.79272	0.98394						-0.013869	1	1						1.8835	0.65796	1		0.094028	1	1		2.3684	0.52462	1
Prupe.1G064300_v2.0.a1																													-1.0139	0.99854	1						-1.1165	1	1
Prupe.1G064400_v2.0.a1	0.27649	0.26927	0.64004		0.60202	0.047149	0.45763		0.071338	0.87755	1		-0.10075	0.72049	1		-0.059863	0.88702	1		0.36209	0.16922	0.43143		0.20132	0.53544	0.84372		0.58122	0.020957	0.19677		0.8894	0.00056401	0.01426		-0.074157	0.89936	1		0.090778	0.7497	0.99937		0.047209	0.84303	1		0.40814
Prupe.1G064600_v2.0.a1	0.016648	0.8938	1		0.76633	0.0052132	0.11679		-0.054923	0.82241	1		-0.76926	7.821e-05	0.002295		-0.67288	0.00016561	0.0017916		0.14551	0.42557	0.75088		0.34341	0.19988	0.48453		0.77751	0.00011574	0.0049865		0.94247	7.5367e-06	0.00039974		-0.048733	0.89201	1		-0.71663	0.0011086	0.02075		-0.55799	0.0074554	0.33198		-0.22733
Prupe.1G064700_v2.0.a1	-0.23966	0.21369	0.55854		-0.43708	0.11384	0.69492		-0.36422	0.19132	0.82766		-0.092558	0.66834	1		-0.12508	0.582	0.9287		-0.1852	0.37997	0.70588		-0.30698	0.2282	0.52355		-0.23524	0.2828	0.74739		-0.17468	0.44653	0.86984		-0.010025	0.94813	1		-0.38182	0.1084	0.44652		-0.059638	0.79189	1		-0.40357
Prupe.1G064800_v2.0.a1	-0.26209	0.10113	0.34646		-0.13236	0.58474	1		-0.11377	0.63572	1		-0.00015225	0.99739	1		-0.16384	0.31235	0.70922		-0.56977	0.0028746	0.019567		-0.68552	0.0036833	0.025738		0.10054	0.61046	0.96704		-0.0060041	0.99347	1		0.16924	0.60283	1		0.20744	0.35719	0.77471		0.16067	0.4565	1		0.10985
Prupe.1G064900_v2.0.a1	-1.0185	0.046557	0.20413		-0.37238	0.51827	1		-0.17421	0.86352	1		0.57385	0.15385	0.71077		-0.059192	0.93376	1		-1.0455	0.040864	0.16048		0.58717	0.21332	0.5034		-0.12708	0.74957	1		-0.39212	0.36669	0.80542		-0.15839	0.71669	1		-0.19093	0.68627	0.97568		-0.19167	0.67659	1		-0.55453
Prupe.1G065000_v2.0.a1	-0.30496	0.029095	0.14489		-0.014372	0.94727	1		-0.019944	0.92109	1		0.090612	0.67617	1		-0.16772	0.28881	0.68002		-0.17698	0.30287	0.62053		-0.34907	0.10213	0.30965		-0.12966	0.51977	0.92173		0.11723	0.55699	0.93252		0.10534	0.72392	1		0.15956	0.41857	0.82624		0.077596	0.6712	1		0.065712
Prupe.1G065100_v2.0.a1	1.7018	0.77973	1		2.9556	0.28725	0.9383		2.1862	0.57749	1		0.7927	1	1		1.8497	0.64038	0.96001		2.2543	0.53622	0.8466		-0.19028	1	1		0.63365	1	1		2.0541	0.40777	0.83779		1.8511	0.60887	1		0.87129	0.93389	1		1.5463	0.73087	1		2.45
Prupe.1G065200_v2.0.a1	-0.13867	0.29472	0.67063		-0.25418	0.34684	0.98173		-0.29677	0.21419	0.86432		-0.16169	0.34661	0.95825		0.10314	0.51991	0.89596		-0.017676	0.91405	1		-0.11391	0.57095	0.86686		-0.45267	0.049365	0.32366		-0.5844	0.015214	0.14911		-0.25745	0.4166	1		-0.58544	0.019429	0.15776		-0.12017	0.56348	1		-0.49933
Prupe.1G065300_v2.0.a1	-0.11195	0.51547	0.87633		0.11569	0.62363	1		-0.29353	0.20649	0.8535		-0.16823	0.34055	0.95378		0.033767	0.86149	1		0.41528	0.017459	0.083425		0.072444	0.82415	1		-0.093449	0.63905	0.98134		0.023272	0.88668	1		-0.042059	0.91534	1		-0.097696	0.65145	0.96545		0.080871	0.65091	1		0.17349
Prupe.1G065500_v2.0.a1	-0.01052	0.96309	1		0.093616	0.74846	1		0.078665	0.79612	1		0.081959	0.74453	1		-0.035988	0.87404	1		-0.13059	0.58926	0.87821		-0.19848	0.50012	0.81794		-0.0033881	1	1		0.2139	0.39066	0.82215		0.0055407	0.98026	1		0.10277	0.683	0.97568		0.10264	0.70419	1		-0.076826
Prupe.1G065600_v2.0.a1	-0.1243	0.48057	0.8503		-0.39334	0.12329	0.71681		-0.19194	0.48212	1		-0.30156	0.13932	0.67881		-0.20425	0.27791	0.66824		-0.38391	0.058286	0.20959		-0.14662	0.55714	0.85717		-0.31564	0.14254	0.55425		-0.4084	0.0745	0.39007		-0.33178	0.30048	1		-0.35982	0.1184	0.46582		-0.15603	0.48853	1		-0.35557
Prupe.1G065700_v2.0.a1	-0.42801	0.002062	0.018425		-0.54729	0.017046	0.26109		-0.36583	0.13532	0.71993		-0.11746	0.50431	1		-0.31004	0.042172	0.18704		-0.30991	0.071262	0.24175		-0.39194	0.062236	0.21904		-0.44361	0.024127	0.21444		-0.41353	0.042754	0.28321		-0.22237	0.44772	1		-0.59098	0.0040211	0.053722		-0.5135	0.0084661	0.35292		-0.60699
Prupe.1G065800_v2.0.a1	-0.10372	0.43005	0.81136		-0.32566	0.13993	0.75347		-0.24973	0.27486	0.92922		-0.10938	0.51314	1		0.085883	0.56713	0.92057		-0.20013	0.21759	0.5057		-0.060438	0.75267	0.97337		-0.24731	0.17179	0.59935		-0.15179	0.42119	0.85		-0.037726	0.87245	1		-0.37094	0.054118	0.30291		-0.16353	0.35175	1		-0.44851
Prupe.1G065900_v2.0.a1	-0.8577	0.19139	0.5232		-0.012475	1	1		0.073128	0.95869	1		0.46053	0.37878	0.98154		0.30515	0.58433	0.92992		-0.72027	0.26072	0.56573		-0.097553	0.91498	1		-0.078032	0.91237	1		0.4456	0.37555	0.81037		0.66422	0.23493	1		0.6315	0.22966	0.64234		0.64448	0.20561	1		-0.3555
Prupe.1G066000_v2.0.a1
Prupe.1G066100_v2.0.a1	0.080138	0.7919	1		0.2219	0.52166	1		0.36822	0.29003	0.94144		0.18654	0.54048	1		0.54801	0.041644	0.18526		0.57961	0.038028	0.15195		0.53727	0.11352	0.33297		-0.16459	0.57506	0.94561		-0.13795	0.66709	0.98172		-0.16023	0.68814	1		0.048553	0.90637	1		-0.067218	0.83715	1		-0.2312
Prupe.1G066200_v2.0.a1	0.16007	1	1		1.3868	0.87798	1		-0.010067	1	1		-0.2547	1	1		2.4088	0.48718	0.87062		2.2491	0.53676	0.84691		0.80972	1	1		1.4339	0.68951	1		-0.79355	1	1		0.043767	1	1		2.4436	0.27991	0.70271		0.49855	1	1		1.4003
Prupe.1G066300_v2.0.a1	0.90447	0.34771	0.72989		-0.89704	0.55123	1		-0.14498	0.94452	1		-0.91905	0.51798	1		0.070868	1	1		-0.17882	0.95587	1		-0.38532	0.84863	1		0.54295	0.61906	0.97256		-0.11993	1	1		-0.6201	0.74936	1		-0.049803	1	1		0.65648	0.63806	1		1.1053
Prupe.1G066500_v2.0.a1	0.13335	0.44699	0.82445		0.64824	0.0090644	0.17151		0.54121	0.037192	0.36191		0.34612	0.087928	0.53204		-0.64824	0.00080143	0.0070755		-0.29401	0.1607	0.41743		-0.12507	0.61627	0.90181		0.38562	0.076233	0.4121		0.67849	0.002252	0.039724		0.68362	0.034427	0.83757		0.35893	0.11949	0.46817		-0.23907	0.29365	1		-0.04748
Prupe.1G066600_v2.0.a1	0.16007	1	1										0.7692	1	1		1.696	0.78608	1		-0.083328	1	1						-1.6865	0.80162	1						-1.65	0.82389	1		-1.3296	0.88006	1						0.71532
Prupe.1G066700_v2.0.a1																													-0.39894	0.88091	1		-2.8725	0.29087	0.73552		-0.97284	0.67096	1		-1.7192	0.49334	0.884		-1.045	0.70444	1		-0.19514
Prupe.1G067100_v2.0.a1					1.6003	0.58	1		1.416	0.68156	1		-0.2073	1	1		0.69598	0.98541	1		1.5016	0.67943	0.93516		2.4817	0.30007	0.61756		1.9752	0.46879	0.89189		2.403	0.095937	0.44387		0.3643	0.98978	1		2.6169	0.1815	0.57691		1.0716	0.68888	1
Prupe.1G067200_v2.0.a1	-0.15641	0.33498	0.71717		0.31365	0.19037	0.83508		0.30802	0.22275	0.87362		-0.014369	0.95035	1		-0.38199	0.029999	0.14395		-0.43625	0.024703	0.10869		-0.37171	0.11772	0.34175		0.29729	0.14847	0.56387		0.52491	0.014445	0.14396		0.50504	0.10802	1		0.20602	0.34711	0.76651		-0.036003	0.87261	1		-0.05079
Prupe.1G067400_v2.0.a1	0.38687	0.22938	0.58341		0.17966	0.61369	1		-0.54823	0.1613	0.77395		-0.019729	0.96558	1		-0.12606	0.7158	0.99634		-0.12193	0.71392	0.9605		0.024628	0.94511	1		-0.0034813	0.98525	1		-0.070565	0.83645	1		-0.43685	0.28447	1		0.048905	0.91431	1		0.056966	0.88959	1		0.34043
Prupe.1G067500_v2.0.a1	0.077192	0.77659	1		-0.061419	0.85934	1		0.12408	0.70614	1		-0.063314	0.82399	1		-0.04357	0.9286	1		-0.23817	0.39701	0.72405		-0.040764	0.91348	1		0.24932	0.29139	0.75782		0.14428	0.5653	0.93605		-0.020168	0.98548	1		0.10028	0.69723	0.98113		0.071447	0.78334	1		-0.13723
Prupe.1G067600_v2.0.a1	0.11265	1	1		0.28403	0.98304	1		1.7143	0.23963	0.89969		1.2655	0.41699	1		0.68479	0.74214	1		-0.81583	0.83104	0.99898		0.51923	0.86187	1		0.36679	0.82294	1		0.0069611	1	1		0.58182	0.66502	1		0.71143	0.61189	0.94618		-0.13025	1	1		0.90286
Prupe.1G067700_v2.0.a1	-0.053133	0.71277	0.98739		0.36889	0.17502	0.81531		0.23283	0.38821	1		0.21077	0.23858	0.85225		-0.17388	0.25522	0.6365		-0.20055	0.25806	0.56156		-0.24081	0.27653	0.58816		0.2651	0.17257	0.60009		0.50782	0.012239	0.12943		0.31089	0.31075	1		0.51648	0.010286	0.10499		0.11137	0.55203	1		0.26858
Prupe.1G067800_v2.0.a1	0.59165	0.0093625	0.061184		0.026472	0.93011	1		0.0077958	0.9877	1		-0.26121	0.28007	0.89698		0.38613	0.069131	0.269		1.1146	3.9738e-05	0.00048946		0.90827	0.00045367	0.0047218		0.22102	0.33098	0.79029		-0.056314	0.8488	1		-0.2105	0.55117	1		-0.39991	0.13202	0.49381		-0.22136	0.39237	1		0.20002
Prupe.1G067900_v2.0.a1	-0.21415	0.12559	0.39855		-0.28589	0.20757	0.85813		-0.40822	0.083126	0.56611		-0.54497	0.0019696	0.035498		0.15101	0.28396	0.67462		0.093497	0.583	0.87543		0.12832	0.54963	0.8519		-0.1171	0.56301	0.94237		-0.10003	0.6431	0.97084		-0.23488	0.46223	1		-0.141	0.505	0.89166		0.23668	0.21088	1		0.15858
Prupe.1G068000_v2.0.a1	0.014349	0.89687	1		-0.21921	0.32482	0.96756		-0.3872	0.096686	0.61235		-0.41081	0.015216	0.17126		-0.24603	0.083042	0.30712		0.004509	0.9796	1		0.11353	0.58413	0.87691		-0.085779	0.64962	0.98617		-0.31453	0.11307	0.48205		-0.35476	0.23871	1		-0.81361	4.4092e-05	0.0015112		-0.18886	0.30399	1		-0.29747
Prupe.1G068100_v2.0.a1	0.10907	0.78794	1		0.2762	0.48772	1		-0.018349	0.96747	1		0.2024	0.58184	1		0.11795	0.83785	1		0.19311	0.59185	0.88013		-0.36741	0.43268	0.76068		0.2206	0.49498	0.90756		-0.050649	0.89145	1		-0.13613	0.76621	1		-0.079873	0.8339	1		0.034153	0.93761	1		0.18436
Prupe.1G068200_v2.0.a1	-1.0408	5.6459e-05	0.00089769		-0.51068	0.14526	0.76758		-0.46835	0.13438	0.71608		-0.40491	0.11852	0.62731		-0.62893	0.012595	0.071868		-0.039508	0.88286	1		-0.29665	0.3242	0.64726		-0.61018	0.14534	0.55899		-0.61209	0.25248	0.69711		-0.23888	0.51859	1		-0.8675	0.091335	0.40621		-0.25465	0.49097	1		-0.26193
Prupe.1G068400_v2.0.a1	-0.36074	0.93155	1		0.15783	1	1		0.88025	0.55286	1		1.2232	0.33725	0.95		-0.94239	0.76718	1		-1.2723	0.58945	0.87834		1.1445	0.45093	0.77548		1.0295	0.25358	0.71195		-0.080891	1	1		0.34447	0.82855	1		1.5056	0.093559	0.41209		0.94815	0.35515	1		-0.2456
Prupe.1G068500_v2.0.a1									-0.068187	1	1		0.39819	1	1		-1.1289	1	1
Prupe.1G068600_v2.0.a1	-0.35516	0.06626	0.26035		-0.27927	0.29138	0.94135		-0.23857	0.38253	1		-0.055462	0.79614	1		-0.279	0.17608	0.50751		-0.42764	0.048249	0.18157		-0.85283	0.0016134	0.013224		-0.34751	0.1247	0.52326		-0.26311	0.26441	0.70844		-0.11382	0.72477	1		-0.34177	0.14908	0.52682		-0.12549	0.58555	1		-0.18961
Prupe.1G068700_v2.0.a1	0.41483	0.95469	1		0.9739	0.67195	1		0.22819	1	1		0.77349	0.75738	1		-2.1396	0.65827	0.96699		-1.059	0.8161	0.99693		-1.1783	0.83086	1		-1.0508	0.72044	1		-1.3963	0.63296	0.96482		0.28563	0.9855	1		0.30672	1	1		0.49303	0.92475	1		-1.2355
Prupe.1G068900_v2.0.a1	0.45167	0.015817	0.09106		0.53455	0.22994	0.88881		0.13481	0.64847	1		-0.57877	0.012643	0.15184		-0.61302	0.004858	0.033002		-0.23201	0.30786	0.62695		0.28183	0.27619	0.58791		1.1735	2.6553e-08	6.0127e-06		0.59373	0.008145	0.098322		-0.040391	0.97898	1		-0.23105	0.48881	0.88004		-0.092193	0.79782	1		0.57937
Prupe.1G069000_v2.0.a1	-0.60245	0.4466	0.82403		-0.38766	0.64668	1		0.039193	0.99834	1		-0.054568	0.98242	1		-0.092633	1	1		0.73186	0.22828	0.52062		-0.0024584	1	1		-0.37485	0.82242	1		-1.0255	0.46724	0.88007		0.26306	0.90413	1		-2.0424	0.26015	0.68032		-0.2016	0.944	1
Prupe.1G069100_v2.0.a1	1.482	0.71468	0.9885		-1.219	0.95852	1		0.41603	1	1		1.5867	0.56418	1		-0.77415	1	1		1.2595	0.71646	0.96219		0.86254	0.90221	1
Prupe.1G069300_v2.0.a1	-0.1736	0.54633	0.89798		-0.59156	0.10469	0.66556		-0.62724	0.090262	0.59102		-0.90903	0.0064015	0.090788		0.0053451	0.94721	1		-0.18249	0.56435	0.86458		-0.58047	0.1311	0.36824		-0.62365	0.036244	0.2705		-0.76616	0.014963	0.1479		-0.85319	0.029708	0.76938		-1.2074	0.00054082	0.011863		0.070757	0.83477	1		-0.076113
Prupe.1G069400_v2.0.a1	-0.038131	0.80137	1		-0.17376	0.44567	1		-0.25503	0.27644	0.93083		-0.23255	0.18249	0.76784		-0.063638	0.69501	0.98612		0.064259	0.70288	0.95193		-0.086293	0.692	0.94133		-0.20446	0.29651	0.76229		-0.19867	0.3287	0.77397		-0.11654	0.70168	1		-0.24571	0.22825	0.64025		-0.087555	0.64398	1		-0.011302
Prupe.1G069500_v2.0.a1	-0.14859	0.32142	0.70237		-0.15663	0.50685	1		0.049251	0.83236	1		0.19732	0.27293	0.89256		0.021465	0.91293	1		-0.2359	0.19247	0.46788		-0.25659	0.2459	0.54833		-0.085975	0.6485	0.98542		-0.19633	0.35349	0.79437		-0.0032811	0.98547	1		0.18126	0.39615	0.81056		-0.033431	0.86779	1		-0.11948
Prupe.1G069600_v2.0.a1	0.55835	0.74529	0.99429		0.5381	0.73568	1		1.1134	0.34282	0.98759		0.51507	0.73429	1		0.97075	0.41878	0.81585		0.47824	0.76956	0.97865		0.94284	0.49677	0.81559		0.35654	0.7827	1		0.5205	0.6428	0.97077		0.44319	0.71109	1		1.1403	0.22825	0.64025		1.0725	0.27051	1		0.044253
Prupe.1G069700_v2.0.a1	-0.48594	0.00056316	0.0063285		-0.61831	0.0071651	0.14646		-0.12969	0.59511	1		0.06123	0.72615	1		-0.071171	0.68929	0.98275		-0.48511	0.0050665	0.031168		-0.69659	0.0012133	0.010512		-0.48482	0.0136	0.15096		-0.39286	0.055156	0.32779		-0.001669	0.97504	1		-0.015709	0.94339	1		-0.1068	0.57452	1		-0.45911
Prupe.1G069800_v2.0.a1	-0.91401	0.10442	0.35323		-0.12781	0.80987	1		0.54589	0.11672	0.67151		-0.065682	0.90095	1		0.22358	0.61153	0.94657		1.1431	0.00025577	0.002527		1.2623	0.032176	0.13492		-0.21482	0.65017	0.98624		0.49893	0.14741	0.54726		-0.036653	0.95477	1		0.70185	0.039448	0.25184		0.85628	0.0077823	0.33998		-0.25114
Prupe.1G069900_v2.0.a1	-0.017323	0.92779	1		0.15411	0.56039	1		0.032788	0.92046	1		-0.11027	0.61991	1		-0.10956	0.58031	0.92726		0.30963	0.13796	0.37755		0.36771	0.14206	0.38843		0.035682	0.91456	1		0.12695	0.61727	0.95774		-0.11155	0.73094	1		-0.0044352	0.9596	1		-0.20805	0.36811	1		0.01323
Prupe.1G070000_v2.0.a1	0.27925	0.47843	0.84877		0.5603	0.17683	0.81723		0.41468	0.35485	0.99608		0.2144	0.60777	1		-0.61465	0.15146	0.45841		-0.04734	0.93812	1		-0.19704	0.69584	0.94407		0.59362	0.0789	0.41994		0.68704	0.048495	0.30358		0.36746	0.38938	1		0.60681	0.10373	0.43587		0.21423	0.59061	1		0.47961
Prupe.1G070100_v2.0.a1	-0.57247	0.011011	0.069036		-0.035145	0.91262	1		0.064424	0.82369	1		0.47752	0.18847	0.77897		0.72788	0.00021778	0.0022823		0.59672	0.0064782	0.038007		0.45374	0.090747	0.28626		-0.64058	0.029928	0.24257		-0.74319	0.015403	0.15001		-0.097999	0.73076	1		-0.088212	0.72624	0.99703		0.093577	0.82358	1		-0.32943
Prupe.1G070200_v2.0.a1	0.12375	0.63229	0.94574		-0.045251	0.90185	1		0.68472	0.021943	0.26085		0.87177	0.00038313	0.0089223		1.1331	2.7209e-07	5.2312e-06		1.4753	1.0902e-10	4.5023e-09		1.3005	3.3038e-06	7.4748e-05		-0.16862	0.51402	0.91864		-0.085651	0.75945	1		0.072421	0.88128	1		0.3009	0.30226	0.72299		0.40978	0.20848	1		-0.094977
Prupe.1G070300_v2.0.a1	-0.29169	0.73412	0.99417		0.64226	0.32936	0.97068		-0.20905	0.81334	1		0.18057	0.81598	1		0.0039573	1	1		0.38094	0.57377	0.87228		0.10049	0.92722	1		0.013375	1	1		-0.2857	0.6346	0.9655		-0.53334	0.4183	1		-1.2462	0.083133	0.38521		-0.31841	0.62714	1		-0.65985
Prupe.1G070400_v2.0.a1	-0.0058402	1	1		0.21554	0.79701	1		0.48894	0.52212	1		0.51531	0.42379	1		0.88224	0.34878	0.75197		1.2046	0.027388	0.11771		0.15794	0.88232	1		-0.61056	0.29217	0.75875		-0.0032669	1	1		-0.34589	0.57767	1		-0.75107	0.24885	0.66749		-0.11305	0.88632	1		0.064401
Prupe.1G070500_v2.0.a1	-0.2163	0.074489	0.28243		-0.29908	0.17783	0.81829		-0.2147	0.36021	0.99779		-0.06413	0.74666	1		-0.19648	0.12737	0.40931		-0.37278	0.027195	0.11705		-0.46806	0.14684	0.39703		-0.45956	0.014324	0.15562		-0.47804	0.01885	0.1707		-0.14314	0.64059	1		-0.21898	0.24495	0.66133		0.060636	0.77728	1		-0.24084
Prupe.1G070600_v2.0.a1	-0.17399	0.40764	0.79051		-0.3155	0.26703	0.92222		-0.32831	0.2628	0.92158		-0.46748	0.051238	0.38607		-0.40814	0.078766	0.29599		-0.27771	0.236	0.53174		-0.095499	0.74073	0.96899		0.0022506	0.96564	1		-0.068702	0.83113	1		-0.18126	0.61885	1		-0.63735	0.020514	0.16313		-0.39872	0.13093	1		-0.14916
Prupe.1G070700_v2.0.a1	-0.2671	0.086709	0.31225		-0.1491	0.58428	1		-0.52258	0.07048	0.52157		-0.99729	2.5451e-06	0.00010559		-1.0508	9.3956e-07	1.629e-05		-0.75587	0.0031699	0.021171		-0.85619	0.00014309	0.0018261		0.3128	0.33839	0.79541		0.19207	0.47189	0.88221		-0.4222	0.43476	1		-0.29511	0.44425	0.84854		-0.35629	0.2701	1		-0.1671
Prupe.1G070800_v2.0.a1					-0.20182	1	1						-1.1971	0.95134	1		-0.13964	1	1		-0.059034	1	1		-0.17828	1	1		-0.68646	0.99807	1		-0.44749	1	1		1.35	0.63491	1		0.97069	0.77829	1		0.37769	1	1		0.66389
Prupe.1G071000_v2.0.a1	-0.28522	0.056654	0.23404		-0.38709	0.098487	0.64925		-0.1499	0.54242	1		0.11303	0.53134	1		0.015225	0.91758	1		-0.27453	0.12307	0.34973		-0.38211	0.081389	0.26579		-0.25832	0.30813	0.76855		-0.17829	0.43447	0.86092		-0.15833	0.63161	1		-0.097264	0.67108	0.97273		-0.0077617	1	1		-0.14693
Prupe.1G071100_v2.0.a1	0.054879	0.74715	0.99429		0.070921	0.77508	1		0.017086	0.95085	1		-0.050011	0.78563	1		0.019205	0.98211	1		0.054459	0.77975	0.98048		-0.11699	0.60323	0.89074		-0.081252	0.71271	1		0.01244	0.95809	1		-0.091747	0.77597	1		-0.13294	0.56706	0.92301		0.187	0.36254	1		0.012428
Prupe.1G071200_v2.0.a1	0.65661	0.013198	0.079286		0.083339	0.81846	1		0.2492	0.47326	1		0.014014	0.97309	1		0.23335	0.3756	0.77865		0.3531	0.40807	0.73303		0.59872	0.078215	0.25838		0.095745	0.80012	1		-0.067802	0.81259	1		-0.089442	0.80002	1		-0.24368	0.44926	0.85361		-0.24642	0.42773	1		-0.3027
Prupe.1G071300_v2.0.a1	0.14172	0.7819	1		0.27737	0.57985	1		-0.61463	0.29111	0.94317		-0.32533	0.52462	1		0.24435	0.57668	0.92438		-0.27274	0.59552	0.88358		-0.30614	0.62146	0.90432		-1.0746	0.038185	0.27876		-0.79133	0.12852	0.51215		-0.077291	0.87585	1		-0.69457	0.20906	0.61918		-0.55034	0.31931	1		-0.35487
Prupe.1G071400_v2.0.a1	0.076502	0.73117	0.99417		0.2134	0.45041	1		-0.34354	0.26792	0.92443		-0.60503	0.018226	0.19502		0.15172	0.56473	0.92057		0.57238	0.01089	0.057741		0.48156	0.081757	0.26652		-0.20299	0.45421	0.88309		0.022382	0.98982	1		-0.53934	0.11461	1		-1.0293	0.0042526	0.055918		-0.65438	0.049236	0.90021		-0.0313
Prupe.1G071800_v2.0.a1	2.0609	0.62178	0.93909		0.78096	1	1		-0.010067	1	1		0.7692	1	1		-0.15033	1	1		1.9232	0.66837	0.92962		-0.19028	1	1		1.5867	0.80955	1		1.2762	0.9615	1		2.926	0.33466	1		2.3051	0.60961	0.94553		0.44919	1	1		0.49799
Prupe.1G071900_v2.0.a1	-0.12866	0.45796	0.83276		-0.34216	0.17621	0.81659		-0.33387	0.20332	0.84822		-0.45881	0.025153	0.24278		-0.30552	0.091897	0.32966		-0.11904	0.55037	0.85682		-0.081715	0.76072	0.97878		0.016513	0.96777	1		-0.44773	0.05445	0.32582		-0.32145	0.31875	1		-0.44649	0.061517	0.32543		0.073232	0.76497	1		0.048257
Prupe.1G072000_v2.0.a1	0.035801	0.79003	1		-0.11007	0.68668	1		-0.12591	0.60487	1		0.11087	0.50914	1		-0.011728	0.84283	1		-0.032294	0.84569	1		0.026638	0.88408	1		-0.3172	0.10383	0.47913		-0.29632	0.12823	0.51184		-0.044894	0.8321	1		-0.39193	0.065304	0.33689		-0.24613	0.19403	1		-0.35956
Prupe.1G072100_v2.0.a1	0.95749	0.11088	0.36714		-1.3484	0.14711	0.76875		-0.41021	0.66121	1		-1.266	0.14228	0.68528		1.1848	0.082946	0.30707		1.1164	0.050745	0.18878		1.5229	0.071779	0.24309		-1.4115	0.3556	0.80978		-1.4661	0.36094	0.80041		-1.1858	0.40925	1		-1.4109	0.36014	0.77686		-0.72707	0.57705	1		-0.10143
Prupe.1G072200_v2.0.a1	-0.92163	0.69516	0.97786		-1.1984	0.58485	1		-1.5697	0.51571	1		0.25472	0.94856	1		0.11206	1	1		-2.0534	0.36576	0.68982		-3.1722	0.30792	0.62793
Prupe.1G072500_v2.0.a1	0.22568	0.42228	0.80355		0.32007	0.33035	0.97162		0.14174	0.75948	1		0.18596	0.59857	1		-0.044326	0.85382	1		-0.24836	0.44581	0.76732		-0.2828	0.44355	0.76957		0.28357	0.23495	0.68944		0.19667	0.41811	0.84643		0.14679	0.64361	1		0.048059	0.81859	1		-0.17235	0.54696	1		-0.026565
Prupe.1G072600_v2.0.a1	-0.024027	0.83595	1		0.027251	0.90473	1		-0.014356	0.92527	1		-0.0033266	0.97232	1		-0.063187	0.61071	0.94561		-0.12123	0.44434	0.76587		-0.3389	0.093944	0.29304		0.13305	0.46447	0.889		0.057157	0.75927	1		0.060032	0.81999	1		0.16592	0.37897	0.79565		0.16439	0.35119	1		0.19756
Prupe.1G072800_v2.0.a1									-0.16894	1	1		-0.2073	1	1		0.22585	1	1		-1.0833	0.98643	1						-1.4467	0.80416	1						-1.5412	0.82884	1		-1.225	0.88516	1		-1.1358	0.93402	1
Prupe.1G073000_v2.0.a1	-0.74979	2.3755e-07	7.3713e-06		-0.47263	0.039932	0.42235		-0.59362	0.014086	0.1937		-0.10761	0.54356	1		-0.15377	0.61504	0.94881		-0.38939	0.024765	0.10888		-0.50499	0.035637	0.14559		-0.54242	0.0061624	0.091081		-0.18903	0.35276	0.79405		-0.094224	0.74628	1		-0.17253	0.39787	0.81203		-0.1865	0.33114	1		-0.38785
Prupe.1G073100_v2.0.a1	-0.85205	1.3212e-11	9.9058e-10		-0.57528	0.0087834	0.16833		-0.6395	0.00556	0.10133		-0.057648	0.72259	1		-0.1411	0.36398	0.76569		-0.41411	0.0097369	0.052727		-0.67788	0.0063493	0.038918		-0.75615	5.9715e-05	0.003144		-0.43789	0.025902	0.20883		-0.23558	0.42844	1		-0.45533	0.018375	0.15208		-0.36171	0.047946	0.88851		-0.60726
Prupe.1G073200_v2.0.a1	-0.11881	0.53062	0.88801		-0.30501	0.24272	0.89918		-0.0049076	0.98807	1		0.0475	0.82071	1		0.34866	0.046913	0.20214		0.15493	0.44679	0.7681		0.19949	0.4268	0.75572		-0.033102	0.85929	1		-0.079846	0.72486	0.99537		0.013613	0.9985	1		0.037985	0.89462	1		0.14963	0.51391	1		-0.082909
Prupe.1G073400_v2.0.a1	0.019528	1	1		0.15969	0.75877	1		-0.17678	0.7522	1		-0.91992	0.070286	0.468		-0.15878	0.82722	1		-0.14771	0.76424	0.97865		0.55483	0.45751	0.78102		-0.40975	0.32571	0.78554		-0.55776	0.1918	0.61809		-0.53114	0.26918	1		-0.77896	0.096744	0.41931		-0.38462	0.38461	1		-0.69754
Prupe.1G073600_v2.0.a1	0.51102	0.0073223	0.05053		0.45355	0.086987	0.61533		0.61189	0.023957	0.27489		0.37987	0.083167	0.51542		0.33078	0.1004	0.35074		0.2787	0.20245	0.48342		0.26457	0.32211	0.64462		0.29646	0.18117	0.61281		0.22099	0.33932	0.7839		0.34432	0.28635	1		0.57298	0.013389	0.1242		0.22141	0.32174	1		0.25814
Prupe.1G073700_v2.0.a1	0.08704	0.61323	0.93782		0.090437	0.71412	1		-0.25086	0.33906	0.9839		0.043758	0.83306	1		0.26971	0.097215	0.34302		0.24875	0.18664	0.45862		0.034211	0.87456	1		-0.064735	0.77275	1		0.084496	0.69691	0.99442		-0.18556	0.55029	1		0.071725	0.72282	0.99512		0.39277	0.052647	0.93175		0.17341
Prupe.1G073800_v2.0.a1	0.089399	0.65286	0.95707		-0.1265	0.6386	1		-0.068776	0.7823	1		-0.15135	0.49042	1		0.46538	0.026008	0.1287		0.30863	0.13727	0.37632		0.48857	0.091864	0.28862		0.25615	0.23531	0.68984		0.12773	0.56398	0.93605		0.022187	0.92634	1		0.015286	0.92465	1		0.030461	0.87067	1		0.23882
Prupe.1G073900_v2.0.a1	0.67482	0.24987	0.61285		0.71644	0.24606	0.90168		0.53852	0.38861	1		0.7141	0.20959	0.81417		0.36751	0.54478	0.91287		0.05458	0.97935	1		-0.010096	1	1		0.38206	0.40766	0.84892		0.30085	0.56795	0.93723		0.78231	0.13567	1		0.29687	0.58638	0.93347		-0.032866	0.96597	1		-0.42212
Prupe.1G074000_v2.0.a1	-1.2864	0.73641	0.99417		1.0599	0.55756	1		-0.79045	0.8343	1		-0.96751	0.773	1		-0.14179	1	1		-2.3963	0.49997	0.81472		0.32002	0.95356	1		0.67915	1	1		0.27622	1	1		1.077	0.83577	1		1.6158	0.63998	0.95892		0.54627	1	1		1.0186
Prupe.1G074100_v2.0.a1																													0.026163	1	1		-0.077789	1	1		0.36029	0.98673	1		-0.99417	0.79579	1		-0.90492	0.85995	1		-0.95235
Prupe.1G074200_v2.0.a1	0.070812	0.74439	0.99429		0.25755	0.37057	0.99591		0.27897	0.34737	0.99103		0.16129	0.51167	1		0.063909	0.80688	1		0.27183	0.25383	0.55548		0.3263	0.25528	0.5612		0.06949	0.80091	1		0.077367	0.79007	1		0.21112	0.55249	1		0.29345	0.2775	0.69967		0.086666	0.76984	1		-0.042046
Prupe.1G074400_v2.0.a1	1.321	4.3635e-13	3.8562e-11		1.8596	2.7803e-13	1.3703e-10		1.8738	1.0078e-12	2.0492e-10		0.79603	0.012806	0.15277		2.3646	3.13e-08	6.8351e-07		2.5118	3.5846e-38	1.8652e-35		2.4172	1.5759e-05	0.00027979		0.71167	0.0012725	0.02959		2.1041	2.832e-08	2.6331e-06		0.43004	0.19414	1		0.29996	0.20972	0.62005		-0.048824	0.85614	1		0.77915
Prupe.1G074500_v2.0.a1	-0.25955	0.11346	0.37315		-0.24499	0.31667	0.95842		-0.16223	0.5089	1		-0.30223	0.11968	0.63087		-0.17537	0.29578	0.68938		-0.0362	0.85029	1		-0.30172	0.20855	0.49685		-0.42184	0.047159	0.31624		-0.17486	0.43873	0.86356		-0.27483	0.39277	1		-0.33139	0.13744	0.50479		-0.13551	0.538	1		-0.12695
Prupe.1G074600_v2.0.a1	-0.40489	0.088192	0.31603		0.21592	0.58739	1		0.1899	0.55069	1		-0.10115	0.68848	1		0.064046	0.75552	1		0.078237	0.76082	0.97865		-0.098373	0.76999	0.98484		0.078902	0.72358	1		0.37113	0.16746	0.57919		0.33318	0.35801	1		0.34796	0.18844	0.58907		0.15686	0.52951	1		0.55214
Prupe.1G074700_v2.0.a1	0.2848	0.052921	0.22336		0.44913	0.054124	0.48989		0.31289	0.20833	0.85644		0.1365	0.58489	1		-0.56799	0.000505	0.004761		-0.51148	0.0059355	0.035391		-0.38309	0.090829	0.28648		0.55167	0.0044414	0.072438		0.64001	0.019058	0.17205		0.45044	0.23809	1		0.56254	0.0097445	0.10095		-0.12544	0.65987	1		0.003073
Prupe.1G074800_v2.0.a1	-0.21723	0.12513	0.39758		-0.30638	0.18144	0.82466		-0.18314	0.44238	1		0.084103	0.63184	1		0.045557	0.85954	1		-0.16813	0.33052	0.65367		-0.20174	0.35765	0.68572		-0.35947	0.068914	0.38965		-0.34892	0.093116	0.43802		-0.13954	0.64465	1		-0.02476	0.91223	1		0.055725	0.77289	1		-0.08373
Prupe.1G074900_v2.0.a1	-0.029561	0.81872	1		-0.30965	0.16957	0.80404		-0.04082	0.85136	1		-0.13783	0.44054	1		-0.48624	0.03487	0.16193		-0.49731	0.012406	0.063897		-0.62379	0.10894	0.32365		-0.12222	0.54112	0.93573		-0.23328	0.26883	0.71381		-0.18594	0.57639	1		-0.47118	0.023665	0.17926		-0.17102	0.39538	1		-0.15896
Prupe.1G075000_v2.0.a1	-0.49718	0.84186	1		-0.56363	0.79391	1		0.51677	0.72785	1		-0.78641	0.67132	1		-0.043583	1	1		-0.053839	1	1		-0.27847	0.93497	1		0.028826	1	1		-1.8127	0.29358	0.73746		-0.36736	0.84206	1		0.14849	1	1		-0.55162	0.76386	1		0.37029
Prupe.1G075100_v2.0.a1	0.077974	0.7503	0.9958		0.13236	0.67651	1		0.27924	0.37284	1		-0.057679	0.84901	1		0.3118	0.34341	0.74541		-0.099366	0.72224	0.9654		0.39787	0.32884	0.65317		0.053795	0.8238	1		0.32171	0.21965	0.65574		0.28472	0.42352	1		0.24457	0.38317	0.79901		0.14316	0.58805	1		-0.10669
Prupe.1G075200_v2.0.a1	-0.031634	0.94106	1		-0.10217	0.84125	1		0.075847	0.89836	1		0.34308	0.39073	0.98692		-0.10461	0.89044	1		-0.0050116	1	1		0.30348	0.50542	0.82271		0.38047	0.30036	0.76442		0.13997	0.73259	1		0.19042	0.6806	1		-0.082991	0.88486	1		-0.041945	0.96228	1		-0.074784
Prupe.1G075300_v2.0.a1	-0.019038	1	1		0.79739	0.15004	0.77578		0.34504	0.60119	1		0.11625	0.86928	1		-0.3802	0.57635	0.92428		0.00018585	1	1		-0.033677	0.99664	1		-0.013532	0.96923	1		0.25838	0.59513	0.94841		0.12682	0.81819	1		-0.46924	0.41404	0.82125		-0.86558	0.1342	1		-0.37993
Prupe.1G075400_v2.0.a1	0.050385	0.87517	1		0.2576	0.44272	1		0.27519	0.43202	1		-0.092515	0.76211	1		0.31688	0.22687	0.59348		0.2054	0.48209	0.80083		0.28401	0.40672	0.73807		0.25601	0.35152	0.80663		0.4133	0.14826	0.54791		0.32782	0.36086	1		0.52889	0.069902	0.34921		0.28152	0.34546	1		0.25531
Prupe.1G075500_v2.0.a1	-0.078065	0.70998	0.98602		0.15726	0.62334	1		0.11358	0.67364	1		-0.076752	0.71941	1		0.3465	0.27089	0.65912		0.33887	0.091763	0.28671		0.54767	0.024723	0.11104		0.31786	0.1282	0.52936		0.34507	0.11391	0.48405		0.25841	0.40055	1		0.19448	0.36832	0.78544		-0.048661	0.82634	1		0.24749
Prupe.1G075600_v2.0.a1	-0.031852	0.7919	1		-0.31116	0.16208	0.79271		-0.34516	0.14313	0.73799		-0.13895	0.40961	0.99889		0.10672	0.49616	0.87765		-0.12037	0.45955	0.78013		-0.29641	0.14581	0.39522		-0.49611	0.059357	0.35804		-0.50862	0.056426	0.33184		-0.19276	0.51624	1		-0.67735	0.016862	0.14414		-0.28548	0.24442	1		-0.54835
Prupe.1G075700_v2.0.a1	2.747	0.37648	0.76105		1.805	0.73773	1		2.543	0.46447	1		1.8015	0.72644	1		0.87113	0.98778	1		2.754	0.34115	0.66269		0.88662	1	1		-0.054513	1	1		2.1433	0.18937	0.61347		1.6069	0.43726	1		-0.44139	1	1		-1.1433	0.926	1		1.8044
Prupe.1G075800_v2.0.a1	-0.20413	0.71296	0.98749		-0.29123	0.61462	1		0.03701	0.96984	1		0.15128	0.77309	1		-0.33198	0.50056	0.88184		-1.5005	0.01159	0.0606		-0.97419	0.13648	0.37873		0.22521	0.6902	1		-0.19993	0.73305	1		0.57288	0.33089	1		-0.1975	0.7517	1		0.43704	0.42948	1		-0.86458
Prupe.1G075900_v2.0.a1	0.17172	1	1										-0.22058	1	1		-1.1396	1	1		-1.046	0.98644	1		-0.12547	1	1
Prupe.1G076000_v2.0.a1																																									2.416	0.54507	0.91461		1.9771	0.69201	1
Prupe.1G076200_v2.0.a1	0.099616	0.4732	0.84593		0.22694	0.32052	0.96146		0.025018	0.91607	1		-0.16069	0.37361	0.97823		-0.083851	0.52742	0.90072		0.033581	0.84885	1		0.3081	0.14382	0.39155		-0.020015	0.88942	1		0.26117	0.22297	0.66051		0.21756	0.49825	1		0.21122	0.33105	0.75354		0.134	0.52235	1		-0.15547
Prupe.1G076300_v2.0.a1	0.29849	0.032052	0.15562		-0.30029	0.19867	0.84458		-0.35468	0.14404	0.74105		-0.369	0.042306	0.34327		0.042521	0.77764	1		0.29704	0.087923	0.27837		0.020148	0.92883	1		0.24808	0.21841	0.66487		-0.18215	0.37584	0.81069		-0.3524	0.25194	1		-0.45827	0.027823	0.1994		0.01223	0.97907	1		-0.016762
Prupe.1G076400_v2.0.a1	0.40179	0.0093624	0.061184		0.12656	0.59808	1		0.54901	0.025692	0.28731		0.45748	0.013563	0.1584		0.60454	0.00017541	0.0018846		0.71122	0.00063829	0.0055539		0.46342	0.040094	0.15856		-0.061681	0.73059	1		-0.2236	0.27959	0.72511		0.1613	0.63178	1		0.30495	0.16817	0.55778		0.22498	0.28675	1		0.25091
Prupe.1G076500_v2.0.a1	-0.032886	0.89452	1		-0.16056	0.56416	1		-0.1345	0.6508	1		0.0078759	0.98021	1		0.02023	0.97503	1		-0.093452	0.6782	0.9341		-0.095214	0.71517	0.95461		-0.14667	0.50585	0.91503		-0.42739	0.088259	0.4283		-0.096476	0.76061	1		-0.22774	0.35637	0.77352		-0.16088	0.49858	1		-0.2312
Prupe.1G076600_v2.0.a1	-0.32989	0.0067209	0.047221		-0.31651	0.1454	0.76758		-0.27579	0.2232	0.87447		-0.15225	0.34988	0.96035		-0.32645	0.012877	0.073246		-0.072918	0.64471	0.91622		-0.44418	0.026678	0.11757		-0.49156	0.0074774	0.10307		-0.64665	0.00086521	0.019642		-0.31485	0.28875	1		-0.38435	0.040584	0.25636		-0.15146	0.38249	1		-0.10019
Prupe.1G076700_v2.0.a1	0.0071118	0.98001	1		0.040786	0.87352	1		0.17525	0.49605	1		0.1584	0.43208	1		-0.029506	0.91848	1		-0.13545	0.50369	0.81758		-0.025373	0.89956	1		-0.14614	0.49841	0.91092		0.12638	0.59301	0.94841		0.16438	0.6375	1		0.037337	0.8788	1		-0.23737	0.28664	1		-0.36245
Prupe.1G076800_v2.0.a1	0.017268	0.8892	1		0.16331	0.7037	1		-0.063357	0.84927	1		-1.2764	4.6527e-10	3.7453e-08		-1.5245	7.986e-16	3.5914e-14		0.35105	0.24426	0.54073		0.23395	0.31477	0.6359		0.13113	0.71509	1		-0.10544	0.66778	0.98194		-0.88192	0.048982	0.99132		-0.64776	0.016125	0.13981		-1.1329	2.6618e-05	0.0049053		0.045875
Prupe.1G076900_v2.0.a1	0.23976	0.57037	0.9133		0.49865	0.26397	0.91942		0.64474	0.12904	0.70154		0.04785	0.94423	1		0.28301	0.44803	0.83904		0.67678	0.068913	0.23608		0.78391	0.069323	0.23726		0.21873	0.62203	0.97406		0.68185	0.08036	0.40706		-0.028914	0.95198	1		0.10248	0.85387	1		-0.59593	0.21874	1		0.069328
Prupe.1G077000_v2.0.a1	0.22762	0.31365	0.69337		0.3536	0.22195	0.87674		0.17297	0.57696	1		0.069226	0.79516	1		-0.16458	0.43741	0.82982		0.053438	0.83484	1		0.00021351	0.99552	1		0.49434	0.018657	0.18229		0.44824	0.11864	0.49271		-0.012453	0.97633	1		0.16919	0.49495	0.88514		0.082095	0.71493	1		0.10303
Prupe.1G077100_v2.0.a1	0.15543	0.7169	0.98938		0.57667	0.50762	1		0.30738	0.78938	1		-0.25974	0.7136	1		0.079724	0.8653	1		-0.46423	0.38076	0.70663		-0.3051	0.52584	0.83771		0.68564	0.016499	0.16907		0.74398	0.023058	0.19384		0.11713	0.80563	1		0.58506	0.046581	0.2782		0.24647	0.42308	1		0.52291
Prupe.1G077200_v2.0.a1	-0.017865	0.87056	1		0.097359	0.66847	1		0.17546	0.43782	1		0.19089	0.27479	0.89299		-0.08621	0.52262	0.89846		0.082977	0.63681	0.91223		0.10372	0.6209	0.90432		-0.2609	0.16763	0.59245		-0.29555	0.18361	0.60497		0.025447	0.9794	1		-0.23123	0.24371	0.65959		0.0080219	0.99418	1		-0.15895
Prupe.1G077300_v2.0.a1	0.63271	0.0023519	0.020503		0.99195	0.05998	0.5203		0.8362	0.094147	0.60607		0.19253	0.60848	1		-0.40099	0.15841	0.47244		-0.13631	0.6033	0.88845		0.060509	0.81523	1		1.0192	5.0426e-05	0.0028408		1.2195	1.1457e-05	0.00057497		0.89349	0.16667	1		1.0791	0.00011694	0.0034805		-0.089206	0.88026	1		0.43771
Prupe.1G077400_v2.0.a1	-0.033259	0.77816	1		-0.19529	0.37404	0.99865		-0.13769	0.54849	1		-0.033446	0.83621	1		-0.038235	0.81017	1		-0.018283	0.9122	1		-0.35992	0.13054	0.36728		-0.3072	0.10463	0.48102		-0.30137	0.1297	0.51466		-0.20801	0.49764	1		-0.22653	0.24884	0.66749		-0.088246	0.6404	1		-0.022308
Prupe.1G077500_v2.0.a1																													-0.56587	0.99807	1		0.5684	0.93582	1		-0.46801	1	1		0.97763	0.77936	1		1.8603	0.35939	1		0.24468
Prupe.1G077700_v2.0.a1	-0.12382	0.38909	0.77346		-0.0092653	0.96991	1		0.14678	0.54183	1		0.039768	0.82593	1		0.13321	0.36028	0.76222		0.12548	0.47079	0.79004		0.1551	0.48757	0.80668		-0.039127	0.85877	1		0.011769	0.95469	1		0.096983	0.74873	1		-0.023926	0.90876	1		-0.050462	0.80936	1		-0.0074418
Prupe.1G077800_v2.0.a1	2.007	0.26001	0.62611		2.1269	0.43995	1		2.8221	0.048284	0.4237		1.7799	0.33195	0.94685		2.5117	0.15067	0.45657		2.1578	0.17922	0.44736		2.2856	0.2053	0.49215		1.1524	0.32492	0.78496		-0.11058	1	1		-0.097519	1	1		0.36922	0.76593	1		0.28267	0.86213	1		1.1008
Prupe.1G077900_v2.0.a1	0.83378	0.63139	0.94556		-1.1961	0.67142	1		1.1703	0.45931	1		1.1979	0.3996	0.99274		0.54138	0.75794	1		0.94689	0.55355	0.85682		0.72925	0.72305	0.95921		0.99353	0.51638	0.9203		0.37021	0.91058	1		1.0056	0.52935	1		0.42424	0.88682	1		-0.19003	1	1		1.3077
Prupe.1G078000_v2.0.a1					0.2252	1	1		-0.041975	1	1		-0.18678	1	1		-1.7138	0.82027	1		-0.64585	0.98146	1		-0.75115	0.96801	1		-0.28104	0.99711	1		-0.82806	0.79107	1		-0.30139	1	1		-0.44139	0.97594	1		-0.6554	0.90946	1		-0.38943
Prupe.1G078100_v2.0.a1	-0.6074	2.9397e-07	8.8964e-06		-0.62539	0.038734	0.41744		-0.55834	0.020923	0.25167		0.037323	0.80902	1		-0.15888	0.23775	0.61089		-0.48902	0.0018459	0.01359		-0.75337	0.00013914	0.0017873		-0.88769	6.27e-05	0.0032497		-0.65873	0.0021234	0.038177		-0.30224	0.30009	1		-0.59972	0.0034309	0.047807		-0.43342	0.025244	0.65201		-0.71336
Prupe.1G078200_v2.0.a1	-0.081041	0.48261	0.85279		-0.28575	0.1806	0.82383		-0.56476	0.010555	0.15861		-0.31752	0.043967	0.35221		-0.56964	0.00042811	0.0041239		-0.64341	3.4002e-05	0.00042712		-0.76337	0.0037478	0.026058		-0.063934	0.73805	1		-0.19174	0.33297	0.77826		-0.37018	0.23093	1		-0.4958	0.0095346	0.099614		-0.48655	0.0069881	0.32068		-0.3673
Prupe.1G078300_v2.0.a1	0.19225	0.64928	0.95564		0.14193	0.76498	1		0.16354	0.75165	1		-0.2547	0.57147	1		0.21545	0.56315	0.92034		-0.55562	0.21584	0.50352		-0.32879	0.51667	0.83091		-0.038721	0.98091	1		-0.0035774	1	1		0.37056	0.35451	1		-0.32565	0.35711	0.77463		-0.38752	0.25847	1		-0.19623
Prupe.1G078500_v2.0.a1																																																	0.14799
Prupe.1G078700_v2.0.a1	-0.54752	0.00083142	0.0087915		-0.11569	0.63079	1		-0.47509	0.054543	0.45377		-0.45233	0.019124	0.20176		-0.63918	0.0017512	0.013865		-0.49577	0.0096893	0.052542		-0.77893	0.0010655	0.0094568		0.050527	0.81896	1		-0.04418	0.8321	1		-0.090212	0.79371	1		-0.12548	0.56789	0.92313		0.015264	0.93154	1		0.070758
Prupe.1G078800_v2.0.a1	0.049612	1	1		2.6183	0.19151	0.83533		2.1279	0.36922	1		0.39819	1	1		1.4303	0.66861	0.97276		-1.0348	0.98642	1		1.6565	0.59601	0.88499		0.99098	0.72092	1		0.89521	0.78411	1		-0.065013	1	1		0.97069	0.77829	1						0.33358
Prupe.1G078900_v2.0.a1					1.7914	0.73739	1		0.91268	1	1		0.7453	1	1										1.4301	0.87553	1		0.72326	1	1		0.20645	1	1										2.0508	0.43311	1
Prupe.1G079000_v2.0.a1	0.19243	0.64976	0.95565		0.49727	0.28511	0.93775		0.24076	0.61076	1		0.33476	0.41376	1		-0.41322	0.29655	0.69049		-0.37426	0.4104	0.73575		-0.020463	0.98941	1		0.2469	0.51864	0.92155		0.46057	0.21326	0.64744		0.11803	0.8292	1		6.3313e-05	1	1		0.019823	0.99762	1		-0.17575
Prupe.1G079100_v2.0.a1	-0.26394	0.11506	0.37664		-0.20028	0.41913	1		-0.23983	0.35591	0.99608		0.0023152	0.99397	1		0.10633	0.5185	0.89515		-0.46876	0.01791	0.085115		-0.46889	0.17895	0.45105		-0.48229	0.025708	0.22398		-0.36741	0.10033	0.45463		-0.18508	0.56085	1		-0.15414	0.5182	0.89943		0.066474	0.74495	1		0.054991
Prupe.1G079200_v2.0.a1	-0.61417	0.0020075	0.01802		-0.60185	0.025571	0.33365		-0.18775	0.50756	1		-0.10973	0.61408	1		-0.081795	0.77727	1		-0.62279	0.004532	0.028465		-0.54613	0.036732	0.14911		-0.37248	0.109	0.49154		-0.093516	0.68698	0.99147		0.044712	0.91765	1		-0.34312	0.16247	0.54868		-0.3957	0.095485	1		-0.63255
Prupe.1G079300_v2.0.a1	-0.36831	0.0089442	0.059107		-0.17479	0.43999	1		-0.063691	0.79148	1		0.011831	0.95526	1		0.0039206	0.96801	1		0.036225	0.83476	1		-0.046251	0.83727	1		-0.30936	0.11858	0.51043		-0.19473	0.34901	0.79091		-0.19068	0.5457	1		0.052933	0.77417	1		0.14095	0.4468	1		0.15964
Prupe.1G079400_v2.0.a1	-0.22713	0.17087	0.48589		-0.27856	0.26235	0.91796		-0.42573	0.10692	0.64347		-0.0039761	1	1		-0.019138	0.99439	1		-0.44258	0.02404	0.10639		-0.24721	0.2875	0.60131		-0.27165	0.19585	0.63429		-0.26051	0.23291	0.67367		-0.16203	0.58828	1		-0.27392	0.21739	0.62703		-0.23636	0.25484	1		-0.4993
Prupe.1G079500_v2.0.a1	-0.49631	4.2816e-05	0.00070627		-0.44697	0.069331	0.55733		-0.58912	0.017654	0.22534		-0.089332	0.58932	1		-0.087187	0.546	0.91355		-0.24677	0.11996	0.34366		-0.33134	0.092233	0.28908		-0.63728	0.00056416	0.016164		-0.51001	0.0081386	0.098308		-0.2329	0.40816	1		-0.61546	0.0012514	0.022732		-0.36327	0.042349	0.83617		-0.6415
Prupe.1G079600_v2.0.a1	-1.0696	2.5078e-06	5.8462e-05		-0.24855	0.36916	0.99497		-0.38295	0.18286	0.8129		0.13604	0.54247	1		-0.10894	0.78018	1		-0.40745	0.077701	0.25621		-0.62577	0.026607	0.11739		-0.50606	0.15307	0.57231		0.074355	0.73759	1		0.11084	0.69987	1		0.097732	0.6637	0.96971		-0.21466	0.49132	1		-0.19607
Prupe.1G079700_v2.0.a1	0.14156	0.44311	0.82049		-0.18497	0.48751	1		-0.079607	0.79041	1		-0.091746	0.67194	1		0.076397	0.66955	0.97336		0.01883	0.93101	1		-0.2436	0.34478	0.67193		-0.031475	0.95512	1		-0.066435	0.79206	1		0.04123	0.88667	1		-0.14395	0.55537	0.91714		-0.21722	0.35299	1		-0.18102
Prupe.1G080200_v2.0.a1	0.13912	0.49491	0.86134		-0.14295	0.62001	1		0.10865	0.72414	1		0.16518	0.482	1		0.49001	0.013781	0.077426		0.21984	0.34036	0.66216		0.22231	0.43236	0.7604		0.20404	0.39882	0.84538		0.12352	0.62589	0.96214		0.060559	0.87056	1		0.37988	0.13021	0.48977		0.17018	0.47861	1		0.1094
Prupe.1G080300_v2.0.a1					0.28077	0.98328	1		0.46133	0.92415	1		-0.24652	1	1		2.2578	0.042166	0.18704		1.9348	0.12152	0.34673		2.067	0.14004	0.38466		0.57109	1	1		2.2541	0.25496	0.69981		0.51264	0.9916	1		1.736	0.52055	0.90021		-0.70498	1	1		-0.64959
Prupe.1G080500_v2.0.a1	1.1788	2.2071e-06	5.2185e-05		0.75001	0.0019469	0.059407		1.2591	0.018758	0.23481		0.93553	0.11017	0.60638		2.0653	8.508e-30	9.2465e-28		2.4937	9.7572e-12	4.7796e-10		2.6065	1.1251e-31	1.0172e-28		0.74535	0.0014775	0.033103		0.51756	0.020241	0.17954		0.49764	0.21841	1		0.55624	0.012599	0.11949		0.49436	0.021222	0.58756		0.57697
Prupe.1G080600_v2.0.a1	1.3513	3.0508e-06	6.8975e-05		0.89644	0.017152	0.2622		1.3397	0.078362	0.54814		1.207	0.060172	0.42707		2.7221	2.7811e-36	4.1321e-34		2.86	2.566e-28	7.2388e-26		2.8025	1.8824e-16	3.6874e-14		0.71927	0.035767	0.26927		0.56898	0.016035	0.15387		0.76198	0.1608	1		0.73421	0.0017863	0.029611		0.69589	0.0020516	0.14131		0.81927
Prupe.1G080700_v2.0.a1	0.49066	0.67515	0.96988		-0.12159	0.92428	1		1.4076	0.17973	0.80758		1.3566	0.10923	0.60287		4.594	4.3033e-56	1.3292e-53		4.8821	2.754e-60	5.8623e-57		3.9347	5.0455e-21	1.797e-18		0.29111	0.61661	0.97158		-0.1869	0.85556	1		-1.5995	0.066861	1		-0.21937	0.83315	1		0.72608	0.21878	1		2.9206
Prupe.1G080800_v2.0.a1																													0.0017122	1	1
Prupe.1G080900_v2.0.a1	-0.29572	0.3534	0.73528		-0.023954	0.94448	1		-0.20659	0.57545	1		0.36199	0.166	0.73627		0.0051865	0.99527	1		-0.59491	0.0058629	0.035029		-0.41808	0.10767	0.3212		-0.78063	0.0060573	0.089926		-0.30506	0.26827	0.71297		0.080604	0.93469	1		-0.28235	0.23696	0.65114		-0.17771	0.43851	1		-0.86362
Prupe.1G081200_v2.0.a1	0.60016	0.0012292	0.012079		0.49975	0.057731	0.5096		0.49834	0.061361	0.48693		0.36792	0.088457	0.53387		0.47191	0.01783	0.095041		-0.2457	0.28442	0.59765		0.061056	0.81731	1		1.0561	0.035231	0.26687		0.79552	0.010861	0.11996		0.55795	0.069859	1		0.75528	0.00018559	0.0050426		0.64241	0.011453	0.41424		0.53336
Prupe.1G081300_v2.0.a1	0.13467	0.72762	0.99312		-0.36306	0.36662	0.99281		0.0073188	0.96108	1		0.21312	0.54444	1		0.36833	0.30081	0.69585		-0.29189	0.44962	0.77116		0.014848	0.96594	1		0.26707	0.19982	0.64059		-0.19362	0.41472	0.84337		0.019315	0.98826	1		0.18616	0.38114	0.79772		0.71568	0.0077004	0.338		0.53758
Prupe.1G081400_v2.0.a1	0.011332	0.95999	1		0.069455	0.75727	1		0.18952	0.408	1		0.095335	0.58085	1		-0.10669	0.4874	0.87079		-0.15788	0.34838	0.67062		-0.42244	0.046071	0.17597		-0.068571	0.70116	1		-0.07679	0.68378	0.99002		0.077316	0.81041	1		-0.014294	0.91926	1		-0.10209	0.57578	1		-0.14554
Prupe.1G081500_v2.0.a1	0.25651	0.062647	0.25078		0.076791	0.73781	1		-0.13366	0.57019	1		-0.24602	0.16598	0.73627		0.10926	0.46837	0.85576		0.18209	0.29049	0.60572		0.31018	0.14493	0.39359		0.022692	0.91556	1		-0.049381	0.80632	1		-0.16273	0.60257	1		-0.035079	0.86353	1		0.15676	0.43174	1		0.13642
Prupe.1G081600_v2.0.a1	-1.0408	0.40797	0.79071		-1.6177	0.24919	0.90563		-1.8387	0.22716	0.88072		-0.90944	0.46784	1		-0.46433	0.69566	0.98663		0.029329	1	1		-0.12698	0.97363	1		-0.98734	0.63433	0.98066		-1.8531	0.43956	0.86405		-0.36773	0.90739	1		-1.1884	0.63821	0.95876		-0.22961	0.99139	1		0.10659
Prupe.1G081700_v2.0.a1	1.3849	0.0071339	0.049509		0.021796	1	1		0.70693	0.26415	0.92161		-0.31598	0.69324	1		1.6646	0.00034224	0.0033856		1.86	0.0064687	0.037961		2.5349	1.0301e-06	2.7085e-05		-0.090968	0.87194	1		-0.056951	0.92641	1		-0.046565	0.93452	1		-0.47653	0.44632	0.85064		0.35557	0.68661	1		-0.1399
Prupe.1G081800_v2.0.a1	0.28891	0.05014	0.21509		0.24024	0.38673	1		-0.032052	0.85743	1		-0.48897	0.013048	0.15465		-0.57343	0.00072493	0.0064956		-0.16806	0.36398	0.68748		-0.019593	0.92796	1		0.60424	0.0021318	0.042839		0.5214	0.010995	0.12064		0.067842	0.82126	1		0.017994	0.893	1		-0.10642	0.62777	1		0.049147
Prupe.1G081900_v2.0.a1	-0.75238	1.4859e-05	0.00028215		-0.98085	0.00010624	0.0061991		-0.85467	0.00091736	0.025814		-0.99401	1.0674e-06	4.9373e-05		-0.69752	9.7281e-05	0.0011242		-0.79805	5.8906e-05	0.00069556		-0.92053	0.00017515	0.0021659		-0.36686	0.089338	0.44672		-0.62412	0.0051221	0.072357		-0.73764	0.024561	0.68812		-1.0749	2.8844e-06	0.00014068		-0.33883	0.11554	1		-0.58867
Prupe.1G082000_v2.0.a1	0.53043	0.11184	0.36923		0.044695	0.87149	1		0.42707	0.17957	0.80758		0.38563	0.095233	0.55793		1.8371	3.6325e-24	2.7686e-22		1.5596	3.9608e-11	1.7733e-09		1.0258	0.16915	0.4356		0.13903	0.76814	1		0.045311	0.92055	1		0.20068	0.70369	1		0.53856	0.28143	0.70433		0.02482	0.97963	1		0.36897
Prupe.1G082300_v2.0.a1	0.15478	0.58924	0.9254		0.33974	0.32371	0.96667		0.30154	0.41703	1		-0.079388	0.80825	1		0.14173	0.62893	0.95592		0.36272	0.22318	0.51324		0.38913	0.27638	0.58806		0.41351	0.1381	0.54838		0.56357	0.050745	0.31247		0.031259	0.94019	1		0.51097	0.093522	0.412		0.22617	0.45862	1		0.34948
Prupe.1G082400_v2.0.a1	-0.52425	3.2543e-05	0.00055779		-0.23355	0.28475	0.93726		-0.34048	0.13566	0.7206		-0.056704	0.72541	1		-0.077537	0.65833	0.96699		-0.14796	0.35441	0.67771		-0.19119	0.32511	0.64855		-0.38328	0.042139	0.29478		-0.089624	0.65558	0.97522		-0.0035672	0.99321	1		-0.066986	0.74766	0.99863		-0.057678	0.76171	1		-0.062337
Prupe.1G082500_v2.0.a1	-0.19407	0.18043	0.50284		0.53343	0.018082	0.27039		0.61026	0.0097306	0.1491		0.29004	0.095176	0.55773		-0.75596	1.3814e-06	2.3414e-05		-0.32177	0.064568	0.22518		-0.0019092	0.99351	1		0.21999	0.24738	0.70396		0.6403	0.0014863	0.029469		0.45167	0.13598	1		0.52403	0.0091622	0.096894		-0.34671	0.081261	1		0.010096
Prupe.1G082600_v2.0.a1	0.25193	0.05478	0.2288		0.089984	0.68462	1		-0.24821	0.27424	0.92916		-0.21549	0.20325	0.80208		-0.23195	0.087709	0.31882		0.23564	0.15112	0.40054		0.1902	0.42992	0.75844		0.15224	0.43669	0.87008		0.021263	0.92541	1		-0.29729	0.33005	1		-0.24248	0.22195	0.63273		-0.067271	0.71627	1		0.19273
Prupe.1G082700_v2.0.a1	-0.029707	0.85507	1		0.046924	0.83923	1		0.015136	0.93642	1		-0.011011	0.96371	1		-0.25223	0.1206	0.39468		-0.22125	0.22498	0.51595		-0.21255	0.34394	0.6709		0.078925	0.74817	1		0.14595	0.51531	0.90746		0.061828	0.87994	1		-0.20847	0.33922	0.76048		-0.17844	0.36093	1		-0.24355
Prupe.1G082800_v2.0.a1	0.82597	0.43167	0.81331		0.29782	0.85586	1		-0.50485	0.77637	1		-1.4729	0.34337	0.95502		-0.2969	0.83419	1		-1.0759	0.49167	0.80888		0.56004	0.7636	0.98081		-0.34967	0.76517	1		0.39021	0.71128	0.99537		-0.39157	0.82361	1		-0.93002	0.47968	0.87371		-0.55389	0.66738	1		0.15473
Prupe.1G083000_v2.0.a1
Prupe.1G083200_v2.0.a1	0.079979	1	1		0.53081	0.94306	1		0.29384	1	1		1.995	0.23875	0.85237		0.11814	1	1		-0.63473	0.98151	1		0.28556	1	1
Prupe.1G083300_v2.0.a1	0.090706	1	1		0.72804	0.54656	1		0.83592	0.46654	1		0.82795	0.47519	1		2.0144	0.010321	0.061075		2.5152	0.00034655	0.0032866		2.4814	0.0025824	0.019351		1.0972	0.49128	0.90497		1.5341	0.28866	0.73408		1.7654	0.20007	1		2.1337	0.10182	0.43194		0.61776	0.8248	1		1.4566
Prupe.1G083400_v2.0.a1	0.051968	0.96929	1		0.39725	0.56774	1		0.48658	0.49932	1		0.80896	0.087547	0.53046		0.62688	0.2033	0.55486		0.28205	0.61078	0.89468		0.14749	0.84137	1		0.22377	0.72284	1		0.011314	1	1		0.59899	0.32695	1		-0.16996	0.8116	1		0.01456	1	1		0.56758
Prupe.1G083500_v2.0.a1	-0.10274	0.59419	0.92743		0.074198	0.81451	1		0.011056	1	1		-0.058294	0.83578	1		-0.078945	0.69716	0.98729		0.0078089	0.97581	1		-0.41483	0.14421	0.39213		-0.027909	0.92822	1		0.082733	0.64673	0.97304		0.057598	0.80712	1		0.038237	0.80472	1		0.0091204	0.92034	1		0.26451
Prupe.1G083700_v2.0.a1																																	-0.87246	1	1		1.2834	0.70084	1		0.169	1	1		-0.62995	1	1		0.2199
Prupe.1G083800_v2.0.a1	0.30072	0.40871	0.79161		0.12995	0.7596	1		0.12378	0.76026	1		0.16107	0.66173	1		0.19503	0.60511	0.94225		-0.11256	0.77161	0.97865		-0.10719	0.82156	1		0.33585	0.34987	0.80514		0.048712	0.91659	1		0.34827	0.47006	1		0.35923	0.36992	0.78704		0.51145	0.17005	1		0.30063
Prupe.1G083900_v2.0.a1	0.30935	0.47064	0.84435		-0.37796	0.40513	1		-0.11311	0.80183	1		-0.40711	0.3174	0.93279		-0.48535	0.25805	0.64055		-0.12244	0.7705	0.97865		0.12655	0.78902	0.99019		0.13717	0.67631	0.99786		0.062124	0.85916	1		-0.071458	0.93297	1		0.016811	0.95969	1		-0.028948	0.99358	1		0.067281
Prupe.1G084000_v2.0.a1	-0.95823	0.77341	1		-0.78976	0.79493	1		0.15909	1	1		-0.21715	1	1		0.25968	0.97842	1		-1.0596	0.70225	0.95157		-0.12145	1	1		0.8493	0.51161	0.91672		0.19448	0.99492	1		-0.081627	1	1		0.28791	0.95964	1		0.28073	0.94811	1		-0.32352
Prupe.1G084100_v2.0.a1	-0.11253	0.89198	1		-0.83725	0.30542	0.95318		-0.33722	0.6461	1		0.33635	0.57207	1		-0.55483	0.42138	0.81644		-0.24458	0.73489	0.97396		-0.18334	0.85552	1		0.050901	0.96872	1		0.050312	0.9565	1		-0.1615	0.85587	1		0.1554	0.79371	1		-0.095058	0.94142	1		0.41019
Prupe.1G084200_v2.0.a1	-0.81772	0.00013599	0.0019109		-0.35073	0.15809	0.78763		-0.2768	0.29978	0.95255		0.26414	0.16765	0.7401		0.14612	0.35603	0.75924		-0.55663	0.0047687	0.029704		-0.53633	0.023549	0.10727		-0.89785	2.6202e-05	0.0017118		-0.35955	0.095809	0.44379		-0.12937	0.64685	1		-0.22786	0.28281	0.70573		-0.32821	0.11854	1		-0.88465
Prupe.1G084300_v2.0.a1	-0.47113	0.083342	0.30436		0.052717	0.8703	1		0.029618	0.9459	1		0.25802	0.27116	0.88921		-0.072733	0.80821	1		-0.4434	0.075069	0.25048		-0.61158	0.043523	0.16852		-0.23261	0.31256	0.77248		-0.017859	0.91511	1		0.4528	0.20392	1		0.30465	0.24615	0.66325		-0.15274	0.54221	1		-0.056334
Prupe.1G084400_v2.0.a1	-0.19875	0.12776	0.40274		-0.4417	0.04779	0.4614		-0.32727	0.16397	0.77829		-0.15288	0.36448	0.97207		-0.1474	0.28299	0.67398		-0.41293	0.012462	0.064131		-0.6396	0.0021479	0.016708		-0.48706	0.0097212	0.12262		-0.5142	0.0093228	0.10819		-0.23847	0.40392	1		-0.4561	0.019824	0.15949		-0.18228	0.31481	1		-0.48946
Prupe.1G084500_v2.0.a1	-1.2795	3.8457e-13	3.451e-11		-0.67557	0.40537	1		-0.89491	0.096005	0.61118		0.48154	0.20483	0.80574		0.43052	0.0060263	0.039373		0.050665	0.88714	1		-0.29136	0.6006	0.88915		-2.2256	0.096543	0.46255		-1.4131	0.25237	0.69707		0.010217	0.95416	1		-0.76074	0.4314	0.83746		-0.21621	0.76737	1		-1.4376
Prupe.1G084600_v2.0.a1	-0.32254	0.45529	0.83048		0.019315	0.98848	1		0.36987	0.40985	1		0.17265	0.68705	1		-0.14401	0.75887	1		-0.55754	0.21589	0.50356		-1.2098	0.03572	0.14578		0.082358	0.83936	1		0.59214	0.13769	0.52969		0.81795	0.072316	1		0.22902	0.63038	0.95418		-0.07634	0.92866	1		0.00068895
Prupe.1G084700_v2.0.a1	0.10714	0.4527	0.82851		0.49049	0.2456	0.90074		0.32792	0.46403	1		-0.024112	0.92679	1		-0.32297	0.049368	0.20991		0.084857	0.63351	0.90932		-0.046196	0.83364	1		0.40355	0.082526	0.43064		0.48991	0.059861	0.34284		0.20705	0.54786	1		0.3237	0.17481	0.56745		0.031678	0.87045	1		0.44133
Prupe.1G084900_v2.0.a1	0.40936	0.15508	0.45641		0.1524	0.61006	1		0.42128	0.18342	0.81345		0.70603	0.0015439	0.029035		0.79688	8.285e-05	0.00097392		0.025949	0.92551	1		-0.074324	0.92139	1		-0.44029	0.062174	0.36898		-0.40554	0.098461	0.44982		0.15563	0.77244	1		0.047225	0.86581	1		0.10743	0.65132	1		-0.334
Prupe.1G085000_v2.0.a1	-0.54299	0.005572	0.040687		-0.2045	0.43906	1		-0.3643	0.19399	0.83171		-0.13604	0.52533	1		0.14108	0.39667	0.79765		-0.14525	0.49143	0.80888		-0.068572	0.78496	0.99019		-0.3136	0.16843	0.59357		-0.30252	0.20224	0.63285		-0.05592	0.8456	1		-0.23789	0.31276	0.73336		0.014912	0.96861	1		-0.13171
Prupe.1G085200_v2.0.a1	-2.0344	0.13138	0.41024		-1.5681	0.22818	0.88643		-1.478	0.26798	0.9245		-0.6844	0.54509	1		-0.92227	0.40639	0.80688		-0.53125	0.65178	0.92099		0.30274	0.82282	1		-0.76829	0.61085	0.96714		-0.23025	0.92666	1		-0.69624	0.65383	1		-0.33308	0.87456	1		0.046352	1	1		-0.26101
Prupe.1G085300_v2.0.a1	-0.5515	9.5959e-05	0.0014192		-0.49106	0.032091	0.37853		-0.46867	0.051119	0.43627		-0.33919	0.054061	0.40037		-0.14394	0.37737	0.78012		-0.44402	0.010222	0.054847		-0.354	0.094466	0.2942		-0.28445	0.15487	0.57364		-0.24358	0.23284	0.67367		-0.16803	0.58182	1		-0.38589	0.062497	0.32821		-0.11171	0.56341	1		-0.006976
Prupe.1G085400_v2.0.a1	-0.41774	0.00078838	0.0084091		-1.0996	4.8157e-07	6.1094e-05		-1.1791	3.1754e-07	2.6053e-05		-0.98333	1.4239e-09	1.066e-07		-0.36993	0.034525	0.16062		-0.50486	0.0013087	0.010197		-0.64091	0.0013424	0.011434		-0.54649	0.0028414	0.052721		-1.2915	5.6594e-11	9.1085e-09		-1.1781	0.00010236	0.010675		-1.1433	3.3096e-09	3.0361e-07		-0.057434	0.74427	1		-0.43949
Prupe.1G085500_v2.0.a1	-0.81153	1.0659e-07	3.6647e-06		-0.78314	0.00096166	0.035351		-0.59781	0.014287	0.19533		-0.17127	0.34098	0.9539		-0.20357	0.25328	0.63402		-0.58839	0.0011138	0.0089127		-0.66124	0.0028018	0.020607		-0.72498	0.0003616	0.011709		-0.46032	0.029575	0.22696		-0.32697	0.29871	1		-0.40573	0.054567	0.30447		-0.34278	0.083847	1		-0.46485
Prupe.1G085600_v2.0.a1																													0.91946	1	1		2.1054	0.59072	0.94841		-0.11647	1	1						0.3921	1	1		1.2527
Prupe.1G085700_v2.0.a1	-0.20682	0.91453	1		-0.65348	0.63786	1		-2.0268	0.20123	0.8446		-1.1295	0.38922	0.98636		-1.6433	0.26675	0.65303		-0.38975	0.79069	0.98394		-1.0609	0.50159	0.81921		-0.53214	0.70851	1		-1.1097	0.504	0.9026		-0.77017	0.65631	1		-1.7669	0.35605	0.77348		-0.84714	0.64832	1		-0.35774
Prupe.1G085800_v2.0.a1	-1.7745	0.51247	0.87461		-1.4167	0.56522	1		-1.8892	0.4746	1		-3.0088	0.27731	0.89416		-1.5754	0.46949	0.85677		-0.88431	0.72231	0.9654						-0.81126	0.84805	1		-0.63115	0.9201	1		-1.4077	0.71571	1		-2.0865	0.60968	0.94558		-0.90028	0.84899	1		0.30115
Prupe.1G085900_v2.0.a1	-0.6786	0.53446	0.89062		-1.0815	0.32576	0.9677		0.11355	0.91231	1		1.0678	0.11866	0.6275		-0.026948	1	1		-0.71298	0.48291	0.80131		0.25327	0.81119	1		-0.32311	0.58383	0.95119		-0.88171	0.083379	0.41586		-0.25953	0.74317	1		-1.0409	0.063237	0.33027		-0.23026	0.67454	1		-0.73882
Prupe.1G086000_v2.0.a1	-0.20908	0.17461	0.49232		-0.14816	0.53286	1		-0.14637	0.553	1		-0.021011	0.90898	1		-0.081067	0.67579	0.97676		-0.34187	0.060762	0.21557		-0.3195	0.14592	0.39537		-0.16277	0.42533	0.8595		-0.091506	0.66014	0.97789		0.10726	0.73148	1		-0.20246	0.33538	0.75697		-0.13766	0.48664	1		-0.3835
Prupe.1G086100_v2.0.a1	-0.18046	0.67962	0.9722		0.11138	0.81606	1		-0.23034	0.59306	1		-0.59919	0.15977	0.7237		-0.80289	0.051702	0.21678		-0.20111	0.6374	0.91241		-0.16948	0.73728	0.96804		0.26566	0.47165	0.89393		0.3187	0.41399	0.84282		0.10251	0.82107	1		0.27439	0.5201	0.90021		-0.1551	0.74347	1		0.3539
Prupe.1G086200_v2.0.a1	0.13124	0.47643	0.84758		-0.19802	0.45745	1		-0.0029649	0.98472	1		-0.57861	0.0031431	0.052293		0.61354	0.0077688	0.048439		0.54079	0.0027696	0.018979		0.85552	0.0082029	0.047772		0.089549	0.62161	0.97371		-0.11469	0.63454	0.9655		-0.047107	0.9492	1		-0.13778	0.56391	0.92214		-0.0020832	0.98363	1		0.28731
Prupe.1G086300_v2.0.a1	-0.33567	0.12441	0.3962		-0.22777	0.42724	1		-0.069024	0.82543	1		0.15106	0.51306	1		0.017503	0.93601	1		-0.64801	0.0084371	0.047059		-0.62338	0.035438	0.14497		-0.19811	0.42628	0.86046		-0.076382	0.77791	1		-0.11003	0.74836	1		-0.10703	0.69749	0.98122		-0.025688	0.93029	1		-0.27872
Prupe.1G086500_v2.0.a1	-0.14602	0.52229	0.88185		-0.98355	0.0049215	0.11235		0.60397	0.028872	0.30926		0.55315	0.014734	0.16739		-0.077103	0.75598	1		-0.80292	0.001852	0.01362		-1.0936	0.00051417	0.0051741		-0.96737	0.042318	0.29568		-0.95756	0.097041	0.44619		0.7379	0.30537	1		-0.37026	0.34695	0.76643		0.19528	0.61282	1		-1.1343
Prupe.1G086600_v2.0.a1	-0.057084	0.67067	0.96701		-0.21652	0.37439	0.99885		-0.038169	0.8978	1		0.06125	0.71794	1		-0.23741	0.18798	0.52785		-0.15787	0.36091	0.685		-0.29113	0.18291	0.45766		-0.49899	0.12988	0.53279		-0.42645	0.19015	0.61495		-0.032202	0.87797	1		-0.25649	0.39928	0.81315		-0.051553	0.82714	1		-0.39684
Prupe.1G086700_v2.0.a1	-0.29523	0.025881	0.13285		-0.38134	0.090636	0.62894		-0.1646	0.48949	1		-0.00097921	0.99571	1		0.15667	0.24578	0.62289		-0.12542	0.45167	0.77266		-0.39888	0.052806	0.19445		-0.41781	0.029262	0.2398		-0.38054	0.058174	0.33721		-0.14119	0.62761	1		-0.33535	0.093923	0.41315		-0.16992	0.36922	1		-0.38366
Prupe.1G086800_v2.0.a1	-0.65112	1.1803e-07	4.0163e-06		-0.55849	0.062163	0.53056		-0.48615	0.082567	0.56388		0.10607	0.51155	1		-0.035429	0.84434	1		-0.48384	0.002443	0.017111		-0.54698	0.0057055	0.036102		-0.83945	7.4303e-06	0.00063712		-0.5932	0.0022417	0.039633		-0.18608	0.52531	1		-0.54049	0.0046715	0.060041		-0.47577	0.0084811	0.35292		-0.8027
Prupe.1G086900_v2.0.a1	0.049612	1	1						-0.14981	1	1																						-0.80269	1	1		-0.038578	1	1										0.94291
Prupe.1G087000_v2.0.a1	-0.97402	0.61665	0.93782		-1.5648	0.48442	1		-0.7765	0.68568	1		-0.51512	0.78301	1		2.2564	2.6255e-05	0.00034665		0.91562	0.31626	0.63692		1.671	0.25943	0.56654		1.2927	0.35371	0.8083		1.5784	0.23862	0.68011		1.5299	0.27307	1		0.80088	0.67403	0.97423		1.4686	0.31693	1		0.19081
Prupe.1G087100_v2.0.a1	-0.23341	0.29914	0.6762		-0.24957	0.39034	1		-0.14731	0.60318	1		-0.22266	0.36029	0.97021		-0.056806	0.7639	1		-0.39173	0.11052	0.32474		-0.37563	0.20566	0.49252		0.050081	0.81797	1		0.01452	0.93401	1		0.051207	0.8423	1		0.16905	0.49785	0.88657		0.098839	0.66985	1		0.059512
Prupe.1G087300_v2.0.a1	-0.36091	0.84745	1		0.5701	0.60594	1		0.85999	0.38853	1		-0.34028	0.858	1		-0.24477	0.88139	1		3.8542	8.7094e-16	7.3094e-14		4.4744	4.3613e-05	0.00066571		0.83375	0.39546	0.84415		0.48799	0.71487	0.99537		-0.34585	0.79476	1		0.82484	0.62469	0.95063		0.05436	1	1		1.0976
Prupe.1G087400_v2.0.a1																													-1.0139	0.99854	1										-0.90597	1	1		-0.70498	1	1
Prupe.1G087500_v2.0.a1																													-0.61655	0.99808	1		-0.44749	1	1		-0.065013	1	1		0.64329	0.92033	1		-0.191	1	1		0.97531
Prupe.1G087800_v2.0.a1	2.4704	0.013428	0.080397		0.90451	0.59076	1		1.1237	0.46197	1		1.6307	0.30994	0.92544		4.25	3.3763e-11	1.0388e-09		4.2828	0.029636	0.12521		3.9716	5.9227e-07	1.6754e-05		0.32904	1	1		1.3133	0.471	0.88201		0.8253	0.74766	1		2.9537	0.035048	0.23266		1.5839	0.37565	1		0.97545
Prupe.1G087900_v2.0.a1	-0.094968	0.55611	0.90341		-0.54354	0.025302	0.33143		-0.66895	0.0079642	0.13078		-0.58894	0.0023008	0.040076		0.36529	0.13461	0.42456		0.020502	0.91337	1		0.29071	0.19316	0.47456		-0.21606	0.27504	0.73782		-0.66425	0.0021874	0.038968		-0.538	0.09471	1		-0.43408	0.041317	0.25944		0.10983	0.59827	1		0.14978
Prupe.1G088000_v2.0.a1	1.2637	0.256	0.62122		0.08599	1	1		0.98657	0.42815	1		0.61721	0.66454	1		0.12052	1	1		0.67581	0.61764	0.8987		0.17677	0.99039	1		1.1479	0.28094	0.74538		0.094608	1	1		1.2189	0.18952	1		0.8766	0.4083	0.81703		-0.013887	1	1		0.037545
Prupe.1G088100_v2.0.a1	0.14543	0.59441	0.92743		0.22718	0.49389	1		-0.91565	0.032627	0.33447		-1.6351	8.4957e-05	0.0024774		-1.4319	0.00039841	0.0038615		-0.27351	0.38458	0.71011		-0.022359	0.96124	1		0.42223	0.034574	0.26412		-0.11721	0.62397	0.96185		-1.3313	7.4427e-05	0.0079028		-1.595	2.1864e-11	2.9669e-09		-0.87044	6.7934e-05	0.010731		-0.29222
Prupe.1G088300_v2.0.a1					-2.5383	0.49595	1						-0.56055	0.9067	1		-0.74645	0.86902	1		-2.3747	0.49905	0.81436		0.14754	1	1						-2.1399	0.56074	0.93484		-2.2478	0.54004	1
Prupe.1G088400_v2.0.a1	-0.017457	1	1		0.61452	0.64523	1		0.61231	0.64092	1		1.1019	0.24833	0.8645		-2.5171	0.24872	0.62751		-1.6496	0.42297	0.74831		-1.1174	0.53265	0.84249		0.76964	0.68392	1		0.58616	0.7941	1		0.24867	0.98542	1		1.5775	0.27338	0.69514		0.70195	0.78044	1		-0.28695
Prupe.1G088600_v2.0.a1	1.1351	0.14775	0.44214		1.515	0.045458	0.45097		2.6601	1.0268e-05	0.00059282		2.4625	0.0044182	0.067851		1.7387	0.010404	0.061475		1.3709	0.059873	0.21345		1.0703	0.24399	0.54561		0.039461	1	1		2.0881	0.0078052	0.095517		2.6076	5.7311e-05	0.0063449		2.2164	0.001123	0.020969		-1.287	0.39044	1		-0.16086
Prupe.1G088900_v2.0.a1	1.6255	0.012383	0.075482		3.4562	3.1328e-12	1.2395e-09		4.0152	9.8968e-19	3.857e-16		2.4998	0.041492	0.33959		2.6665	1.1035e-07	2.2369e-06		1.7667	0.0041524	0.026392		3.0079	6.307e-08	2.3022e-06		1.4653	0.043079	0.29939		3.6267	1.9514e-13	4.3787e-11		3.6989	5.089e-11	3.1284e-08		2.4415	0.0002081	0.0055131		0.1214	0.98476	1		1.1228
Prupe.1G089100_v2.0.a1	-0.20548	0.10868	0.36271		0.29104	0.18533	0.82922		0.21802	0.35789	0.9972		-0.14557	0.37503	0.97918		0.23822	0.088369	0.32038		0.20087	0.2117	0.49705		0.24648	0.22168	0.51432		-0.075214	0.71865	1		0.22538	0.23416	0.67485		-0.15445	0.64844	1		0.070857	0.69014	0.97699		0.12013	0.49001	1		0.17597
Prupe.1G089200_v2.0.a1	0.50972	0.96062	1		1.5326	0.47375	1		0.36686	1	1		0.19603	1	1		-1.7353	0.81928	1		0.92979	0.75129	0.97471		0.27757	1	1		-0.032653	1	1		-0.44268	0.81919	1		-0.30129	0.93207	1		-0.2085	0.96822	1		-1.6025	0.39375	1		0.20793
Prupe.1G089300_v2.0.a1	-0.77253	1.5778e-06	3.893e-05		0.20831	0.37642	1		-0.21076	0.38826	1		0.040033	0.8318	1		-0.39092	0.061054	0.24529		-0.79202	3.08e-05	0.00039387		-0.77575	0.00096856	0.0087771		0.52564	0.0086633	0.11339		0.85422	4.5847e-05	0.0018352		0.23224	0.47729	1		0.2883	0.18308	0.57963		0.41626	0.038549	0.80395		-0.1175
Prupe.1G089400_v2.0.a1	0.020079	0.88731	1		0.14874	0.53968	1		0.15562	0.53436	1		0.10109	0.59811	1		-0.10421	0.56958	0.92057		0.073541	0.70045	0.95134		0.14212	0.54301	0.84781		0.041882	0.8585	1		0.13886	0.52574	0.91045		0.099091	0.75689	1		0.16928	0.43738	0.84276		0.16566	0.42265	1		0.040654
Prupe.1G089600_v2.0.a1	0.27199	0.080758	0.29822		0.36769	0.27939	0.93189		0.1762	0.58719	1		-0.096973	0.6787	1		0.0273	0.90935	1		0.2182	0.31331	0.63309		-0.012531	0.95682	1		0.42895	0.020719	0.1954		0.33126	0.085951	0.42175		0.13351	0.63405	1		0.29557	0.12232	0.47419		0.21434	0.2399	1		0.39468
Prupe.1G089800_v2.0.a1	0.42714	0.35268	0.73476		0.68797	0.14592	0.76772		0.55789	0.2564	0.91352		0.51665	0.25176	0.86799		-0.088944	0.91187	1		-0.16768	0.75883	0.97865		0.17729	0.79039	0.99019		0.62554	0.10495	0.48165		0.74284	0.063192	0.35484		0.29825	0.5471	1		0.10423	0.84107	1		-0.082228	0.90253	1		0.55489
Prupe.1G089900_v2.0.a1	0.81183	0.17931	0.50061		1.0203	0.35283	0.98448		0.59314	0.38568	1		0.60576	0.33206	0.94685		0.45317	0.49287	0.876		-0.38468	0.61663	0.89827		0.32572	0.67139	0.93387		0.23501	0.68057	1		0.39233	0.45134	0.87401		0.48466	0.39029	1		0.16737	0.78228	1		0.10877	0.86715	1		0.25587
Prupe.1G090100_v2.0.a1	0.74062	0.00027187	0.0034511		1.0484	0.0057316	0.12489		0.81918	0.11509	0.66731		0.10044	0.70825	1		-0.27832	0.17861	0.51143		0.41313	0.060499	0.21483		0.93253	0.00024645	0.0028765		1.166	5.0767e-07	7.3088e-05		1.1807	4.8361e-07	3.5159e-05		0.53353	0.38239	1		0.50025	0.16059	0.5459		0.13522	0.63405	1		0.57738
Prupe.1G090200_v2.0.a1					0.80495	1	1		2.3006	0.56772	1		0.78972	1	1						0.93912	1	1		0.88662	1	1		1.2156	0.59985	0.96112		0.98507	0.66808	0.98205		0.59054	0.86179	1		1.5254	0.40438	0.81529		-0.53287	0.98365	1		1.2992
Prupe.1G090300_v2.0.a1	1.2383	5.4149e-08	2.0234e-06		1.9129	9.3313e-12	3.1568e-09		1.4125	2.1574e-06	0.00014751		0.7416	0.004678	0.070392		-0.097851	0.73259	1		0.58991	0.026439	0.11461		1.522	1.1506e-07	3.903e-06		1.0878	0.10976	0.49321		2.337	1.0915e-05	0.00055015		1.7362	0.008127	0.33365		0.82411	0.30331	0.72359		-1.1584	0.30712	1		-0.17224
Prupe.1G090500_v2.0.a1	-0.64175	1.4198e-05	0.00027183		-1.0087	4.7852e-06	0.00045779		-1.4358	6.3225e-10	8.4965e-08		-0.83823	3.6224e-07	1.8476e-05		-0.95129	1.0557e-09	2.7597e-08		-1.0326	1.948e-10	7.7153e-09		-1.1558	4.7782e-05	0.00071646		-0.61905	0.051706	0.33231		-1.0596	0.0020158	0.036715		-1.2849	0.00015185	0.014787		-1.0102	0.0012111	0.022153		-0.32074	0.24899	1		-0.87643
Prupe.1G090600_v2.0.a1	-0.33327	0.87115	1		0.048249	1	1		-0.5149	0.77026	1		0.32575	0.84512	1		-0.8746	0.61431	0.9483		-0.70618	0.66891	0.92962		-0.60778	0.76886	0.98382		0.043926	1	1		-0.33708	0.82761	1		-0.83852	0.51228	1		0.82633	0.34251	0.7628		0.62247	0.5082	1		0.12575
Prupe.1G090700_v2.0.a1	0.75727	0.41885	0.80124		0.19651	0.9085	1		0.57283	0.59009	1		0.73671	0.41706	1		-0.84469	0.44016	0.83227		-0.3574	0.79466	0.98466		-0.40859	0.78115	0.99019		0.74351	0.5759	0.94632		0.30939	0.89108	1		0.13573	0.98224	1		1.2346	0.31485	0.73589		0.24588	0.94985	1		-0.83706
Prupe.1G090800_v2.0.a1	-0.50751	0.51095	0.87365		-0.074968	0.9555	1		-0.10438	0.95495	1		0.65483	0.29214	0.90883		-0.56546	0.44284	0.83493		-0.44508	0.56651	0.86658		-0.45784	0.61154	0.89768		0.82471	0.36427	0.81931		0.5202	0.64486	0.9717		-0.31552	0.79389	1		1.3145	0.14313	0.5161		0.52578	0.65027	1		-0.069984
Prupe.1G091000_v2.0.a1	-0.68773	0.039562	0.18123		-0.41553	0.26635	0.92149		-1.5768	0.00021005	0.0078965		0.30281	0.31103	0.92678		0.15226	0.76353	1		-1.0672	0.002443	0.017111		-2.2525	1.981e-06	4.7761e-05		-1.1888	0.031795	0.25078		-0.82817	0.092306	0.43628		-0.79337	0.10935	1		-0.16009	0.76938	1		-0.19091	0.63474	1		-1.2829
Prupe.1G091100_v2.0.a1	-0.4491	0.0010209	0.010388		-0.2585	0.24946	0.90601		-0.38995	0.089471	0.58821		-0.67011	0.00011161	0.0031297		-1.0516	3.0911e-12	1.0517e-10		-0.80018	3.1616e-06	5.2689e-05		-0.52515	0.014149	0.072794		-0.021989	0.96018	1		-0.1658	0.50591	0.90312		-0.61267	0.054665	1		-0.68502	0.0018705	0.030658		-0.46043	0.0285	0.69259		-0.38365
Prupe.1G091200_v2.0.a1	-0.24552	0.12402	0.3954		-0.30267	0.20559	0.85516		-0.4502	0.063548	0.49498		-0.59746	0.001647	0.03063		-0.90554	1.0084e-06	1.7419e-05		-0.6963	0.00023717	0.0023692		-0.52182	0.025741	0.11447		0.065811	0.70395	1		-0.11549	0.67348	0.98506		-0.5991	0.07078	1		-0.59673	0.0082184	0.089676		-0.27341	0.20467	1		-0.35297
Prupe.1G091300_v2.0.a1	-0.63762	0.048185	0.20941		-0.64518	0.084979	0.61051		-0.96617	0.012863	0.18186		-0.63397	0.055615	0.40786		-1.8217	7.0822e-07	1.2538e-05		-1.2309	0.00052879	0.0047186		-1.8938	2.734e-05	0.00044324		0.18346	0.48985	0.90418		-0.46751	0.152	0.55397		-0.73725	0.077866	1		-0.99183	0.0054798	0.067708		-0.27006	0.48143	1		-0.060329
Prupe.1G091400_v2.0.a1	0.18407	0.36687	0.75073		-0.60307	0.091378	0.6294		-1.7081	2.3564e-07	1.9608e-05		-1.9704	7.4565e-12	7.5725e-10		-1.1811	2.7416e-06	4.3992e-05		-0.062061	0.82836	0.99898		1.0297	7.031e-05	0.00099865		0.76746	0.00081177	0.021613		-0.77407	0.0055122	0.07593		-1.8599	2.3142e-06	0.00040044		-1.8699	3.5516e-09	3.1883e-07		-0.51669	0.056578	0.95182		0.39285
Prupe.1G091500_v2.0.a1	-0.9738	1	1		-0.19814	1	1		-1.1689	0.98347	1		-0.2308	1	1		0.22585	1	1		0.5191	1	1		0.43011	1	1		2.3935	0.24553	0.70289		-0.72378	1	1		1.3923	0.70117	1		2.671	0.38072	0.7973		1.8107	0.55031	1		0.29557
Prupe.1G091600_v2.0.a1	0.68693	6.2101e-05	0.00097118		0.39043	0.12271	0.71592		0.29892	0.24623	0.90475		0.013547	0.95418	1		0.11428	0.53301	0.90448		0.32043	0.11514	0.33333		0.47735	0.050098	0.18738		0.34684	0.11233	0.49734		0.22537	0.3413	0.78557		0.072752	0.85062	1		-0.049619	0.82071	1		0.066154	0.8039	1		0.042826
Prupe.1G091700_v2.0.a1	0.84128	1.8526e-05	0.00034038		-0.16466	0.57958	1		-0.24776	0.43384	1		-0.60129	0.019296	0.20272		0.22455	0.50748	0.88705		0.21351	0.36583	0.68985		0.49838	0.069862	0.23856		0.35215	0.19119	0.62946		-0.35938	0.16854	0.58115		-0.55263	0.11096	1		-0.57145	0.036089	0.23767		0.283	0.27328	1		-0.33127
Prupe.1G091900_v2.0.a1	0.51882	2.5804e-05	0.00045642		0.1698	0.44028	1		0.25399	0.26301	0.92161		0.039926	0.81368	1		0.12331	0.34019	0.74162		0.37499	0.019876	0.09223		0.49012	0.015398	0.077807		0.4285	0.021042	0.19718		0.10343	0.58549	0.94672		0.028389	0.90444	1		0.18692	0.32684	0.74869		-0.012032	0.94913	1		0.081469
Prupe.1G092000_v2.0.a1	0.045367	0.82277	1		-0.23968	0.41235	1		-0.26678	0.29013	0.94144		-0.70004	0.0083647	0.11178		-0.75865	0.0012372	0.010252		-0.26099	0.34969	0.67208		-0.69293	0.03813	0.15293		0.15092	0.51685	0.92061		-0.041534	0.94067	1		-0.57432	0.26196	1		-0.61479	0.060294	0.32173		-0.66766	0.045235	0.86439		0.14344
Prupe.1G092100_v2.0.a1	0.046289	0.74174	0.99417		-0.039734	0.86782	1		0.14356	0.51904	1		0.13316	0.44365	1		0.14637	0.34186	0.74349		0.08245	0.63527	0.91101		0.18493	0.41914	0.74909		-0.10066	0.59232	0.9567		-0.042195	0.8058	1		0.16007	0.63631	1		-0.048473	0.78191	1		-0.05975	0.7232	1		-0.14267
Prupe.1G092400_v2.0.a1																													1.1383	1	1		0.20645	1	1		0.17237	1	1		0.24808	1	1		0.54627	1	1		1.8805
Prupe.1G092500_v2.0.a1	-0.69315	0.19152	0.52349		-1.4603	0.020277	0.29037		-0.57781	0.28234	0.93621		-0.34442	0.48321	1		-0.717	0.18813	0.52816		-0.22096	0.64482	0.91629		-0.71133	0.22826	0.52355		0.70134	0.012772	0.14548		-0.23726	0.47566	0.88466		-0.32426	0.43529	1		0.5242	0.095736	0.41649		0.6786	0.024181	0.63516		0.47908
Prupe.1G092600_v2.0.a1																													0.55557	1	1						-1.0386	1	1		0.82947	0.93446	1		-0.53287	1	1		-0.7801
Prupe.1G092700_v2.0.a1	0.28945	0.24911	0.61171		-0.090592	0.87676	1		-0.14666	0.81186	1		0.056484	0.89091	1		0.19047	0.42018	0.81585		-0.36753	0.30927	0.62856		-0.55179	0.097346	0.29999		-0.2583	0.63602	0.98134		-0.56805	0.44671	0.87002		-0.14543	0.78962	1		-0.65382	0.35498	0.77274		-0.025838	0.92371	1		-0.78978
Prupe.1G092900_v2.0.a1	0.80938	1.7894e-06	4.3504e-05		0.50492	0.046427	0.45444		0.31996	0.55922	1		-0.2183	0.31267	0.92842		-0.91211	0.00023734	0.0024577		-0.86777	0.00011517	0.0012537		-0.7547	0.0049199	0.032233		0.43801	0.026226	0.22566		0.46838	0.024064	0.19893		-0.3705	0.27676	1		0.083454	0.79463	1		-0.11155	0.62315	1		-0.31451
Prupe.1G093000_v2.0.a1	-0.22683	0.23851	0.59615		0.026784	0.91648	1		-0.62191	0.013141	0.18466		-1.1418	3.2245e-09	2.3175e-07		-1.012	4.3638e-08	9.2958e-07		-0.68795	0.0005777	0.0051113		-0.59351	0.0096331	0.054178		0.30156	0.11012	0.49409		0.19182	0.32767	0.77302		-0.51695	0.15335	1		-0.74404	0.00046672	0.010586		-0.48258	0.015006	0.48801		-0.29393
Prupe.1G093100_v2.0.a1	-1.4171	0.83794	1		0.21619	1	1		-1.7476	0.80426	1		-0.21612	1	1		-0.352	1	1		-0.64773	0.9815	1		0.31126	1	1		2.2818	0.50351	0.91495						1.0121	0.994	1
Prupe.1G093200_v2.0.a1
Prupe.1G093600_v2.0.a1	0.47302	0.78569	1		0.3848	0.85436	1		0.98354	0.63397	1		-4.0888	0.31255	0.92842		3.5771	7.5815e-24	5.6861e-22		4.6639	2.1909e-07	4.8533e-06		6.2584	0.0027826	0.020531						0.052716	1	1						1.094	0.95232	1		0.29502	1	1		2.2527
Prupe.1G093800_v2.0.a1	2.52	0.20225	0.54194		-1.0503	0.71581	1		2.3597	0.21695	0.86704		0.68255	0.62964	1		3.1527	2.0917e-06	3.4338e-05		4.9277	2.3213e-17	2.2741e-15		7.5601	1.9897e-11	1.5539e-09		1.2245	0.54294	0.93659		1.7867	0.26628	0.7102		0.099518	1	1		1.1272	0.73948	0.99754		2.3359	0.18008	1		2.6839
Prupe.1G093900_v2.0.a1	0.053157	0.66153	0.96099		-0.28507	0.19449	0.83829		-0.67151	0.0033785	0.070916		-0.95949	1.2043e-08	7.807e-07		0.12377	0.56608	0.92057		-0.023368	0.90599	1		-0.19235	0.55	0.85193		-0.33382	0.072134	0.3995		-0.44006	0.026794	0.21333		-0.74011	0.016327	0.52535		-1.0883	5.4014e-08	3.9644e-06		0.22305	0.22567	1		0.028663
Prupe.1G094200_v2.0.a1	0.095689	0.83773	1		0.27118	0.57557	1		-0.17486	0.72486	1		-0.14546	0.76304	1		-0.18331	0.69336	0.98503		-0.36948	0.44027	0.76226		-0.27807	0.62516	0.9057		0.22929	0.52242	0.92431		0.12765	0.72914	0.99797		0.075281	0.86985	1		-0.075815	0.86454	1		-0.20571	0.63148	1		-0.014279
Prupe.1G094300_v2.0.a1																													1.4815	0.80511	1										0.20587	1	1
Prupe.1G094400_v2.0.a1	-0.21476	0.14716	0.44106		-0.86453	0.060996	0.52637		0.37608	0.1473	0.74738		0.3202	0.15708	0.71851		0.068033	0.80898	1		-0.55447	0.0026418	0.018241		-0.85266	0.0025273	0.019023		-0.36562	0.50968	0.91614		-0.78941	0.26454	0.70844		0.59712	0.2422	1		-0.2302	0.63838	0.95876		-0.001315	0.95614	1		-1.2441
Prupe.1G094500_v2.0.a1	-0.529	0.0016599	0.015525		-0.57341	0.014066	0.23204		-0.51055	0.034538	0.34557		-0.28049	0.11699	0.62266		-0.074546	0.65325	0.96508		-0.34577	0.050186	0.18736		-0.30957	0.18761	0.46494		-0.43134	0.033885	0.26031		-0.43819	0.038549	0.26647		-0.37364	0.23689	1		-0.48077	0.022787	0.17535		-0.29433	0.13955	1		-0.43318
Prupe.1G094600_v2.0.a1
Prupe.1G094700_v2.0.a1	0.18347	1	1						-0.14981	1	1		-0.23417	1	1		2.526	0.39727	0.7982		3.86	0.047444	0.17935		3.3413	0.21595	0.50681														1.3051	0.95228	1						0.29557
Prupe.1G094800_v2.0.a1																													-0.41882	0.52672	0.92757		0.083804	0.96265	1		0.36547	0.63204	1		0.38972	0.59603	0.93851		-0.089118	0.93696	1		-0.26111
Prupe.1G094900_v2.0.a1	-0.033599	0.8016	1		-0.10067	0.65414	1		-0.10632	0.65305	1		-0.22373	0.19152	0.7844		0.10274	0.51117	0.88939		-0.068119	0.68704	0.94128		0.13709	0.5113	0.82669		-0.31877	0.094779	0.45833		-0.26721	0.18117	0.60134		-0.050493	0.86359	1		-0.061062	0.74701	0.99843		0.024781	0.90691	1		0.062885
Prupe.1G095000_v2.0.a1	-0.03031	0.92432	1		0.22941	0.48911	1		-0.017731	0.96286	1		0.24352	0.38798	0.9856		0.2581	0.34331	0.74532		0.20511	0.46964	0.78936		0.077056	0.83806	1		0.0022754	1	1		0.1027	0.71169	0.99537		0.13157	0.71087	1		0.0065717	0.99695	1		-0.0544	0.86391	1		0.019359
Prupe.1G095100_v2.0.a1	0.40876	0.0021086	0.01877		0.48765	0.030017	0.3657		0.30185	0.26577	0.92258		0.14598	0.40389	0.99431		-0.28883	0.049078	0.20898		-0.39741	0.02107	0.096471		-0.30569	0.16091	0.42202		0.50149	0.0074422	0.10265		0.53365	0.006447	0.084146		0.30244	0.38303	1		0.37047	0.054656	0.30475		-0.11516	0.61106	1		0.081794
Prupe.1G095200_v2.0.a1	0.24709	0.10712	0.35936		0.4965	0.035302	0.39791		0.74311	0.0056285	0.10218		0.47811	0.0097022	0.12438		0.14469	0.41197	0.81129		0.35424	0.051676	0.1913		0.52788	0.016959	0.083665		0.12894	0.5211	0.92311		0.44421	0.032344	0.2395		0.53956	0.08001	1		0.73006	0.00048481	0.010912		0.078289	0.66768	1		0.23863
Prupe.1G095300_v2.0.a1	0.085449	0.7051	0.98355		0.36613	0.18855	0.83359		0.36226	0.20667	0.85352		0.24469	0.30175	0.91917		0.18826	0.41306	0.81185		0.12468	0.60375	0.8888		0.19826	0.48206	0.80269		0.16847	0.49562	0.90825		0.26311	0.31103	0.75607		0.36555	0.29892	1		0.27395	0.29912	0.71956		0.32181	0.19837	1		-0.17241
Prupe.1G095400_v2.0.a1	0.24766	0.083011	0.30355		0.17451	0.45206	1		0.35105	0.1455	0.74428		0.12344	0.49805	1		0.27323	0.085393	0.31278		0.59672	0.00055025	0.0048933		0.37491	0.081704	0.26649		0.17604	0.35272	0.80743		0.26758	0.18844	0.61164		0.17441	0.5656	1		0.17174	0.39614	0.81056		0.21392	0.2672	1		0.26085
Prupe.1G095500_v2.0.a1	0.74222	0.0028475	0.023979		0.27996	0.39641	1		1.0995	0.00041187	0.013818		0.55525	0.042066	0.34191		1.6136	4.4532e-06	6.8549e-05		2.271	1.7383e-11	8.2225e-10		2.4846	1.1976e-20	3.9651e-18		-0.023268	0.89452	1		0.29513	0.3089	0.75432		0.49423	0.17513	1		0.41928	0.15761	0.54203		0.84443	0.0058608	0.2853		1.2731
Prupe.1G095600_v2.0.a1	-0.092471	0.6028	0.9301		-0.14047	0.61928	1		-0.26602	0.31771	0.97059		-0.44474	0.036739	0.31205		-0.38771	0.039989	0.17966		-0.62258	0.0029342	0.0199		-0.35966	0.14703	0.39729		0.25272	0.29344	0.7601		0.15775	0.59959	0.94994		-0.12682	0.84044	1		0.025211	0.88932	1		-0.19649	0.54305	1		0.010742
Prupe.1G095900_v2.0.a1	1.403	0.0083021	0.055768		1.5891	0.004126	0.10177		1.3814	0.064734	0.50023		1.4709	0.01564	0.17496		3.9911	2.9677e-35	4.2479e-33		4.04	7.6953e-31	2.6893e-28		3.9727	4.9577e-24	2.4279e-21		0.98457	0.11378	0.50115		2.1778	0.0022477	0.039683		0.3336	0.67739	1		1.8123	0.017882	0.1498		1.0114	0.13638	1		1.3635
Prupe.1G096000_v2.0.a1	0.25372	0.20214	0.54188		0.075704	0.78146	1		0.14923	0.58376	1		0.10432	0.63408	1		0.9827	3.3564e-05	0.0004358		0.73367	0.00037866	0.0035395		0.43392	0.090199	0.28503		0.068092	0.79664	1		0.38149	0.11665	0.48882		0.15167	0.67678	1		0.1611	0.53835	0.91158		0.058342	0.8258	1		0.17652
Prupe.1G096100_v2.0.a1	0.41217	0.014709	0.086182		0.75542	0.0020409	0.061179		0.52909	0.039083	0.37334		0.23437	0.24949	0.86631		0.26076	0.38581	0.7877		-0.002327	1	1		0.48068	0.041091	0.16162		0.97708	4.1128e-06	0.00041673		1.0394	2.7567e-06	0.00016797		0.59739	0.063935	1		0.62519	0.0065588	0.076426		0.49083	0.026301	0.66339		0.044555
Prupe.1G096400_v2.0.a1	-0.96506	0.69577	0.97824		-0.19829	0.98821	1		0.67418	0.72893	1		0.87681	0.51396	1		-0.94201	0.65364	0.96516		0.74924	0.59839	0.8848		-0.12848	1	1		0.98613	0.84296	1						1.2583	0.69609	1		1.7728	0.51807	0.89943		1.3684	0.69345	1		0.87101
Prupe.1G096600_v2.0.a1																	-0.15033	1	1
Prupe.1G096700_v2.0.a1	-0.40147	0.0013094	0.012723		-0.47606	0.041841	0.4332		-0.57854	0.012597	0.17972		-0.14876	0.36683	0.97229		-0.064236	0.69687	0.98726		-0.21985	0.17064	0.43387		-0.36643	0.084582	0.27281		-0.58607	0.001741	0.037219		-0.42381	0.030272	0.23067		-0.18656	0.51404	1		-0.48438	0.012844	0.12083		-0.28274	0.11852	1		-0.50233
Prupe.1G096800_v2.0.a1	0.04157	0.82815	1		-0.10567	0.6402	1		0.034299	0.87402	1		-0.0014774	0.98582	1		0.26054	0.15027	0.45606		0.057524	0.76102	0.97865		-0.27056	0.38343	0.7134		0.66234	0.14008	0.55094		0.4653	0.018329	0.16774		0.12446	0.68851	1		0.26125	0.16927	0.55944		0.58082	0.0018991	0.13527		0.59043
Prupe.1G096900_v2.0.a1	-0.40618	0.042647	0.19117		-0.15472	0.56701	1		-0.16374	0.70083	1		-0.097276	0.86957	1		0.19907	0.32898	0.72953		0.042054	0.85536	1		0.35814	0.16605	0.43069		0.13521	0.897	1		0.28115	0.7176	0.99537		-0.58025	0.66628	1		-0.70998	0.61533	0.94679		-0.18664	0.91646	1		0.86589
Prupe.1G097000_v2.0.a1	2.1277	0.61675	0.93782						-0.16894	1	1						4.543	0.0042535	0.029431		3.7371	0.061176	0.21672		5.3693	0.00020813	0.0025077
Prupe.1G097100_v2.0.a1	-0.13455	0.56035	0.90581		-0.085955	0.70512	1		0.085418	0.73402	1		0.018934	0.92286	1		-0.55019	0.00034639	0.0034194		-0.29328	0.091072	0.28531		-0.4234	0.087889	0.27995		-0.010531	0.9914	1		0.10872	0.58908	0.94841		0.023545	0.90666	1		0.1647	0.39785	0.81203		-0.043834	0.86505	1		-0.085258
Prupe.1G097200_v2.0.a1	0.23946	0.16272	0.47021		0.33921	0.17161	0.80729		0.42101	0.096954	0.61372		0.48261	0.013575	0.15846		0.15333	0.44037	0.83228		0.13248	0.56389	0.86405		0.2339	0.3182	0.63981		0.1057	0.63713	0.98134		0.11424	0.61145	0.95456		0.16218	0.614	1		0.39233	0.078214	0.37403		0.16868	0.43237	1		0.15621
Prupe.1G097300_v2.0.a1	0.5743	0.0017746	0.016289		0.6005	0.043729	0.4417		0.37206	0.18011	0.80822		0.031326	0.90578	1		-0.23988	0.40337	0.80433		-0.088459	0.68853	0.94214		-0.090182	0.73403	0.96583		0.70471	0.0013676	0.031178		0.68725	0.0027015	0.045552		0.32078	0.31098	1		0.44368	0.058065	0.31576		0.076567	0.74457	1		0.0057549
Prupe.1G097400_v2.0.a1	-0.087114	0.61377	0.93782		-0.084743	0.77091	1		0.2326	0.3495	0.9919		0.36109	0.065051	0.4473		0.034018	0.81819	1		-0.14757	0.46431	0.78456		-0.06458	0.79478	0.99019		-0.19096	0.3532	0.80792		-0.22379	0.31237	0.75764		0.192	0.59641	1		0.14739	0.54459	0.91456		-0.043701	0.82397	1		-0.14673
Prupe.1G097500_v2.0.a1	-0.65992	0.46322	0.83832		-0.65586	0.49774	1		0.35941	0.68868	1		0.20308	0.82242	1		-1.9182	0.072934	0.27962		-0.51019	0.57585	0.87347		-0.5954	0.58533	0.87761		-0.25216	0.77231	1		-0.25315	0.81423	1		0.5206	0.51559	1		0.50188	0.69218	0.97805		0.32638	0.74396	1		0.21422
Prupe.1G097600_v2.0.a1	-0.69489	0.057708	0.23705		-0.49301	0.22344	0.87733		-0.6386	0.11828	0.67671		-1.0549	0.0063974	0.090785		-2.2459	3.9476e-07	7.3374e-06		-0.51169	0.16029	0.41668		-0.15682	0.69721	0.94478		-0.019085	0.93242	1		-0.43434	0.3477	0.7897		-0.4437	0.51157	1		-0.60678	0.28327	0.70601		-0.85402	0.11215	1		0.19329
Prupe.1G097700_v2.0.a1	-0.74045	0.027002	0.13727		-0.73148	0.018412	0.27289		-0.92768	0.0043237	0.084958		-0.96954	0.00083318	0.017423		-0.92289	0.00083373	0.0073111		-0.2598	0.47592	0.7953		-0.076712	0.86779	1		0.21431	0.45826	0.88514		-0.71414	0.032993	0.24206		-1.0211	0.0063475	0.2803		-1.1044	0.0083263	0.090515		-0.65143	0.037229	0.79082		-0.20228
Prupe.1G097900_v2.0.a1	0.25623	0.42963	0.81088		0.12846	0.74233	1		0.042616	0.94645	1		-0.19906	0.57015	1		-0.73414	0.042027	0.18657		0.17329	0.61051	0.89454		0.20645	0.58579	0.87798		0.38418	0.18719	0.62324		-0.01072	1	1		-0.075488	0.90816	1		0.0072829	0.9665	1		-0.34952	0.35292	1		-0.016042
Prupe.1G098000_v2.0.a1	0.43623	0.0086588	0.057598		0.0082655	0.97014	1		0.055736	0.78094	1		-0.2027	0.2433	0.85795		0.1518	0.32089	0.71995		0.32436	0.050721	0.18875		0.68247	0.00086187	0.0080028		0.1068	0.58228	0.9502		0.04304	0.82116	1		-0.35102	0.24801	1		-0.3742	0.067563	0.34346		-0.092229	0.64217	1		-0.073839
Prupe.1G098200_v2.0.a1	0.072615	0.55596	0.90332		0.033353	0.87992	1		0.12514	0.59859	1		-0.011274	0.94347	1		0.069385	0.73026	1		0.091224	0.57306	0.87156		0.27798	0.16319	0.42608		-0.26136	0.16083	0.58182		-0.29496	0.13833	0.53105		-0.2589	0.40474	1		-0.06846	0.72563	0.99664		0.090198	0.63089	1		-0.013766
Prupe.1G098400_v2.0.a1																													0.43451	1	1		1.4307	0.62761	0.96303		0.55548	0.99164	1		2.1649	0.34046	0.76149						-0.64959
Prupe.1G098500_v2.0.a1	0.52138	0.83048	1		0.025046	1	1		0.31728	0.93697	1		-0.2127	1	1		-0.24026	1	1		0.16522	1	1		0.28957	0.9641	1		-0.96795	0.83123	1		-1.8335	0.69925	0.99537		-0.99799	0.85477	1		-0.13153	1	1		-1.5909	0.7881	1		0.36199
Prupe.1G098600_v2.0.a1	0.16015	0.21335	0.55822		0.11907	0.59014	1		0.084017	0.70467	1		-0.014099	0.93741	1		-0.076958	0.5832	0.92923		-0.1005	0.54297	0.8511		0.034747	0.87613	1		-0.021881	0.88716	1		0.012436	0.96969	1		0.069154	0.8381	1		-0.17903	0.35329	0.77132		-0.16648	0.36676	1		-0.32858
Prupe.1G098700_v2.0.a1	0.22059	0.26099	0.62739		-0.086056	0.75782	1		-0.016873	0.96998	1		-0.011658	0.96863	1		0.2861	0.14159	0.43825		0.4268	0.042282	0.16468		0.36252	0.1625	0.42492		-0.23528	0.34869	0.80377		-0.32648	0.24708	0.69145		-0.076481	0.77569	1		-0.48616	0.077452	0.37217		-0.32639	0.21397	1		-0.36989
Prupe.1G098800_v2.0.a1	0.092166	0.52088	0.8805		-0.82744	0.00045641	0.019914		-1.3987	1.578e-08	1.6848e-06		-2.2663	1.8301e-29	6.477e-27		-0.7145	0.020477	0.10612		0.20747	0.23058	0.52386		0.98497	0.00041866	0.0044371		0.21629	0.46136	0.88762		-0.42541	0.075994	0.39386		-1.6891	9.187e-07	0.00018343		-1.4931	1.661e-06	8.6728e-05		-0.5666	0.025111	0.6493		-0.36718
Prupe.1G098900_v2.0.a1	0.070335	0.67126	0.96747		-0.18091	0.41047	1		-0.61323	0.0066009	0.11501		-0.97462	2.527e-08	1.5331e-06		-0.46122	0.066762	0.26225		-0.10676	0.51593	0.82836		0.4275	0.03498	0.14347		0.2433	0.19237	0.6306		0.022514	0.90211	1		-0.51168	0.1058	1		-0.68947	0.00043908	0.010087		-0.25616	0.15942	1		-0.3874
Prupe.1G099000_v2.0.a1	0.30457	0.023612	0.12419		0.32641	0.14325	0.76241		0.78269	0.00067243	0.020262		0.33901	0.045177	0.35834		0.19002	0.23368	0.60428		0.61111	0.00022784	0.0022867		0.61718	0.0027015	0.020046		-0.19505	0.29191	0.75824		0.093254	0.67399	0.98514		0.40712	0.19988	1		0.23829	0.24978	0.6685		0.0079115	0.99493	1		-0.018032
Prupe.1G099100_v2.0.a1	0.13713	0.773	1		0.37859	0.16665	0.79911		0.53085	0.055156	0.4567		0.25889	0.26226	0.88108		-0.070716	0.69943	0.98793		0.33279	0.14045	0.38217		0.29964	0.27222	0.58341		0.40038	0.082192	0.42981		0.20325	0.50545	0.90287		0.24079	0.48338	1		0.43488	0.072498	0.35862		0.24485	0.29331	1		0.27421
Prupe.1G099200_v2.0.a1	0.098585	0.47782	0.8484		-0.06383	0.78808	1		-0.06848	0.76853	1		-0.14908	0.416	1		-0.24771	0.10365	0.35851		-0.36766	0.044092	0.17018		-0.56608	0.012831	0.067522		0.14572	0.45717	0.88511		0.13109	0.51581	0.90781		0.048051	0.86092	1		0.048155	0.79014	1		-0.031849	0.89742	1		0.037678
Prupe.1G099300_v2.0.a1
Prupe.1G099400_v2.0.a1	-0.023079	0.92815	1		-0.0020896	1	1		0.2047	0.49315	1		0.15841	0.51833	1		0.30955	0.13385	0.42284		0.11876	0.62851	0.90653		-0.050422	0.84944	1		-0.028376	0.92834	1		-0.1105	0.68609	0.99126		0.1048	0.75959	1		0.077857	0.75917	1		-0.0088656	0.98745	1		-0.1733
Prupe.1G099500_v2.0.a1	-1.9757	0.12548	0.39824		-1.7099	0.16066	0.79029		-1.2557	0.27207	0.9282		-0.50458	0.58658	1		0.45067	0.59475	0.93503		0.9804	0.16421	0.42345		2.4852	0.1074	0.3207		-0.72207	0.40716	0.84842		0.085834	0.99381	1		0.32829	0.72642	1		0.83286	0.26341	0.68502		0.5258	0.50625	1		-0.25661
Prupe.1G099600_v2.0.a1	0.32509	0.45391	0.82941		-0.1819	0.74902	1		0.27201	0.60501	1		0.10603	0.83211	1		-0.36043	0.52512	0.89897		0.17543	0.71795	0.96272		-0.31741	0.59468	0.88398		0.27459	0.52431	0.92619		0.37986	0.38394	0.81717		0.13462	0.82926	1		0.12123	0.83988	1		0.2989	0.53917	1		-0.22453
Prupe.1G099700_v2.0.a1	0.095605	0.54028	0.89401		-0.14489	0.54909	1		-0.26443	0.29646	0.9491		-0.41622	0.030064	0.27225		-0.1466	0.42932	0.82299		0.16909	0.35377	0.67732		0.22996	0.30669	0.62646		-0.0041007	0.98854	1		-0.12112	0.57297	0.93963		-0.15157	0.62863	1		-0.38412	0.078153	0.37402		-0.23223	0.26097	1		-0.050513
Prupe.1G099800_v2.0.a1																													-0.20828	0.99662	1		0.82531	0.53336	0.91516		0.15563	0.98335	1		0.67139	0.68475	0.97568		-1.5997	0.54124	1		0.46499
Prupe.1G099900_v2.0.a1	-0.64876	0.13024	0.40794		-0.28522	0.53876	1		-0.43265	0.38377	1		0.068379	0.88191	1		-0.069382	0.87197	1		-0.37044	0.37655	0.70249		-0.5509	0.2617	0.56939		-0.17683	0.67516	0.99747		-0.43619	0.37492	0.81007		-0.028032	0.92784	1		-0.35195	0.45286	0.85682		0.19421	0.80592	1		-0.072403
Prupe.1G100000_v2.0.a1	0.22229	0.195	0.5294		-0.026132	0.92267	1		0.047541	0.86008	1		-0.1059	0.61461	1		0.23606	0.16345	0.48277		0.41461	0.034381	0.1408		0.44587	0.082222	0.26752		0.055222	0.75956	1		-0.17179	0.46588	0.87927		-0.13896	0.68504	1		-0.14598	0.54955	0.91507		-0.068138	0.80118	1		0.067261
Prupe.1G100100_v2.0.a1	0.049612	1	1		1.3864	0.67901	1		0.54299	1	1		1.3747	0.668	1		0.97476	0.81916	1		1.949	0.40619	0.73116						0.76964	0.85378	1		0.9326	0.78481	1		-0.011648	1	1		1.4822	0.54849	0.91501		1.6326	0.45138	1		0.24468
Prupe.1G100200_v2.0.a1	0.22008	0.24071	0.59938		-0.17053	0.52412	1		0.03121	0.90547	1		-0.093177	0.67507	1		0.28264	0.12096	0.3956		0.18071	0.39115	0.718		0.18581	0.48017	0.80189		-0.22798	0.29838	0.76267		-0.3863	0.10404	0.46247		-0.21267	0.51375	1		-0.089743	0.69028	0.97699		-0.075445	0.73994	1		-0.15393
Prupe.1G100300_v2.0.a1	0.10004	0.43477	0.81505		0.098009	0.65578	1		-0.19017	0.38453	1		-0.27837	0.08405	0.51814		-0.50584	0.0031301	0.022855		-0.73073	2.0612e-05	0.00027674		-0.82312	4.9601e-05	0.0007403		0.28853	0.1067	0.48635		0.36441	0.11101	0.47735		0.065417	0.79202	1		0.060757	0.71542	0.99076		-0.1346	0.53665	1		-0.056569
Prupe.1G100400_v2.0.a1	0.31428	0.050417	0.21616		-0.055158	0.82665	1		-0.085439	0.73316	1		-0.16312	0.40619	0.99584		0.16931	0.31342	0.7104		0.27998	0.14374	0.38774		0.07824	0.75873	0.9776		0.079329	0.71836	1		-0.072714	0.74089	1		-0.323	0.31158	1		-0.28642	0.20391	0.611		-0.085211	0.70092	1		-0.14357
Prupe.1G100700_v2.0.a1	0.72752	7.1667e-05	0.0010966		0.68686	0.0082042	0.1617		0.60506	0.024062	0.27581		0.49471	0.02113	0.21685		0.39483	0.047347	0.20345		0.61096	0.0036518	0.023712		0.96876	9.3977e-05	0.0012821		0.51704	0.019016	0.18449		0.49166	0.03441	0.2482		0.42539	0.19184	1		0.54677	0.019868	0.15979		0.21049	0.37787	1		0.2921
Prupe.1G100800_v2.0.a1	-0.12566	0.47901	0.84901		-0.020905	0.93993	1		-0.077269	0.78261	1		-0.030415	0.88191	1		0.096731	0.56073	0.9185		-0.10357	0.61049	0.89454		-0.085364	0.73248	0.96511		-0.20927	0.31812	0.7783		-0.16491	0.44808	0.8709		0.044031	0.90413	1		0.064764	0.7954	1		0.19824	0.36512	1		0.13915
Prupe.1G100900_v2.0.a1	-0.095177	0.45282	0.82851		-0.18388	0.40496	1		-0.21827	0.34957	0.99199		-0.18647	0.26432	0.88376		-0.19533	0.19153	0.53372		-0.27084	0.094055	0.29169		-0.37153	0.067982	0.23397		-0.28777	0.11765	0.50842		-0.29644	0.12476	0.50389		-0.18828	0.50308	1		-0.40476	0.049424	0.28736		-0.12998	0.46147	1		-0.28438
Prupe.1G101000_v2.0.a1	-0.4906	0.078312	0.29216		-0.69446	0.041914	0.43368		-0.66108	0.057321	0.46714		-0.31959	0.27082	0.88858		-0.37851	0.16637	0.48881		-0.83604	0.0054696	0.033068		-0.96814	0.0078474	0.046098		-0.71264	0.018793	0.18309		-0.802	0.01209	0.12848		-0.48848	0.19615	1		-0.46089	0.14972	0.52745		0.10814	0.71478	1		-0.41331
Prupe.1G101100_v2.0.a1	0.51476	6.6967e-05	0.0010349		-0.18381	0.41162	1		-0.18669	0.42608	1		-0.30468	0.075221	0.48725		0.1198	0.37235	0.77546		0.20498	0.21539	0.50272		0.5095	0.013967	0.072094		0.21052	0.2562	0.71468		-0.20644	0.31853	0.76437		-0.33116	0.29446	1		-0.17337	0.39388	0.80872		0.16688	0.3675	1		0.058626
Prupe.1G101200_v2.0.a1	0.34532	0.14529	0.43747		0.72386	0.2386	0.89803		0.23705	0.62898	1		0.25094	0.63748	1		-0.36641	0.1407	0.43673		-0.47804	0.086839	0.27604		-0.58538	0.08079	0.26469		0.44552	0.11527	0.50428		0.83234	0.00074353	0.017643		0.20241	0.66732	1		0.21411	0.48298	0.87527		-0.33237	0.42327	1		0.24918
Prupe.1G101300_v2.0.a1	-0.19633	0.28524	0.6598		-0.059932	0.8188	1		-0.15435	0.57413	1		0.059465	0.7744	1		-0.11394	0.58133	0.92804		-0.16556	0.41149	0.73691		-0.23182	0.35469	0.68252		-0.2263	0.29906	0.76354		-0.16533	0.46692	0.88007		0.058662	0.86899	1		-0.11249	0.6096	0.94553		-0.35109	0.11258	1		-0.46976
Prupe.1G101400_v2.0.a1	1.5011	0.11986	0.38665		-0.33098	0.86762	1		-0.91162	0.60124	1		-0.63654	0.67918	1		1.885	0.012951	0.073576		1.9122	0.013755	0.069353		3.6464	0.021755	0.10101		1.9725	0.083264	0.43251		1.5222	0.26054	0.70445		0.45297	0.87761	1		1.1213	0.51081	0.89493		2.4574	0.024915	0.64567		2.152
Prupe.1G101500_v2.0.a1	-0.27496	0.090629	0.32223		0.013057	0.95753	1		-0.082397	0.75727	1		0.053614	0.78358	1		-0.085602	0.64826	0.96426		-0.47453	0.01437	0.071744		-0.27972	0.23646	0.53541		-0.30468	0.1473	0.56256		0.03474	0.8776	1		0.20083	0.53909	1		-0.064267	0.77848	1		0.037343	0.86106	1		-0.16061
Prupe.1G101600_v2.0.a1	-0.31018	0.55514	0.90272		-0.00078842	1	1		-0.060788	0.9622	1		0.56767	0.18495	0.77239		-0.30145	0.48846	0.87163		-0.66289	0.20081	0.48101		-0.0058949	1	1		-0.19693	0.59073	0.95558		-0.38514	0.33568	0.78057		0.10758	0.94276	1		-0.15848	0.72784	0.99754		0.37423	0.30848	1		-0.17309
Prupe.1G101700_v2.0.a1	1.0648	1.277e-10	7.9149e-09		0.31954	0.20961	0.86274		-0.038213	0.94754	1		-0.17164	0.43384	1		0.068984	0.74598	1		0.44364	0.027592	0.11835		0.90274	0.00014684	0.0018668		0.12419	0.59071	0.95558		-0.14389	0.51107	0.90509		-0.18171	0.54177	1		-0.79261	0.0010789	0.020406		-0.35042	0.11312	1		0.23804
Prupe.1G101800_v2.0.a1	0.13898	0.52816	0.88619		0.46372	0.49425	1		0.24431	0.76462	1		-0.044912	0.91651	1		-0.82779	0.0074325	0.046623		-0.11355	0.8456	1		-1.3449	0.0033358	0.023747		0.32447	0.29682	0.76229		0.55251	0.13999	0.53417		0.21988	0.74912	1		0.14255	0.66803	0.97062		-0.71006	0.1431	1		0.42457
Prupe.1G101900_v2.0.a1	0.34814	0.080813	0.29824		0.37995	0.16484	0.7967		0.40889	0.1477	0.74834		0.32705	0.16727	0.7392		-0.33569	0.10652	0.36508		-0.33772	0.15699	0.41081		-0.42174	0.14801	0.39904		0.22022	0.29493	0.76084		0.35138	0.11291	0.48162		0.37072	0.23806	1		-0.15869	0.51145	0.89511		-0.40694	0.076059	1		-0.5617
Prupe.1G102000_v2.0.a1	-0.21584	0.2074	0.55034		-0.12139	0.63557	1		-0.21874	0.58509	1		0.091631	0.7586	1		-0.074971	0.73836	1		-0.43471	0.030232	0.12734		-0.29407	0.22872	0.52412		-0.39171	0.13443	0.5413		-0.41458	0.1166	0.48882		-0.094117	0.76202	1		-0.51463	0.070927	0.3532		-0.16529	0.56399	1		-0.56527
Prupe.1G102100_v2.0.a1	-0.023952	0.87798	1		-0.06225	0.76958	1		-0.21167	0.36662	1		-0.28908	0.10951	0.60396		-0.66261	0.0024909	0.01879		-0.86769	0.00052537	0.0046953		-1.1759	1.1584e-08	5.0614e-07		0.2217	0.27686	0.74035		0.16132	0.51331	0.90619		-0.054862	0.94752	1		0.026661	0.86623	1		-0.30785	0.25617	1		-0.18577
Prupe.1G102200_v2.0.a1	1.0512	0.17765	0.49767		0.57758	0.40098	1		0.38738	0.58221	1		0.87894	0.13445	0.66645		1.4642	0.0034873	0.024923		1.3814	0.0092142	0.050514		1.266	0.046318	0.17658		-0.12926	0.80549	1		-0.20886	0.664	0.97951		0.016372	1	1		-0.28795	0.59116	0.93533		0.047273	0.95746	1		-0.22814
Prupe.1G102300_v2.0.a1	0.51292	0.0019481	0.017584		0.094935	0.70984	1		0.51925	0.042344	0.39089		0.31589	0.11265	0.61179		0.85019	4.6217e-07	8.5161e-06		0.99983	1.039e-07	2.4673e-06		0.94473	4.3828e-05	0.00066771		-0.042552	0.86768	1		0.077194	0.71959	0.99537		0.13155	0.66243	1		0.1867	0.40078	0.81484		0.080534	0.70164	1		0.50193
Prupe.1G102400_v2.0.a1	0.040718	0.79677	1		0.39263	0.23049	0.88943		0.16647	0.57881	1		0.2008	0.38217	0.98165		0.2045	0.21335	0.57147		0.45048	0.015857	0.077577		0.44165	0.051653	0.19172		0.013849	0.9093	1		0.16078	0.42414	0.85189		0.05606	0.83361	1		0.4306	0.038948	0.24947		0.020964	0.88546	1		0.56775
Prupe.1G102500_v2.0.a1	0.23363	0.46787	0.84204		0.31484	0.4369	1		0.39719	0.21976	0.86947		0.18431	0.55604	1		0.12806	0.67985	0.97802		0.075044	0.79642	0.98574		0.037279	0.91435	1		0.50638	0.049392	0.32368		0.53027	0.048013	0.30177		0.36258	0.3091	1		0.8617	0.0014895	0.025944		0.43527	0.11239	1		0.5987
Prupe.1G102600_v2.0.a1	0.081694	0.48199	0.85189		0.2869	0.33867	0.97599		0.033168	0.96283	1		-0.35701	0.028811	0.26361		-0.4714	0.00075054	0.0066891		-0.31497	0.051239	0.18998		-0.34138	0.090425	0.28551		0.4941	0.0069473	0.098083		0.59714	0.0073171	0.091708		0.25428	0.517	1		0.45369	0.022091	0.17164		-0.0091957	0.99912	1		0.18139
Prupe.1G102700_v2.0.a1	0.879	0.81248	1		1.389	0.55108	1		1.815	0.3554	0.99608		0.16715	1	1		0.75617	0.83415	1		-0.049772	1	1		0.23275	1	1		1.7877	0.28653	0.75183		1.825	0.29167	0.73593		1.758	0.55784	1		1.9895	0.28495	0.7079		2.7349	0.072159	1		2.3128
Prupe.1G102800_v2.0.a1	0.17172	1	1		0.8034	0.76084	1		0.53339	0.9116	1		0.38009	0.97108	1		1.4195	0.4336	0.82679		-2.046	0.63173	0.90884		-1.1255	0.83021	1		-0.22938	0.90996	1		-0.60757	0.66177	0.97869		-0.36284	0.85964	1		-0.20436	0.90804	1		-0.77586	0.61847	1		0.12957
Prupe.1G102900_v2.0.a1					-0.21904	1	1										-0.15033	1	1						-1.0865	0.97749	1
Prupe.1G103000_v2.0.a1	-0.16658	0.37158	0.75492		0.15816	0.53469	1		0.066129	0.89892	1		-0.22699	0.27753	0.89416		-0.31326	0.12606	0.40688		-0.21105	0.30777	0.6268		0.35095	0.29175	0.60639		0.53919	0.012265	0.14232		0.61057	0.0062024	0.08214		0.083943	0.81604	1		0.51969	0.021153	0.16617		-0.03717	0.87397	1		0.28239
Prupe.1G103200_v2.0.a1	-0.39774	0.11555	0.3778		-0.030262	0.92643	1		-0.030911	0.91779	1		0.212	0.41425	1		-0.23121	0.38966	0.79185		-0.31503	0.24171	0.53747		-0.35037	0.27618	0.58791		-0.045568	0.86818	1		-0.082103	0.76858	1		0.10324	0.78079	1		0.086732	0.75224	1		-0.1905	0.48334	1		-0.14939
Prupe.1G103300_v2.0.a1	0.16243	0.64149	0.95224		0.031334	0.96003	1		0.25821	0.53859	1		-0.23473	0.54378	1		0.41337	0.20984	0.56555		0.3071	0.37881	0.70441		0.38136	0.35223	0.68015		0.17019	0.62512	0.97642		0.173	0.64449	0.9717		0.03732	0.9456	1		0.017189	0.97526	1		0.095679	0.82853	1		-0.037472
Prupe.1G103400_v2.0.a1	0.47694	0.27952	0.65457		0.43179	0.38087	1		0.82761	0.069511	0.51861		0.20872	0.66222	1		0.45602	0.29265	0.68497		0.39318	0.38614	0.71217		1.1366	0.012819	0.067474		0.20971	0.57639	0.94643		0.37371	0.33829	0.78329		0.13633	0.77168	1		0.38994	0.3392	0.76048		0.11422	0.81505	1		-0.0063365
Prupe.1G103500_v2.0.a1	-0.48849	0.00010692	0.0015493		-0.31002	0.15529	0.78358		-0.34697	0.12599	0.69472		-0.091297	0.57894	1		0.073667	0.59581	0.93568		-0.11402	0.47666	0.79601		-0.19744	0.31445	0.6357		-0.23147	0.23379	0.68804		-0.11213	0.58073	0.94411		-0.14416	0.6462	1		-0.1146	0.57189	0.92574		-0.035856	0.84966	1		-0.1084
Prupe.1G103600_v2.0.a1	0.099732	0.48347	0.85338		0.4622	0.041532	0.43126		0.23877	0.32908	0.97833		0.036095	0.84245	1		0.20279	0.26437	0.64957		0.31487	0.065295	0.2269		0.22178	0.30596	0.6258		0.33508	0.083153	0.43222		0.52432	0.0098004	0.1122		0.031969	0.89387	1		0.48391	0.017451	0.14736		0.31204	0.1063	1		0.63853
Prupe.1G103700_v2.0.a1	-0.1658	0.38379	0.76759		0.47323	0.37814	1		-0.018197	0.93284	1		-0.3091	0.35754	0.96939		-0.46615	0.016143	0.0877		-0.21394	0.50966	0.82285		-0.32767	0.16806	0.4339		0.62939	0.034413	0.2635		0.64779	0.063365	0.35564		-0.043984	0.99261	1		0.2476	0.47029	0.86742		0.19701	0.55592	1		0.61647
Prupe.1G103800_v2.0.a1	-0.29223	0.33557	0.71745		0.17551	0.6133	1		-0.073845	0.81478	1		-0.33724	0.28671	0.90475		-0.18968	0.53383	0.90448		-0.58167	0.071577	0.24244		-0.72063	0.062369	0.21938		-0.1841	0.52647	0.92734		0.12261	0.68563	0.99081		-0.13121	0.75717	1		-0.10893	0.73357	0.99754		-0.32893	0.29725	1		-0.62638
Prupe.1G103900_v2.0.a1	0.15456	0.74715	0.99429		0.42729	0.59226	1		0.40338	0.42248	1		0.066394	0.92221	1		0.64381	0.11943	0.39234		0.60255	0.15246	0.40311		0.5124	0.31239	0.6332		0.53902	0.11251	0.49785		0.61384	0.083494	0.41586		0.20444	0.71208	1		0.61285	0.10026	0.42771		0.30574	0.4193	1		0.45314
Prupe.1G104000_v2.0.a1	0.19947	0.82724	1		1.3463	0.032114	0.3786		0.9947	0.19135	0.82766		1.0063	0.15719	0.71867		-0.45894	0.59845	0.93778		-0.067269	0.9937	1		0.46774	0.57866	0.87281
Prupe.1G104100_v2.0.a1	2.6715	1.606e-09	7.8419e-08		1.4678	0.016643	0.25712		2.066	0.00016995	0.0066343		2.5544	0.0045345	0.069092		4.7857	2.1132e-55	6.2008e-53		3.4294	2.0159e-18	2.2585e-16		3.3009	3.6526e-09	1.7777e-07		1.0339	0.30263	0.76496		0.50497	0.51581	0.90781		0.48914	0.49233	1		1.0774	0.071431	0.35495		1.702	0.011102	0.40724		0.33364
Prupe.1G104300_v2.0.a1	-2.1402	0.19207	0.52446		-0.20577	0.92813	1		-1.0455	0.46293	1		-0.029399	1	1		0.32821	0.81039	1		-0.058772	1	1		-0.96071	0.56052	0.85966		-0.21901	0.9199	1		-0.32092	0.82686	1		-0.8776	0.51379	1		-0.50658	0.72409	0.9958		0.64543	0.52345	1		-0.51957
Prupe.1G104400_v2.0.a1	1.333	3.8973e-07	1.148e-05		0.20548	0.58878	1		0.15191	0.80055	1		1.0877	0.00017488	0.0046315		3.1883	7.9699e-52	2.056e-49		2.1938	2.0963e-18	2.3263e-16		1.8981	9.1126e-10	5.0402e-08		0.24304	0.47863	0.89833		0.25377	0.47195	0.88225		-0.008833	0.9989	1		0.8661	0.0099223	0.10238		0.67345	0.099318	1		0.55866
Prupe.1G104500_v2.0.a1	0.52744	0.00050366	0.0057751		1.07	0.00014434	0.0079841		0.9759	0.031105	0.32513		0.73071	0.018302	0.19538		-0.015238	0.91427	1		-0.24268	0.20055	0.48078		-0.012681	0.96698	1		0.57073	0.0035387	0.06168		1.0705	1.8892e-07	1.4945e-05		0.89998	0.0056393	0.25553		0.85503	3.034e-05	0.0011117		-0.07285	0.7416	1		0.058339
Prupe.1G104600_v2.0.a1	-0.10042	0.54451	0.8964		-0.041746	0.87242	1		-0.19093	0.49022	1		0.091086	0.68413	1		0.11961	0.62822	0.95521		-0.30835	0.12177	0.34722		-0.16475	0.49993	0.81774		-0.20832	0.34411	0.79961		-0.22583	0.317	0.76288		-0.11855	0.7076	1		0.031294	0.90095	1		-0.01456	0.95733	1		-0.13074
Prupe.1G104700_v2.0.a1	0.64138	0.0028215	0.023795		0.48506	0.091279	0.6291		0.12887	0.66356	1		0.0006812	1	1		-0.2878	0.24964	0.62873		-0.41919	0.11241	0.32838		0.054352	0.85121	1		0.88684	0.00043611	0.013483		0.49263	0.070231	0.37678		0.48001	0.19437	1		0.20777	0.47314	0.8695		0.20205	0.47845	1		0.081714
Prupe.1G104800_v2.0.a1	0.020126	0.88569	1		0.092351	0.69913	1		0.01699	0.96272	1		-0.018018	0.92376	1		0.014147	0.94053	1		0.26178	0.148	0.39469		0.16666	0.43992	0.76684		-0.04661	0.85636	1		0.018069	0.90144	1		-0.12351	0.72148	1		-0.060869	0.8142	1		-0.006401	0.9947	1		0.20205
Prupe.1G104900_v2.0.a1	-0.18853	0.90114	1		-1.143	0.28816	0.93879		-0.81809	0.45219	1		0.26338	0.78675	1		-0.2462	0.83354	1		-0.99475	0.32006	0.64134		-1.4749	0.22831	0.52355		-0.005758	1	1		-0.69305	0.6889	0.99162		-0.42498	0.83221	1		-1.2264	0.5236	0.9003		-0.68226	0.71893	1		-0.17949
Prupe.1G105000_v2.0.a1	0.55233	0.00026697	0.0034045		0.41396	0.10079	0.65553		0.59216	0.033588	0.33963		-0.079226	0.68622	1		-0.11452	0.50509	0.88485		0.47407	0.0094686	0.051572		0.65585	0.0034998	0.02468		0.49049	0.015911	0.16504		0.25994	0.22565	0.6639		0.26392	0.46161	1		0.22748	0.30282	0.72307		-0.073164	0.70574	1		0.68986
Prupe.1G105100_v2.0.a1	0.10023	0.51803	0.87813		0.22907	0.3398	0.97758		0.17832	0.49708	1		-0.12444	0.51076	1		-0.14887	0.37749	0.78018		0.31089	0.090944	0.28507		0.58591	0.0082641	0.048073		0.2144	0.28497	0.75027		0.080504	0.68873	0.99162		-0.038672	0.95049	1		0.3085	0.14461	0.51914		0.054175	0.77654	1		0.34888
Prupe.1G105200_v2.0.a1	-0.083024	0.53853	0.89244		-0.13336	0.56151	1		-0.2355	0.34183	0.98691		-0.0052439	0.98279	1		-0.10249	0.48172	0.86747		-0.11862	0.48573	0.80437		-0.03141	0.86867	1		-0.17967	0.33702	0.79486		-0.10429	0.58466	0.94609		-0.10938	0.67936	1		-0.44887	0.025576	0.18895		-0.24231	0.19941	1		-0.4291
Prupe.1G105300_v2.0.a1	-0.080584	0.60788	0.93382		-0.22567	0.36796	0.99389		-0.095484	0.72795	1		0.18679	0.32993	0.94516		0.11029	0.59035	0.93223		-0.098016	0.61367	0.89678		-0.15042	0.54092	0.84669		-0.42184	0.052695	0.33607		-0.39836	0.080963	0.40907		-0.19808	0.52084	1		-0.15582	0.50401	0.89101		-0.1702	0.43944	1		-0.28504
Prupe.1G105400_v2.0.a1	0.55586	0.20091	0.54012		1.2447	0.014864	0.23895		1.0695	0.34945	0.9919		0.26221	0.58498	1		-2.0405	0.0010603	0.0089667		-0.7538	0.32206	0.64344		-1.4305	0.034565	0.14233		1.1874	0.0026144	0.049614		1.5488	6.0676e-05	0.002364		1.1971	0.16403	1		1.3046	0.039442	0.25184		0.022904	0.96484	1		0.44119
Prupe.1G105500_v2.0.a1	0.17322	0.64439	0.95292		0.64697	0.089141	0.62325		0.56221	0.25467	0.91268		0.37271	0.29106	0.90824		-0.07662	0.8612	1		-0.74948	0.086099	0.27425		-0.40296	0.39053	0.72089		0.54001	0.090827	0.44976		0.8243	0.011013	0.12072		0.8622	0.049968	1		0.78217	0.022699	0.17485		-0.021226	1	1		-0.19401
Prupe.1G105600_v2.0.a1	-0.12931	0.50325	0.86716		0.041465	0.88433	1		0.0343	0.94465	1		0.047466	0.83907	1		-0.20277	0.2836	0.67433		-0.025777	0.91639	1		-0.18115	0.50287	0.8201		0.27397	0.21682	0.66273		0.32757	0.16058	0.56813		0.087866	0.74317	1		0.46648	0.063525	0.33118		0.015453	0.92221	1		0.4131
Prupe.1G105700_v2.0.a1	-0.20535	0.21452	0.55964		-0.31908	0.19259	0.83683		-0.2927	0.24851	0.90667		-0.206	0.28912	0.90666		-0.15352	0.48204	0.86768		-0.22549	0.23718	0.53344		-0.41234	0.077624	0.25694		-0.33628	0.10635	0.48541		-0.21646	0.32008	0.76567		-0.055933	0.84841	1		-0.23013	0.28655	0.70961		-0.20921	0.3092	1		-0.26624
Prupe.1G105800_v2.0.a1	0.17367	0.16294	0.47039		-0.079806	0.71501	1		-0.14781	0.52912	1		-0.59709	0.00040654	0.0094205		-0.3002	0.033278	0.15631		0.15816	0.3306	0.65367		0.10676	0.5842	0.87691		0.098805	0.59574	0.9587		-0.064048	0.76577	1		-0.33902	0.2803	1		-0.71056	0.00038992	0.0092206		-0.14848	0.43618	1		0.30415
Prupe.1G105900_v2.0.a1	-0.46357	0.0020317	0.018204		-0.48927	0.036818	0.40793		-0.042382	0.87894	1		-0.037814	0.85265	1		-0.25739	0.12976	0.41435		-0.25662	0.14931	0.39723		-0.39188	0.076397	0.2539		-0.32596	0.10843	0.49044		-0.24933	0.23621	0.67636		-0.040605	0.89612	1		0.034406	0.86082	1		-0.10885	0.58355	1		-0.12531
Prupe.1G106000_v2.0.a1	-0.059275	0.84786	1		0.096526	0.75395	1		-0.08596	0.80318	1		-0.17348	0.66722	1		0.28832	0.21734	0.57849		-0.35381	0.23301	0.52756		-0.17575	0.57721	0.87164		-0.1649	0.52865	0.92916		-0.25692	0.34059	0.7849		-0.36992	0.30255	1		-0.31727	0.26106	0.68149		-0.21066	0.43273	1		-0.069894
Prupe.1G106100_v2.0.a1	0.39384	0.83684	1		-0.067718	1	1		-0.53485	0.76268	1		-0.091832	1	1		0.6602	0.6289	0.95592		-0.38198	0.86259	1		0.22725	0.92693	1		-0.48021	0.74261	1		-0.43101	0.78049	1		-1.0218	0.4511	1		-2.1095	0.21983	0.62977		-3.5317	0.094465	1		-2.0264
Prupe.1G106200_v2.0.a1	-0.144	0.32153	0.70241		-0.19883	0.38873	1		0.089322	0.70334	1		-0.062527	0.72591	1		-0.2973	0.051346	0.2159		-0.30286	0.08371	0.26931		-0.44401	0.042162	0.16447		-0.22813	0.24758	0.7043		-0.26011	0.20842	0.64212		-0.06976	0.80927	1		-0.10316	0.61471	0.94637		-0.013973	0.94209	1		-0.026731
Prupe.1G106300_v2.0.a1	-0.31413	0.039511	0.1812		-0.19152	0.41624	1		-0.20388	0.39756	1		-0.18081	0.32517	0.94061		-0.13161	0.43145	0.82508		-0.38996	0.03248	0.13464		-0.3216	0.15173	0.40527		-0.13651	0.5127	0.9175		-0.20219	0.34622	0.78917		-0.14607	0.65668	1		-0.0087837	0.96229	1		0.048477	0.81119	1		0.021005
Prupe.1G106400_v2.0.a1	-0.17785	0.35542	0.73709		-0.17068	0.52205	1		0.26752	0.29373	0.94625		0.20264	0.33491	0.94745		0.15896	0.40752	0.80804		0.33339	0.10313	0.30947		0.23204	0.34375	0.67058		-0.077736	0.74318	1		-0.11288	0.6489	0.97435		0.050369	0.90757	1		0.2462	0.31471	0.73589		0.35459	0.11669	1		0.19967
Prupe.1G106500_v2.0.a1	-0.014896	0.89792	1		0.059711	0.78703	1		0.079555	0.724	1		0.099807	0.54699	1		0.1526	0.2983	0.69335		0.24439	0.12783	0.35963		0.28366	0.15059	0.40383		-0.13405	0.47839	0.89833		-0.15933	0.42051	0.8492		-0.1198	0.70459	1		0.020246	0.91878	1		0.089724	0.62088	1		0.23831
Prupe.1G106600_v2.0.a1	0.014753	0.91137	1		0.063475	0.77655	1		0.14871	0.53147	1		0.16209	0.3342	0.94738		-0.033339	0.79127	1		0.08287	0.61306	0.89622		-0.13212	0.52873	0.84013		-0.031413	0.8885	1		-0.0028967	0.99474	1		0.077942	0.77602	1		0.24255	0.2047	0.612		0.18801	0.299	1		0.16969
Prupe.1G106700_v2.0.a1	-0.15586	0.44083	0.81887		-0.052768	0.81044	1		-0.08118	0.73054	1		-0.088044	0.73325	1		-0.40983	0.010204	0.060495		-0.48572	0.038381	0.15292		-0.82239	0.00020864	0.0025112		0.14395	0.51352	0.91832		0.14949	0.51675	0.90807		0.049621	0.82608	1		0.14164	0.50153	0.88928		-0.047867	0.88198	1		0.13039
Prupe.1G106800_v2.0.a1	-1.116	0.44087	0.81888		0.2426	0.88376	1		0.55549	0.7182	1		0.066482	1	1		0.72965	0.48458	0.86888		0.66001	0.51642	0.82891		-0.93283	0.55991	0.85935		-0.25293	0.80631	1		-0.15207	0.91742	1		0.46642	0.54803	1		0.53598	0.48353	0.87544		-0.29891	0.8087	1		1.1321
Prupe.1G106900_v2.0.a1	0.64993	2.3157e-05	0.00041402		0.89903	0.00014282	0.0079186		0.71989	0.0035258	0.072831		0.35074	0.063768	0.44212		0.51513	0.0016944	0.013497		1.3788	1.0318e-14	7.2772e-13		1.5723	2.2371e-10	1.3839e-08		0.60552	0.0022385	0.044432		0.79133	0.00014446	0.0049073		0.28984	0.36269	1		0.25244	0.24363	0.65944		0.24279	0.2274	1		0.20614
Prupe.1G107000_v2.0.a1	-0.85275	0.0014871	0.014154		-0.45274	0.138	0.74774		-0.54603	0.066546	0.50752		-0.39278	0.17448	0.75333		-0.24635	0.31189	0.70858		-0.66955	0.010861	0.057602		-0.6646	0.023151	0.1059		-0.75076	0.018599	0.18191		-0.61152	0.048049	0.30191		-0.44865	0.15485	1		-0.74591	0.028324	0.20174		-0.34263	0.24628	1		-0.82547
Prupe.1G107100_v2.0.a1	0.34133	0.071752	0.27492		0.46553	0.049995	0.47153		0.12714	0.62673	1		-0.37699	0.051666	0.38811		-0.15938	0.34122	0.74276		0.29195	0.11306	0.32954		0.63843	0.0042743	0.02879		0.45367	0.025488	0.22273		0.27309	0.19638	0.62354		-0.088332	0.82877	1		-0.024986	0.9325	1		-0.071173	0.7451	1		0.1311
Prupe.1G107200_v2.0.a1	-0.058839	0.79853	1		0.021987	0.94897	1		-0.058833	0.86421	1		-0.30421	0.24028	0.85292		0.14422	0.54091	0.90939		0.04601	0.86006	1		0.41051	0.36484	0.69404		-0.27093	0.51233	0.91739		-0.12467	0.7632	1		-0.06697	0.83445	1		-0.099216	0.78809	1		-0.25838	0.56238	1		-0.37099
Prupe.1G107300_v2.0.a1	0.2067	0.62216	0.93909		0.041707	0.95815	1		0.1551	0.77568	1		-0.61381	0.19197	0.78486		-0.19352	0.74133	1		-0.38942	0.40104	0.72703		0.44946	0.34416	0.67107		0.4194	0.30288	0.76504		0.68762	0.089658	0.43097		0.19787	0.69222	1		-0.03115	0.97048	1		0.16908	0.71621	1		0.2795
Prupe.1G107400_v2.0.a1	0.048883	0.86573	1		0.084651	0.79755	1		-0.23846	0.46366	1		-0.32551	0.25425	0.87282		-0.11355	0.68689	0.98136		-0.13489	0.63267	0.90884		0.11193	0.84274	1		0.044531	0.90827	1		-0.15677	0.5559	0.93237		0.11166	0.76595	1		-0.037929	0.88255	1		-0.49431	0.088243	1		-0.062904
Prupe.1G107500_v2.0.a1	0.36999	0.76207	1		0.38358	0.76514	1		1.4498	0.087042	0.58274		0.15018	0.95957	1		-0.028857	1	1		-0.40019	0.78618	0.98394		0.95166	0.38747	0.71769		0.88845	0.26968	0.73152		1.2318	0.10965	0.47406		0.88604	0.32452	1		0.59458	0.56459	0.92227		-0.21775	0.92457	1		0.24928
Prupe.1G107600_v2.0.a1	0.16868	0.88726	1		0.42644	0.65395	1		0.28538	0.74186	1		-0.52058	0.56562	1		0.0069071	1	1		-0.17259	0.88073	1		0.50676	0.56869	0.86549		1.1499	0.089568	0.44685		0.71489	0.18091	0.60092		0.20891	0.73408	1		0.48579	0.49178	0.88246		0.36904	0.7244	1		0.66417
Prupe.1G107700_v2.0.a1	0.18537	0.555	0.90263		-0.082954	0.83865	1		0.078818	0.82182	1		0.061731	0.87581	1		-0.13761	0.70112	0.98858		0.22157	0.49822	0.81362		0.13597	0.7448	0.96992		0.4148	0.17303	0.60097		-0.1983	0.53501	0.9167		-0.042316	0.89058	1		0.064468	0.90226	1		0.18894	0.58724	1		0.14506
Prupe.1G108000_v2.0.a1	-0.30819	0.51407	0.87557		0.54798	0.28356	0.93654		0.57362	0.35312	0.99471		0.14763	0.76637	1		-0.30691	0.47296	0.86027		0.10437	0.83548	1		-0.1108	0.85449	1		0.46075	0.25268	0.71124		0.64906	0.079073	0.40282		0.19465	0.68102	1		0.47755	0.20857	0.61847		0.1105	0.81168	1		0.76165
Prupe.1G108100_v2.0.a1	0.045284	0.84263	1		-0.11748	0.68049	1		-0.031815	0.90711	1		0.0096263	0.97643	1		0.066191	0.79608	1		0.0080297	0.98535	1		-0.31804	0.24774	0.5509		-0.10067	0.65478	0.98839		-0.27354	0.25563	0.70029		0.019867	0.98	1		-0.163	0.51118	0.89493		-0.13221	0.57406	1		-0.27887
Prupe.1G108200_v2.0.a1	-0.079852	0.56418	0.90783		0.052958	0.8222	1		0.073187	0.76229	1		0.18729	0.30435	0.921		-0.0061212	0.92817	1		-0.0031382	0.99119	1		-0.090562	0.71119	0.95211		-0.15673	0.44826	0.87878		-0.11265	0.59959	0.94994		0.027454	0.92531	1		-0.094825	0.66341	0.96971		0.15058	0.44005	1		0.01747
Prupe.1G108300_v2.0.a1	0.43101	0.00044371	0.0052137		-0.032957	0.89249	1		0.042767	0.8272	1		0.10524	0.51657	1		0.29326	0.036966	0.16946		0.39861	0.016702	0.080762		0.30995	0.12634	0.35889		-0.077069	0.64292	0.98236		-0.32323	0.0913	0.43438		0.00077002	0.98333	1		-0.20761	0.26943	0.69091		-0.11988	0.49089	1		-0.046818
Prupe.1G108400_v2.0.a1	0.11968	0.63913	0.95042		0.11207	0.73495	1		-0.22768	0.4887	1		0.091177	0.74737	1		-0.046975	0.91744	1		0.027656	0.93214	1		0.048449	0.8944	1		0.078508	0.7855	1		-0.029035	0.91395	1		-0.25592	0.46642	1		-0.205	0.45447	0.85771		-0.26062	0.31794	1		-0.028977
Prupe.1G108500_v2.0.a1	0.040325	0.80255	1		-0.18373	0.45643	1		-0.13747	0.58993	1		-0.17037	0.38279	0.98165		-0.083306	0.64545	0.96241		0.099436	0.60098	0.88688		-0.09001	0.69559	0.9438		0.069239	0.74629	1		-0.1571	0.4856	0.89189		-0.11943	0.7091	1		-0.07525	0.72845	0.99754		-0.085986	0.68629	1		-0.028449
Prupe.1G108600_v2.0.a1	-0.10096	0.56403	0.90771		-0.48232	0.065265	0.54182		-0.42937	0.11953	0.67866		-0.37603	0.077465	0.49492		-0.094546	0.61332	0.94762		-0.15941	0.43966	0.76178		-0.16693	0.50632	0.82312		-0.28756	0.17355	0.60154		-0.80862	0.00053223	0.013619		-0.37136	0.24112	1		-0.70426	0.0028505	0.041744		-0.13868	0.5095	1		-0.22115
Prupe.1G108700_v2.0.a1	0.094205	0.57506	0.91593		0.28147	0.44352	1		0.31516	0.30145	0.95387		0.13828	0.63325	1		0.077612	0.63802	0.95955		0.26728	0.15279	0.40356		-0.08933	0.70643	0.94946		0.22969	0.25329	0.71195		0.32511	0.12039	0.49553		0.26167	0.38201	1		0.52065	0.013183	0.12282		0.37121	0.11908	1		0.34427
Prupe.1G108800_v2.0.a1	-0.83297	9.4999e-08	3.3103e-06		-0.5729	0.015222	0.24265		-0.59752	0.012611	0.1798		-0.40345	0.027176	0.25442		-0.09756	0.68685	0.98136		-0.73604	0.037627	0.1509		-1.2743	2.5637e-06	5.9847e-05		-0.60988	0.060418	0.36196		-0.25609	0.39588	0.8271		-0.20484	0.57736	1		-0.11557	0.75826	1		-0.41216	0.052385	0.92925		0.062112
Prupe.1G108900_v2.0.a1	-1.1242	0.00026956	0.0034236		-1.2377	0.034509	0.39256		-0.52381	0.52276	1		0.37111	0.40028	0.99291		-0.66176	0.025195	0.12563		-1.5043	5.6049e-06	8.7609e-05		-0.96894	0.015257	0.077263		-1.6624	0.16677	0.59115		-2.048	0.1343	0.52384		0.092554	0.98718	1		-0.75263	0.4248	0.83138		-0.7837	0.41821	1		-2.0988
Prupe.1G109100_v2.0.a1	-0.4457	0.0322	0.15624		-0.073904	0.75958	1		-0.20452	0.43584	1		0.2233	0.22597	0.83581		-0.13662	0.35856	0.76074		-0.26281	0.15577	0.40911		-0.32342	0.27514	0.58675		-0.37462	0.067155	0.3836		-0.09831	0.6258	0.96214		0.079551	0.85127	1		-0.19067	0.37342	0.79054		0.041681	0.8685	1		-0.21758
Prupe.1G109200_v2.0.a1	-1.3461	0.057316	0.23596		-0.77069	0.26223	0.91796		-0.76693	0.28723	0.93817		-0.48548	0.44579	1		-0.78362	0.16995	0.49622		-2.0847	0.0057984	0.034688		-3.1729	0.001523	0.012642		-1.7612	0.0057106	0.086094		-0.78766	0.17378	0.58967		-0.032439	0.97706	1		-0.14912	0.82821	1		-0.2157	0.75851	1		-0.59111
Prupe.1G109300_v2.0.a1	-0.46687	1	1						-1.7348	0.80481	1										0.69181	0.87922	1		-1.7512	0.81881	1
Prupe.1G109400_v2.0.a1																																					-0.11647	1	1		1.2059	0.95277	1						0.14799
Prupe.1G109500_v2.0.a1	-0.45628	0.29975	0.6768		-0.64452	0.19762	0.84272		-0.6585	0.19847	0.84027		-0.30113	0.50211	1		-0.50022	0.26793	0.65456		-0.58437	0.19704	0.47539		-0.88726	0.10464	0.31565		-0.44581	0.3255	0.78543		-1.1417	0.022575	0.1919		-0.183	0.70369	1		-0.51593	0.293	0.71333		-0.33784	0.49909	1		-0.50234
Prupe.1G109600_v2.0.a1	-0.1987	0.16879	0.48202		-0.011093	0.95688	1		0.09359	0.69035	1		0.15399	0.36145	0.97021		-0.20754	0.28514	0.67586		-0.23692	0.15004	0.39853		-0.34099	0.24598	0.54843		-0.1234	0.51448	0.91872		-0.021719	0.9032	1		0.11462	0.71955	1		0.097371	0.6133	0.94621		0.13543	0.47681	1		-0.0050108
Prupe.1G109700_v2.0.a1	-0.23217	0.10254	0.34976		-0.16071	0.48354	1		-0.1874	0.41985	1		0.093367	0.60394	1		0.14498	0.31349	0.7104		-0.06622	0.70322	0.95222		-0.13637	0.52898	0.84024		-0.2195	0.26954	0.7314		-0.15806	0.44136	0.86563		-0.18946	0.54635	1		0.10496	0.60396	0.94347		0.13399	0.47484	1		-0.20976
Prupe.1G109800_v2.0.a1	-0.14808	0.45745	0.83231		-0.1771	0.53976	1		-0.23536	0.36184	0.99893		-0.33408	0.12658	0.64824		-0.058165	0.88886	1		-0.058046	0.78837	0.98394		-0.10328	0.68495	0.93689		0.14702	0.47294	0.89462		0.20659	0.34891	0.79083		0.090335	0.73826	1		0.30189	0.17538	0.56856		0.04764	0.79932	1		0.40325
Prupe.1G109900_v2.0.a1	-0.24172	0.10109	0.34644		0.16923	0.46785	1		0.20547	0.39614	1		0.093672	0.61079	1		-0.34854	0.031475	0.14966		-0.27343	0.12863	0.36088		-0.66752	0.0028134	0.02068		0.097378	0.62614	0.97696		0.14308	0.50206	0.90107		0.27813	0.37534	1		0.27538	0.19065	0.59243		0.055826	0.77948	1		0.063605
Prupe.1G110000_v2.0.a1	0.13604	0.48399	0.85351		0.065034	0.8073	1		0.076537	0.76409	1		-0.02398	0.9238	1		-0.043428	0.82591	1		-0.2364	0.28684	0.60053		-0.19616	0.45448	0.77856		-0.15199	0.52292	0.92465		0.053976	0.8923	1		0.15622	0.68049	1		-0.30789	0.26613	0.68829		-0.12509	0.63165	1		-0.61549
Prupe.1G110100_v2.0.a1	-0.24587	0.099933	0.34384		-1.1066	3.7582e-06	0.0003686		-2.9385	4.781e-27	3.855e-24		-2.413	2.5933e-32	1.1217e-29		-1.5878	2.293e-13	8.6542e-12		-0.48051	0.10186	0.30709		-0.20891	0.34286	0.66993		0.50648	0.011291	0.13456		-1.035	7.1326e-06	0.00038531		-2.3744	1.5157e-11	1.0414e-08		-2.3282	8.1036e-18	2.5909e-15		-0.3762	0.085768	1		0.45442
Prupe.1G110200_v2.0.a1	-0.21599	0.38155	0.7648		0.16754	0.63475	1		-0.091232	0.74894	1		-0.057121	0.86108	1		-0.078782	0.72369	0.99817		0.20978	0.54341	0.8515		-0.31519	0.23591	0.53468		-0.061479	0.76826	1		0.066309	0.72195	0.99537		0.11823	0.65829	1		0.16211	0.38604	0.80205		0.044823	0.77321	1		0.39023
Prupe.1G110300_v2.0.a1	-0.55876	1	1		-0.78311	0.94285	1		0.32772	1	1		-0.23872	1	1		-0.73529	1	1		0.66414	0.87898	1		-1.7752	0.81781	1						-0.80269	1	1		-1.0386	1	1						-0.53287	1	1
Prupe.1G110400_v2.0.a1	2.0843	0.62219	0.93909		2.6198	0.42238	1		1.971	0.6944	1		1.8015	0.72644	1		1.9748	0.63277	0.95636		0.93912	1	1		2.8866	0.37399	0.70376		-0.035304	1	1						0.25269	0.98675	1		0.71987	0.77963	1		-0.87012	0.85127	1		-0.91429
Prupe.1G110500_v2.0.a1	0.049612	1	1		-0.20553	1	1		1.971	0.6944	1		0.81322	1	1		1.7174	0.78638	1		1.5502	0.82529	0.99828		1.9376	0.74105	0.96899		-0.76576	0.84739	1		-2.17	0.55748	0.93277		-0.34201	1	1		0.12355	1	1		-1.9974	0.65272	1		-1.0408
Prupe.1G110600_v2.0.a1	-0.36744	0.81334	1		-1.0049	0.48485	1		0.35724	0.78866	1		-1.0235	0.44994	1		-0.413	0.8552	1		-1.0625	0.44363	0.76541		-0.93454	0.55982	0.85933		0.27757	0.86171	1		0.089401	1	1		-0.44094	0.72605	1		-0.05545	1	1		0.043969	1	1		0.46226
Prupe.1G110700_v2.0.a1	0.39973	0.046246	0.20319		0.12927	0.64705	1		-0.29474	0.32404	0.97417		-0.55261	0.024665	0.23935		0.0085091	0.91207	1		-0.045566	0.85105	1		-0.20283	0.46534	0.78771		0.059907	0.77627	1		-0.13098	0.58576	0.94685		-0.40572	0.23915	1		-0.88769	0.00070028	0.014567		-0.084575	0.72596	1		0.029208
Prupe.1G110800_v2.0.a1	0.11272	0.41225	0.79449		-0.82515	0.00035547	0.016238		-1.0988	5.9241e-06	0.00036168		-1.1823	7.8318e-11	6.7255e-09		-0.301	0.051059	0.21496		-0.17837	0.30468	0.6229		-0.29772	0.26694	0.57658		-0.047282	0.82451	1		-0.85335	5.2826e-05	0.002086		-1.2987	4.9413e-05	0.0055494		-1.3846	1.2067e-10	1.437e-08		0.13354	0.4709	1		-0.11272
Prupe.1G110900_v2.0.a1	-0.24336	0.1339	0.41584		-0.23603	0.27148	0.92384		-0.25437	0.23926	0.89907		-0.39041	0.021232	0.21742		-0.45115	0.00098785	0.008448		-0.3869	0.014345	0.071665		-0.53957	0.0063417	0.038892		-0.1247	0.51814	0.92125		-0.2018	0.32071	0.76601		-0.23174	0.47876	1		-0.1727	0.40934	0.81776		-0.24626	0.19101	1		-0.2599
Prupe.1G111000_v2.0.a1	0.035316	0.81962	1		-0.31206	0.19831	0.84381		-0.42232	0.094131	0.60607		-0.40854	0.034129	0.29701		-0.10804	0.55688	0.91641		-0.14141	0.45086	0.77201		-0.22523	0.32585	0.64911		-0.058349	0.77983	1		-0.09273	0.66084	0.97815		-0.20287	0.5121	1		-0.43139	0.052314	0.29658		-0.13877	0.48707	1		-0.00048159
Prupe.1G111100_v2.0.a1	0.18699	0.6208	0.93909		0.11895	0.78582	1		0.28973	0.48891	1		0.067391	0.86697	1		0.53049	0.22719	0.59391		0.57286	0.18261	0.45318		0.5992	0.29765	0.6145		0.31561	0.34694	0.80203		0.065332	0.90586	1		0.39563	0.37157	1		-0.011461	0.94565	1		-0.24297	0.50076	1		0.14065
Prupe.1G111200_v2.0.a1	0.58634	0.0010863	0.01093		0.4893	0.029826	0.3649		0.39645	0.087772	0.58422		0.18435	0.28419	0.9024		0.09548	0.48018	0.86613		0.14456	0.39793	0.72477		0.51193	0.034411	0.14215		0.35969	0.062585	0.3702		0.49009	0.016208	0.15464		0.35144	0.27061	1		-0.015341	0.90826	1		-0.15303	0.4882	1		-0.33851
Prupe.1G111300_v2.0.a1	-2.5549	0.44454	0.82176						-1.6691	0.57306	1		-1.2195	0.64537	1						-2.6646	0.39226	0.7188		-2.6675	0.45885	0.78224		1.0017	1	1																		1.8805
Prupe.1G111400_v2.0.a1	0.14024	0.23801	0.5956		0.093577	0.66835	1		-0.14327	0.49338	1		-0.23929	0.15423	0.71146		-0.4405	0.0095888	0.057437		-0.6506	4.8743e-05	0.0005871		-0.81663	4.6702e-05	0.00070329		0.37756	0.036085	0.27018		0.37173	0.065198	0.36149		0.1079	0.70452	1		0.16897	0.34825	0.76738		-0.12083	0.52136	1		-0.015071
Prupe.1G111500_v2.0.a1	-0.28174	0.074282	0.28187		-0.0066701	0.97968	1		0.14089	0.59472	1		0.012272	0.95496	1		0.2369	0.13469	0.42456		0.26405	0.13929	0.37959		-0.090186	0.68978	0.93994		0.097846	0.60362	0.96308		0.16504	0.44275	0.86689		0.10158	0.71492	1		0.37436	0.069567	0.34866		0.084545	0.64751	1		0.38825
Prupe.1G111600_v2.0.a1	-0.091798	0.52711	0.88519		0.11171	0.63012	1		-0.033579	0.85656	1		-0.054848	0.77048	1		0.12644	0.41054	0.80993		0.21446	0.21022	0.49546		-0.081185	0.71658	0.9555		0.037536	0.82432	1		0.10695	0.58242	0.94493		0.041376	0.86566	1		0.28897	0.14469	0.51914		0.28429	0.12976	1		0.38346
Prupe.1G111700_v2.0.a1	0.34151	0.25273	0.6172		-0.065897	0.87117	1		0.37918	0.37377	1		0.47055	0.12232	0.63721		1.2774	0.00038865	0.0037826		1.2184	0.01259	0.064632		1.5449	7.2133e-07	1.9925e-05		0.34489	0.43621	0.86978		-0.036063	0.95416	1		0.57214	0.24393	1		0.62676	0.042826	0.26459		0.89555	0.0020446	0.14129		1.0104
Prupe.1G111800_v2.0.a1	1.3285	2.2703e-09	1.0835e-07		1.2386	0.00028396	0.013639		0.67219	0.0077982	0.12914		0.55843	0.0040699	0.063973		1.7745	1.1027e-14	4.6143e-13		1.2812	2.8629e-05	0.00036934		1.7573	3.5907e-12	3.2094e-10		0.52752	0.01103	0.13275		1.1587	8.674e-08	7.4148e-06		0.42861	0.17326	1		0.86361	0.00020391	0.0054211		0.98502	2.2829e-06	0.00063865		1.0615
Prupe.1G111900_v2.0.a1	-0.27694	0.48324	0.85338		-0.72334	0.16966	0.80404		-0.8705	0.11925	0.67829		-0.61935	0.1425	0.68572		0.81477	0.012954	0.073576		1.1377	0.00055718	0.0049437		1.5238	0.00043294	0.0045555		-0.33546	0.3021	0.76496		-0.61474	0.083683	0.41613		-0.27499	0.63614	1		-1.0011	0.011423	0.11259		0.35382	0.27979	1		0.77169
Prupe.1G112000_v2.0.a1
Prupe.1G112100_v2.0.a1	-0.065523	0.61033	0.93564		-0.2088	0.34182	0.9781		-0.23225	0.29575	0.94837		-0.34855	0.035886	0.30682		-0.26076	0.058793	0.23854		-0.26585	0.10417	0.31191		-0.37758	0.06852	0.23539		-0.052191	0.79349	1		-0.16881	0.4092	0.83888		-0.29497	0.35144	1		-0.18918	0.35772	0.7753		-0.040258	0.84819	1		0.10582
Prupe.1G112200_v2.0.a1																													-0.15045	1	1						0.012128	1	1		2.1787	0.60533	0.94479
Prupe.1G112500_v2.0.a1	-0.89028	1.2695e-08	5.2782e-07		-1.1938	9.1332e-07	0.00010767		-1.821	2.4359e-12	4.7074e-10		-1.1237	3.8115e-09	2.6897e-07		-0.46966	0.021126	0.10885		-0.61353	0.00078226	0.0065916		-0.65099	0.0039426	0.026997		-0.76433	0.00014896	0.0060951		-1.3529	6.1416e-09	6.6355e-07		-1.4028	1.2925e-05	0.0018523		-1.67	4.0498e-12	6.1378e-10		-0.21023	0.27564	1		-0.44067
Prupe.1G112600_v2.0.a1	0.028898	0.90318	1		0.071004	0.80475	1		-0.15531	0.5862	1		0.19829	0.38795	0.9856		0.091604	0.64885	0.96435		-0.064231	0.79756	0.98635		-0.10699	0.722	0.95867		-0.089139	0.70542	1		-0.11922	0.64309	0.97084		-0.024014	0.92026	1		-0.059228	0.81584	1		-0.0071203	0.97906	1		-0.043368
Prupe.1G112700_v2.0.a1	0.22778	0.45088	0.82709		-0.08435	0.79027	1		0.08529	0.80448	1		0.050026	0.85857	1		-0.14998	0.55163	0.91472		0.16288	0.52756	0.83969		0.11357	0.71743	0.9561		0.49528	0.057202	0.3509		0.23632	0.40156	0.83218		0.32542	0.35306	1		0.50036	0.076172	0.3687		0.10063	0.73929	1		0.32943
Prupe.1G112900_v2.0.a1	-0.10068	0.48784	0.85587		-0.12465	0.58425	1		-0.095077	0.66707	1		-0.20264	0.24974	0.86665		-0.098558	0.58483	0.93018		0.16372	0.33763	0.66023		0.057215	0.79151	0.99019		0.04548	0.80834	1		0.03245	0.86169	1		0.035058	0.8905	1		0.1412	0.47132	0.86817		0.041954	0.81974	1		0.25634
Prupe.1G113000_v2.0.a1	-0.10133	0.62784	0.9435		-0.12834	0.58115	1		-0.34126	0.14856	0.75045		-0.2166	0.2312	0.8446		-0.47783	0.0028089	0.020781		-0.56624	0.0017544	0.013012		-0.57353	0.010817	0.059205		0.29499	0.11509	0.50399		0.31621	0.2213	0.65822		-0.02906	0.98014	1		-0.31019	0.19747	0.60153		-0.36722	0.13337	1		-0.23662
Prupe.1G113100_v2.0.a1	1.219	1.5006e-09	7.4046e-08		0.72867	0.23374	0.89374		0.21063	0.73139	1		-0.49715	0.2253	0.83491		1.6795	1.8008e-05	0.00024809		2.5334	0.0009755	0.0079781		3.0032	0.0072181	0.043296		0.26566	0.27378	0.73582		0.15484	0.78368	1		-0.29685	0.53093	1		-1.0186	0.0033498	0.047001		-0.064591	0.82919	1		-1.3093
Prupe.1G113200_v2.0.a1	-0.35105	0.44247	0.82015		0.66808	0.21621	0.8713		0.059654	0.93023	1		0.3291	0.54859	1		0.27445	0.50481	0.88476		-0.10505	0.82695	0.99847		-0.39041	0.46735	0.78925		-0.060216	0.96352	1		0.42743	0.24817	0.69261		0.1664	0.69309	1		0.48686	0.21068	0.62073		0.1692	0.68395	1		0.049284
Prupe.1G113300_v2.0.a1	-0.23182	0.10508	0.35472		-0.31967	0.16486	0.7967		-0.18794	0.45854	1		0.051567	0.75948	1		0.22467	0.11128	0.37558		0.018587	0.92034	1		-0.029763	0.86921	1		-0.42322	0.029943	0.24257		-0.39348	0.055202	0.3278		-0.16991	0.56225	1		-0.14679	0.46001	0.86038		-0.01531	0.92763	1		-0.3434
Prupe.1G113400_v2.0.a1	-0.016352	0.89963	1		0.256	0.24634	0.90172		0.2258	0.32834	0.97818		-0.012006	0.94884	1		-0.38589	0.0057351	0.037843		-0.12095	0.46533	0.78544		-0.29718	0.15341	0.40841		0.02351	0.93082	1		0.084391	0.68284	0.9896		0.026612	0.92599	1		-0.013346	0.9309	1		-0.20249	0.27971	1		-0.07796
Prupe.1G113500_v2.0.a1	-0.44453	0.00026185	0.0033549		-0.45479	0.037019	0.40907		-0.2884	0.20508	0.8514		0.14997	0.3587	0.97002		-0.2244	0.082159	0.30517		-0.63075	8.1678e-05	0.00092369		-0.85158	2.749e-05	0.00044461		-0.3835	0.040854	0.28935		-0.22348	0.25816	0.70234		0.0098123	0.9858	1		0.071793	0.70269	0.98418		-0.020574	0.91781	1		-0.31095
Prupe.1G113600_v2.0.a1	-0.032439	0.99358	1		0.16182	0.87675	1		0.74155	0.31071	0.96418		0.064438	0.98642	1		-0.11494	0.85655	1		0.21957	0.79881	0.98684		0.88646	0.23842	0.53798		0.70801	0.29961	0.7641		1.1082	0.13897	0.53245		0.90688	0.29079	1		1.2319	0.059999	0.32119		0.60703	0.55327	1		0.89314
Prupe.1G113700_v2.0.a1	0.93497	0.70194	0.98213		1.2691	0.51922	1		-0.14981	1	1		-0.21028	1	1		-0.02524	1	1		0.26104	1	1		0.67158	0.84275	1
Prupe.1G113800_v2.0.a1	-0.1438	0.77089	1		-0.11648	0.81741	1		-1.1093	0.035872	0.35362		-1.2619	0.0084919	0.11283		-2.0521	8.6643e-05	0.0010144		-0.27729	0.52346	0.83586		0.46365	0.31126	0.63218		-0.14686	0.71707	1		-1.5854	0.001645	0.031859		-1.8975	0.0010859	0.07186		-1.9823	0.00047374	0.010704		-1.6218	0.0024494	0.15798		-0.86872
Prupe.1G113900_v2.0.a1	0.11941	0.38073	0.76451		0.14187	0.53506	1		-0.036856	0.84309	1		-0.3763	0.032022	0.28386		-0.38146	0.011088	0.064715		-0.057071	0.767	0.97865		-0.062999	0.7822	0.99019		0.34902	0.069566	0.39108		0.20015	0.32225	0.76714		-0.022477	0.96763	1		-0.099254	0.62982	0.95393		0.28434	0.13486	1		0.27146
Prupe.1G114000_v2.0.a1	0.43711	0.0019211	0.017401		0.25058	0.27538	0.92598		0.15232	0.51982	1		-0.27907	0.12707	0.64964		0.18093	0.23956	0.61375		0.48885	0.0048224	0.029959		0.68512	0.0013814	0.011694		0.29943	0.1424	0.55409		0.29258	0.1703	0.58383		0.051718	0.90045	1		-0.39976	0.059383	0.31943		-0.15218	0.429	1		-0.050648
Prupe.1G114400_v2.0.a1	0.03894	0.80244	1		-0.018461	0.94207	1		0.0027389	0.96011	1		0.063833	0.71703	1		0.14179	0.34385	0.74599		0.20908	0.23417	0.5293		0.39358	0.067696	0.2332		0.10288	0.62271	0.97428		0.047782	0.83748	1		0.11448	0.74124	1		-0.20477	0.32551	0.74698		-0.15789	0.43348	1		-0.095988
Prupe.1G114500_v2.0.a1	1.8124	0.32383	0.70487		0.53915	0.94279	1		1.107	0.67338	1		-0.24789	1	1		3.894	0.00010399	0.0011937		4.0834	2.364e-05	0.00031184		4.3791	2.0996e-05	0.00035254		0.73171	0.74577	1		0.45871	0.79402	1		-0.92985	0.6679	1		-0.20815	1	1		-0.031025	1	1		-0.35167
Prupe.1G114600_v2.0.a1	-0.14069	0.34545	0.72806		0.042509	0.85802	1		-0.10535	0.68849	1		0.044458	0.81082	1		0.022412	0.95713	1		0.14446	0.42908	0.75336		0.070732	0.7478	0.97162		-0.051364	0.78823	1		-0.0064078	0.97079	1		0.0016385	0.98261	1		-0.063132	0.76901	1		-0.036532	0.87791	1		0.3081
Prupe.1G114700_v2.0.a1																																																	-1.087
Prupe.1G114800_v2.0.a1	1.3598	0.0017154	0.015909		1.0764	0.018065	0.27039		1.0922	0.016938	0.21991		0.77035	0.16935	0.74442		2.131	1.4069e-10	4.0178e-09		1.8756	0.0010903	0.0087581		2.5827	7.0589e-12	5.9051e-10		0.57579	0.36465	0.81931		0.58345	0.35646	0.79682		0.55935	0.44548	1		0.73809	0.26299	0.68455		1.1386	0.20621	1		0.3628
Prupe.1G115000_v2.0.a1	0.11724	0.45859	0.83291		-0.25154	0.3025	0.9505		-0.11563	0.67505	1		0.0644	0.73016	1		0.0039254	0.95721	1		-0.093365	0.6194	0.90004		-0.16139	0.47166	0.79373		-0.25244	0.21692	0.66283		-0.30133	0.16582	0.57603		-0.12112	0.67424	1		-0.24968	0.25897	0.67872		-0.16255	0.42476	1		-0.27599
Prupe.1G115100_v2.0.a1	0.2182	0.089599	0.31935		0.013939	0.95487	1		0.10297	0.63989	1		0.076157	0.64362	1		-0.24241	0.070569	0.27292		-0.21066	0.20009	0.47988		-0.21958	0.45726	0.78102		-0.27774	0.33344	0.79232		-0.36236	0.22017	0.65653		0.03773	0.96286	1		-0.22048	0.4455	0.84964		-0.14479	0.58492	1		-0.25627
Prupe.1G115200_v2.0.a1	-1.5177	0.019471	0.10721		-0.443	0.47297	1		-0.10889	0.91671	1		0.1455	0.80176	1		-0.72337	0.1871	0.52621		-1.0346	0.085719	0.2733		-1.1734	0.10584	0.31796		-0.90803	0.12083	0.51587		-0.35121	0.54575	0.92358		-0.20723	0.73707	1		-0.7068	0.26965	0.69114		0.35274	0.5146	1		-0.95677
Prupe.1G115500_v2.0.a1	-0.8318	0.00032241	0.0039944		-0.61683	0.035674	0.40011		-0.12684	0.69036	1		0.1892	0.40903	0.99834		-0.43343	0.054612	0.22543		-0.73987	0.0028003	0.019155		-0.87259	0.003541	0.024899		-0.76642	0.03219	0.25223		-0.27552	0.29971	0.74327		-0.076059	0.79727	1		0.066811	0.8129	1		0.068298	0.79644	1		-0.42811
Prupe.1G115600_v2.0.a1	0.073949	0.64244	0.95224		-0.31225	0.21842	0.87256		-0.40756	0.12649	0.69545		-0.57896	0.0052892	0.077652		0.94039	1.5181e-08	3.4566e-07		0.58612	0.0018495	0.013605		1.0419	4.7881e-06	0.00010241		-0.34508	0.12214	0.5184		-0.027889	0.92892	1		-0.46286	0.15431	1		-1.1457	5.3064e-06	0.00024038		0.038105	0.85594	1		-0.51847
Prupe.1G115700_v2.0.a1	0.0022282	0.99963	1		0.075311	0.73839	1		-0.039268	0.87971	1		0.13069	0.44684	1		0.10363	0.47209	0.85949		0.25453	0.12901	0.36155		-0.0081406	0.99229	1		-0.062937	0.74462	1		-0.058545	0.76751	1		0.026583	0.93873	1		-0.10895	0.58294	0.93178		-0.10963	0.56612	1		-0.067994
Prupe.1G115800_v2.0.a1	0.12222	0.39062	0.77511		-0.085842	0.71245	1		-0.085402	0.74318	1		0.028894	0.86654	1		0.04516	0.7887	1		0.062912	0.73621	0.97471		-0.23834	0.26778	0.57761		-0.11982	0.50657	0.91503		-0.14292	0.45851	0.87604		0.011753	1	1		-0.0075597	0.94225	1		0.12522	0.54451	1		0.052325
Prupe.1G115900_v2.0.a1	0.30079	0.80192	1		-0.8439	0.63415	1		0.72379	0.63233	1		0.85383	0.30289	0.91998		1.1581	0.14329	0.4415		0.23803	0.84551	1		0.92619	0.33881	0.66552		-1.2015	0.18089	0.61231		-0.20307	0.8507	1		-0.29775	0.75224	1		0.14253	0.92967	1		-0.36626	0.71111	1		-0.52917
Prupe.1G116000_v2.0.a1	0.39065	0.020348	0.11086		-0.13115	0.78106	1		-0.072422	0.89727	1		-0.23454	0.43204	1		0.3021	0.0815	0.30335		0.36615	0.16341	0.42195		0.40602	0.26724	0.57686		-0.40952	0.42253	0.85736		-0.22829	0.68077	0.98887		-0.0084216	0.93443	1		-0.77634	0.1955	0.59809		-0.15679	0.72447	1		-0.2588
Prupe.1G116100_v2.0.a1	-0.19733	0.71119	0.98679		0.091267	0.86131	1		-0.31449	0.41493	1		-0.82166	0.059698	0.42474		-0.32871	0.29938	0.69422		-0.21824	0.65445	0.92231		0.021345	0.9765	1		-0.22291	0.6444	0.98269		-0.33734	0.4401	0.86475		-0.52165	0.50523	1		0.029883	0.97449	1		0.25512	0.48862	1		0.26774
Prupe.1G116300_v2.0.a1	0.71343	0.96748	1		-0.19141	1	1		1.2282	0.74502	1		2.1013	0.33522	0.94795		0.96399	0.81898	1		0.93442	0.85739	1		0.4421	1	1		2.6337	0.40437	0.84743		2.2418	0.59436	0.94841		3.2723	0.21103	1		3.291	0.23022	0.64351		3.6413	0.12007	1		3.0186
Prupe.1G116400_v2.0.a1	-0.11201	0.84441	1		-0.18402	0.73112	1		0.1619	0.82732	1		0.40177	0.26227	0.88108		0.11835	0.76054	1		-0.81476	0.11739	0.33818		0.16767	0.67372	0.93387		0.39061	0.14182	0.55335		0.10323	0.7149	0.99537		0.48026	0.62069	1		0.47487	0.095326	0.4159		0.71654	0.0068212	0.31678		0.48259
Prupe.1G116500_v2.0.a1	1.3892	0.032012	0.15549		0.37719	0.38471	1		0.061266	0.9425	1		-0.34225	0.43394	1		0.094778	0.89425	1		0.41731	0.28054	0.59232		0.14076	0.77824	0.98898		1.1862	0.0016931	0.036463		1.0082	0.088872	0.42954		0.53434	0.28439	1		0.38748	0.61626	0.94695		-0.29015	0.63114	1		0.67097
Prupe.1G116600_v2.0.a1																													-0.013869	1	1		1.0527	0.9615	1		1.0121	0.994	1		0.20587	1	1
Prupe.1G116700_v2.0.a1	0.063425	0.93579	1		0.040736	0.9341	1		0.14512	0.68318	1		0.26257	0.36769	0.97265		0.28383	0.34678	0.7497		0.29139	0.34816	0.6703		0.33207	0.33892	0.66553		0.095804	0.82849	1		0.016696	1	1		0.22951	0.63018	1		0.096425	0.89995	1		-0.20395	0.67497	1		0.0077006
Prupe.1G116800_v2.0.a1	0.17872	0.20868	0.55172		0.063845	0.7817	1		-0.13517	0.60083	1		-0.083693	0.6508	1		-0.18582	0.26867	0.65568		-0.15128	0.39463	0.72156		-0.04565	0.82319	1		0.057379	0.79463	1		0.19876	0.35416	0.79471		0.12955	0.70115	1		-0.37743	0.066182	0.33927		-0.25169	0.19397	1		-0.29939
Prupe.1G116900_v2.0.a1	0.42438	0.0027426	0.023238		0.28378	0.22046	0.87511		0.25465	0.31111	0.96471		-0.14928	0.4065	0.99611		0.12215	0.42799	0.82185		0.33383	0.055337	0.2017		0.15981	0.46661	0.78854		0.23739	0.21932	0.66559		0.2673	0.18549	0.60848		0.07112	0.79866	1		0.052366	0.77754	1		0.031846	0.85031	1		0.28564
Prupe.1G117000_v2.0.a1	-0.011622	0.91857	1		-0.13201	0.55732	1		-0.40667	0.083774	0.56866		-0.57732	0.00099099	0.020237		-0.32882	0.026497	0.13049		0.042253	0.80984	0.99466		-0.12909	0.68847	0.93888		-0.1566	0.422	0.85733		-0.28751	0.16314	0.57253		-0.51747	0.0987	1		-0.4981	0.015598	0.13682		0.063524	0.72069	1		0.15404
Prupe.1G117100_v2.0.a1	-0.40149	1	1		-0.19157	1	1		1.1878	0.66886	1		-1.7717	0.75626	1		-0.71383	1	1		1.6918	0.38048	0.70638		0.30166	1	1		-0.55771	0.86199	1		-0.84883	0.79396	1		-1.5578	0.6	1		-0.79275	0.83573	1		0.12696	1	1		-0.26031
Prupe.1G117200_v2.0.a1	0.058621	0.65825	0.96		-0.063903	0.77211	1		-0.053414	0.88996	1		0.15801	0.31366	0.92987		0.49615	0.00024101	0.0024902		0.05835	0.7104	0.95768		0.42717	0.029286	0.12627		-0.34133	0.075021	0.409		-0.41797	0.047446	0.2995		-0.19575	0.49746	1		-0.25195	0.22209	0.63284		0.075042	0.71484	1		-0.30252
Prupe.1G117300_v2.0.a1	-0.9738	0.8743	1		0.11546	1	1		-1.0873	0.82226	1		0.37766	0.97663	1		-0.30402	1	1		-1.0572	0.82202	0.99828		0.84951	0.75182	0.97286		-0.057975	1	1						0.29856	0.98987	1		0.16954	1	1		-0.24059	1	1		-1.437
Prupe.1G117400_v2.0.a1	1.1005	0.59627	0.92743		1.2552	0.51917	1		1.0785	0.61356	1		0.35134	0.9717	1		0.88915	0.7221	0.99817		0.52467	0.89543	1		1.067	0.66645	0.93313		0.5016	0.77501	1		-1.2829	0.5783	0.94274		0.18433	0.98342	1		0.5176	0.77371	1		-0.01476	1	1		0.41901
Prupe.1G117500_v2.0.a1	0.53731	0.014705	0.086182		0.30806	0.29718	0.94653		0.37093	0.21652	0.86605		-0.039739	0.89048	1		-0.001618	0.98725	1		-0.0049285	1	1		0.24602	0.41691	0.74743		0.64063	0.0094326	0.12024		0.43209	0.097603	0.44767		0.2516	0.47733	1		0.44602	0.096531	0.41878		0.12717	0.64423	1		0.22448
Prupe.1G117600_v2.0.a1	-2.5772	0.07162	0.2746		-1.2753	0.29359	0.94396		-0.94015	0.40196	1		-1.0096	0.36656	0.97229		-1.7556	0.12737	0.40931		-0.50157	0.65934	0.9249		-0.4176	0.79532	0.9903		-0.84366	0.64631	0.98398		-0.32201	0.93566	1		-2.6102	0.27732	1		-0.62617	0.7748	1		-0.6804	0.82557	1		0.81566
Prupe.1G117700_v2.0.a1																													-0.013869	1	1		0.052716	1	1
Prupe.1G117800_v2.0.a1	-0.22637	0.0853	0.30934		-0.48421	0.028877	0.35859		-0.9858	1.9533e-05	0.00105		-1.161	1.5755e-11	1.5334e-09		-0.32078	0.023011	0.1167		-0.30587	0.10555	0.31464		-0.4731	0.10723	0.32045		0.05734	0.76036	1		-0.3444	0.25882	0.70314		-1.051	0.0041146	0.20034		-0.93169	0.0017972	0.029749		0.088764	0.64858	1		0.13807
Prupe.1G117900_v2.0.a1	-0.29554	0.52462	0.88357		0.29771	0.53988	1		0.22891	0.6556	1		0.48202	0.25114	0.8675		0.57959	0.35203	0.75509		-0.13313	0.79608	0.98558		0.27929	0.61001	0.89668		-0.049925	0.9348	1		0.66523	0.075953	0.39386		0.38506	0.41552	1		0.74911	0.060597	0.32254		-0.15443	0.7201	1		-0.028246
Prupe.1G118000_v2.0.a1	-1.9345	2.1866e-10	1.3098e-08		-0.81199	0.01254	0.21461		-0.52891	0.11367	0.6634		0.20503	0.4199	1		-0.42263	0.0838	0.30916		-1.4439	1.338e-06	2.4885e-05		-1.7181	2.514e-06	5.892e-05		-0.81129	0.0070356	0.099097		-0.21598	0.46053	0.87664		0.32404	0.53019	1		0.24689	0.41752	0.82514		0.49236	0.086367	1		-0.25061
Prupe.1G118100_v2.0.a1	-0.052329	0.74774	0.99429		-0.3412	0.15461	0.78282		0.085571	0.72563	1		-0.16222	0.38776	0.9856		0.090692	0.52445	0.8986		0.010373	0.95606	1		0.069817	0.77466	0.98758		-0.058462	0.77791	1		-0.16384	0.45273	0.87417		0.03829	0.91139	1		-0.044189	0.84665	1		-0.12846	0.53496	1		0.043639
Prupe.1G118200_v2.0.a1	0.1063	0.6125	0.93736		0.5385	0.068121	0.55269		0.6461	0.018664	0.234		0.29137	0.19805	0.79314		0.28681	0.20422	0.55661		0.38014	0.085347	0.27263		0.48796	0.068457	0.23527		-0.29334	0.25135	0.70903		-0.097973	0.7011	0.99537		0.016623	0.98667	1		-0.24229	0.36526	0.78198		-0.18566	0.47815	1		-0.033127
Prupe.1G118300_v2.0.a1	0.4599	0.18833	0.51733		0.57684	0.14603	0.76772		0.63466	0.28043	0.93437		0.50559	0.16016	0.72399		0.38831	0.3009	0.69585		0.48102	0.17859	0.44619		0.46131	0.28075	0.593		-0.19619	0.64257	0.98221		0.16349	0.71917	0.99537		-0.0054247	1	1		0.1034	0.84667	1		0.36485	0.38238	1		-0.014347
Prupe.1G118400_v2.0.a1	0.075264	0.97014	1		-0.75616	0.45779	1		0.16156	0.84513	1		0.22115	0.7187	1		-0.61547	0.57175	0.92063		-1.1277	0.16193	0.41923		-1.7243	0.060386	0.21397		-0.14681	0.73837	1		-1.0355	0.15955	0.56613		0.31274	0.8195	1		-0.77242	0.19165	0.59442		0.24496	0.68304	1		-0.86728
Prupe.1G118500_v2.0.a1	-0.15656	0.29431	0.67004		-0.22687	0.33484	0.97289		-0.090992	0.73226	1		-0.048388	0.79208	1		-0.057176	0.75213	1		0.10947	0.54405	0.85192		-0.13814	0.52477	0.83732		-0.1968	0.315	0.77522		-0.25494	0.21296	0.6471		-0.052773	0.84186	1		-0.2838	0.17057	0.56057		0.055936	0.79872	1		-0.033717
Prupe.1G118600_v2.0.a1	1.0823	0.34348	0.7256		1.4281	0.18619	0.83065		-0.5056	0.87322	1		0.050158	1	1		0.75142	0.5461	0.9136		1.2241	0.25625	0.5593		1.5657	0.17321	0.4421		0.48658	0.58424	0.95143		0.48548	0.59319	0.94841		-0.80989	0.4778	1		-0.35799	0.76206	1		-0.43979	0.73524	1		-0.5213
Prupe.1G118700_v2.0.a1	-0.025348	0.82842	1		-0.47897	0.11552	0.69843		-0.21803	0.52792	1		-0.10725	0.61972	1		0.55058	4.3978e-05	0.00055505		0.51584	0.0010191	0.0082569		0.486	0.014158	0.072812		-0.6166	0.088034	0.44387		-0.85051	0.040182	0.27312		-0.41519	0.30043	1		-0.6519	0.083247	0.38531		-0.1087	0.70152	1		-0.45446
Prupe.1G118800_v2.0.a1	0.32778	0.71282	0.98739		-0.025883	1	1		0.20809	0.85851	1		0.77546	0.28283	0.90051		0.44634	0.60924	0.94474		-0.26084	0.81233	0.99648		0.91897	0.25088	0.55488		-0.8433	0.26736	0.72846		-1.216	0.13073	0.51642		-0.34702	0.59629	1		-0.74624	0.29955	0.72026		0.37987	0.55921	1		-0.57333
Prupe.1G118900_v2.0.a1	0.055443	0.73918	0.99417		0.27518	0.26549	0.92061		-0.016074	0.93117	1		-0.017244	0.93049	1		-0.36441	0.043886	0.19231		-0.29891	0.13526	0.37242		-0.41164	0.10025	0.30608		0.53576	0.008058	0.1087		0.51759	0.03872	0.26718		0.098007	0.72484	1		0.22959	0.2788	0.70144		0.0084714	0.93487	1		0.2621
Prupe.1G119000_v2.0.a1	-0.054764	0.73038	0.99417		-0.077881	0.72605	1		-0.11569	0.60882	1		-0.21683	0.19965	0.79638		0.11497	0.41528	0.81291		0.04405	0.78565	0.98383		0.080363	0.709	0.95109		-0.16982	0.37149	0.82469		-0.17016	0.39575	0.8271		-0.12888	0.67912	1		0.014367	0.94389	1		0.19162	0.30822	1		-0.0097351
Prupe.1G119100_v2.0.a1	-0.86958	0.57727	0.91681		-0.79351	0.62485	1		0.21904	0.906	1		0.19913	0.93268	1		-0.046165	1	1		-1.6291	0.30975	0.62916		-2.1409	0.28785	0.60173		-0.43691	0.75188	1		-1.5029	0.27764	0.7228		-0.6567	0.63578	1		-0.44393	0.77098	1		0.32285	0.8057	1		-1.4396
Prupe.1G119200_v2.0.a1					-1.1981	0.95856	1						-1.2547	0.9513	1
Prupe.1G119300_v2.0.a1	-0.5054	0.71469	0.9885		-0.043196	1	1		-0.029992	1	1		-0.16504	0.88875	1		-0.30216	0.77755	1		-0.06165	0.99852	1		-0.22898	0.8374	1		0.36644	0.73805	1		0.12922	0.99842	1		-0.66495	0.58992	1		-1.094	0.40582	0.81599		-2.1148	0.16127	1		-1.0193
Prupe.1G119400_v2.0.a1	0.15599	0.51636	0.87691		-0.019177	0.96132	1		0.060944	0.88421	1		-0.039554	0.89694	1		-0.22596	0.38888	0.79149		-0.061417	0.83464	1		-0.11814	0.73975	0.96899		0.37899	0.13985	0.55087		0.31305	0.24953	0.6944		0.055536	0.86075	1		0.057588	0.8269	1		0.037902	0.89458	1		0.27494
Prupe.1G119500_v2.0.a1	0.02754	1	1		-0.26826	0.82409	1		-0.39261	0.74003	1		-1.5908	0.18827	0.77878		-1.9682	0.088725	0.32117		-0.53877	0.60421	0.88913		-0.26742	0.84167	1		-0.44211	0.63258	0.98058		-0.41303	0.67283	0.98487		-0.97508	0.31951	1		-0.60635	0.56048	0.92018		-0.32579	0.78064	1		-0.3459
Prupe.1G119600_v2.0.a1	0.41918	0.57445	0.91555		0.43205	0.57324	1		0.68471	0.34381	0.98802		0.74894	0.24188	0.85515		2.9331	1.7873e-13	6.778e-12		3.5815	1.1358e-21	1.8091e-19		3.1923	4.0999e-12	3.5828e-10		-0.79963	0.19116	0.62946		0.0072117	1	1		-0.14132	0.85409	1		0.71709	0.17905	0.57358		0.097192	0.9085	1		0.55916
Prupe.1G119700_v2.0.a1	0.073282	0.88853	1		-0.85668	0.25837	0.91464		-0.86811	0.12488	0.693		-0.20289	0.69743	1		0.83548	0.030921	0.14743		-0.045221	0.93768	1		0.65593	0.4865	0.80576		-1.1259	0.15811	0.57699		-0.804	0.27775	0.72296		-0.39449	0.5883	1		-1.3947	0.096925	0.41971		-0.70533	0.31559	1		-1.1099
Prupe.1G119800_v2.0.a1	0.54192	0.065906	0.25927		0.67053	0.050344	0.47287		0.57383	0.10767	0.64525		0.51518	0.092024	0.54667		1.5171	4.0699e-05	0.00051712		1.5263	8.0679e-09	2.4313e-07		1.4065	1.1506e-05	0.00021365		0.4365	0.1262	0.52589		0.71402	0.027849	0.21883		-0.069843	0.89013	1		0.03534	0.9099	1		-0.32516	0.3368	1		0.45395
Prupe.1G119900_v2.0.a1	1.8463	0.0019756	0.017777		0.90743	0.024879	0.32773		1.1613	0.11832	0.67675		0.82645	0.12919	0.65415		3.3846	1.8833e-23	1.3773e-21		3.8506	4.1196e-26	9.457e-24		4.1512	8.1615e-06	0.00016041		0.13411	0.66416	0.99282		-0.082711	0.79847	1		-0.5508	0.16082	1		0.89051	0.0014629	0.025614		1.3465	1.7701e-07	7.6114e-05		1.247
Prupe.1G120000_v2.0.a1	1.9343	1.7992e-06	4.3695e-05		0.51094	0.43585	1		2.1234	0.16933	0.78899		1.0468	0.063362	0.44061		4.2993	3.0369e-16	1.4202e-14		5.1663	2.3346e-17	2.2777e-15		6.4233	0.00021496	0.0025703		1.024	0.045795	0.31103		1.0307	0.0080886	0.097877		0.34601	0.51797	1		1.129	0.010121	0.10388		1.6238	9.404e-06	0.00206		1.7451
Prupe.1G120100_v2.0.a1	0.31537	0.64786	0.95515		0.086721	0.9132	1		0.72906	0.21539	0.86498		0.061847	0.93233	1		1.2618	0.024591	0.12338		2.3133	6.654e-10	2.3859e-08		3.2651	0.0050836	0.03306		0.78087	0.0031333	0.056671		1.0791	0.047979	0.30164		0.58899	0.1126	1		1.291	2.0773e-06	0.00010472		1.0867	0.00096936	0.080433		1.0712
Prupe.1G120200_v2.0.a1	0.4135	0.013894	0.082415		0.17844	0.48073	1		0.79669	0.0016464	0.040868		0.63404	0.0012144	0.023858		0.64209	0.00018702	0.0019911		1.1208	2.3565e-09	7.7606e-08		1.0242	6.6308e-05	0.00095021		0.023287	0.89955	1		0.29859	0.16892	0.58147		0.41552	0.18507	1		0.83135	0.00015102	0.0042621		0.30015	0.15762	1		0.63103
Prupe.1G120300_v2.0.a1	1.0772	0.099821	0.34366		0.85677	0.23987	0.89918		1.3383	0.045637	0.40838		0.8901	0.18549	0.77306		2.2324	0.014345	0.079684		2.6546	1.1314e-08	3.2787e-07		3.1716	0.0042588	0.028693		1.0046	0.13885	0.54941		1.141	0.094533	0.44155		1.1348	0.26016	1		1.9976	0.0012379	0.022519		1.0449	0.16742	1		1.2119
Prupe.1G120400_v2.0.a1	0.68386	0.72595	0.99198		0.53724	0.81732	1		0.33725	0.93653	1		0.89672	0.58008	1		1.7138	0.15293	0.46175		1.7502	0.14064	0.38253		1.7631	0.20512	0.49187
Prupe.1G120600_v2.0.a1	-0.013956	1	1		0.14124	0.80817	1		0.22368	0.70547	1		-0.13827	0.80906	1		0.41036	0.38162	0.78433		0.20982	0.66815	0.92962		0.78785	0.1145	0.33515		-0.26351	0.58114	0.95002		-0.021711	0.97361	1		0.33429	0.64244	1		0.55549	0.22789	0.64014		0.076129	0.93434	1		0.32328
Prupe.1G120700_v2.0.a1	-0.0018056	1	1		0.53718	0.077315	0.58845		0.54193	0.24267	0.90216		-0.28814	0.21652	0.82333		-0.25799	0.26798	0.65456		0.27192	0.2107	0.49618		0.92189	0.19915	0.4836		0.86212	0.024917	0.21922		1.3109	2.3446e-09	2.8505e-07		0.42053	0.47939	1		0.74817	0.021832	0.17013		-0.14054	0.70333	1		0.2658
Prupe.1G120800_v2.0.a1	0.3845	0.94973	1		1.2825	0.43424	1		0.96333	0.63905	1		0.45135	0.88666	1		0.43687	0.97984	1		1.5149	0.28389	0.59691		0.72107	0.77528	0.98758		0.24488	0.91828	1		1.4894	0.092706	0.43702		0.40146	0.75345	1		0.11563	1	1		-3.1178	0.1717	1		-0.28579
Prupe.1G120900_v2.0.a1	0.49109	0.63398	0.94685		1.0414	0.23265	0.89264		0.95096	0.28802	0.93881		0.23501	0.85804	1		-0.065247	1	1		1.7685	0.010098	0.054295		1.0837	0.25288	0.55801		-0.7023	0.53348	0.93143		-0.28473	0.82784	1		0.42409	0.6752	1		-1.12	0.40267	0.81501		0.45469	0.73524	1		-0.40545
Prupe.1G121000_v2.0.a1	0.0418	0.90155	1		0.65238	0.26095	0.91664		1.0036	0.1621	0.77465		-0.14614	0.76593	1		-0.31329	0.47803	0.86494		0.77427	0.077822	0.2564		1.2745	0.0092332	0.052426		1.5188	0.003106	0.056346		1.8465	2.2779e-10	3.3434e-08		1.044	0.30641	1		2.0048	9.2962e-07	5.1538e-05		1.2246	0.0030145	0.18134		1.5178
Prupe.1G121100_v2.0.a1	0.51164	0.14195	0.43109		1.0993	0.12272	0.71592		0.99316	0.33187	0.98105		-0.42698	0.19634	0.79127		-0.971	0.0033341	0.024038		0.73585	0.30472	0.62293		1.4453	3.0405e-06	6.9323e-05		2.2411	0.0004514	0.013744		2.6807	7.0759e-10	9.5451e-08		1.3501	0.29197	1		2.1328	0.10075	0.42914		0.99535	0.01277	0.44124		1.0539
Prupe.1G121200_v2.0.a1	0.23744	0.37037	0.75395		1.0933	0.098603	0.64983		0.44887	0.5661	1		-1.1035	0.0032364	0.053576		-1.5504	3.8363e-06	5.9958e-05		-0.22425	0.7313	0.97171		0.55201	0.089261	0.28301		1.7926	9.146e-06	0.0007511		2.2441	1.0717e-11	1.8804e-09		1.088	0.28398	1		1.1313	3.6596e-05	0.0013001		-0.047118	0.96218	1		0.83455
Prupe.1G121300_v2.0.a1	-0.34907	0.28316	0.65807		0.36149	0.37659	1		-0.16515	0.76667	1		-1.4763	5.0519e-05	0.0015692		-1.2381	0.00033282	0.0033002		-0.91325	0.09668	0.29712		-1.0547	0.0096332	0.054178		1.3447	0.054124	0.34108		1.7434	8.2777e-14	1.9513e-11		0.38384	0.62912	1		1.0065	0.18726	0.58763		0.25894	0.57514	1		0.56656
Prupe.1G121400_v2.0.a1	-0.10849	0.78704	1		0.44198	0.24406	0.90008		-0.28906	0.49859	1		-0.70511	0.072861	0.47702		-0.11059	0.77129	1		0.25274	0.47368	0.79342		0.65686	0.19342	0.47475		0.15416	0.76053	1		0.012047	0.98838	1		-0.44547	0.31468	1		-0.48931	0.20946	0.61996		-0.28694	0.43955	1		-0.30347
Prupe.1G121500_v2.0.a1	0.68936	0.54595	0.89772		0.79619	0.4751	1		0.78059	0.4845	1		-0.3543	0.84695	1		0.84573	0.36756	0.77011		1.2135	0.18771	0.46019		1.9293	0.031093	0.13141		0.11573	0.95074	1		-0.21485	0.81747	1		-0.39823	0.6468	1		-0.89462	0.35056	0.7692		-0.31848	0.73292	1		-0.17827
Prupe.1G121600_v2.0.a1	-0.31736	0.48414	0.85357		-0.61698	0.21285	0.86692		-0.35813	0.44054	1		-0.37539	0.39225	0.98779		0.23516	0.6471	0.96345		0.61333	0.10043	0.30428		0.87543	0.03761	0.15146		-0.70278	0.13347	0.53975		-0.020956	0.97352	1		-0.29782	0.58491	1		-0.18084	0.73778	0.99754		-0.080926	0.88002	1		0.35602
Prupe.1G121700_v2.0.a1	0.16957	0.59547	0.92743		0.591	0.10224	0.65931		0.016908	1	1		-0.18158	0.62162	1		-0.56442	0.10563	0.36309		0.017396	0.97947	1		0.54595	0.14875	0.40045		0.97694	0.0008867	0.022978		1.2701	1.5029e-05	0.00072484		0.19283	0.67767	1		0.29093	0.41166	0.8192		0.20029	0.56377	1		0.25654
Prupe.1G121800_v2.0.a1	0.74681	0.38993	0.7744		-0.78879	0.52208	1		0.83995	0.67264	1		0.11391	0.95929	1		4.0749	1.7815e-24	1.394e-22		3.0742	0.019095	0.089459		3.7438	0.0019917	0.015748		0.7677	0.32834	0.78744		-0.84264	0.21898	0.65468		-1.4006	0.071555	1		-1.3447	0.089461	0.40108		1.6192	0.00079786	0.070442		0.7177
Prupe.1G121900_v2.0.a1	0.059074	0.69781	0.97974		0.42864	0.37659	1		0.30211	0.49713	1		0.15455	0.7068	1		-0.061388	0.75449	1		0.07908	0.82122	0.99828		-0.20514	0.39443	0.72544		0.43276	0.12409	0.52184		0.55858	0.071596	0.38017		0.44928	0.37897	1		0.59627	0.04848	0.28405		0.19889	0.50678	1		0.60739
Prupe.1G122000_v2.0.a1	0.23305	0.19703	0.5331		-0.10177	0.7013	1		-0.22341	0.43644	1		0.037524	0.86006	1		-0.12338	0.54048	0.9091		-0.068088	0.75122	0.97471		-0.095781	0.70209	0.94722		0.019009	0.92574	1		-0.20699	0.37121	0.80713		-0.095363	0.74725	1		-0.30402	0.20909	0.61918		-0.055271	0.79631	1		-0.22473
Prupe.1G122100_v2.0.a1	-0.33955	0.047124	0.20603		-0.45208	0.07134	0.56508		-0.28548	0.28059	0.9346		-0.11581	0.56622	1		-0.099522	0.6119	0.94682		-0.1457	0.45884	0.77932		-0.18358	0.44439	0.77048		-0.20555	0.34398	0.79946		-0.19284	0.39305	0.82499		0.050677	0.88759	1		-0.38681	0.093115	0.41075		-0.092876	0.66933	1		-0.26899
Prupe.1G122200_v2.0.a1	-0.70144	0.89901	1		-2.5356	0.4962	1		-2.3244	0.52313	1		-0.96751	0.773	1						-2.3963	0.49997	0.81472										0.10216	1	1		-1.65	0.82389	1		-1.4414	0.88219	1		-0.191	1	1		1.0169
Prupe.1G122300_v2.0.a1	-0.14794	0.31792	0.69918		0.0086179	0.98849	1		0.090272	0.78763	1		-0.083858	0.67433	1		0.15666	0.29103	0.68258		0.20771	0.22754	0.51934		-0.017941	0.9435	1		-0.035375	0.90617	1		0.026508	0.85921	1		-0.018773	0.99319	1		0.21218	0.26693	0.68864		0.12126	0.49574	1		0.29709
Prupe.1G122400_v2.0.a1	-0.28825	0.021577	0.11583		-0.065093	0.76767	1		-0.19359	0.38861	1		0.097071	0.55823	1		-0.45408	0.0010807	0.0091162		-0.69369	2.4475e-05	0.00032106		-0.79523	0.00011848	0.0015658		-0.094693	0.63308	0.98058		-0.078832	0.70665	0.99537		-0.064747	0.85516	1		-0.11166	0.57942	0.93029		-0.21907	0.24173	1		-0.17931
Prupe.1G122500_v2.0.a1	-0.5892	9.6473e-07	2.5109e-05		-0.52356	0.015885	0.24954		-0.63819	0.0049837	0.093557		-0.1551	0.33164	0.94681		-0.1251	0.31749	0.71513		-0.31097	0.04819	0.18138		-0.47446	0.017295	0.08491		-0.68744	0.00019514	0.0074732		-0.48519	0.011896	0.12736		-0.1881	0.50558	1		-0.6351	0.00088863	0.017597		-0.36881	0.039053	0.8096		-0.63819
Prupe.1G122600_v2.0.a1	-0.4968	0.00034412	0.0042184		-0.49934	0.048042	0.46245		-0.23139	0.33645	0.98263		-0.015498	0.94209	1		-0.11438	0.45209	0.84249		-0.34546	0.04371	0.16906		-0.67943	0.0014689	0.012266		-0.61271	0.0015749	0.034588		-0.49863	0.013547	0.13848		-0.22008	0.46185	1		-0.3501	0.078608	0.37473		-0.18485	0.31114	1		-0.47309
Prupe.1G122700_v2.0.a1	0.42862	0.0010859	0.01093		-0.024151	0.92062	1		-0.25543	0.28457	0.93687		-0.27404	0.11246	0.61179		0.26289	0.071052	0.27433		0.30399	0.067061	0.23122		0.037615	0.85391	1		0.14738	0.45412	0.88309		-0.16506	0.41256	0.84185		-0.3197	0.28897	1		-0.41116	0.043136	0.26614		0.019292	0.94032	1		-0.14099
Prupe.1G122800_v2.0.a1	-0.23173	0.081978	0.30114		0.14251	0.66501	1		0.057722	0.884	1		-0.088416	0.61716	1		-0.02875	0.87333	1		0.2003	0.23164	0.52553		0.14895	0.48276	0.80313		0.23799	0.25035	0.70793		0.12689	0.54147	0.9198		-0.21051	0.5398	1		0.13365	0.52062	0.90021		0.27681	0.1832	1		0.4046
Prupe.1G122900_v2.0.a1	0.0090471	0.95054	1		-0.059824	0.81426	1		-0.13336	0.61057	1		-0.12578	0.63773	1		0.059133	0.85682	1		-0.044352	0.86861	1		0.26649	0.47666	0.79864		-0.16951	0.40413	0.84743		-0.27966	0.19038	0.61536		-0.25786	0.41562	1		-0.24308	0.3512	0.76967		-0.080938	0.66626	1		-0.23899
Prupe.1G123000_v2.0.a1	0.48851	9.4778e-05	0.0014049		-0.00045825	0.99722	1		0.11552	0.61483	1		-0.053407	0.75122	1		0.15373	0.28789	0.67956		0.40321	0.012875	0.065779		0.56368	0.0052287	0.033785		0.11209	0.54668	0.93841		-0.089357	0.67329	0.98487		-0.16472	0.60973	1		0.024754	0.8798	1		0.11692	0.51688	1		0.14832
Prupe.1G123100_v2.0.a1	-0.39952	0.64208	0.95224		-0.92675	0.25064	0.90635		-1.0903	0.15531	0.76487		-0.57798	0.41754	1		0.42846	0.37714	0.77979		0.42806	0.54396	0.85192		1.6156	6.3674e-06	0.00013027		-0.61872	0.35677	0.8106		-1.6164	0.0017273	0.032799		-0.43969	0.46042	1		-1.1461	0.013471	0.12454		0.022079	0.99628	1		-0.15481
Prupe.1G123200_v2.0.a1	0.79961	1.0085e-07	3.4881e-06		0.73621	0.001875	0.058435		0.86028	0.00045354	0.014853		0.4404	0.019486	0.20384		0.083532	0.66999	0.97362		0.49375	0.0073603	0.042014		0.79798	0.0003413	0.0037473		0.27171	0.17493	0.60384		0.58268	0.0051479	0.072596		0.40741	0.18756	1		0.065618	0.76147	1		-0.32226	0.11408	1		-0.042105
Prupe.1G123300_v2.0.a1	-2.1525	0.55075	0.90069		-0.53558	0.91948	1		-0.44186	0.96704	1		-0.22738	1	1		-0.87875	0.8711	1		-1.3963	0.67422	0.93129		0.15234	1	1		-1.0764	0.8311	1		-1.8725	0.69592	0.99368						-1.831	0.74093	0.99754		0.39494	0.97434	1
Prupe.1G123600_v2.0.a1	0.38549	0.5457	0.89749		0.35249	0.62637	1		0.86906	0.38786	1		0.80562	0.17201	0.74778		-0.046126	1	1		-0.060571	0.97953	1		0.25824	0.7738	0.98731		-0.065226	0.92633	1		0.18468	0.67254	0.98487		-0.21202	0.7161	1		0.037022	0.94641	1		-0.23525	0.67669	1		-0.03573
Prupe.1G123900_v2.0.a1	-0.61418	0.00016441	0.0022439		-0.38488	0.11078	0.68506		-0.35335	0.14959	0.75301		0.07246	0.71184	1		-0.067872	0.66623	0.97189		-0.79465	3.7951e-05	0.00046992		-0.91534	0.00043655	0.0045812		-0.44251	0.24827	0.70511		-0.21718	0.51505	0.90709		-0.09496	0.8055	1		-0.0035221	0.95934	1		0.15423	0.4942	1		0.0057792
Prupe.1G124000_v2.0.a1	0.88373	0.0090724	0.059781		0.92346	0.00023987	0.011968		0.68795	0.0077381	0.12878		0.69596	0.15093	0.70491		2.2107	1.6903e-37	2.5934e-35		2.1914	2.4959e-14	1.6698e-12		2.185	2.4153e-21	8.8712e-19		0.047095	0.88438	1		0.70039	0.0028088	0.046821		0.033756	0.9632	1		0.17734	0.49588	0.88546		0.064891	0.81497	1		0.16656
Prupe.1G124100_v2.0.a1	-0.20784	0.44715	0.82461		-0.0036556	1	1		-0.37039	0.29513	0.94742		0.091531	0.75666	1		0.045639	0.97844	1		-0.74237	0.014933	0.073986		-0.14554	0.67823	0.93521		-0.47533	0.10477	0.48128		-0.13762	0.63561	0.96621		-0.27554	0.44861	1		-0.25734	0.39366	0.80858		-0.16074	0.58271	1		-0.24751
Prupe.1G124200_v2.0.a1	0.10748	0.44369	0.82116		0.1232	0.59929	1		-0.31107	0.18695	0.82046		-0.70373	0.025291	0.24361		-0.58387	0.027891	0.13592		-0.77734	3.1046e-05	0.0003953		-0.45486	0.25023	0.55392		0.15828	0.44157	0.87373		0.079771	0.75448	1		-0.40564	0.20771	1		-0.27152	0.1935	0.59598		-0.22336	0.28197	1		-0.31471
Prupe.1G124300_v2.0.a1	-0.12013	0.70819	0.9852		-0.2801	0.38815	1		0.20266	0.62613	1		0.17548	0.54468	1		0.3314	0.1892	0.52982		0.51151	0.15465	0.40699		0.8978	0.10464	0.31565		-0.34401	0.54954	0.94056		-0.63255	0.3769	0.81168		-0.16621	0.75014	1		-0.34681	0.61655	0.94695		0.12192	0.87072	1		-0.65581
Prupe.1G124400_v2.0.a1	5.4365	0.00028742	0.0036246		3.7875	0.068174	0.55276		3.3503	0.16222	0.77484		5.3393	0.04017	0.3319		8.1902	1.4571e-35	2.1188e-33		7.3851	7.6587e-07	1.4894e-05		7.5843	0.00016211	0.0020356
Prupe.1G124500_v2.0.a1	0.36354	0.060502	0.24477		0.078648	0.72087	1		-0.28614	0.2281	0.88176		-0.4105	0.05982	0.42522		0.13013	0.523	0.8985		0.22792	0.19421	0.47117		0.52557	0.010974	0.059853		-0.068718	0.70177	1		-0.19258	0.32826	0.77336		-0.21818	0.4727	1		-0.28116	0.21459	0.62465		0.10514	0.59421	1		0.071486
Prupe.1G125000_v2.0.a1																																													2.5226	0.52634	1
Prupe.1G125100_v2.0.a1	-0.0057012	0.9754	1		-0.26206	0.31548	0.95762		0.078481	0.73545	1		-0.046376	0.8378	1		0.19117	0.26289	0.64763		0.18455	0.36156	0.68557		0.17079	0.50297	0.82021		-0.08783	0.67761	0.99886		-0.16359	0.46473	0.87832		0.11546	0.76296	1		-0.16103	0.47169	0.86828		0.079686	0.73877	1		-0.2442
Prupe.1G125200_v2.0.a1	-0.079096	0.69641	0.97884		0.024668	0.93388	1		-0.14194	0.61155	1		0.22007	0.31674	0.93232		0.22421	0.28825	0.67993		0.26527	0.21805	0.50642		0.34324	0.18441	0.45994		-0.17608	0.44944	0.87895		-0.41026	0.091695	0.43502		-0.26645	0.4233	1		-0.35751	0.14409	0.5181		-0.24812	0.30441	1		-0.078797
Prupe.1G125300_v2.0.a1	-0.62869	0.00084313	0.008888		-0.25208	0.3269	0.96858		-0.4941	0.070024	0.51978		-0.17095	0.4146	1		-0.63644	0.0010214	0.0086968		-0.82904	0.00012548	0.0013484		-0.59202	0.021701	0.10082		0.021317	0.89691	1		-0.29857	0.39085	0.8222		-0.16869	0.64917	1		-0.053049	0.92416	1		0.36658	0.17765	1		0.1012
Prupe.1G125400_v2.0.a1	-0.25729	0.17612	0.4952		-0.31463	0.18564	0.82957		-0.27261	0.34383	0.98802		-0.26376	0.20562	0.80681		-0.088409	0.66618	0.97188		-0.59398	0.0093604	0.051125		-0.91475	0.00020074	0.0024298		-0.049787	0.94514	1		0.044001	0.83947	1		-0.13921	0.71438	1		-0.10325	0.7953	1		-0.022127	0.97723	1		0.50963
Prupe.1G125600_v2.0.a1	1.5263	0.47307	0.84592		-1.7831	0.77531	1		-1.7539	0.80399	1		0.76128	0.8263	1		1.2647	0.64954	0.96435		1.3546	0.59059	0.8793		1.6404	0.54139	0.84686		-0.39234	0.99772	1		-0.84058	0.89013	1		-0.40609	1	1		-0.86897	0.9217	1		0.35693	0.97556	1		0.58983
Prupe.1G125700_v2.0.a1	0.050479	0.79045	1		-0.20439	0.44051	1		0.11683	0.68878	1		0.20805	0.33374	0.94738		0.11074	0.58465	0.93018		0.0080955	0.97768	1		-0.45111	0.091445	0.28769		-0.10763	0.7253	1		-0.059392	0.86663	1		-0.11382	0.7722	1		0.2754	0.21376	0.62349		0.2061	0.34903	1		-0.034811
Prupe.1G125800_v2.0.a1	-0.097572	0.88986	1		0.31325	0.60877	1		-0.069752	0.93326	1		-0.12451	0.85841	1		0.42958	0.42008	0.81585		-0.22881	0.73024	0.97094		0.46699	0.40138	0.73238		0.18723	0.71375	1		0.47335	0.29111	0.73574		0.081563	0.90239	1		-0.072259	0.87796	1		-0.13736	0.78297	1		-0.11364
Prupe.1G125900_v2.0.a1	0.11601	0.36874	0.75282		-0.012864	0.9591	1		0.029913	0.8678	1		0.071149	0.65601	1		0.14372	0.29252	0.6849		0.084412	0.60199	0.88735		0.26244	0.19144	0.47167		-0.25153	0.16545	0.58859		-0.28492	0.13606	0.52673		-0.0010437	0.94773	1		-0.30034	0.11336	0.45602		-0.12942	0.45554	1		-0.20945
Prupe.1G126000_v2.0.a1	-0.42739	0.054248	0.2273		-0.42098	0.073089	0.57253		0.25832	0.29012	0.94144		0.25569	0.14929	0.70191		-0.5147	0.0012774	0.010515		-0.43838	0.014408	0.071916		-0.68019	0.0023938	0.018224		-0.17253	0.38556	0.83671		-0.18443	0.37502	0.81007		0.14344	0.7148	1		-0.071913	0.74549	0.99754		-0.17463	0.3724	1		-0.57265
Prupe.1G126100_v2.0.a1	0.12457	1	1		0.79245	0.82832	1		0.67178	0.89533	1		-0.21612	1	1		1.5182	0.48266	0.86782		-0.66085	0.98148	1		0.28556	1	1		-0.24089	0.99684	1		-0.61616	0.8258	1		0.69654	0.70124	1		0.89418	0.59775	0.93943		-0.80821	0.80209	1		-0.85388
Prupe.1G126200_v2.0.a1	0.10564	0.51501	0.87614		-0.44916	0.12702	0.72594		-0.18266	0.5675	1		-0.065336	0.80876	1		0.15584	0.63225	0.95636		-0.18218	0.28522	0.59863		-0.39368	0.063009	0.22104		-0.62046	0.11535	0.50447		-1.0019	0.026961	0.21408		-0.42584	0.3433	1		-0.91118	0.038989	0.24959		-0.28068	0.42609	1		-0.50103
Prupe.1G126300_v2.0.a1	-0.015841	0.89364	1		0.0052692	0.97938	1		-0.030384	0.9322	1		-0.012704	0.96348	1		-0.17317	0.25391	0.63466		-0.31667	0.073646	0.24702		-0.042913	0.90901	1		-0.3784	0.057722	0.35254		-0.052797	0.77413	1		-0.16364	0.5628	1		-0.50808	0.015385	0.1356		-0.23643	0.21809	1		-0.078224
Prupe.1G126400_v2.0.a1	0.20245	0.16105	0.46688		0.15102	0.52296	1		0.86883	0.028463	0.30656		0.38182	0.13315	0.66363		-0.026034	0.91262	1		0.40982	0.019771	0.091836		0.1178	0.59519	0.88422		0.0023866	0.96764	1		0.070044	0.71116	0.99537		0.57504	0.057168	1		0.66829	0.00096515	0.018741		0.075334	0.68225	1		0.3903
Prupe.1G126500_v2.0.a1									-0.16894	1	1						0.22585	1	1														0.12249	1	1										0.3921	1	1
Prupe.1G126600_v2.0.a1	0.4487	0.0014631	0.013942		-0.14019	0.534	1		-0.22173	0.33613	0.98247		-0.22797	0.30142	0.91841		0.41113	0.0063318	0.040923		0.62622	0.014001	0.070258		0.84366	5.2119e-05	0.00077006		0.031196	0.90549	1		-0.19884	0.32819	0.77336		-0.48373	0.1147	1		-0.33026	0.10024	0.4277		0.058949	0.7611	1		0.33081
Prupe.1G126700_v2.0.a1	0.27678	0.062153	0.24941		-0.096193	0.68622	1		0.1016	0.6725	1		0.09696	0.59858	1		0.50497	0.0015732	0.012617		0.58515	0.00093834	0.0077282		0.82638	0.00012937	0.0016839		-0.029398	0.85837	1		0.017791	0.95185	1		-0.08169	0.78716	1		0.15478	0.47696	0.87242		0.081963	0.70723	1		0.27732
Prupe.1G126800_v2.0.a1	0.073602	0.63541	0.9478		-0.25158	0.29794	0.9472		-0.43384	0.088377	0.58626		-0.2691	0.15779	0.71895		0.044965	0.86886	1		0.10298	0.57957	0.87543		0.049808	0.81208	1		-0.11376	0.56626	0.94237		-0.4331	0.045337	0.29211		-0.52077	0.097231	1		-0.37857	0.083207	0.38531		-0.11831	0.54494	1		-0.044194
Prupe.1G126900_v2.0.a1	0.70313	0.30239	0.68003		0.48547	0.53857	1		0.025458	1	1		-0.8361	0.36107	0.97021		1.7941	0.00070422	0.0063388		2.0839	4.2365e-05	0.00051882		0.92164	0.41776	0.74794		-0.42927	0.69039	1		-0.65399	0.55074	0.92816		-0.022585	1	1		0.2972	0.86497	1		-0.1552	0.88077	1		1.7869
Prupe.1G127100_v2.0.a1	3.9116	0.044601	0.19787		1.7862	0.73784	1		2.8519	0.31509	0.96828		3.6745	0.071619	0.47324		8.6433	4.5779e-47	1.0043e-44		6.9431	6.677e-15	4.8553e-13		6.4842	0.0011285	0.0099204		1.9861	0.66483	0.99282		1.0527	0.9615	1										1.3921	0.90488	1		0.35041
Prupe.1G127200_v2.0.a1	3.6687	6.0348e-07	1.6818e-05		2.1555	0.037064	0.40907		2.9856	0.0054097	0.099445		4.3023	6.1308e-09	4.1508e-07		7.8283	1.9723e-20	1.2184e-18		5.7774	3.4271e-05	0.00043028		6.0437	0.00043608	0.0045804		0.7303	0.54427	0.93708		1.0855	0.33256	0.77826		1.0673	0.35678	1		2.2995	0.0067716	0.078059		2.8521	0.0001047	0.015484		2.1748
Prupe.1G127300_v2.0.a1	3.6165	1.0138e-26	4.3909e-24		2.6831	0.093731	0.63566		2.8838	0.068101	0.51302		3.6625	2.1168e-05	0.00072394		7.315	1.6123e-55	4.7908e-53		5.9311	1.0528e-20	1.5217e-18		6.0337	0.00048966	0.0049786		2.4022	0.0044121	0.072061		3.5066	3.9234e-07	2.916e-05		2.7466	0.0015239	0.093435		4.0815	1.5747e-07	1.0653e-05		5.2732	1.3099e-05	0.0027156		4.276
Prupe.1G127400_v2.0.a1																													1.8849	0.64376	0.98244		1.7075	0.75633	1		1.981	0.65056	1		3.2768	0.26574	0.68801		5.067	0.012754	0.44124		3.3419
Prupe.1G127500_v2.0.a1	1.9068	0.048547	0.21031		0.86933	0.33144	0.97163		1.7335	0.3206	0.97206		2.0857	0.0829	0.51458		5.7936	2.9544e-19	1.6957e-17		5.1451	3.2393e-06	5.3754e-05		4.9495	0.0015296	0.012683		0.42468	0.65092	0.98687		0.8528	0.27085	0.71575		0.71081	0.57304	1		1.5891	0.021788	0.16985		3.118	6.6146e-08	3.4907e-05		2.5123
Prupe.1G127600_v2.0.a1	1.6716	6.2836e-05	0.00098016		0.56173	0.60482	1		1.4852	0.099528	0.62169		1.3352	0.093964	0.55369		4.7186	1.5954e-30	1.7919e-28		3.8622	5.8533e-05	0.0006915		4.2694	0.0055944	0.03555		0.62095	0.18589	0.62059		0.64482	0.16913	0.58156		0.4648	0.40613	1		1.3416	0.0025006	0.038097		1.1709	0.0093812	0.37543		1.4289
Prupe.1G127700_v2.0.a1	4.0809	1.0497e-11	7.9726e-10		2.3583	0.16821	0.80213		3.2213	0.00068947	0.020616		4.3549	0.0015128	0.028546		7.7136	3.3816e-54	9.5643e-52		5.5845	1.4931e-08	4.2072e-07		5.9132	0.0010043	0.0090349		0.79733	0.20484	0.64755		1.1914	0.044879	0.2902		1.4311	0.024332	0.68647		2.7289	5.5334e-09	4.7657e-07		3.1257	8.3893e-09	5.2649e-06		2.6091
Prupe.1G127800_v2.0.a1	3.1653	1.7479e-05	0.00032359		1.8313	0.14437	0.76511		2.6627	0.061998	0.4891		3.2294	0.0018426	0.033521		5.9797	1.1461e-24	9.0287e-23		5.089	7.6991e-08	1.8798e-06		5.3359	7.3281e-06	0.0001469		1.4571	0.00028295	0.0099538		1.3947	0.006416	0.083977		1.3188	0.00015738	0.015067		2.2519	6.2131e-21	2.7887e-18		2.9898	1.4402e-17	3.344e-14		2.2684
Prupe.1G127900_v2.0.a1	1.7638	0.00054139	0.0061381		0.76817	0.53397	1		1.0072	0.30982	0.9635		1.5049	0.047982	0.36997		4.7576	3.3572e-24	2.5671e-22		4.3281	4.85e-05	0.00058447		4.4508	0.01362	0.070879		-0.14432	0.73146	1		-0.36679	0.46832	0.88042		-0.20883	0.64614	1		-0.18085	0.70624	0.98587		0.8813	0.09228	1		0.22381
Prupe.1G128000_v2.0.a1	0.16369	0.24534	0.60604		0.0155	0.94843	1		-0.13967	0.61896	1		-0.45844	0.018623	0.19827		-0.76496	0.00053636	0.0050143		-0.63321	0.015949	0.077974		-0.67601	0.017166	0.084469		0.16206	0.36815	0.82159		0.090212	0.66538	0.98053		-0.19484	0.56511	1		-0.21518	0.29186	0.71333		-0.3651	0.051476	0.92014		-0.26681
Prupe.1G128200_v2.0.a1	2.8966	3.3088e-08	1.2947e-06		2.1442	0.16702	0.80009		2.6801	0.084814	0.57368		2.9865	8.0051e-09	5.312e-07		6.5372	8.9921e-19	5.0338e-17		5.8692	4.9564e-14	3.2148e-12		5.8736	8.7517e-05	0.0012087		0.60535	0.28861	0.75445		1.0944	0.033718	0.24444		0.74861	0.22413	1		1.8871	0.01144	0.11263		2.9919	1.8119e-05	0.003477		2.5224
Prupe.1G128300_v2.0.a1	2.8227	0.00012086	0.0017233		1.2566	0.58722	1		1.5364	0.46061	1		3.4839	0.0091906	0.1196		6.7316	2.7997e-33	3.6923e-31		4.7803	3.1464e-06	5.2474e-05		4.9107	0.0042818	0.028824
Prupe.1G128400_v2.0.a1	3.3075	0.0051166	0.038006		2.6593	0.19914	0.84479		2.5376	0.090127	0.59049		1.9882	0.23855	0.85225		6.9939	1.0057e-42	1.8302e-40		6.1283	5.5063e-16	4.6713e-14		5.8276	0.00016046	0.0020193		2.352	0.51461	0.91872		2.2591	0.59312	0.94841		2.4943	0.59369	1		3.4935	0.17531	0.56853		5.0284	0.0011833	0.094746		4.3358
Prupe.1G128500_v2.0.a1	5.1782	0.00013474	0.0018979		3.7836	0.21346	0.86739		3.9284	0.27162	0.92757		5.0479	0.00025865	0.006486		8.7753	1.8725e-31	2.2428e-29		6.6469	1.6381e-09	5.503e-08		6.3297	0.003714	0.025845		-0.15045	1	1		-0.53225	1	1		0.39607	0.98982	1		2.3493	0.13727	0.50431		2.7594	0.048055	0.88983		0.21867
Prupe.1G128600_v2.0.a1	-0.42973	0.088131	0.31596		0.11673	0.58852	1		0.35276	0.1204	0.68096		0.66287	0.0065691	0.092602		0.71121	0.024866	0.12441		0.16485	0.28775	0.60201		0.011592	0.9484	1		-0.36302	0.053604	0.33951		-0.14452	0.46776	0.88036		0.25954	0.36892	1		0.84461	0.0022629	0.035447		0.58362	0.001334	0.10325		0.066723
Prupe.1G128700_v2.0.a1	0.16356	0.70212	0.98213		-0.27954	0.6534	1		0.28453	0.71041	1		0.076964	0.86208	1		1.8396	2.6809e-06	4.3165e-05		2.72	3.0887e-08	8.2278e-07		2.7474	0.0038839	0.026732		-0.47995	0.41312	0.85157		-0.74218	0.25607	0.70091		-0.14954	0.7359	1		-0.33791	0.52325	0.9003		0.14336	0.80188	1		-0.14018
Prupe.1G128900_v2.0.a1	0.59987	0.0049964	0.037268		0.08796	0.75819	1		0.71166	0.0082812	0.13354		0.72587	0.00085919	0.017871		2.1261	1.0302e-13	4.0241e-12		1.5867	1.5186e-07	3.4691e-06		1.8085	0.008136	0.047492		0.031322	0.85287	1		0.030573	0.88234	1		0.47553	0.15233	1		0.75408	0.0015693	0.027031		0.16328	0.50295	1		0.086944
Prupe.1G129000_v2.0.a1	5.0899	4.9682e-05	0.0008058		2.2404	0.5297	1		3.2393	0.24847	0.90667		5.0436	0.0038395	0.061258		8.0809	2.8389e-29	3.0019e-27		6.6119	1.8237e-12	9.7938e-11		7.1393	1.6694e-07	5.4352e-06		0.76964	0.85378	1		0.90456	0.78529	1		0.46912	0.98968	1		2.7991	0.17676	0.57031		2.9563	0.036829	0.78817		1.3154
Prupe.1G129100_v2.0.a1	-0.15643	0.65495	0.95882		-0.11461	0.76808	1		-0.16451	0.64993	1		-0.50627	0.14733	0.6965		-0.63411	0.053784	0.22323		0.17266	0.59843	0.8848		-0.17256	0.67527	0.93451		0.11162	0.81377	1		-0.11693	0.71718	0.99537		-0.056137	0.88649	1		-0.20032	0.56692	0.92301		-0.08478	0.80645	1		0.094318
Prupe.1G129200_v2.0.a1	-0.92024	9.452e-07	2.4628e-05		-0.43854	0.086505	0.61325		-0.37932	0.15745	0.76744		0.30504	0.12169	0.6349		-0.20627	0.28477	0.67554		-0.66717	0.0012851	0.010054		-0.74608	0.0033482	0.023815		-0.56434	0.0094425	0.12024		-0.32794	0.14675	0.54638		0.04016	0.94301	1		0.11299	0.62034	0.94848		-0.17545	0.42868	1		-0.48519
Prupe.1G129300_v2.0.a1	-0.30782	0.27106	0.64272		-0.23316	0.42227	1		0.08361	0.71874	1		0.368	0.19084	0.78316		-0.50336	0.011602	0.067131		-0.47678	0.026256	0.11398		-0.41818	0.11183	0.32933		-0.5177	0.05937	0.35804		-0.55006	0.15231	0.55452		0.34245	0.36209	1		-0.11766	0.5836	0.93197		-0.32304	0.22505	1		-0.76362
Prupe.1G129400_v2.0.a1	0.21204	0.10906	0.36352		0.10051	0.65466	1		0.042531	0.85366	1		0.17051	0.31507	0.93203		0.093701	0.50658	0.88628		0.16819	0.31255	0.63237		0.29665	0.14372	0.39153		0.10737	0.57751	0.94719		-0.0015509	0.99367	1		0.1386	0.64152	1		0.082657	0.68159	0.97568		-0.042165	0.83239	1		0.16136
Prupe.1G129500_v2.0.a1	-0.95277	1.2145e-08	5.0769e-07		-0.33739	0.1629	0.79332		-0.3812	0.12896	0.70142		0.14721	0.43209	1		-0.12375	0.78177	1		-0.37633	0.045477	0.17414		-0.43086	0.058302	0.20873		-0.64941	0.002381	0.046392		-0.015953	0.97113	1		-0.0078328	0.98634	1		0.17856	0.38867	0.80415		-0.19974	0.35478	1		-0.45273
Prupe.1G129600_v2.0.a1	-0.3441	0.11594	0.37848		-0.5767	0.05181	0.47962		-0.26908	0.38839	1		0.13001	0.58024	1		-0.20674	0.38939	0.79185		-0.90419	0.00040506	0.0037518		-1.2275	0.00011416	0.0015189		-0.69312	0.006665	0.095735		-0.744	0.0052862	0.073826		-0.13345	0.71513	1		-0.37797	0.15929	0.5445		-0.04738	0.85288	1		-0.58083
Prupe.1G129700_v2.0.a1	-0.20219	0.17059	0.4854		-0.29678	0.20587	0.8556		0.10876	0.62928	1		0.29044	0.1005	0.57539		0.21924	0.28616	0.67729		-0.028074	0.87794	1		0.013825	0.94261	1		-0.43849	0.026637	0.22756		-0.45524	0.028519	0.22192		0.12056	0.71078	1		0.21045	0.31472	0.73589		0.14453	0.48424	1		-0.086108
Prupe.1G129800_v2.0.a1	-1.4962	0.058092	0.23821		-1.2692	0.10564	0.66867		-1.131	0.14244	0.73655		-1.0245	0.14972	0.70241		0.67987	0.19624	0.54203		-0.096341	0.92045	1		-0.13118	0.89368	1		-0.87402	0.46112	0.88754		-1.1082	0.27312	0.71709		-1.1162	0.34809	1		-0.28585	0.80949	1		0.99694	0.068134	1		0.21272
Prupe.1G129900_v2.0.a1	0.13521	0.45178	0.82764		-0.14012	0.588	1		-0.19523	0.48137	1		-0.093578	0.65414	1		-0.036736	0.79375	1		0.12029	0.55408	0.85682		0.094273	0.6947	0.94302		-0.21545	0.42022	0.85582		-0.45406	0.10088	0.45573		-0.1689	0.56242	1		-0.54925	0.054041	0.30267		-0.03171	0.8742	1		-0.32873
Prupe.1G130000_v2.0.a1	0.50885	0.017799	0.099801		0.59534	0.090626	0.62894		0.41916	0.15872	0.77028		0.010322	0.97474	1		0.36521	0.094678	0.33656		0.5704	0.01387	0.069781		0.66291	0.016855	0.083308		0.54103	0.015731	0.16409		0.30344	0.19956	0.62852		0.22926	0.47053	1		0.09493	0.66868	0.97101		-0.099695	0.82294	1		0.35869
Prupe.1G130100_v2.0.a1	-0.70516	1.515e-08	6.2213e-07		-0.63301	0.0039709	0.099376		-0.63801	0.0057515	0.10355		-0.15272	0.35276	0.96337		-0.2041	0.17544	0.50662		-0.60661	0.00016452	0.0017197		-0.64055	0.0040191	0.027425		-0.72999	0.00010737	0.0047698		-0.50144	0.01051	0.11725		-0.22033	0.44628	1		-0.47639	0.014018	0.1281		-0.39841	0.028774	0.69785		-0.67743
Prupe.1G130200_v2.0.a1	0.39014	0.046491	0.20392		0.3313	0.22138	0.87632		0.31744	0.25239	0.91031		0.14412	0.52668	1		0.84268	1.951e-05	0.00026654		0.85647	4.6439e-05	0.00056282		1.0249	4.828e-05	0.00072242		0.14414	0.58132	0.95011		0.24232	0.33557	0.78045		0.10648	0.7739	1		0.10233	0.71343	0.99012		-0.26462	0.29027	1		0.089679
Prupe.1G130300_v2.0.a1	-0.19719	0.12861	0.40457		-0.14124	0.63391	1		0.14321	0.71793	1		0.17681	0.47345	1		0.23368	0.086839	0.3165		0.21362	0.26253	0.56844		0.52097	0.010147	0.056244		-0.36904	0.053091	0.33767		-0.095011	0.62492	0.96202		0.35441	0.48833	1		-0.13277	0.5001	0.88797		0.069502	0.70672	1		-0.26313
Prupe.1G130400_v2.0.a1	0.078162	0.61976	0.93877		0.075076	0.74425	1		0.13669	0.54368	1		-0.045067	0.81426	1		-0.062443	0.69474	0.9861		0.008265	0.96957	1		0.024493	0.91555	1		-0.20035	0.36793	0.82134		-0.16274	0.50212	0.90111		-0.015502	0.90697	1		-0.53093	0.068491	0.34579		-0.25094	0.27717	1		-0.34129
Prupe.1G130500_v2.0.a1	0.29836	0.048518	0.21023		0.15447	0.5121	1		0.0045265	0.97615	1		0.077858	0.6778	1		0.098654	0.55668	0.91641		0.18439	0.31106	0.63032		0.42036	0.057095	0.20578		-0.04499	0.82054	1		-0.13395	0.51929	0.90807		-0.10143	0.728	1		-0.17577	0.40569	0.81599		-0.11921	0.54969	1		-0.22776
Prupe.1G130800_v2.0.a1					-0.18464	1	1		-0.14981	1	1						0.87113	0.98778	1		0.95223	1	1		2.4542	0.53459	0.84317		2.8849	0.24666	0.70344		1.088	0.96162	1		1.5126	0.80896	1		1.151	0.95255	1		0.3921	1	1		1.148
Prupe.1G130900_v2.0.a1																													-1.284	0.6013	0.96197		-0.069021	1	1		0.96545	0.48373	1		0.20135	0.98982	1		0.61536	0.78712	1		0.071004
Prupe.1G131000_v2.0.a1	0.50847	0.83069	1		1.464	0.28661	0.93775		-0.10129	1	1		-1.8021	0.50854	1		-2.3448	0.40803	0.80839		0.5224	0.81608	0.99693		1.3001	0.42179	0.75154		2.3232	0.048441	0.32075		1.6122	0.29183	0.73597		1.0704	0.59438	1		1.1469	0.58161	0.93106		0.77767	0.79748	1		0.66336
Prupe.1G131300_v2.0.a1	0.03202	1	1		1.4977	0.39574	1						-1.2022	0.76749	1						0.25468	1	1		1.6759	0.35859	0.68638		1.3528	0.22358	0.67208		0.85297	0.28944	0.73462		-0.062689	1	1		-0.87546	0.45613	0.85875		-0.58261	0.6462	1		0.32557
Prupe.1G131500_v2.0.a1	0.20034	0.76756	1		0.92397	0.28901	0.939		0.90318	0.38748	1		0.11507	0.93728	1		-0.48911	0.54552	0.9133		0.47488	0.41807	0.7438		0.83594	0.18165	0.45563		0.52887	0.48422	0.90253		0.76128	0.22138	0.65829		1.0154	0.32613	1		0.78386	0.26823	0.68972		-0.47811	0.63389	1		0.26951
Prupe.1G131600_v2.0.a1	1.1181	0.97592	1		0.81536	1	1		0.85019	1	1		0.81322	1	1		0.87113	0.98778	1						1.8605	0.74747	0.97146
Prupe.1G131700_v2.0.a1	0.20066	0.68209	0.9722		0.18572	0.72642	1		0.2483	0.65934	1		0.3337	0.45881	1		0.51377	0.22257	0.58748		-0.38359	0.44794	0.76923		-0.3019	0.62232	0.90449		0.36785	0.36458	0.81931		0.32451	0.44579	0.86898		0.4448	0.36552	1		0.78615	0.05992	0.32106		0.35619	0.43614	1		0.42461
Prupe.1G131800_v2.0.a1	-0.25271	0.082267	0.30173		-0.70368	0.0026873	0.074413		-0.99821	4.8545e-05	0.0023188		-0.86163	2.8542e-06	0.00011676		0.25287	0.081806	0.3042		0.47333	0.0057837	0.034627		0.094585	0.66222	0.93002		-0.35047	0.074668	0.40765		-0.72256	0.00064643	0.015863		-0.75971	0.016291	0.52491		-0.6425	0.0025715	0.038872		0.20471	0.28895	1		0.22674
Prupe.1G131900_v2.0.a1
Prupe.1G132100_v2.0.a1																													-0.17391	0.99562	1		-0.74288	0.63482	0.96552		0.36912	0.75982	1		-0.47818	0.79397	1		-1.73	0.34298	1		-0.11177
Prupe.1G132200_v2.0.a1	-0.95432	0.77362	1		-0.7875	0.79495	1		-0.12529	1	1		-0.79868	0.77486	1		-0.3955	1	1		0.94629	0.55403	0.85682		1.3881	0.37683	0.7069		0.35285	0.8947	1		-1.1058	0.6804	0.98887		-2.7287	0.34778	1		-1.0261	0.72979	0.99754		-0.44827	0.95498	1		-0.94231
Prupe.1G132400_v2.0.a1	0.34052	0.22003	0.56854		0.27124	0.49984	1		1.0598	0.00088671	0.025193		0.68015	0.096437	0.56272		0.93152	0.00015123	0.0016597		0.84077	0.0015526	0.011769		0.22326	0.51682	0.83104		-0.3812	0.15481	0.57364		-0.17946	0.51309	0.90619		0.46245	0.17985	1		0.52049	0.050841	0.29134		0.21875	0.41752	1		0.36412
Prupe.1G132500_v2.0.a1	0.424	0.011414	0.071065		0.23256	0.35339	0.98489		0.74814	0.0031316	0.066812		0.076349	0.71747	1		0.40441	0.041344	0.18416		0.66568	0.00051447	0.0046067		0.52596	0.027292	0.1196		0.23799	0.24781	0.70439		0.28013	0.20214	0.63268		0.35464	0.25582	1		0.11593	0.60835	0.94553		0.028352	0.9082	1		0.11265
Prupe.1G132600_v2.0.a1	1.0947	0.97594	1						-0.010067	1	1										1.9298	0.66784	0.92962		1.4647	0.87395	1																						1.2956
Prupe.1G132700_v2.0.a1	-0.060056	0.94557	1		-0.24162	0.76725	1		0.66731	0.57298	1		1.2043	0.018247	0.19509		-0.49845	0.47918	0.8657		0.08769	0.93521	1		-0.36053	0.66008	0.92819		-0.54936	0.31401	0.77457		-0.62276	0.38852	0.82132		0.77202	0.50076	1		-0.38655	0.52449	0.90081		-0.17257	0.81369	1		-0.70109
Prupe.1G132800_v2.0.a1	0.096719	0.50695	0.87001		-0.1981	0.40782	1		-0.28223	0.25033	0.90864		-0.14158	0.44924	1		-0.099554	0.48124	0.86687		-0.13098	0.47562	0.7953		-0.22544	0.31297	0.63393		-0.052118	0.81696	1		-0.19824	0.35985	0.79966		-0.12512	0.69784	1		-0.12142	0.58062	0.93047		-0.055	0.80041	1		-0.19677
Prupe.1G132900_v2.0.a1	-0.37299	0.18571	0.51292		-0.23233	0.49734	1		0.17165	0.58841	1		0.37385	0.17514	0.75407		-0.15341	0.65104	0.96435		-0.51798	0.086922	0.27623		-0.52678	0.14667	0.39675		-0.37811	0.19847	0.63892		-0.2844	0.35308	0.79405		-0.085399	0.82413	1		0.1132	0.67769	0.97558		-0.10611	0.74583	1		-0.25898
Prupe.1G133000_v2.0.a1	0.30229	0.018386	0.10236		0.03748	0.86714	1		0.15024	0.50321	1		0.036736	0.82594	1		0.04431	0.74746	1		0.27083	0.10041	0.30428		0.28641	0.16427	0.42801		0.046795	0.80074	1		-0.060755	0.76916	1		0.082729	0.7773	1		0.070798	0.70866	0.98774		-0.057124	0.76971	1		0.10493
Prupe.1G133100_v2.0.a1																													-0.61655	0.99808	1																		-1.187
Prupe.1G133200_v2.0.a1	1.6572	0.78163	1		2.5943	0.42373	1		1.471	0.84551	1		-0.2547	1	1		0.22585	1	1		-0.083328	1	1		1.4301	0.87553	1		1.3798	0.69274	1		1.5567	0.63176	0.96408						1.57	0.67881	0.97558		-0.45373	1	1
Prupe.1G133300_v2.0.a1	0.61978	0.0008269	0.0087493		0.48751	0.061843	0.52925		0.16997	0.54132	1		-0.20776	0.36864	0.9734		-1.1262	0.00011083	0.0012624		-0.58092	0.012492	0.064272		-0.52227	0.05999	0.21286		0.56825	0.01116	0.13361		0.18067	0.4628	0.87773		-0.12264	0.68521	1		-0.22923	0.38668	0.80246		-0.17779	0.44559	1		-0.097907
Prupe.1G133400_v2.0.a1	-0.080028	0.77951	1		0.216	0.57366	1		0.43655	0.4667	1		0.27146	0.35504	0.96645		-0.27828	0.30661	0.70318		-0.47916	0.019818	0.09198		-0.41277	0.095221	0.29592		-0.25718	0.33885	0.79552		-0.067537	0.82855	1		0.41669	0.65925	1		-0.22821	0.45451	0.85771		0.1965	0.60123	1		-0.50731
Prupe.1G133500_v2.0.a1	-0.38777	0.36049	0.74297		-0.064626	0.91432	1		0.32504	0.70066	1		0.3107	0.42922	1		0.73212	0.043494	0.19145		0.33794	0.39103	0.71795		0.70357	0.33256	0.65782		-0.88269	0.010276	0.1274		-0.25947	0.52952	0.91204		0.24022	0.83407	1		-1.0694	0.0071965	0.081379		-0.57928	0.11248	1		-1.2666
Prupe.1G133600_v2.0.a1																													-1.4836	0.50473	0.91503		-0.096769	0.97373	1		0.82748	0.45349	1		-0.41196	0.82347	1		0.2473	0.94051	1		-0.49184
Prupe.1G133900_v2.0.a1	-0.418	0.00081096	0.0086184		-0.54463	0.013693	0.22685		-0.33747	0.15218	0.75811		0.094954	0.55753	1		-0.12079	0.41164	0.81106		-0.32915	0.041816	0.16338		-0.58712	0.003933	0.026946		-0.58432	0.0017979	0.03819		-0.56946	0.0037162	0.05751		-0.27132	0.34757	1		-0.41933	0.030048	0.21105		-0.3095	0.090801	1		-0.52825
Prupe.1G134000_v2.0.a1	-1.6898	0.29716	0.67388		-1.9886	0.24532	0.90074		-2.3256	0.20157	0.84478		-1.5545	0.31989	0.93447		-1.4488	0.34685	0.74976		-1.7982	0.27406	0.58364		-0.1772	0.904	1		0.74139	0.33372	0.79245		0.43091	0.59833	0.94915		0.84792	0.27278	1		-0.081718	1	1		-0.13349	0.97676	1		0.17595
Prupe.1G134100_v2.0.a1	-0.11287	0.40299	0.78569		-0.24931	0.27388	0.92446		-0.15838	0.52117	1		0.054318	0.75202	1		0.013895	0.94589	1		-0.091154	0.59439	0.88248		-0.10915	0.61186	0.89809		-0.3386	0.08414	0.43483		-0.3502	0.088417	0.42864		-0.12803	0.66992	1		-0.10966	0.5904	0.93493		-0.02444	0.8954	1		-0.073853
Prupe.1G134200_v2.0.a1	-0.91222	0.77211	1		0.39119	0.90495	1		-0.29078	0.96342	1		1.0018	0.51452	1		-0.75988	0.7326	1		-2.6534	0.39346	0.72014		-0.37415	0.94885	1		1.0105	0.6378	0.98134		0.50555	0.92688	1		1.1755	0.55624	1		0.77321	0.78058	1		2.3295	0.096496	1		1.8755
Prupe.1G134300_v2.0.a1	0.93065	0.34747	0.72975		1.2366	0.29992	0.94799		0.5676	0.68566	1		0.83994	0.41428	1		-0.67819	0.74782	1		-0.29408	0.90154	1		-0.38002	0.87363	1		0.49274	0.49603	0.90857		-0.14546	0.9171	1		0.2983	0.71805	1		0.60452	0.44391	0.84854		-0.49243	0.65435	1		0.80312
Prupe.1G134400_v2.0.a1	0.096953	0.50704	0.87004		0.72602	0.31386	0.95688		0.9257	0.25993	0.91839		0.50876	0.29088	0.9082		0.19796	0.18873	0.52894		0.057284	0.87618	1		-0.42261	0.14777	0.39855		0.59912	0.078213	0.41819		1.052	0.0013711	0.027703		1.086	0.22056	1		1.3873	6.0156e-07	3.5456e-05		0.34638	0.23169	1		0.98215
Prupe.1G134500_v2.0.a1	-0.19527	0.22182	0.57126		-0.15699	0.51916	1		-0.12837	0.64065	1		-0.29715	0.12511	0.64378		-0.3785	0.023218	0.11747		-0.38775	0.041481	0.16248		-0.18342	0.41905	0.74906		-0.39742	0.10962	0.49285		-0.39984	0.10249	0.45853		-0.2996	0.318	1		-0.53241	0.074622	0.3644		-0.053947	0.77945	1		-0.28545
Prupe.1G134600_v2.0.a1	-0.21405	0.18406	0.50947		-0.1011	0.6741	1		-0.24302	0.32554	0.97508		-0.33631	0.07973	0.50211		-0.045092	0.83136	1		0.11856	0.52241	0.83491		0.052774	0.83447	1		-0.090911	0.68993	1		-0.041849	0.87042	1		-0.2148	0.52014	1		-0.059063	0.80325	1		0.0084324	0.98404	1		0.037832
Prupe.1G134700_v2.0.a1	-0.38067	0.037022	0.17275		-0.33592	0.15513	0.78332		-0.40924	0.097032	0.61405		-0.015271	0.92716	1		0.088768	0.601	0.93937		-0.49824	0.0066053	0.038589		-0.74041	0.063126	0.22138		-0.54879	0.0076845	0.10524		-0.39675	0.064638	0.35965		-0.12656	0.67748	1		-0.24606	0.36532	0.78198		0.072794	0.69134	1		0.12735
Prupe.1G134800_v2.0.a1	0.75317	0.059315	0.24178		0.076477	0.90135	1		-0.2139	0.72286	1		-0.11713	0.82615	1		-0.26573	0.58032	0.92726		-0.45449	0.35255	0.67574		-0.32795	0.57305	0.86819		0.70573	0.087928	0.44379		0.37835	0.566	0.93605		0.62583	0.21877	1		0.0059622	1	1		0.054737	0.98237	1		0.25047
Prupe.1G134900_v2.0.a1	0.36001	0.0019074	0.01729		0.12765	0.54613	1		0.31778	0.28688	0.93812		0.28326	0.072299	0.47477		0.43768	0.0008365	0.0073299		0.33236	0.047521	0.17947		0.77508	7.9494e-05	0.001109		0.060154	0.76354	1		0.055273	0.79973	1		0.15681	0.63547	1		0.013672	0.96783	1		0.068631	0.73172	1		-0.33644
Prupe.1G135000_v2.0.a1	-0.75379	0.53679	0.8924		-0.67296	0.58067	1		-1.9407	0.16207	0.77465		-1.0769	0.35762	0.96951						-2.6298	0.062622	0.22052						-2.6058	0.13325	0.53953		-1.5042	0.34793	0.78975		-0.6664	0.53797	1		-2.88	0.11978	0.46878		-2.1727	0.1913	1		-2.22
Prupe.1G135100_v2.0.a1	-0.27726	0.030432	0.14979		-0.14944	0.49672	1		-0.26394	0.24513	0.90453		-0.16773	0.31207	0.92842		0.018938	0.89069	1		-0.10925	0.50065	0.81534		-0.40227	0.049795	0.18639		-0.35481	0.057117	0.35084		-0.25932	0.18093	0.60092		-0.14945	0.61342	1		-0.24455	0.20331	0.61023		-0.031969	0.84566	1		-0.030985
Prupe.1G135200_v2.0.a1	-0.01671	0.9156	1		0.054849	0.82917	1		-0.14534	0.54912	1		-0.050087	0.79739	1		-0.009388	0.9875	1		-0.092766	0.63351	0.90932		-0.092917	0.70293	0.94771		0.053478	0.77103	1		0.067427	0.74507	1		-0.15399	0.65865	1		0.073669	0.71474	0.99043		-0.0049753	0.9927	1		0.28013
Prupe.1G135300_v2.0.a1	-1.968	0.68431	0.9722										-0.63286	0.91903	1		-0.94468	0.84713	1		-0.47533	0.97757	1						0.38345	1	1		0.53496	0.93621	1		0.41576	0.98973	1						0.78453	0.84184	1		1.3003
Prupe.1G135400_v2.0.a1	0.091	0.56899	0.91203		0.056872	0.82	1		-0.030623	0.90628	1		-0.12093	0.52711	1		-0.13184	0.43462	0.82763		0.21315	0.25841	0.56214		0.13896	0.54775	0.85067		0.033064	0.87763	1		-0.17484	0.42771	0.85579		-0.15678	0.62381	1		-0.083047	0.71023	0.98863		0.056397	0.80685	1		0.20278
Prupe.1G135500_v2.0.a1	-0.40895	0.13163	0.41093		-0.23344	0.4786	1		-0.26715	0.42834	1		0.22507	0.41265	1		-0.11543	0.75056	1		-0.41921	0.14899	0.39683		-0.73137	0.039349	0.15642		-0.22087	0.43189	0.86537		0.013985	0.953	1		-0.02443	0.96703	1		0.2463	0.37948	0.7962		0.3099	0.24697	1		-0.28442
Prupe.1G135600_v2.0.a1	-0.30629	0.02326	0.12292		-0.62196	0.031769	0.3763		-0.5891	0.014595	0.19854		-0.18671	0.28457	0.90265		0.05979	0.7186	0.99802		-0.9073	1.7289e-07	3.9152e-06		-0.79254	0.0018671	0.014964		-0.64591	0.0029729	0.054725		-0.71895	0.00044807	0.011935		-0.30832	0.46026	1		-0.72586	0.00039122	0.0092421		-0.18374	0.32974	1		-0.23722
Prupe.1G135700_v2.0.a1	-0.2392	0.20791	0.55061		-0.15019	0.56194	1		-0.29223	0.26117	0.92017		-0.23364	0.26655	0.88399		-0.20343	0.28379	0.67446		-0.17084	0.49246	0.80888		-0.5888	0.025996	0.11526		-0.019095	0.97899	1		0.11402	0.61227	0.95456		-0.071782	0.87215	1		-0.080021	0.8013	1		-0.23615	0.31084	1		-0.028694
Prupe.1G135800_v2.0.a1	-0.82828	1	1		-1.2123	0.9585	1		0.48048	1	1		0.37226	1	1		0.060673	1	1		-1.046	0.98644	1		-0.074523	1	1						-3.0166	0.23436	0.67513		-2.1816	0.34639	1		-1.8632	0.42125	0.82913		-1.7246	0.46793	1		-0.51891
Prupe.1G135900_v2.0.a1	0.74503	0.96763	1		-1.1981	0.95856	1		0.87245	0.87562	1		-0.2308	1	1		-1.1503	1	1		-0.070212	1	1		2.0267	0.43879	0.76609
Prupe.1G136100_v2.0.a1																	0.22585	1	1		0.92979	1	1
Prupe.1G136200_v2.0.a1																																													2.0342	0.69652	1		0.29557
Prupe.1G136400_v2.0.a1	-0.12592	0.69181	0.97635		0.080931	0.82279	1		-0.078435	0.84506	1		0.14198	0.64446	1		0.031783	0.93663	1		-0.033907	0.9339	1		0.1512	0.6748	0.93431		-0.41117	0.20907	0.65303		-0.29326	0.3725	0.80754		-0.094939	0.82222	1		0.03058	0.95096	1		-0.14093	0.66981	1		-0.13439
Prupe.1G136500_v2.0.a1	0.31896	0.018093	0.10108		0.69258	0.13922	0.75159		0.36955	0.47726	1		0.13364	0.67987	1		-0.55152	0.00031328	0.0031215		-0.45499	0.048999	0.18392		-0.50417	0.01996	0.094843		0.68562	0.0038015	0.064859		0.87153	0.0015692	0.030826		0.5176	0.31295	1		0.69273	0.012548	0.11925		0.04369	0.85049	1		0.27832
Prupe.1G136600_v2.0.a1	-0.51119	6.1375e-05	0.00096254		-0.47237	0.032607	0.38247		-0.43371	0.06091	0.48494		-0.095606	0.56629	1		-0.12635	0.4148	0.81261		-0.22889	0.15832	0.41274		-0.55813	0.0063118	0.03876		-0.47372	0.012357	0.14317		-0.51056	0.010212	0.11513		-0.31594	0.29685	1		-0.26922	0.17156	0.56264		-0.058038	0.76978	1		-0.14197
Prupe.1G136700_v2.0.a1	0.070081	0.58831	0.92445		-0.15552	0.48522	1		0.011169	0.94524	1		-0.11647	0.56417	1		0.15397	0.37738	0.78012		0.056989	0.72413	0.96646		-0.031681	0.8796	1		-0.21719	0.2508	0.7085		-0.31811	0.14092	0.53596		-0.11097	0.67532	1		-0.088753	0.65057	0.96459		0.20831	0.29177	1		-0.061397
Prupe.1G136800_v2.0.a1	1.6572	0.78163	1		-0.21904	1	1						0.7453	1	1		3.05	0.22895	0.59647		1.5104	0.82573	0.99828		-0.086517	1	1														0.24808	1	1		1.5463	0.9044	1		0.49799
Prupe.1G136900_v2.0.a1	-0.10675	0.43211	0.81341		-0.30642	0.17628	0.81659		-0.25556	0.28718	0.93817		-0.14424	0.40155	0.99389		-0.10266	0.43142	0.82508		-0.21659	0.1986	0.47783		-0.43552	0.039544	0.1571		-0.21283	0.24962	0.70722		-0.2967	0.13153	0.5184		-0.19007	0.51221	1		-0.41284	0.036937	0.24111		-0.18014	0.33361	1		-0.37486
Prupe.1G137000_v2.0.a1	-0.081701	0.55474	0.90262		-0.19232	0.38861	1		0.13672	0.58003	1		-0.30962	0.06745	0.45799		-0.22263	0.10555	0.36298		-0.16663	0.31843	0.63924		-0.12985	0.5224	0.83555		-0.059851	0.73802	1		-0.028533	0.88413	1		0.12155	0.68616	1		-0.09751	0.61345	0.94621		-0.12784	0.48361	1		-0.076871
Prupe.1G137100_v2.0.a1
Prupe.1G137200_v2.0.a1	-0.41714	0.00063282	0.0069905		-0.5533	0.01179	0.20708		-0.66287	0.0041435	0.082315		-0.13833	0.39407	0.98908		-0.061902	0.68763	0.9817		-0.24132	0.12598	0.3559		-0.48743	0.01354	0.070493		-0.76374	8.9185e-05	0.0042192		-0.60922	0.0017018	0.032528		-0.3206	0.26319	1		-0.65111	0.00069732	0.014532		-0.43932	0.015168	0.49189		-0.67516
Prupe.1G137300_v2.0.a1	-0.82828	1	1						-0.00053449	1	1		-1.2445	0.95126	1						-0.059034	1	1						2.4339	0.50644	0.91503						0.17237	1	1		0.35992	1	1						0.29557
Prupe.1G137400_v2.0.a1	0.15094	0.45167	0.82757		-0.1713	0.54054	1		0.10004	0.6962	1		-0.28189	0.29592	0.91259		0.29488	0.13645	0.42812		0.44669	0.042214	0.16449		0.82996	0.050858	0.18953		0.073825	0.8466	1		-0.29495	0.20997	0.64344		-0.24422	0.45202	1		-0.4333	0.078736	0.37489		-0.07347	0.73886	1		-0.20386
Prupe.1G137500_v2.0.a1	-0.017215	0.92146	1		-0.44358	0.073797	0.5751		-0.27346	0.26431	0.92171		-0.58329	0.0035748	0.057906		0.032203	0.87733	1		-0.21347	0.27133	0.57993		-0.21272	0.36122	0.68934		0.076714	0.68874	1		-0.50948	0.026418	0.21128		-0.54571	0.10193	1		-0.41104	0.073568	0.36157		0.083044	0.65914	1		0.04195
Prupe.1G137600_v2.0.a1	-0.86692	0.031987	0.15549		-0.66248	0.13301	0.73854		-0.64645	0.16393	0.77829		-0.20001	0.60947	1		0.17075	0.56038	0.9185		-0.45722	0.23955	0.5362		-0.67537	0.15392	0.4092		-0.63847	0.091828	0.45187		-0.49925	0.19559	0.62254		-0.61917	0.31661	1		-0.77282	0.066591	0.34062		0.068664	0.84691	1		-0.073628
Prupe.1G137700_v2.0.a1	0.39714	0.076333	0.28726		0.16152	0.57009	1		0.045714	0.8727	1		-0.39083	0.15648	0.71641		0.094429	0.67499	0.97632		0.40238	0.079331	0.25988		0.63049	0.1061	0.31829		0.21999	0.3671	0.82126		0.07576	0.78862	1		0.039473	0.92055	1		-0.39908	0.1361	0.50221		-0.25927	0.31495	1		0.10727
Prupe.1G137800_v2.0.a1	1.1411	0.47808	0.84848		1.319	0.27078	0.92384		0.59707	0.7091	1		-2.2048	0.39528	0.98984		-0.94735	0.65333	0.96508		0.51099	0.76718	0.97865		2.2833	0.023785	0.10808		0.34719	0.8221	1		0.90413	0.42259	0.85103		-0.34259	0.92114	1		-0.57917	0.82757	1		-0.38076	0.93088	1		-0.0014264
Prupe.1G137900_v2.0.a1	-0.0090109	0.9244	1		-0.41978	0.071809	0.56668		-0.22908	0.35649	0.99632		-0.18524	0.29777	0.91466		-0.21219	0.16195	0.48001		-0.83669	3.8525e-06	6.2426e-05		-0.74793	0.00087348	0.008087		-0.24965	0.21868	0.66489		-0.44184	0.035109	0.25164		-0.13081	0.70088	1		-0.65773	0.0019681	0.031934		-0.24686	0.21358	1		-0.21845
Prupe.1G138000_v2.0.a1	3.9322	4.7658e-14	4.8159e-12		1.4944	0.45347	1		2.2639	0.15205	0.75807		3.1831	0.007226	0.10041		5.9537	1.5497e-61	5.8675e-59		5.2603	1.4091e-17	1.4222e-15		5.3713	3.6255e-09	1.771e-07		-2.2518	0.15425	0.57317		-0.81245	0.56278	0.93577		-0.18457	0.94087	1		1.5367	0.075037	0.36525		1.2617	0.17106	1		0.82909
Prupe.1G138100_v2.0.a1	0.38783	0.052204	0.22155		0.54319	0.042225	0.43601		0.33819	0.2254	0.87691		-0.068559	0.78183	1		0.27137	0.17725	0.50929		-0.27258	0.24575	0.5432		0.072714	0.79654	0.99099		0.28533	0.22802	0.67851		0.58942	0.014049	0.14124		0.22698	0.50941	1		-0.33764	0.20175	0.60774		-0.054	0.83526	1		-0.11204
Prupe.1G138200_v2.0.a1	-0.24368	0.24395	0.60434		-0.68256	0.018583	0.27437		-0.57064	0.054656	0.45377		-0.30694	0.19438	0.78783		-0.53238	0.020476	0.10612		-0.46747	0.049373	0.18494		-0.8412	0.004244	0.028612		-0.43596	0.078053	0.41791		-0.34431	0.18257	0.603		-0.3027	0.37837	1		-0.54889	0.046316	0.27732		-0.14618	0.57128	1		-0.61156
Prupe.1G138300_v2.0.a1	-0.094362	0.64699	0.95492		-0.31465	0.24897	0.90548		-0.60733	0.031346	0.32649		-0.68613	0.0031167	0.052037		0.034638	0.81993	1		0.041519	0.85707	1		-0.022006	0.94157	1		-0.14131	0.57247	0.94452		-0.42567	0.09446	0.44132		-0.5779	0.098118	1		-0.43999	0.08799	0.39731		0.16399	0.46402	1		0.2397
Prupe.1G138400_v2.0.a1	1.1355	0.46698	0.84122		-0.47338	0.9101	1		0.8007	0.66711	1		-1.2161	0.6455	1		-0.32276	1	1		0.34573	0.91966	1		-0.34157	0.9491	1		0.60106	0.78044	1		-1.3877	0.62952	0.96351		0.47397	0.87667	1		0.226	1	1		-1.1178	0.73581	1		-2.3651
Prupe.1G138700_v2.0.a1	0.061911	0.59134	0.92701		-0.061376	0.77546	1		-0.031802	0.87129	1		-0.03073	0.84177	1		-0.025851	0.87539	1		0.084328	0.59815	0.88468		-0.30707	0.12944	0.36533		-0.11789	0.55278	0.94124		-0.13077	0.52127	0.90807		-0.094238	0.77822	1		-0.068333	0.74468	0.99754		-0.026696	0.91112	1		-0.018587
Prupe.1G138800_v2.0.a1	-0.95464	0.00044138	0.0051916		-0.3067	0.47003	1		-0.13137	0.91984	1		0.27248	0.3619	0.97021		-0.95889	0.00015957	0.0017374		-0.28624	0.25225	0.55345		-0.42507	0.15676	0.41484		-0.27643	0.60433	0.96341		-0.29988	0.58919	0.94841		0.32441	0.72758	1		0.57428	0.29136	0.71333		0.39135	0.43004	1		-0.092752
Prupe.1G138900_v2.0.a1	-0.094797	0.83805	1		0.45457	0.2194	0.87367		0.33522	0.38099	1		0.5652	0.078705	0.49859		-0.25875	0.45545	0.84566		-0.34992	0.34282	0.66434		-0.17247	0.70096	0.94654		0.25209	0.41917	0.85539		0.32807	0.31156	0.7569		0.60195	0.12399	1		0.31879	0.34962	0.76832		0.23301	0.4841	1		-0.41254
Prupe.1G139000_v2.0.a1	0.046668	0.79828	1		0.49113	0.34228	0.97844		0.37032	0.35703	0.99648		0.0062404	1	1		0.011105	0.89789	1		0.51971	0.12816	0.36016		0.10077	0.68871	0.93912		0.38018	0.091786	0.45187		0.55631	0.030848	0.23302		0.1287	0.79016	1		0.36067	0.14081	0.51134		-0.092754	0.77681	1		0.59541
Prupe.1G139100_v2.0.a1	-0.046603	0.72482	0.99169		-0.11901	0.59664	1		-0.25913	0.26738	0.92388		-0.095873	0.57777	1		-0.13307	0.35977	0.76204		-0.079571	0.63271	0.90884		-0.17984	0.39451	0.72553		-0.19107	0.32125	0.78159		-0.2057	0.31001	0.75535		-0.24845	0.41794	1		-0.2161	0.28096	0.7042		0.042086	0.80581	1		0.02798
Prupe.1G139200_v2.0.a1	0.063842	0.78177	1		-0.17744	0.51669	1		-0.1451	0.62063	1		-0.1669	0.45945	1		-0.31044	0.14157	0.43825		-0.31022	0.16659	0.42728		-0.427	0.12256	0.35143		0.096096	0.70484	1		-0.061168	0.79176	1		0.2178	0.55041	1		-0.2731	0.27869	0.7013		-0.14055	0.55129	1		0.059536
Prupe.1G139300_v2.0.a1	-0.082417	0.6242	0.94077		0.14761	0.57419	1		0.034422	0.9481	1		-0.16848	0.3888	0.98614		-0.26652	0.1686	0.49339		0.013133	0.94758	1		-0.049414	0.8539	1		0.24697	0.21086	0.65556		0.2861	0.20616	0.63899		0.098683	0.71982	1		0.24393	0.24192	0.65757		-0.024345	0.9506	1		0.43997
Prupe.1G139400_v2.0.a1	0.51749	0.83046	1		0.38206	0.905	1		-1.0548	0.71269	1		0.17915	1	1		-2.352	0.40727	0.80762										0.33105	0.83799	1		-1.3487	0.39679	0.82763		-0.16982	0.9326	1		-0.50465	0.7744	1		-0.79493	0.6472	1		-3.3277
Prupe.1G139500_v2.0.a1	0.084538	0.67715	0.97119		0.042579	0.85589	1		0.30887	0.18848	0.823		0.12364	0.51137	1		-0.015096	0.91781	1		-0.012179	0.94866	1		-0.045491	0.83709	1		-0.13048	0.51359	0.91832		-0.24246	0.2358	0.67628		-0.11086	0.68441	1		-0.26046	0.24466	0.66076		0.087731	0.70002	1		-0.25428
Prupe.1G139600_v2.0.a1	-2.639	0.12248	0.39249		-1.6997	0.27274	0.92421		-0.64756	0.72846	1		0.36033	0.7668	1		-1.8464	0.23603	0.60793		-1.8696	0.21358	0.50003		-1.3687	0.4141	0.745		-1.3333	0.32076	0.78124		-0.52248	0.6954	0.99368		0.09643	1	1		0.10608	0.98036	1		0.21271	0.86644	1		-1.0665
Prupe.1G139700_v2.0.a1	0.066957	0.60045	0.92871		0.14168	0.524	1		-0.079473	0.69448	1		-0.070695	0.66696	1		-0.27835	0.047049	0.20262		-0.5146	0.0019788	0.014434		-0.48789	0.052484	0.19387		0.32432	0.078841	0.41983		0.31078	0.10917	0.47355		0.14186	0.61411	1		0.10446	0.57734	0.92932		-0.087355	0.6573	1		-0.0054372
Prupe.1G139800_v2.0.a1	-0.68773	0.62539	0.94196		-0.55642	0.70926	1		-1.9695	0.2404	0.90042		-0.022004	1	1		-0.74974	0.57551	0.92355		0.65681	0.51627	0.82878		0.38567	0.78315	0.99019
Prupe.1G139900_v2.0.a1	-0.33674	0.17126	0.48659		0.23795	0.39253	1		0.63217	0.022952	0.2679		0.61369	0.0057294	0.08307		-0.093406	0.74825	1		-0.28529	0.2379	0.53448		-0.22512	0.55631	0.85651		0.087813	0.77118	1		0.66246	0.019231	0.17326		1.1273	0.00090924	0.06247		1.0835	0.00027683	0.0069549		0.58869	0.015999	0.5013		-0.20903
Prupe.1G140000_v2.0.a1	-0.24961	0.085558	0.30972		0.10645	0.64491	1		0.012317	0.97553	1		0.0096239	0.9544	1		-0.15438	0.32974	0.73045		-0.19601	0.26777	0.57543		-0.082963	0.69936	0.9458		-0.017216	0.95095	1		0.16181	0.43006	0.85874		0.15951	0.60238	1		0.068828	0.73921	0.99754		0.068507	0.72328	1		0.068297
Prupe.1G140100_v2.0.a1	0.25387	0.47268	0.84592		-0.19048	0.65781	1		0.4819	0.20816	0.85602		0.32919	0.34972	0.96023		0.46042	0.16265	0.48093		0.49532	0.13992	0.38104		0.48192	0.22807	0.52348		-0.13399	0.7342	1		0.10369	0.79274	1		0.56336	0.18612	1		0.53106	0.14476	0.51932		0.38443	0.29909	1		0.40446
Prupe.1G140200_v2.0.a1	0.074967	0.68421	0.9722		-0.11404	0.66558	1		-0.068917	0.79658	1		-0.07489	0.72955	1		-0.11373	0.59501	0.93505		-0.042356	0.84216	1		-0.21245	0.41327	0.7442		0.13547	0.51602	0.91991		0.14184	0.52295	0.90899		0.14426	0.64568	1		0.081573	0.70557	0.98572		0.25376	0.24707	1		0.080463
Prupe.1G140300_v2.0.a1	-0.20234	0.1693	0.48292		0.045457	0.90554	1		-0.1002	0.72015	1		-0.33155	0.067646	0.45853		-0.29232	0.066838	0.26247		-0.11728	0.50391	0.81764		-0.41463	0.061171	0.21636		0.32388	0.085141	0.43733		0.18164	0.36571	0.80455		-0.0044649	0.95804	1		0.28179	0.15092	0.5302		0.16202	0.38452	1		0.44082
Prupe.1G140400_v2.0.a1	-0.054575	0.95263	1		0.35182	0.55226	1		0.62887	0.45066	1		-0.10807	0.86586	1		-0.85298	0.08098	0.30203		-0.35061	0.46502	0.78515		-0.56232	0.30922	0.62984		1.1386	0.013154	0.14842		1.1992	0.0098286	0.11233		0.56914	0.59	1		0.91893	0.046289	0.27732		-0.44779	0.53842	1		0.17188
Prupe.1G140500_v2.0.a1	-1.0461	0.44223	0.81985		-0.51577	0.70004	1		-1.757	0.27753	0.93187		-4.5128	0.06333	0.44061		-0.8473	0.53313	0.90448		-0.3824	0.8166	0.99705		-2.4402	0.16966	0.43626		0.82168	0.4399	0.87257		0.62954	0.42537	0.85304		-0.7237	0.68939	1		0.52572	0.65927	0.96794		0.32334	0.70245	1		0.19333
Prupe.1G140600_v2.0.a1	0.29962	0.020996	0.11371		-0.05533	0.80761	1		-0.05299	0.83519	1		-0.24273	0.15454	0.71212		-0.037017	0.7883	1		0.22606	0.16986	0.4326		0.10622	0.59947	0.88828		0.045935	0.83044	1		-0.21345	0.26934	0.71426		-0.20334	0.48646	1		-0.30564	0.11701	0.46307		0.10247	0.61564	1		0.034545
Prupe.1G140700_v2.0.a1	-0.41841	0.0011791	0.011682		0.065597	0.77061	1		-0.0070725	0.95985	1		0.036423	0.83165	1		-0.015315	0.9834	1		0.017376	0.91952	1		-0.27644	0.18722	0.46439		-0.041307	0.87403	1		0.24192	0.20426	0.63633		0.051998	0.83366	1		0.14314	0.42915	0.83511		0.01242	0.92353	1		0.19454
Prupe.1G140800_v2.0.a1	0.1023	0.47781	0.8484		0.17447	0.45458	1		-0.039043	0.86458	1		-0.28196	0.12413	0.64147		0.064205	0.7194	0.99817		0.36304	0.038257	0.15252		0.49494	0.022061	0.10218		0.12242	0.5187	0.92155		0.065677	0.73787	1		-0.14438	0.67076	1		-0.10822	0.62989	0.95397		-0.0078624	0.98764	1		0.26743
Prupe.1G141000_v2.0.a1	1.2627	1.2036e-08	5.0493e-07		0.19527	0.58135	1		0.46379	0.11172	0.65817		0.15012	0.52088	1		1.0306	2.7516e-05	0.00036187		1.0775	1.8769e-06	3.3522e-05		1.4461	0.0022932	0.017599		0.19947	0.35556	0.80978		0.063819	0.8471	1		0.60251	0.060113	1		0.13529	0.56776	0.92313		0.24917	0.35487	1		0.41709
Prupe.1G141100_v2.0.a1	-0.0024038	0.99353	1		0.18485	0.52479	1		0.062124	0.77499	1		0.25553	0.18078	0.76523		-0.19138	0.3109	0.70802		-0.24604	0.20505	0.48749		-0.22735	0.32969	0.65418		-0.16933	0.40501	0.84759		0.032613	0.9022	1		0.19919	0.56289	1		-0.25185	0.24268	0.65846		-0.44768	0.03273	0.74802		-0.51595
Prupe.1G141200_v2.0.a1	0.16007	1	1						-0.16894	1	1						-0.15033	1	1		-0.083328	1	1
Prupe.1G141400_v2.0.a1
Prupe.1G141500_v2.0.a1	0.61546	0.0049573	0.037012		0.47921	0.040602	0.4262		1.0415	9.9704e-05	0.0042778		0.95134	0.00012782	0.0035157		0.44666	0.0058899	0.038665		0.98946	1.7607e-08	4.8558e-07		1.1827	5.2964e-08	1.9794e-06		0.30089	0.13132	0.53561		0.63428	0.0019553	0.036071		1.082	0.017183	0.54538		1.1464	2.0408e-08	1.6146e-06		0.14761	0.45177	1		0.47987
Prupe.1G141700_v2.0.a1	-1.3507	0.35134	0.73367		-1.8929	0.23841	0.89803		-0.71056	0.57589	1		-1.2725	0.37116	0.97581		-0.61705	0.60133	0.93973		1.6258	0.02008	0.093011		2.4481	0.015698	0.078985		0.5648	0.5082	0.91573		0.25471	0.83311	1		-0.41158	0.7068	1		-0.74368	0.51092	0.89493		0.085723	1	1		0.94046
Prupe.1G141800_v2.0.a1	-0.17394	0.25603	0.62122		-0.093312	0.66936	1		-0.25655	0.2455	0.90475		-0.39757	0.048631	0.37333		-0.63806	1.3896e-05	0.00019651		-0.5721	0.016873	0.081391		-0.94288	7.4437e-06	0.00014841		0.21765	0.23197	0.68543		0.28029	0.2115	0.64561		0.035846	0.86532	1		-0.031438	0.91751	1		-0.1225	0.55494	1		0.03406
Prupe.1G141900_v2.0.a1	1.6262	8.0731e-06	0.00016503		1.2643	0.0060197	0.12962		1.8059	9.2843e-06	0.0005441		1.5797	0.047328	0.3674		3.6491	1.6421e-44	3.302e-42		3.6903	5.0271e-41	3.3631e-38		3.5829	4.6165e-13	4.9104e-11		0.82808	0.051284	0.33084		1.4932	0.00018541	0.0059846		0.6311	0.23329	1		1.4715	0.00053596	0.01179		0.68137	0.15807	1		1.1527
Prupe.1G142000_v2.0.a1	0.57926	4.2778e-06	9.3323e-05		0.43424	0.049348	0.46851		0.18489	0.45365	1		-0.11247	0.49496	1		-0.24331	0.073441	0.2812		-0.21286	0.19721	0.4754		-0.040676	0.85464	1		0.6764	0.00028516	0.0099713		0.57054	0.0035302	0.055478		0.26806	0.35558	1		0.32108	0.094276	0.41392		0.10043	0.57039	1		0.21252
Prupe.1G142100_v2.0.a1	-0.2968	0.027783	0.14029		-0.35232	0.1179	0.70332		-0.16395	0.47862	1		-0.096546	0.57013	1		-0.18754	0.20392	0.55593		-0.2612	0.12145	0.34659		-0.70324	0.00089624	0.0082433		-0.20207	0.28485	0.75027		-0.13489	0.4896	0.89537		-0.016154	0.94298	1		-0.078016	0.68607	0.97568		0.04257	0.83023	1		-0.065775
Prupe.1G142200_v2.0.a1													-1.1868	0.9513	1
Prupe.1G142300_v2.0.a1	-0.81653	1	1		1.4003	0.71716	1		1.0091	0.87189	1		1.3826	0.66727	1		0.071443	1	1		1.5459	0.59608	0.88358		1.6716	0.5944	0.88384		-0.054513	1	1		1.1375	0.65251	0.9746		0.44754	0.98978	1		-0.32955	1	1						0.61057
Prupe.1G142400_v2.0.a1	0.85467	1.0555e-09	5.38e-08		0.1485	0.52637	1		1.2029	4.1319e-07	3.2863e-05		0.31526	0.079266	0.50027		1.3124	2.8312e-18	1.5243e-16		1.2276	2.3412e-08	6.3157e-07		1.5318	0.00071061	0.0068097		0.081909	0.72332	1		-0.035299	0.83455	1		0.21269	0.49905	1		0.33229	0.11315	0.45559		0.52392	0.0079798	0.3438		0.4662
Prupe.1G142500_v2.0.a1	0.31306	0.048591	0.21039		0.42211	0.07934	0.59685		0.57451	0.020088	0.24426		0.44467	0.01916	0.20187		0.1856	0.30683	0.70361		0.23923	0.20617	0.48906		0.61101	0.0070943	0.042706		-0.033944	0.84923	1		0.12383	0.59122	0.94841		0.33045	0.30501	1		0.39317	0.077329	0.37196		-0.017853	0.9149	1		0.075075
Prupe.1G142600_v2.0.a1	-0.51595	0.062012	0.2491		-0.28327	0.37927	1		0.10307	0.77462	1		0.2599	0.32594	0.94132		-0.31779	0.2619	0.64629		-0.30906	0.26966	0.57807		-0.52599	0.12234	0.35118		-0.091357	0.72616	1		-0.11039	0.71158	0.99537		0.070915	0.81632	1		0.27903	0.3068	0.72691		0.28891	0.29006	1		0.17012
Prupe.1G142700_v2.0.a1	-0.69919	0.0011846	0.011729		-0.39136	0.25043	0.90622		-0.95941	0.00019329	0.0073373		-0.58675	0.0022182	0.03895		-0.91544	1.8515e-07	3.6371e-06		-0.66792	0.0020261	0.014688		-1.325	3.6029e-08	1.3861e-06		-0.78247	0.10081	0.47196		-0.69917	0.16123	0.56924		-0.5496	0.28808	1		-1.1655	0.02724	0.19657		-0.40601	0.3458	1		-0.6339
Prupe.1G142800_v2.0.a1	-0.046535	0.85331	1		-0.15166	0.55853	1		-0.10597	0.69464	1		-0.15717	0.46622	1		-0.27572	0.21717	0.57834		-0.1657	0.43433	0.75832		-0.10971	0.63551	0.91147		0.0024648	0.99653	1		-0.087497	0.66188	0.97871		0.096961	0.78807	1		-0.20914	0.32246	0.7435		-0.052468	0.79219	1		-0.1756
Prupe.1G142900_v2.0.a1	-0.27603	0.021236	0.11473		-0.27821	0.19947	0.84506		-0.4451	0.049407	0.42868		-0.095926	0.5511	1		-0.2408	0.062153	0.24868		-0.48946	0.0018765	0.013774		-0.51111	0.009844	0.055044		-0.37651	0.038589	0.2802		-0.37303	0.051245	0.31443		-0.16773	0.56046	1		-0.50444	0.0074582	0.083466		-0.30361	0.085528	1		-0.48375
Prupe.1G143000_v2.0.a1	-0.74891	0.49803	0.86445		0.86227	0.53247	1		0.17292	0.89541	1		0.45407	0.60639	1		-1.4078	0.25673	0.63855		-1.3798	0.22415	0.5146		0.093065	0.99386	1		-0.19789	0.82116	1		-0.64105	0.45941	0.87604		0.32779	0.73397	1		-0.72227	0.4225	0.82986		0.18033	0.88316	1		-1.2355
Prupe.1G143100_v2.0.a1	-0.88575	8.1202e-10	4.2893e-08		-0.79872	0.00055931	0.023314		-0.51693	0.030127	0.31847		0.13088	0.45777	1		-0.064635	0.64257	0.96085		-1.0164	9.9422e-09	2.9209e-07		-1.1718	3.9947e-06	8.8006e-05		-0.82727	3.4396e-05	0.0020892		-0.65694	0.0015188	0.029987		-0.13389	0.65618	1		-0.16256	0.44895	0.8532		-0.048834	0.81183	1		-0.16748
Prupe.1G143200_v2.0.a1	0.1328	0.63671	0.94873		0.43863	0.42876	1		0.16911	0.79457	1		0.090635	0.88641	1		-0.021009	0.92926	1		0.39556	0.45315	0.77409		-0.22123	0.498	0.81654		0.27194	0.33362	0.79235		0.47552	0.1053	0.46587		0.30216	0.59332	1		0.48193	0.14327	0.51645		0.010034	0.93572	1		0.56051
Prupe.1G143300_v2.0.a1	0.25514	0.35381	0.73573		0.37848	0.43292	1		0.14824	0.81444	1		-0.027898	0.94792	1		-0.04696	0.8536	1		0.36126	0.43441	0.75832		-0.1211	0.64445	0.91685		0.17726	0.55381	0.94124		0.31219	0.32965	0.77519		0.21956	0.66884	1		0.33643	0.31171	0.73207		-0.011073	0.98513	1		0.47252
Prupe.1G143400_v2.0.a1	0.089099	0.52895	0.88674		0.11892	0.68129	1		0.051701	0.86395	1		-0.0075102	0.96246	1		0.038039	0.76175	1		0.10303	0.55184	0.85682		-0.19385	0.37169	0.70162		0.13427	0.4757	0.89647		0.14114	0.46167	0.87719		0.063621	0.79316	1		0.19416	0.31431	0.73537		0.17833	0.32982	1		0.23469
Prupe.1G143500_v2.0.a1	-0.66938	0.00054935	0.0061981		-0.10904	0.74193	1		-0.023751	0.9135	1		0.079776	0.72766	1		-0.28473	0.15232	0.46048		-0.22295	0.28862	0.60323		-0.6177	0.018817	0.090529		0.22092	0.4124	0.85133		0.2977	0.31279	0.75807		0.17904	0.63236	1		0.498	0.061692	0.32562		0.25671	0.22629	1		0.36211
Prupe.1G143600_v2.0.a1	-0.045049	0.7993	1		0.22866	0.35367	0.98489		0.074429	0.7874	1		-0.018216	0.93195	1		-0.044881	0.74194	1		0.11488	0.55989	0.86099		0.21651	0.35597	0.68414		0.27088	0.21419	0.65913		0.27991	0.21896	0.65468		0.17137	0.5913	1		0.36092	0.11149	0.45206		0.097228	0.67025	1		0.17645
Prupe.1G143700_v2.0.a1	0.072637	0.80536	1		-0.2086	0.54619	1		-0.25302	0.48597	1		-0.33191	0.27422	0.89256		-0.17245	0.5413	0.90966		0.02495	0.94682	1		0.22198	0.51879	0.83261		-0.004298	0.96903	1		-0.088858	0.76977	1		-0.16501	0.65877	1		-0.38856	0.22814	0.64015		-0.055402	0.87418	1		-0.18446
Prupe.1G143800_v2.0.a1	-2.0701	0.34705	0.72943		-3.3651	0.18896	0.83397		-2.3346	0.32216	0.97283		-2.4201	0.26046	0.87957		-1.3544	0.42857	0.82247		-0.42969	0.85898	1		1.0302	0.44826	0.77325		0.98613	1	1		0.052716	1	1		1.5555	0.80712	1						0.3921	1	1
Prupe.1G144100_v2.0.a1	0.44805	0.00022048	0.0028935		-0.11551	0.59651	1		-0.11542	0.61774	1		-0.15841	0.33454	0.94738		0.13513	0.38037	0.7834		0.3871	0.014924	0.073956		0.14306	0.46808	0.78996		-0.037774	0.8287	1		-0.31774	0.10634	0.46727		-0.30255	0.33262	1		-0.49299	0.011442	0.11263		-0.19268	0.29401	1		0.1425
Prupe.1G144200_v2.0.a1	-0.14419	0.29936	0.67639		-0.35023	0.12768	0.72659		-0.2232	0.36446	0.99963		0.11604	0.50541	1		0.046523	0.77603	1		-0.16172	0.34728	0.6695		-0.19071	0.37153	0.70152		-0.35496	0.069817	0.39156		-0.30996	0.12854	0.51215		-0.10538	0.71669	1		-0.27219	0.1759	0.56895		-0.12105	0.52331	1		-0.40846
Prupe.1G144300_v2.0.a1	-0.061223	0.63885	0.95029		-0.23985	0.28877	0.939		-0.28748	0.22514	0.87679		-0.067099	0.70168	1		-0.11754	0.44768	0.83867		-0.28615	0.087884	0.27834		-0.43958	0.035634	0.14559		-0.34517	0.066329	0.3815		-0.36231	0.066717	0.36676		-0.1379	0.62318	1		-0.47467	0.016453	0.14201		-0.36458	0.050031	0.9083		-0.50768
Prupe.1G144400_v2.0.a1	-0.15491	0.30615	0.6839		-0.30952	0.19495	0.83861		-0.36907	0.13743	0.7249		-0.23908	0.20483	0.80574		-0.076952	0.61551	0.94916		-0.025722	0.88668	1		-0.078552	0.73034	0.96358		-0.17075	0.39525	0.84402		-0.25782	0.22269	0.66009		-0.28896	0.35541	1		-0.074846	0.71389	0.9903		-0.028659	0.88995	1		0.080985
Prupe.1G144500_v2.0.a1	0.48188	0.49638	0.86314		0.84595	0.19758	0.8427		0.70731	0.3131	0.96599		0.49446	0.45924	1		-0.17265	0.86999	1		0.659	0.3016	0.61883		0.48159	0.54923	0.85163		0.72529	0.17121	0.59847		0.66519	0.16507	0.57498		0.42609	0.57129	1		0.65083	0.20684	0.61585		0.50486	0.43939	1		0.91233
Prupe.1G144600_v2.0.a1	-0.11871	0.39542	0.77938		0.061605	0.788	1		-0.16196	0.46737	1		-0.19837	0.25049	0.86721		0.085415	0.619	0.9506		0.092513	0.58473	0.87543		0.23698	0.25839	0.56518		-0.53719	0.015345	0.16172		-0.40835	0.05643	0.33184		-0.4129	0.19747	1		-0.65613	0.0053861	0.066761		-0.30161	0.16097	1		-0.11912
Prupe.1G144700_v2.0.a1	-0.18036	0.37666	0.76132		0.10225	0.7035	1		0.1174	0.65269	1		0.14155	0.52314	1		-0.10528	0.62562	0.95323		-0.12864	0.56518	0.86563		0.060682	0.84108	1		-0.069548	0.7659	1		-0.059983	0.80672	1		-0.0074029	0.98075	1		-0.03405	0.89495	1		-0.13141	0.57377	1		-0.23696
Prupe.1G144800_v2.0.a1	1.0663	0.17439	0.49194		2.8867	2.8659e-07	3.982e-05		3.8393	2.7457e-15	7.5531e-13		1.835	0.0042439	0.066213		-0.84018	0.40332	0.80433		-0.32419	0.80108	0.98848		0.83994	0.38169	0.71167		0.66719	0.33343	0.79232		2.8612	5.0215e-10	6.9754e-08		3.2573	1.5648e-10	8.9153e-08		1.6284	0.0094617	0.099177		-0.080277	0.98468	1		0.22069
Prupe.1G145000_v2.0.a1	0.18131	0.24024	0.59877		0.056407	0.82264	1		0.16289	0.53342	1		-0.16099	0.39896	0.99262		0.38126	0.019868	0.1036		0.40195	0.055457	0.20204		0.44159	0.0993	0.3043		0.13475	0.49053	0.90465		0.10938	0.58643	0.94737		-0.1071	0.77624	1		0.079216	0.681	0.97568		-0.052826	0.83696	1		-0.097127
Prupe.1G145200_v2.0.a1	0.048371	0.78769	1		-0.087568	0.73648	1		-0.26198	0.33055	0.97998		-0.15667	0.4459	1		-0.19745	0.2625	0.64696		0.012591	0.95694	1		-0.22751	0.34649	0.67403		-0.23404	0.26812	0.72958		-0.14285	0.50449	0.90287		-0.19361	0.53276	1		-0.55195	0.015671	0.1372		-0.26573	0.21295	1		-0.49383
Prupe.1G145300_v2.0.a1	-0.30925	0.60403	0.93091		-0.35692	0.59776	1		-0.19884	0.77648	1		0.2236	0.70368	1		0.024654	0.94412	1		0.15734	0.80676	0.9924		-0.13267	0.87809	1		0.45661	0.36495	0.81953		0.13111	0.89058	1		0.5083	0.38485	1		0.84587	0.084063	0.38714		0.47299	0.38487	1		-0.75487
Prupe.1G145400_v2.0.a1	-0.26732	0.087923	0.31545		-0.1888	0.40309	1		-0.47876	0.040983	0.38416		-0.80409	8.5135e-06	0.00031366		-0.31104	0.043682	0.19193		0.13264	0.42637	0.75154		0.18961	0.45752	0.78102		0.10482	0.59824	0.95988		0.090471	0.66494	0.98027		-0.39665	0.19389	1		-0.75194	0.00021498	0.005676		0.0080281	1	1		0.086482
Prupe.1G145500_v2.0.a1	-0.056152	0.70955	0.98591		-0.04157	0.85984	1		0.024593	0.89946	1		-0.085842	0.62896	1		0.003043	1	1		-0.16648	0.33657	0.65942		-0.17141	0.42108	0.75112		-0.29051	0.12798	0.52922		-0.1422	0.45915	0.87604		0.022866	0.9772	1		-0.29026	0.14629	0.52166		-0.18362	0.32502	1		-0.27333
Prupe.1G145600_v2.0.a1	0.58874	0.0020081	0.01802		1.5219	0.052935	0.48533		0.9324	0.24409	0.90313		0.12175	0.81363	1		-1.6079	5.3841e-11	1.6204e-09		-0.2215	0.63795	0.91244		-0.44685	0.17104	0.43851		1.2991	1.4334e-07	2.5916e-05		1.678	3.1506e-05	0.0013566		0.69042	0.34244	1		0.99711	0.001557	0.026839		0.089322	0.78915	1		0.80648
Prupe.1G145700_v2.0.a1	0.33478	0.3242	0.70513		0.62453	0.09094	0.62895		0.31735	0.43429	1		0.13016	0.72935	1		-0.16883	0.57268	0.92143		0.033856	0.94566	1		0.0096726	0.99105	1		0.42803	0.15005	0.5663		0.13438	0.65997	0.97789		0.031199	0.90936	1		0.039074	0.88217	1		-0.1852	0.64623	1		0.413
Prupe.1G145800_v2.0.a1	0.45757	0.00043037	0.0050855		0.35451	0.11322	0.69362		0.37281	0.16276	0.77545		0.14796	0.41135	0.99993		-0.022944	0.80192	1		0.2802	0.091566	0.28625		0.25957	0.38314	0.71299		0.39067	0.040496	0.28819		0.26335	0.18078	0.60081		0.19498	0.4958	1		0.56856	0.0037823	0.051265		0.12579	0.50175	1		0.42372
Prupe.1G145900_v2.0.a1	0.0057883	0.97182	1		0.25662	0.24225	0.89918		-0.29013	0.22602	0.87807		-0.20526	0.47206	1		0.43755	0.0053671	0.035916		0.46332	0.018847	0.088794		0.72043	0.00037631	0.0040689		-0.22723	0.2143	0.6592		0.014265	0.97498	1		-0.45862	0.12746	1		-0.32998	0.089109	0.4005		-0.21418	0.23522	1		-0.13059
Prupe.1G146000_v2.0.a1					-1.1846	0.95851	1		0.97095	0.87323	1						-1.1289	1	1						-1.1662	0.97736	1		-1.6358	0.80391	1										-1.3901	0.88476	1		0.81099	0.84083	1		-1.3403
Prupe.1G146100_v2.0.a1	-2.4987	0.00041111	0.0048993		-0.29304	0.6167	1		-2.222	0.0019469	0.046533		-1.3009	0.025383	0.24402		-2.509	0.00020167	0.0021308		-1.3517	0.02275	0.10199		-1.3905	0.048385	0.18251		-0.0052137	1	1		0.11711	0.83337	1		-1.6014	0.039194	0.89366		-0.37314	0.59864	0.93988		-0.57515	0.41776	1		0.32091
Prupe.1G146300_v2.0.a1	0.24085	0.83204	1		0.50105	0.67528	1		0.33806	0.74884	1		-0.43519	0.67227	1		0.45081	0.60366	0.94116		0.12804	0.93485	1		0.80523	0.34803	0.67544		0.78261	0.3092	0.76954		1.046	0.14853	0.54791		0.38354	0.69296	1		0.60342	0.51998	0.90021		0.47401	0.60766	1		0.087482
Prupe.1G146400_v2.0.a1	0.031659	0.85766	1		0.1117	0.68701	1		0.055745	0.86205	1		0.2259	0.31686	0.93232		0.22259	0.48601	0.86986		-0.10531	0.6557	0.92268		0.32765	0.22122	0.5137		-0.13921	0.55428	0.94124		-0.0061578	0.96228	1		0.023946	0.955	1		0.26511	0.46866	0.86726		0.23027	0.36028	1		-0.11902
Prupe.1G146500_v2.0.a1	0.076627	0.70578	0.98391		-0.2781	0.32916	0.97068		0.003386	0.97489	1		0.022068	0.92679	1		0.27589	0.15633	0.46839		0.28199	0.21142	0.49674		0.15505	0.57686	0.87137		-0.082602	0.7511	1		-0.10413	0.69347	0.9935		-0.050615	0.89782	1		0.12168	0.63303	0.95594		0.039397	0.89724	1		-0.062006
Prupe.1G146600_v2.0.a1	-0.14003	0.54303	0.89503		-0.27202	0.42695	1		-0.25503	0.43909	1		-0.77331	0.0077197	0.10533		-0.35704	0.14787	0.45108		-0.049222	0.87704	1		0.062798	0.77423	0.98757		0.30261	0.45164	0.88089		-0.081926	0.87392	1		-0.41279	0.45048	1		-0.081702	0.92098	1		0.27469	0.46706	1		0.10593
Prupe.1G146700_v2.0.a1	-0.37767	0.38072	0.76451		-0.30809	0.52271	1		-0.47921	0.32047	0.97206		-0.026172	0.97553	1		-0.13768	0.72915	1		-0.51102	0.2531	0.5547		-0.23537	0.62947	0.90828		-0.24033	0.53342	0.93143		0.16204	0.70989	0.99537		0.12151	0.82802	1		-0.31448	0.4817	0.87432		-0.38415	0.37577	1		-0.53288
Prupe.1G146800_v2.0.a1					0.79145	0.91531	1						0.34624	1	1										0.88823	0.90132	1										-1.1165	1	1						-0.70498	1	1
Prupe.1G146900_v2.0.a1	-0.25279	0.3899	0.7744		-0.017709	0.97298	1		-0.0055652	0.97081	1		-0.11601	0.70932	1		-0.15521	0.64981	0.96435		0.22449	0.42963	0.75365		0.079686	0.8342	1		0.26757	0.33847	0.79541		0.1509	0.60822	0.9532		-0.0052739	1	1		0.25214	0.40891	0.81748		0.10491	0.72755	1		0.15728
Prupe.1G147000_v2.0.a1	0.69131	0.6535	0.95765		0.96927	0.47486	1		0.38884	0.86666	1		1.2367	0.28649	0.90475		0.503	0.77541	1		0.74645	0.59889	0.88517		0.56295	0.76114	0.97921		0.47263	0.61876	0.9725		-0.22326	0.91145	1		-0.23195	0.88237	1		-0.60834	0.6408	0.95947		-1.7591	0.22662	1		0.15913
Prupe.1G147200_v2.0.a1	-0.36175	0.2191	0.56707		-0.2433	0.49198	1		-0.2856	0.44937	1		-0.2474	0.42193	1		0.4502	0.087793	0.31893		0.34386	0.28404	0.59706		0.078568	0.81392	1		-0.23646	0.47488	0.89594		-0.29516	0.43564	0.86173		-0.21181	0.59945	1		0.051123	0.94028	1		0.40999	0.23076	1		-0.19052
Prupe.1G147300_v2.0.a1	0.8251	6.8916e-11	4.5247e-09		0.7403	0.00080564	0.03088		0.40673	0.075707	0.53858		0.088576	0.60037	1		0.54158	0.00016907	0.0018264		0.45269	0.0056115	0.03376		1.0158	6.3754e-07	1.7905e-05		0.46201	0.014998	0.15971		0.54252	0.0062584	0.082796		0.36014	0.24146	1		0.59595	0.0026126	0.039316		0.40451	0.032272	0.74414		0.1725
Prupe.1G147400_v2.0.a1	-0.037771	0.8291	1		0.13467	0.76299	1		0.11421	0.74076	1		0.0065442	1	1		0.1088	0.53072	0.90314		0.26881	0.21875	0.50749		0.058327	0.79738	0.99138		0.090806	0.71203	1		0.27391	0.29698	0.73973		0.11209	0.7558	1		0.35231	0.1764	0.56978		0.18191	0.49261	1		0.47229
Prupe.1G147500_v2.0.a1	-0.020923	0.8935	1		-0.17666	0.4686	1		-0.043674	0.88	1		0.27648	0.14055	0.68146		0.46745	0.0048585	0.033002		0.13366	0.48014	0.79955		0.17445	0.43793	0.76539		-0.21443	0.3035	0.76524		-0.14347	0.50467	0.90287		-0.23046	0.4616	1		0.019414	0.94961	1		0.23856	0.2512	1		-0.053098
Prupe.1G147600_v2.0.a1	0.20843	0.55501	0.90263		-0.44765	0.27596	0.9274		-0.88316	0.045693	0.40838		-0.32756	0.37533	0.97954		-0.18029	0.5793	0.92656		-0.079227	0.83907	1		-0.059366	0.91612	1		-0.6412	0.084117	0.43483		-1.092	0.006345	0.083375		-0.70422	0.11242	1		-0.95997	0.02093	0.16479		-0.15687	0.71184	1		-0.32957
Prupe.1G147700_v2.0.a1	-1.3085	0.16772	0.48023		-0.25128	0.79461	1		-1.0325	0.27468	0.92922		-1.1746	0.18654	0.77519		-0.033659	0.98332	1		-0.45565	0.59373	0.88201		-0.67509	0.50548	0.82271		-1.1756	0.22048	0.66783		-0.3946	0.70052	0.99537		-0.92153	0.37876	1		0.1174	0.95412	1		0.10675	0.96509	1		-0.96833
Prupe.1G147800_v2.0.a1	-0.23052	0.20887	0.5521		-0.11627	0.65987	1		-0.045523	0.89046	1		0.2471	0.22642	0.83668		-0.014171	0.91811	1		-0.12742	0.54455	0.85254		-0.20179	0.43883	0.7661		-0.085148	0.67994	1		-0.24747	0.27998	0.72519		-0.038971	0.88533	1		-0.037223	0.86161	1		0.11495	0.61295	1		-0.16388
Prupe.1G147900_v2.0.a1	0.30379	0.071956	0.27547		0.15265	0.53796	1		-0.093701	0.73937	1		-0.11917	0.56755	1		0.078413	0.72033	0.99817		0.30918	0.10993	0.32356		0.27913	0.22833	0.52355		0.046316	0.85472	1		-0.0073308	0.96945	1		-0.16948	0.5868	1		-0.16592	0.43755	0.84282		0.0034585	0.98976	1		0.085839
Prupe.1G148000_v2.0.a1	-0.033512	0.87306	1		-0.071262	0.77041	1		-0.090549	0.72274	1		-0.095095	0.62288	1		0.028608	0.85393	1		0.070893	0.70855	0.95648		-0.13526	0.56917	0.86578		0.047051	0.80784	1		0.12281	0.56008	0.93424		0.015165	0.94833	1		-0.017515	0.95466	1		0.0034504	0.98433	1		-0.0026839
Prupe.1G148100_v2.0.a1	0.24874	0.089598	0.31935		0.27978	0.23332	0.89301		0.14303	0.56155	1		-0.11959	0.52553	1		-0.099922	0.53807	0.90709		0.31023	0.084599	0.27128		0.39398	0.074985	0.25071		0.062094	0.77741	1		0.15023	0.48974	0.89537		-0.091908	0.7726	1		-0.10928	0.58684	0.93392		-0.17161	0.39357	1		0.17266
Prupe.1G148200_v2.0.a1	-0.090916	0.44137	0.8194		-0.1366	0.53191	1		-0.19061	0.41282	1		-0.10004	0.54618	1		-0.067113	0.55365	0.91496		0.11789	0.45364	0.77427		0.15948	0.41465	0.74543		-0.24622	0.16882	0.5944		-0.27822	0.14553	0.54348		-0.17558	0.54627	1		-0.16116	0.37956	0.7962		0.020924	0.94233	1		-0.051915
Prupe.1G148300_v2.0.a1	0.52408	0.30386	0.68131		1.0072	0.20939	0.8625		0.81612	0.15712	0.76654		0.41736	0.41096	0.9994		-0.11591	0.64485	0.96211		0.51785	0.021422	0.097568		0.14704	0.73452	0.96624		0.91807	8.1373e-05	0.0039539		0.99192	1.2951e-05	0.000639		0.70985	0.15673	1		0.87681	0.0018777	0.030733		0.5051	0.10154	1		1.0477
Prupe.1G148400_v2.0.a1	0.0080776	0.97583	1		0.19044	0.56639	1		0.086538	0.83305	1		-0.19688	0.51309	1		0.087039	0.70839	0.99127		0.35164	0.20141	0.48191		0.30452	0.35435	0.68215		0.47267	0.063837	0.37349		0.47541	0.073402	0.38607		-0.067671	0.9093	1		0.35588	0.1973	0.60109		0.021868	0.92823	1		0.44303
Prupe.1G148500_v2.0.a1	0.053391	0.81879	1		0.20273	0.46459	1		-0.10438	0.70807	1		-0.031457	0.90008	1		-0.34609	0.095579	0.33888		-0.29802	0.20625	0.48914		-0.7763	0.0091352	0.052013		0.095465	0.70783	1		0.21159	0.3973	0.82803		-0.13389	0.71475	1		-0.06803	0.80525	1		0.0095639	0.9698	1		-0.22193
Prupe.1G148600_v2.0.a1	0.2016	0.31303	0.69284		-0.076294	0.79213	1		-0.14667	0.62728	1		-0.20787	0.37572	0.98003		-0.021081	0.84347	1		0.13042	0.55754	0.85864		0.19529	0.61932	0.9043		-0.15848	0.63528	0.98124		-0.194	0.55114	0.92817		-0.18351	0.60997	1		-0.32824	0.40437	0.81529		-0.26741	0.44542	1		-0.13901
Prupe.1G148700_v2.0.a1	0.054549	0.73985	0.99417		0.17242	0.5666	1		0.13266	0.75897	1		-0.048581	0.83383	1		-0.56954	3.022e-05	0.00039455		-0.64095	0.02202	0.099441		-0.67555	0.0006229	0.0060808		0.37672	0.12387	0.5214		0.39455	0.17103	0.58471		0.16721	0.68834	1		0.57398	0.018066	0.1507		-0.061516	0.87589	1		0.089073
Prupe.1G148800_v2.0.a1	0.0034511	0.98201	1		-0.012867	0.95544	1		0.18483	0.48122	1		0.17555	0.42674	1		0.1382	0.41478	0.81261		0.14062	0.45067	0.77188		0.19603	0.39025	0.72068		0.088552	0.63417	0.98066		0.10721	0.58633	0.94733		0.271	0.36158	1		0.55172	0.007836	0.086474		0.24215	0.21934	1		0.4589
Prupe.1G148900_v2.0.a1	-0.073749	0.85535	1		0.17744	0.66678	1		0.13065	0.72821	1		-0.073076	0.80728	1		0.62552	0.08468	0.31104		0.86164	0.00044701	0.0040901		0.85834	0.0036939	0.025784		0.21472	0.38874	0.83912		0.064223	0.79601	1		-0.0492	0.95697	1		0.28337	0.30327	0.72359		0.094744	0.72837	1		0.30587
Prupe.1G149000_v2.0.a1	-0.54181	0.00010083	0.001474		-0.48877	0.031519	0.37518		-0.30035	0.19296	0.83024		-0.33916	0.050448	0.38221		-0.39506	0.012964	0.0736		-0.80899	1.4619e-05	0.00020351		-0.99023	4.921e-06	0.00010469		-0.42593	0.030492	0.24515		-0.38385	0.065589	0.36332		-0.38083	0.23312	1		-0.40305	0.051825	0.29467		-0.19778	0.3169	1		-0.37905
Prupe.1G149100_v2.0.a1	-0.052243	0.73523	0.99417		-0.25656	0.27372	0.92446		-0.14828	0.56931	1		-0.088463	0.6311	1		0.019712	0.98862	1		0.13816	0.43316	0.75736		0.011141	0.93518	1		-0.34399	0.081705	0.4288		-0.43581	0.037747	0.26263		-0.30237	0.32991	1		-0.35862	0.08337	0.38547		-0.17281	0.38331	1		-0.20998
Prupe.1G149300_v2.0.a1	-0.20949	0.14673	0.44026		-0.13214	0.56496	1		-0.15314	0.52288	1		-0.024631	0.88328	1		-0.012248	0.94937	1		-0.036325	0.83502	1		-0.24989	0.24763	0.55072		-0.11462	0.56802	0.94242		-0.20101	0.33042	0.77622		-0.11314	0.72414	1		-0.065006	0.75448	1		0.16907	0.3705	1		0.079254
Prupe.1G149400_v2.0.a1	0.32567	0.35768	0.73933		0.60273	0.2031	0.8518		0.012061	0.98294	1		-0.48581	0.17096	0.74627		0.36858	0.16622	0.48861		1.0255	6.587e-05	0.00076848		1.1485	2.2243e-07	7.0278e-06		0.45629	0.28168	0.74591		0.68297	0.11669	0.48882		0.054499	0.89282	1		0.94812	0.013337	0.12386		0.86618	0.025639	0.65493		0.90252
Prupe.1G149500_v2.0.a1	-0.3393	0.30676	0.68476		-0.7215	0.061325	0.52765		-0.45798	0.23763	0.89582		-0.2522	0.44398	1		-0.00904	0.90421	1		-0.019787	0.96662	1		0.27316	0.45216	0.7764						0.12249	1	1
Prupe.1G149600_v2.0.a1	-0.084525	0.57691	0.91671		-0.40824	0.078252	0.59229		-0.76356	0.0016264	0.040502		-1.0531	1.4994e-08	9.517e-07		-0.5195	0.0014651	0.01186		-0.444	0.012496	0.06428		-0.0055101	0.98086	1		0.29127	0.13398	0.54054		-0.076057	0.74683	1		-0.7107	0.025806	0.69843		-0.92191	2.4963e-05	0.00093975		-0.11778	0.58116	1		-0.078666
Prupe.1G149700_v2.0.a1	1.8078	5.4483e-06	0.00011586		0.47729	0.58091	1		0.78525	0.35602	0.99608		0.55392	0.39319	0.98838		2.854	2.6172e-05	0.00034574		2.7531	4.896e-05	0.0005888		3.015	0.0072806	0.043548		0.19761	0.69172	1		-0.059165	0.88	1		0.50409	0.42907	1		0.065302	0.92207	1		0.77463	0.28677	1		0.075686
Prupe.1G149900_v2.0.a1	-0.21652	0.25451	0.61975		-0.12839	0.6254	1		-0.060032	0.83521	1		0.22042	0.28896	0.90658		-0.28726	0.13427	0.42378		-0.11028	0.60408	0.88904		-0.24283	0.34698	0.67454		0.036158	0.83307	1		0.10729	0.62191	0.96035		0.046517	0.86319	1		-0.016355	0.96554	1		-0.014027	0.98269	1		-0.091859
Prupe.1G150000_v2.0.a1	0.016484	0.93478	1		0.036025	0.89074	1		0.20296	0.42678	1		0.3784	0.050796	0.38398		-0.0028393	0.91299	1		-0.05247	0.79221	0.98394		0.0095296	0.95884	1		-0.3968	0.058305	0.35404		-0.30398	0.16865	0.58119		0.10425	0.73419	1		0.1427	0.53065	0.90549		0.14028	0.48586	1		0.018086
Prupe.1G150100_v2.0.a1	-0.0506	0.93813	1		0.18785	0.74363	1		-0.24447	0.68262	1		0.35915	0.45427	1		-0.48787	0.29503	0.68829		-0.35124	0.51347	0.82633		-1.402	0.045864	0.17542		0.32284	0.47028	0.89347		0.22674	0.65169	0.9746		0.59026	0.24373	1		0.04027	0.94717	1		0.020783	1	1		0.14213
Prupe.1G150200_v2.0.a1	-0.11068	0.78626	1		0.13057	0.76103	1		-0.047987	0.93115	1		0.14167	0.71515	1		-0.095788	0.78097	1		-0.64614	0.11165	0.32709		-0.96011	0.050855	0.18953		0.018468	0.92896	1		-0.035632	0.98336	1		-0.033001	0.98482	1		0.075579	0.84083	1		-0.075945	0.90167	1		-0.03342
Prupe.1G150300_v2.0.a1	0.071531	0.76975	1		-0.054588	0.86186	1		0.14959	0.61897	1		0.14744	0.5448	1		0.30553	0.18276	0.51953		0.25735	0.28102	0.59323		0.26754	0.34276	0.66993		-0.38622	0.11732	0.50814		-0.5049	0.055983	0.32992		-0.22285	0.51392	1		-0.17267	0.49967	0.88774		0.13715	0.57194	1		-0.15442
Prupe.1G150400_v2.0.a1	0.071222	0.60151	0.9289		0.017327	0.93452	1		-0.24344	0.32305	0.973		-0.28609	0.1644	0.73263		0.060095	0.7669	1		0.14902	0.37701	0.70266		0.49951	0.015504	0.078244		-0.094583	0.60737	0.96536		-0.16146	0.41927	0.84788		-0.28322	0.33922	1		-0.40906	0.042311	0.26258		0.09334	0.64888	1		-0.12411
Prupe.1G150500_v2.0.a1	0.34102	0.59053	0.9265		-0.20431	0.81604	1		0.23424	0.75617	1		0.61132	0.30785	0.92319		0.21416	0.92809	1		-0.42378	0.57553	0.87343		-0.86107	0.34729	0.67463		-0.24162	0.73133	1		-0.16608	0.8306	1		0.43158	0.48838	1		0.3535	0.58772	0.93434		0.29911	0.63074	1		-0.99728
Prupe.1G150600_v2.0.a1	0.3727	0.028908	0.14415		0.078538	0.75609	1		-0.093227	0.73127	1		-0.14467	0.48696	1		0.043012	0.74449	1		0.29214	0.13874	0.37879		0.32366	0.18411	0.45941		-0.22301	0.29385	0.76038		-0.29955	0.18135	0.60151		-0.24237	0.43677	1		-0.6927	0.0030454	0.044062		-0.22985	0.28264	1		-0.05877
Prupe.1G150800_v2.0.a1	1.2348	0.40155	0.78451		0.91737	0.5912	1		0.88032	0.78248	1		-0.79868	0.77486	1		0.95922	0.56755	0.92057		0.53488	0.81586	0.99693		0.32332	0.96364	1		0.89932	0.32128	0.78159		0.57205	0.64985	0.9746		-0.58197	0.76125	1		0.64841	0.55539	0.91714		-1.7532	0.33956	1		-0.89897
Prupe.1G150900_v2.0.a1													-0.2073	1	1														1.0017	1	1		0.20645	1	1		1.0438	0.99388	1		0.24808	1	1		1.4492	0.90356	1		0.29557
Prupe.1G151100_v2.0.a1	0.046084	0.84706	1		-0.76749	0.039695	0.42147		-1.0573	0.0019249	0.04607		-1.0238	0.0026424	0.045317		-0.29274	0.30622	0.70242		0.045041	0.89368	1		-0.13877	0.61778	0.90316		-0.46548	0.067395	0.38452		-0.99847	0.0003654	0.010262		-0.99544	0.0067326	0.29234		-1.0857	0.00023074	0.0059906		-0.32735	0.27191	1		-0.30231
Prupe.1G151200_v2.0.a1	0.049349	0.75429	0.99826		-0.18622	0.45145	1		-0.020312	0.95896	1		0.07874	0.68174	1		-0.0035933	0.93657	1		-0.2918	0.13162	0.36665		-0.24268	0.3013	0.61922		-0.35186	0.088494	0.4453		-0.23913	0.26203	0.70586		0.0058126	0.98969	1		-0.34008	0.1208	0.47077		-0.10141	0.61133	1		-0.31843
Prupe.1G151300_v2.0.a1	-0.14847	0.35481	0.73658		0.033481	0.89246	1		0.23185	0.35104	0.99377		-0.13627	0.46906	1		-0.43969	0.0081971	0.050491		-0.25249	0.17296	0.43794		-0.42885	0.062987	0.22099		0.072607	0.7209	1		0.24504	0.25253	0.69711		0.31332	0.31668	1		0.24646	0.25742	0.67727		0.07475	0.73249	1		0.23668
Prupe.1G151400_v2.0.a1	0.12054	0.4416	0.8194		0.32805	0.16773	0.80165		0.31382	0.19556	0.83385		0.19676	0.2961	0.91259		0.081923	0.66608	0.97184		0.57481	0.0015548	0.011782		0.75012	0.00070137	0.0067267		0.0018361	0.9866	1		0.15378	0.49295	0.89592		0.16008	0.61883	1		0.3077	0.16299	0.54972		0.19274	0.36303	1		0.27451
Prupe.1G151500_v2.0.a1	-0.50419	0.041648	0.18803		-0.19337	0.47364	1		-0.0098985	0.96743	1		0.058551	0.82547	1		-0.4609	0.042395	0.18778		-0.74981	0.0023867	0.016792		-0.57007	0.034655	0.14264		-0.0018348	0.99487	1		0.13911	0.55819	0.93313		-0.03975	0.93502	1		-0.0054031	1	1		-0.18112	0.46406	1		-0.20206
Prupe.1G151600_v2.0.a1	0.027975	0.88629	1		0.16322	0.53457	1		-0.13992	0.63405	1		0.21415	0.29853	0.91608		-0.001401	0.93813	1		0.36535	0.070405	0.23989		0.35944	0.1379	0.38083		-0.070542	0.71829	1		-0.12112	0.5812	0.9442		-0.27911	0.39305	1		-0.11907	0.60397	0.94347		-0.036672	0.8493	1		-0.01798
Prupe.1G151700_v2.0.a1	-0.3768	0.0018672	0.016972		0.16289	0.4523	1		0.10738	0.63797	1		0.42373	0.018298	0.19538		-0.59762	4.4673e-05	0.00056321		-0.72309	6.9466e-06	0.00010507		-0.81649	5.6603e-05	0.00082643		0.041893	0.81147	1		0.21658	0.2729	0.71696		0.50272	0.10479	1		0.474	0.014756	0.13163		0.30123	0.10017	1		-0.127
Prupe.1G151800_v2.0.a1	-0.71543	0.2386	0.59623		-0.09814	0.89454	1		0.45912	0.38882	1		0.5816	0.23111	0.8444		0.2165	0.66964	0.97337		-0.38139	0.51954	0.83173		-0.59902	0.39859	0.72932		-0.80585	0.53712	0.93341		-0.15003	0.91142	1		-0.033182	1	1		-0.055745	1	1		-0.19143	0.87058	1		-0.75382
Prupe.1G151900_v2.0.a1	0.73377	0.0022842	0.020019		0.53169	0.089607	0.62457		0.56938	0.070573	0.52157		0.2464	0.37765	0.98082		0.91603	9.4882e-05	0.0011006		0.95078	0.00047862	0.0043354		1.5409	0.017068	0.084075		0.21269	0.41808	0.85476		0.28643	0.28727	0.73292		0.25744	0.47647	1		-0.033741	0.93561	1		0.30232	0.26578	1		0.38694
Prupe.1G152000_v2.0.a1	3.5558	6.3004e-16	8.3676e-14		1.6154	4.1094e-05	0.0028699		4.8262	7.2091e-57	3.3714e-53		3.0412	6.1115e-16	9.5676e-14		3.1848	1.4559e-18	8.0414e-17		4.5885	2.353e-47	2.8997e-44		4.3176	4.6165e-11	3.2785e-09		0.095131	0.72218	1		-0.31715	0.26702	0.71133		2.5097	0.015167	0.49973		1.7087	6.6495e-12	9.6398e-10		-0.2777	0.39582	1		1.5686
Prupe.1G152100_v2.0.a1	3.0666	0.00013405	0.0018905		2.7068	1.3229e-05	0.0010912		2.8347	4.3579e-12	7.8992e-10		3.2042	0.0082076	0.11031		6.0298	1.7017e-183	3.9947e-179		3.4292	2.666e-06	4.5433e-05		3.901	6.489e-37	9.5335e-34		1.7745	9.5523e-05	0.0044204		3.1422	6.0184e-15	1.734e-12		2.4451	7.6059e-07	0.00016007		2.924	9.7853e-13	1.586e-10		3.2546	0.0002071	0.025579		1.9687
Prupe.1G152200_v2.0.a1
Prupe.1G152300_v2.0.a1
Prupe.1G152400_v2.0.a1	0.55088	0.0077219	0.052554		0.094224	0.68763	1		0.3424	0.22337	0.87463		-0.21043	0.40186	0.99401		0.77781	1.2519e-08	2.9039e-07		1.5094	1.523e-10	6.1272e-09		1.7104	2.8361e-17	6.1163e-15		-0.43723	0.19501	0.63373		-0.24679	0.39418	0.82592		-0.1065	0.69988	1		-0.59164	0.071379	0.35483		-0.0014465	0.96043	1		0.32398
Prupe.1G152500_v2.0.a1	0.27508	0.081581	0.30006		1.0653	4.5059e-06	0.00043463		0.76262	0.0017249	0.042412		0.27451	0.13636	0.67047		-0.22435	0.22901	0.59654		-0.097122	0.60671	0.89122		0.26765	0.23102	0.52781		0.50394	0.011165	0.13361		1.2692	1.1026e-09	1.4295e-07		0.82035	0.0086087	0.34732		0.44749	0.034343	0.22976		-0.15334	0.4788	1		-0.0554
Prupe.1G152600_v2.0.a1	1.3344	0.57092	0.91348		1.0228	0.72415	1		1.175	0.66845	1		1.2028	0.61883	1		0.67724	0.83617	1		2.2618	0.14676	0.39255		1.6484	0.5114	0.82669
Prupe.1G152800_v2.0.a1	0.4902	0.0045833	0.034676		0.33799	0.18393	0.82887		0.48698	0.058952	0.47523		0.30758	0.13323	0.66363		0.15536	0.41307	0.81185		0.21018	0.30841	0.62756		0.20189	0.42819	0.7568		0.35493	0.098837	0.46815		0.29774	0.19456	0.62125		0.46518	0.1545	1		0.45685	0.04465	0.2721		0.1431	0.53175	1		0.26752
Prupe.1G152900_v2.0.a1	0.024418	0.95093	1		0.010804	0.98702	1		-0.14589	0.69634	1		0.022764	0.95127	1		0.32604	0.2062	0.55986		0.11213	0.70215	0.95157		0.18493	0.60032	0.88912		-0.044555	0.90573	1		0.018656	0.93799	1		0.24021	0.5283	1		-0.0452	0.95448	1		0.28969	0.32514	1		-0.014057
Prupe.1G153000_v2.0.a1					0.81536	1	1		1.0091	1	1										1.9652	0.67504	0.93174
Prupe.1G153100_v2.0.a1	-0.26618	0.1751	0.4934		-0.35819	0.17706	0.81795		-0.039748	0.87015	1		-0.26987	0.2107	0.81576		0.087227	0.62404	0.953		0.062549	0.77613	0.97865		-0.11468	0.64797	0.91916		-0.19091	0.39825	0.84524		-0.17528	0.46549	0.87899		0.090636	0.76782	1		0.02601	0.90797	1		0.15568	0.49041	1		0.32707
Prupe.1G153200_v2.0.a1	-0.020641	0.89926	1		-0.22098	0.3618	0.98973		-0.071384	0.78952	1		-0.19496	0.31193	0.92842		0.086642	0.5555	0.91626		0.070727	0.70667	0.9553		0.082601	0.73293	0.96524		-0.14108	0.48478	0.90309		-0.37235	0.080563	0.40765		-0.12238	0.68322	1		-0.22658	0.28847	0.71124		-0.039158	0.83586	1		-0.10152
Prupe.1G153300_v2.0.a1	0.14216	0.5598	0.90564		-0.2684	0.41661	1		0.96241	0.0072272	0.12253		0.17489	0.52146	1		0.60719	0.012017	0.069093		0.53112	0.036647	0.14792		0.76391	0.052809	0.19445		-0.49527	0.14805	0.56331		-0.33808	0.30033	0.74399		0.77178	0.027418	0.72453		0.23145	0.49932	0.88738		-0.15756	0.59934	1		-0.14551
Prupe.1G153400_v2.0.a1	-0.26967	0.041058	0.18638		-0.5122	0.022319	0.30827		-0.54111	0.020984	0.25207		-0.31463	0.062386	0.43708		-0.13392	0.32659	0.72698		-0.25152	0.1288	0.36112		-0.59507	0.0040598	0.02759		-0.41936	0.0263	0.22618		-0.49124	0.013353	0.13734		-0.37102	0.21404	1		-0.67802	0.00058779	0.012633		-0.16933	0.35229	1		-0.38683
Prupe.1G153500_v2.0.a1	0.11846	0.46722	0.84157		-0.071122	0.77877	1		-0.6762	0.009619	0.14807		-0.2571	0.29481	0.91122		0.24565	0.16933	0.49489		0.17235	0.35623	0.67958		0.36758	0.10137	0.30817		-0.50124	0.053518	0.33928		-0.63186	0.026839	0.21348		-0.79234	0.012221	0.43628		-0.78549	0.004635	0.05967		0.017402	0.97952	1		-0.29049
Prupe.1G153600_v2.0.a1	-0.55733	0.060007	0.24366		-0.22	0.52424	1		-0.16726	0.6269	1		-0.20274	0.5039	1		-0.29195	0.3118	0.70851		-0.56465	0.067342	0.23195		-0.68731	0.066833	0.23134		-0.28644	0.30779	0.7683		-0.40125	0.17339	0.58858		-0.14797	0.70475	1		-0.05596	0.86044	1		-0.23825	0.43909	1		-0.14674
Prupe.1G153700_v2.0.a1	-0.047595	0.73929	0.99417		0.24774	0.59112	1		0.024205	0.99674	1		-0.39906	0.055704	0.40813		-0.65213	2.7978e-05	0.00036774		-0.47277	0.18209	0.45247		-0.76714	0.00022592	0.0026714		0.69884	0.011056	0.13285		0.8474	0.029909	0.2287		0.23832	0.68441	1		0.55176	0.095772	0.41649		-0.02597	0.98157	1		0.44457
Prupe.1G153800_v2.0.a1	-0.1262	0.44215	0.81985		0.27631	0.51317	1		-0.098776	0.79081	1		-0.44048	0.14812	0.69885		-0.77199	3.5749e-05	0.00046136		-0.57062	0.13377	0.36962		-0.97191	6.8616e-06	0.00013881		0.65447	0.020159	0.1919		0.81803	0.017439	0.16233		0.32466	0.60055	1		0.53317	0.11948	0.46817		-0.036097	0.9563	1		0.50816
Prupe.1G153900_v2.0.a1	0.66884	0.96735	1		-0.19141	1	1		-1.0005	0.98357	1		-0.22058	1	1		-0.13964	1	1		-1.0721	0.98642	1
Prupe.1G154000_v2.0.a1	-0.24894	0.10272	0.35011		-0.22825	0.33637	0.97457		-0.22916	0.35963	0.99779		-0.042837	0.82401	1		-0.29751	0.051538	0.21622		-0.53384	0.0036535	0.023717		-0.6995	0.0021401	0.016662		-0.38808	0.052233	0.33408		-0.4365	0.037756	0.26263		-0.06237	0.80559	1		-0.45847	0.028836	0.20457		-0.2935	0.14302	1		-0.66166
Prupe.1G154100_v2.0.a1	0.16717	0.37198	0.75553		-0.15851	0.56311	1		-0.22641	0.42858	1		-0.30046	0.18603	0.77436		0.14641	0.43477	0.82782		0.12894	0.60437	0.88918		0.16266	0.54453	0.84871		-0.19889	0.39312	0.84263		-0.28775	0.24077	0.68263		-0.28015	0.39338	1		-0.376	0.1355	0.50096		0.0074773	1	1		-0.10737
Prupe.1G154200_v2.0.a1	-0.35875	0.012463	0.075788		-0.72361	0.0019584	0.059679		-0.69916	0.0040188	0.080589		-0.25919	0.14561	0.69314		0.044113	0.74462	1		-0.88416	8.6267e-07	1.6571e-05		-0.85543	0.00012325	0.0016132		-0.71221	0.000376	0.012029		-0.64507	0.0019136	0.035482		-0.38141	0.21021	1		-0.54993	0.0084343	0.091358		-0.068776	0.71661	1		-0.19844
Prupe.1G154300_v2.0.a1	-0.14111	0.2758	0.64949		-0.41546	0.059076	0.51533		-0.06424	0.75195	1		-0.21321	0.19263	0.78533		-0.36446	0.0078704	0.048955		-1.1437	3.5272e-07	7.454e-06		-1.223	5.6178e-09	2.6098e-07		0.21505	0.24656	0.70342		-0.16124	0.4257	0.85341		-0.019319	0.93979	1		-0.44867	0.024186	0.18219		0.63372	0.00057244	0.054537		-0.66772
Prupe.1G154400_v2.0.a1	0.32112	0.079054	0.29405		0.3484	0.17468	0.81436		0.38666	0.14385	0.74078		0.14443	0.49885	1		0.38029	0.040804	0.18245		0.37196	0.069514	0.23762		0.5188	0.036514	0.14836		0.234	0.27805	0.74132		0.10385	0.64745	0.97342		0.28024	0.38415	1		0.17712	0.43982	0.84497		0.11998	0.58756	1		0.14953
Prupe.1G154500_v2.0.a1	-0.50507	0.013544	0.080899		-0.022945	0.94177	1		-0.12763	0.67519	1		0.23805	0.26635	0.88399		-0.31321	0.16494	0.48636		-0.56441	0.012815	0.065545		-0.23918	0.36531	0.69434		-0.20564	0.36041	0.81482		0.082811	0.75012	1		0.27349	0.42841	1		-0.02365	0.91266	1		-0.24611	0.29264	1		-0.63704
Prupe.1G154600_v2.0.a1	-0.21635	0.25489	0.62002		0.048621	0.89305	1		-0.061013	0.78609	1		-0.074935	0.70149	1		-0.07905	0.67551	0.97669		-0.013147	0.94712	1		-0.11379	0.62371	0.90493		0.21434	0.32523	0.78512		0.31385	0.2207	0.65736		0.12639	0.68259	1		0.39419	0.072689	0.35921		0.13687	0.47829	1		0.44481
Prupe.1G154700_v2.0.a1	-0.5739	1.9708e-05	0.0003587		-0.37085	0.097439	0.64571		-0.30554	0.18841	0.82286		0.090867	0.60058	1		-0.16717	0.29085	0.68223		-0.56788	0.0007242	0.0061617		-0.73402	0.00047172	0.0048528		-0.36571	0.11204	0.49681		-0.19697	0.35205	0.7938		-0.03166	0.92727	1		-0.058897	0.80528	1		-0.0026352	0.97874	1		-0.18333
Prupe.1G154800_v2.0.a1	-0.53729	8.936e-06	0.00018076		-0.46556	0.13237	0.73769		-0.55404	0.016452	0.21565		-0.0022615	0.99588	1		-0.13429	0.31841	0.71638		-0.37593	0.017738	0.084381		-0.50274	0.011374	0.061423		-0.7216	0.0017184	0.036871		-0.54445	0.018573	0.16918		-0.15117	0.61119	1		-0.5585	0.012809	0.12065		-0.32075	0.11405	1		-0.66572
Prupe.1G155100_v2.0.a1	0.57424	0.18287	0.50725		-0.054778	0.96234	1		0.17218	0.72753	1		0.43668	0.50819	1		2.5238	3.5718e-22	2.4164e-20		0.91366	0.0069532	0.0402		1.3006	0.0068568	0.041488		-0.89305	0.19108	0.62946		-0.7134	0.3338	0.77894		0.46702	0.41995	1		-0.66252	0.37233	0.78915		-0.3684	0.53459	1		-1.3565
Prupe.1G155200_v2.0.a1	2.6857	3.8294e-17	6.0137e-15		0.28908	0.70094	1		0.76548	0.41685	1		1.273	0.19205	0.78486		4.4397	3.1147e-112	7.3118e-109		3.9634	1.4248e-07	3.2675e-06		4.2896	2.9881e-08	1.1746e-06		0.87425	0.041753	0.29296		0.25106	0.63142	0.96408		-0.19603	0.74655	1		0.80139	0.090421	0.40375		1.5616	0.0001364	0.01863		0.84488
Prupe.1G155300_v2.0.a1	0.23249	0.10635	0.3576		-0.02586	0.91933	1		0.26547	0.26141	0.92027		0.17451	0.32618	0.9415		0.267	0.10575	0.36337		0.14906	0.39772	0.72472		0.14375	0.50201	0.81944		-0.055385	0.77519	1		-0.17484	0.38843	0.82131		0.08978	0.80683	1		0.090477	0.67302	0.97398		0.098881	0.63988	1		0.084677
Prupe.1G155400_v2.0.a1	0.28714	0.26518	0.63407		0.26429	0.36719	0.99332		0.29691	0.40152	1		0.50121	0.020649	0.21303		0.40444	0.052346	0.21858		-0.31117	0.17998	0.44862		0.27386	0.29519	0.6112		-0.15083	0.51462	0.91872		-0.22828	0.35343	0.79437		0.043968	0.95484	1		0.10987	0.76452	1		0.26291	0.29189	1		-0.41955
Prupe.1G155500_v2.0.a1	-0.31503	0.51486	0.87608		-0.76152	0.15296	0.78181		1.0528	0.010468	0.15782		1.017	0.0060046	0.086047		-0.57772	0.24592	0.62306		-1.9318	0.00067426	0.0058022		-2.0478	0.0020351	0.016027		-0.17844	0.68234	1		-0.29177	0.49445	0.89604		1.0181	0.38029	1		0.58395	0.22656	0.63863		0.079681	0.87723	1		-0.5374
Prupe.1G155600_v2.0.a1	0.4503	0.018792	0.10421		0.75907	0.0035914	0.092735		1.0577	0.00017121	0.0066503		0.87873	2.9235e-05	0.00096045		0.0833	0.67296	0.97508		0.059425	0.79814	0.98661		-0.14563	0.62495	0.9057		-0.02394	0.91289	1		0.22442	0.58831	0.94841		0.71013	0.24382	1		0.31877	0.39689	0.81116		-0.21658	0.56239	1		-0.17182
Prupe.1G155700_v2.0.a1	0.70637	0.00057462	0.0064368		0.72752	0.0038578	0.098097		0.82003	0.0015333	0.038802		0.42974	0.037505	0.31649		0.30914	0.11442	0.3817		0.49596	0.01455	0.072396		0.75765	0.0018159	0.014619		0.70027	0.0010449	0.025665		0.40523	0.072004	0.38114		0.45997	0.15477	1		0.57156	0.011334	0.11195		0.38641	0.073827	1		0.4407
Prupe.1G155800_v2.0.a1	0.27694	0.038149	0.1768		0.17376	0.443	1		0.1309	0.58199	1		-0.15249	0.3765	0.98041		0.062961	0.66077	0.96887		0.22411	0.18278	0.45333		0.32001	0.12687	0.35993		0.2408	0.20514	0.64803		0.17191	0.38166	0.8163		0.013763	0.94014	1		-0.0078775	0.99998	1		-0.1349	0.50198	1		0.10181
Prupe.1G155900_v2.0.a1	0.38493	0.21132	0.55572		0.23775	0.52752	1		0.42822	0.25679	0.91428		0.43348	0.17381	0.7518		0.11721	0.67527	0.97647		0.58087	0.058493	0.20997		0.45281	0.22968	0.52566		0.10999	0.6903	1		0.25833	0.36812	0.80611		-0.10471	0.8599	1		-0.1812	0.61756	0.94773		-0.20923	0.54059	1		-0.23945
Prupe.1G156000_v2.0.a1	-0.099462	0.45819	0.83288		0.082703	0.71556	1		0.12075	0.58561	1		0.036862	0.82847	1		0.20226	0.25768	0.64011		0.31022	0.068152	0.23423		0.32216	0.12238	0.35124		-0.11883	0.51639	0.9203		-0.11166	0.56979	0.93759		-0.015701	0.9429	1		0.11287	0.59435	0.93768		0.27514	0.15089	1		0.10112
Prupe.1G156100_v2.0.a1	-0.65075	0.89829	1		-0.19838	1	1		0.39818	0.9258	1		-0.56434	0.90652	1		-2.0832	0.51681	0.89373		-1.3787	0.67419	0.93129		-0.47115	0.95428	1		0.20426	1	1		0.64488	0.69374	0.9935		0.63948	0.70059	1		0.56216	0.77626	1		0.42102	0.88499	1		1.0541
Prupe.1G156200_v2.0.a1	0.11182	0.56919	0.91223		-0.098383	0.75979	1		-0.11104	0.71583	1		0.075158	0.81732	1		0.2931	0.17004	0.49637		-0.59832	0.01091	0.057794		0.022414	0.94953	1		-0.27109	0.24789	0.70439		-0.41744	0.08739	0.42541		-0.10585	0.73598	1		-0.082059	0.71718	0.99158		-0.05093	0.85084	1		-0.59232
Prupe.1G156300_v2.0.a1	1.5358	1.2129e-22	3.3559e-20		0.33439	0.18485	0.82902		0.69974	0.012175	0.17541		0.67778	0.026095	0.24814		2.7688	5.8721e-49	1.3924e-46		1.7038	4.8795e-11	2.1436e-09		2.1293	1.2433e-10	8.0738e-09		-0.0056102	0.94298	1		0.018175	0.96612	1		0.15856	0.71708	1		-0.09717	0.68313	0.97568		0.45931	0.039784	0.81303		0.24297
Prupe.1G156900_v2.0.a1	0.39866	0.048339	0.20976		0.25869	0.26735	0.92225		0.0033168	0.96911	1		0.33959	0.060497	0.4286		0.11739	0.8096	1		0.23103	0.19172	0.46663		0.3586	0.10008	0.30568		0.04133	0.83512	1		0.19289	0.48589	0.89198		0.1131	0.81596	1		0.33541	0.30258	0.723		-0.095951	0.81652	1		0.26912
Prupe.1G157000_v2.0.a1	0.56806	2.455e-05	0.00043657		0.33911	0.13269	0.73794		0.40369	0.086727	0.5814		0.36229	0.03537	0.30419		0.37002	0.012746	0.072535		0.25444	0.13327	0.36886		0.77045	0.0078478	0.046098		-0.14652	0.46029	0.887		-0.046293	0.82717	1		0.36704	0.2354	1		-0.118	0.58355	0.93197		-0.24128	0.23302	1		-0.6549
Prupe.1G157100_v2.0.a1	1.6806	0.78195	1		2.6198	0.42238	1		2.2053	0.57794	1		2.9623	0.26576	0.88399		1.9748	0.63277	0.95636						2.4888	0.53012	0.84098
Prupe.1G157200_v2.0.a1	0.30565	0.17465	0.49239		-0.13192	0.66816	1		0.19897	0.51227	1		0.14023	0.57967	1		0.23739	0.28087	0.67087		0.17587	0.47952	0.79886		0.26822	0.35378	0.68133		-0.14852	0.52645	0.92734		-0.32164	0.22219	0.65928		-0.11926	0.71725	1		-0.18384	0.48669	0.87777		0.044286	0.88947	1		-0.18867
Prupe.1G157300_v2.0.a1	0.9093	1.2144e-09	6.083e-08		0.57876	0.014806	0.23885		0.52605	0.033666	0.34017		0.062078	0.75628	1		0.13418	0.4585	0.84834		0.72313	6.8071e-05	0.00079062		0.67	0.0026222	0.019565		0.48716	0.015219	0.16098		0.43828	0.035492	0.25263		0.21525	0.46653	1		0.28933	0.15954	0.54492		-0.1585	0.45935	1		0.71765
Prupe.1G157500_v2.0.a1					-0.20945	1	1		-0.06391	1	1		-1.5211	0.62655	1		-0.6174	0.86723	1		-2.3963	0.49997	0.81472		-2.5026	0.56171	0.86032		1.0799	0.48933	0.90381		0.97707	0.57797	0.94274		0.26421	0.98687	1		1.784	0.21141	0.62159		-0.4124	1	1		-0.092273
Prupe.1G157800_v2.0.a1																																					-1.0386	1	1		-0.831	1	1						0.2199
Prupe.1G157900_v2.0.a1	2.6023	0.00012583	0.0017876		2.7275	9.3862e-05	0.005618		2.3156	0.0061501	0.10919		0.7843	0.46242	1		2.4695	0.00021352	0.0022427		1.6835	0.04065	0.15997		-0.11742	0.99554	1
Prupe.1G158000_v2.0.a1	3.8407	0.19235	0.52502		3.8795	0.05489	0.49433		5.2699	0.011885	0.1725		3.0816	0.21602	0.82333		5.0846	0.00022793	0.0023739		4.5773	0.0034284	0.02248		2.8625	0.37352	0.70349
Prupe.1G158200_v2.0.a1																																	0.27622	1	1		0.17237	1	1		-0.64008	1	1						1.0186
Prupe.1G158400_v2.0.a1	-0.051372	0.75865	1		-0.12192	0.61655	1		-0.11087	0.67805	1		-0.038905	0.84598	1		0.096294	0.56306	0.92031		0.25907	0.16082	0.41756		0.3056	0.17611	0.44703		-0.087155	0.67307	0.9967		-0.18702	0.38745	0.82047		-0.19097	0.54448	1		-0.21875	0.32438	0.74595		0.11806	0.57818	1		0.11294
Prupe.1G158500_v2.0.a1	-0.16814	0.4349	0.8151		0.0037614	0.99963	1		-0.0012094	0.98743	1		-0.10281	0.66382	1		-0.1316	0.56047	0.9185		0.00056656	1	1		-0.16782	0.53925	0.84591		0.12673	0.61058	0.96704		0.096538	0.72766	0.99725		0.1828	0.61695	1		0.19466	0.46369	0.8629		0.20176	0.4187	1		0.2323
Prupe.1G158700_v2.0.a1	-0.036074	0.8106	1		0.10569	0.66521	1		0.05325	0.81729	1		-0.11373	0.57544	1		-0.2978	0.10681	0.36571		-0.30247	0.12357	0.35085		-0.15388	0.51721	0.8312		0.091179	0.64654	0.98398		0.054387	0.81429	1		0.1912	0.56373	1		-0.049617	0.81344	1		-0.12618	0.53513	1		0.0087514
Prupe.1G158800_v2.0.a1	0.029965	0.88471	1		0.12708	0.65368	1		0.06518	0.82888	1		-0.18308	0.458	1		0.053149	0.77166	1		0.13052	0.58073	0.87543		0.26196	0.35644	0.68474		0.16543	0.50525	0.91503		0.10021	0.70949	0.99537		0.13522	0.71081	1		-0.1055	0.66684	0.97019		0.0015447	0.99591	1		-0.089864
Prupe.1G159000_v2.0.a1	0.22047	0.41272	0.795		0.70462	0.089479	0.6242		0.50075	0.31762	0.97054		0.21344	0.6621	1		0.053179	0.83321	1		0.5427	0.049572	0.18548		-0.0024195	0.99692	1		0.53733	0.053704	0.33965		0.57852	0.03049	0.23149		0.27968	0.55344	1		0.44751	0.15346	0.5348		0.035727	0.87979	1		0.55346
Prupe.1G159100_v2.0.a1	0.021488	0.98333	1		0.56193	0.44285	1		0.30053	0.4361	1		-0.020864	0.96523	1		-0.20198	0.47657	0.86344		0.045861	0.90912	1		-0.14437	0.72359	0.95948		0.44215	0.11213	0.49692		0.72795	0.010534	0.11734		0.4175	0.24935	1		0.59873	0.043369	0.26701		0.40366	0.16766	1		0.66035
Prupe.1G159200_v2.0.a1	-0.2967	0.061838	0.2487		0.17834	0.58	1		-0.058449	0.78235	1		0.063261	0.87773	1		-0.037276	0.93416	1		0.10827	0.73437	0.97378		-0.38831	0.10038	0.30628		-0.078374	0.73441	1		0.22336	0.28065	0.72539		0.051671	0.85685	1		0.1888	0.33565	0.75728		-0.032452	0.90178	1		0.27483
Prupe.1G159300_v2.0.a1	-0.052685	0.73539	0.99417		-0.20027	0.40791	1		-0.30963	0.31504	0.96828		0.064752	0.72874	1		-0.21336	0.20841	0.56311		-0.32937	0.07679	0.25439		-0.28057	0.22173	0.51437		-0.34124	0.084302	0.43519		-0.25188	0.22417	0.66161		0.030031	0.98873	1		-0.55953	0.0094221	0.098895		-0.36767	0.06986	1		-0.74368
Prupe.1G159400_v2.0.a1	0.10634	1	1						-0.00053449	1	1		-1.1971	0.95134	1						-1.0721	0.98642	1						0.43413	1	1		-0.4316	1	1		1.2856	0.6173	1						1.4126	0.55997	1
Prupe.1G159500_v2.0.a1	-0.06893	0.62704	0.94285		-0.0029911	0.9861	1		0.0028053	0.98112	1		-0.21866	0.2099	0.81444		-0.16392	0.44689	0.83804		-0.062869	0.715	0.96141		-0.1846	0.37466	0.70434		0.25196	0.16971	0.59567		0.13096	0.49118	0.89537		0.1182	0.67466	1		0.083533	0.64389	0.96121		0.0081818	0.92658	1		0.20184
Prupe.1G159600_v2.0.a1	-0.36074	0.4362	0.81661		-0.032714	0.97139	1		-0.47183	0.35993	0.99779		-0.67569	0.16898	0.74345		0.39574	0.30234	0.69784		0.31596	0.46706	0.78714		0.17291	0.76721	0.98272		-0.057885	0.87052	1		0.092086	0.89098	1		0.37046	0.46077	1		0.31755	0.50975	0.89466		0.4051	0.49399	1		0.149
Prupe.1G159700_v2.0.a1	0.95762	0.013533	0.080878		1.5684	0.016437	0.25511		0.70803	0.26462	0.92175		-0.42387	0.27332	0.89256		-1.3244	0.0015205	0.012247		-0.28826	0.66916	0.92962		0.40071	0.31515	0.63634		1.4849	2.248e-07	3.7302e-05		1.5084	4.8235e-07	3.5159e-05		0.13033	0.78199	1		0.01754	0.96991	1		-0.62248	0.12682	1		0.83751
Prupe.1G159900_v2.0.a1	-0.09401	0.55868	0.90519		0.22567	0.35213	0.98404		-0.08287	0.77241	1		-0.089172	0.65009	1		-0.21699	0.19871	0.54649		-0.1549	0.42069	0.74579		0.058552	0.80119	0.99414		0.095644	0.65361	0.98802		0.31686	0.14769	0.54761		0.070007	0.83947	1		-0.19443	0.39256	0.80776		-0.11647	0.59948	1		-0.15751
Prupe.1G160500_v2.0.a1	1.935	0.43549	0.81567		1.1206	0.79037	1		2.3547	0.26122	0.92017		1.9411	0.46638	1		0.71744	0.98541	1		2.2768	0.27026	0.57882		1.2393	0.78525	0.99019		0.959	0.83535	1		2.4637	0.2031	0.63424		2.0272	0.39519	1		2.2399	0.34185	0.76251		2.2474	0.33323	1		1.8755
Prupe.1G160600_v2.0.a1	0.39738	0.0026111	0.022377		0.63237	0.016293	0.25372		0.45927	0.12574	0.69472		0.063089	0.80601	1		-0.16992	0.23858	0.61238		0.19163	0.25322	0.55476		0.4048	0.049351	0.1852		0.60425	0.0013532	0.030911		0.5985	0.0024252	0.042049		0.38322	0.19425	1		0.5091	0.0088463	0.094409		0.14409	0.42396	1		0.38821
Prupe.1G160800_v2.0.a1	0.47991	0.067621	0.26405		0.34804	0.24442	0.90008		0.48537	0.10406	0.6348		0.042842	0.87505	1		1.4287	4.4965e-12	1.4951e-10		1.2102	1.1383e-07	2.6786e-06		1.1	0.00084401	0.0078731		0.2362	0.35379	0.8084		0.54486	0.037907	0.2632		0.23734	0.50715	1		0.432	0.12104	0.47147		0.44891	0.091917	1		0.28518
Prupe.1G160900_v2.0.a1	1.1063	0.80112	1		1.6159	0.63965	1		-1.0005	0.98357	1		0.77942	0.91669	1		-0.13964	1	1		-1.0721	0.98642	1		0.4421	1	1		0.60106	0.86746	1		-1.8725	0.69592	0.99368		1.2183	0.55334	1		1.8016	0.28177	0.70471						-0.7801
Prupe.1G161000_v2.0.a1	-0.83876	0.058153	0.23833		-0.58645	0.22235	0.87695		-1.1612	0.025626	0.28697		-0.43191	0.3158	0.93232		-0.6083	0.17319	0.50229		-1.156	0.012917	0.065924		-0.76793	0.13998	0.38455		-0.055178	0.99172	1		0.026673	0.95682	1		-0.0083562	0.99613	1		0.16307	0.70865	0.98774		-0.025447	0.99721	1		-0.22981
Prupe.1G161100_v2.0.a1	-0.4895	0.027775	0.14027		-0.47192	0.099956	0.65358		-0.39856	0.16739	0.78594		-0.41522	0.085104	0.52126		-0.26166	0.54827	0.91402		-0.55247	0.021861	0.098875		-0.29866	0.29299	0.60837		-0.13798	0.60678	0.96481		-0.27781	0.28692	0.73259		-0.006165	1	1		-0.35299	0.193	0.59538		-0.25699	0.31958	1		-0.12445
Prupe.1G161200_v2.0.a1	-0.14616	0.38865	0.77291		-0.085954	0.72733	1		0.15824	0.53958	1		-0.031754	0.88532	1		0.26631	0.097338	0.3432		0.044573	0.81479	0.99693		0.18674	0.41545	0.74602		-0.0096981	0.99161	1		0.25988	0.3277	0.77302		0.12026	0.67903	1		0.19695	0.34378	0.76383		0.059838	0.76246	1		0.024866
Prupe.1G161300_v2.0.a1	0.094687	1	1		-1.2106	0.66411	1		-0.055918	1	1		-0.7624	0.79748	1		-1.0961	0.68047	0.9781		-0.81591	0.78118	0.98096
Prupe.1G161400_v2.0.a1					0.79447	1	1		0.0090613	1	1		2.0974	0.60228	1		1.2473	0.98769	1		1.9457	0.66884	0.92962		3.0737	0.30948	0.63009
Prupe.1G161500_v2.0.a1	0.69249	0.46633	0.84067		1.0048	0.25495	0.91047		0.37083	0.74931	1		0.17128	0.9194	1		0.77649	0.36779	0.77034		0.26	0.83837	1		1.7244	0.032525	0.13602		-0.16327	0.86759	1		-0.87396	0.37041	0.80705		-0.13989	0.91184	1		-0.90527	0.38004	0.7966		0.17959	0.89005	1		-0.39228
Prupe.1G161700_v2.0.a1	-1.551	0.84021	1		-0.77862	0.94282	1		-0.74755	0.97675	1		-1.8328	0.75626	1		-0.72818	1	1		-0.63473	0.98151	1		-0.14687	1	1
Prupe.1G161800_v2.0.a1					0.80495	1	1										-0.12887	1	1										-0.25616	0.85333	1		0.65405	0.52915	0.91198		0.076114	1	1		-0.62235	0.63805	0.95876		0.31201	0.89565	1		0.034129
Prupe.1G161900_v2.0.a1																													1.0716	1	1		2.2064	0.62673	0.96287		2.889	0.33884	1		1.3051	0.95228	1		0.44919	1	1		0.49799
Prupe.1G162000_v2.0.a1	-0.9738	1	1		-1.219	0.95852	1		-1.1689	0.98347	1		-1.2073	0.95138	1		-0.77415	1	1						-1.0865	0.97749	1		-0.88222	0.23901	0.69402		-0.32201	0.66489	0.98026		-0.60476	0.47278	1		0.024869	1	1		0.03616	1	1		0.22664
Prupe.1G162200_v2.0.a1	-0.96214	1	1		0.38662	1	1		0.48048	1	1		0.37226	1	1		1.6456	0.54712	0.91367		3.1051	0.04664	0.17718		4.3316	0.00079885	0.0075295		0.17992	1	1		0.3752	0.90381	1		-0.24949	1	1		-1.5703	0.5835	0.93197		-1.4263	0.63848	1		0.94062
Prupe.1G162400_v2.0.a1					-0.20553	1	1		-0.14981	1	1		1.3826	0.87548	1		0.24731	1	1		-0.060884	1	1						1.0716	1	1		2.5426	0.46299	0.87773		3.7648	0.16503	1		1.2481	0.95204	1		0.44919	1	1		3.3748
Prupe.1G162500_v2.0.a1	-0.20754	0.32812	0.7094		-0.044255	0.87627	1		-0.045606	0.85275	1		0.12178	0.58889	1		0.63969	0.0010479	0.0088868		0.80957	9.2826e-05	0.0010326		0.26534	0.31534	0.63651		-0.032633	0.93367	1		0.050158	0.82072	1		-0.082566	0.84882	1		0.074614	0.75275	1		-0.13328	0.57869	1		0.28177
Prupe.1G162600_v2.0.a1	1.3876	0.66094	0.96058		2.118	0.3554	0.98495		1.6717	0.53671	1		1.1155	0.78322	1		2.7173	0.11532	0.38312		2.7483	0.11458	0.33246		1.2068	0.78622	0.99019		0.98126	0.57413	0.94507		-0.12631	1	1		0.30629	0.98674	1		0.91955	0.67449	0.97423		0.71401	0.79845	1		1.1302
Prupe.1G162700_v2.0.a1																					2.2663	0.53779	0.84762		0.88662	1	1
Prupe.1G162800_v2.0.a1	0.95604	0.28857	0.66424		0.59209	0.57651	1		1.0711	0.2464	0.90475		0.57411	0.5683	1		2.1034	0.0012411	0.010274		3.1617	2.7707e-09	9.0105e-08		3.0566	1.1416e-06	2.9619e-05		0.053946	1	1		1.4345	0.092163	0.43609		0.18794	0.8998	1		1.6892	0.20234	0.60883		0.24783	0.88284	1		0.5273
Prupe.1G162900_v2.0.a1	-0.034016	0.91978	1		0.007906	0.99359	1		-0.21567	0.53125	1		-0.19061	0.50733	1		-0.40478	0.18444	0.5226		-0.13737	0.63293	0.90898		-0.27125	0.41794	0.74814		0.039961	0.90527	1		-0.3283	0.30403	0.749		-0.29526	0.46098	1		-0.33959	0.32121	0.74227		-0.43878	0.18707	1		-0.15568
Prupe.1G163000_v2.0.a1	-0.049872	0.80189	1		0.076604	0.82475	1		-0.083898	0.74099	1		-0.1764	0.45169	1		-0.50944	0.049657	0.2106		0.13304	0.56135	0.86202		-0.16645	0.56833	0.86504		0.2675	0.23732	0.69187		0.24617	0.30255	0.74724		0.21932	0.49556	1		0.097663	0.69147	0.97754		-0.2171	0.42495	1		0.13971
Prupe.1G163100_v2.0.a1	-0.51616	0.29248	0.66853		-0.23843	0.65	1		-0.20893	0.69753	1		-0.2392	0.61684	1		-0.31267	0.47322	0.86049		-0.36481	0.44257	0.76451		-0.39502	0.48208	0.80269		-0.66206	0.12495	0.52369		-0.33964	0.44401	0.86771		-0.32478	0.54576	1		-0.24417	0.61338	0.94621		-0.27839	0.56843	1		-0.30707
Prupe.1G163200_v2.0.a1	0.046125	0.82351	1		0.35892	0.4256	1		0.29204	0.41752	1		0.075295	0.76826	1		-0.061121	0.7048	0.99014		0.095512	0.69828	0.95009		-0.2322	0.45351	0.77769		0.40342	0.034056	0.26102		0.46525	0.020496	0.18097		0.30637	0.369	1		0.36764	0.062602	0.32849		0.041667	0.80305	1		0.52004
Prupe.1G163300_v2.0.a1	0.33255	0.06394	0.2543		0.31127	0.23378	0.89374		0.64215	0.16184	0.77395		0.21305	0.38788	0.9856		0.087786	0.69104	0.98323		0.4427	0.030762	0.12895		0.66917	0.0064547	0.039441		0.35966	0.21712	0.66289		0.27683	0.35782	0.7978		0.38138	0.45519	1		0.72784	0.010986	0.10961		0.1537	0.54743	1		0.41584
Prupe.1G163400_v2.0.a1	-0.98181	0.43508	0.8153		-0.58522	0.6429	1		-0.67075	0.57923	1		-0.40333	0.74792	1		-1.6686	0.18494	0.52342		0.021317	1	1		-2.2665	0.17031	0.43749		-0.013869	1	1		1.6613	0.75816	1		0.012128	1	1		3.3022	0.17731	0.57106
Prupe.1G163500_v2.0.a1	-0.45742	0.13625	0.42014		0.0081	0.98759	1		-0.11642	0.7564	1		-0.13441	0.55687	1		-0.88514	4.3609e-06	6.7262e-05		-0.21711	0.49106	0.80888		-0.21695	0.28476	0.59809		0.13291	0.65073	0.98673		0.16877	0.62518	0.96202		0.052186	0.89028	1		0.35211	0.24453	0.66063		-0.32152	0.48132	1		0.35444
Prupe.1G163600_v2.0.a1	-0.16627	0.94654	1		0.079161	0.99638	1		0.32182	0.77664	1		-0.07452	0.99601	1		-0.13262	0.96091	1		0.39608	0.6818	0.93682		1.045	0.22801	0.52347		0.24074	0.78723	1		-0.1559	0.87086	1		0.26382	0.77252	1		0.63407	0.41164	0.8192		-0.26405	0.7806	1		0.30399
Prupe.1G163700_v2.0.a1	-0.93975	0.03822	0.17706		-0.42371	0.3662	0.99252		0.1721	0.73256	1		-0.12819	0.77179	1		0.17807	0.64823	0.96426		0.59876	0.094904	0.29363		-0.012639	1	1		-1.4467	0.80416	1		0.27622	1	1		0.58741	0.9901	1		-1.3369	0.8874	1		-1.1358	0.93402	1
Prupe.1G163800_v2.0.a1	0.55011	0.20935	0.55267		1.1979	0.080063	0.59903		1.1157	0.26455	0.92175		-0.13746	0.80532	1		0.5676	0.16768	0.49127		1.2733	0.00096432	0.0079088		1.5434	0.00036425	0.0039568		0.78134	0.01178	0.13831		1.0288	0.001074	0.023079		0.44532	0.60588	1		0.61139	0.10556	0.44107		-0.4018	0.31902	1		0.50754
Prupe.1G163900_v2.0.a1
Prupe.1G164000_v2.0.a1	0.01121	0.9719	1		0.16719	0.59947	1		0.14728	0.6567	1		-0.14027	0.61429	1		-0.0080943	1	1		0.64524	0.0092605	0.050698		0.17383	0.58265	0.87595		0.28116	0.2484	0.70532		0.27893	0.28045	0.72519		0.016867	0.94195	1		0.082501	0.77029	1		-0.059508	0.85314	1		0.3317
Prupe.1G164100_v2.0.a1	-0.019029	1	1		-0.21698	0.66967	1		0.036811	0.97803	1		-0.11838	0.80175	1		-0.22698	0.61076	0.94561		0.33771	0.41174	0.73725		-0.0021019	1	1		-0.019436	0.98747	1		0.011948	0.96366	1		-0.2501	0.62729	1		-0.2804	0.54869	0.91503		-0.21471	0.64988	1		-0.024465
Prupe.1G164200_v2.0.a1	0.043529	0.80327	1		-0.0049204	0.98415	1		-0.057768	0.83053	1		-0.041472	0.8331	1		0.043164	0.81178	1		0.33743	0.20717	0.49043		0.077627	0.73679	0.9678		0.023941	0.89556	1		0.078775	0.71172	0.99537		-0.055045	0.90333	1		0.085873	0.68982	0.97679		0.0035118	0.97764	1		0.37769
Prupe.1G164300_v2.0.a1																													1.8495	0.65483	0.98839		2.0705	0.59316	0.94841		2.5126	0.42128	1										2.5127
Prupe.1G164600_v2.0.a1	-0.63804	3.6801e-07	1.0896e-05		-0.47833	0.029429	0.36307		-0.64359	0.0055647	0.10134		-0.017585	0.92067	1		-0.13221	0.35187	0.75491		-0.53167	0.00096595	0.0079138		-0.61622	0.0021336	0.016635		-0.91036	4.9185e-06	0.00047014		-0.59549	0.0022479	0.039683		-0.25402	0.37805	1		-0.51339	0.0074414	0.08338		-0.31935	0.075105	1		-0.71201
Prupe.1G164700_v2.0.a1
Prupe.1G164800_v2.0.a1	0.51499	2.0815e-05	0.0003759		0.41465	0.056361	0.50253		0.80649	0.00039301	0.013299		0.17649	0.27769	0.89416		-0.10949	0.51395	0.89136		0.23395	0.13912	0.37927		0.24084	0.23062	0.52721		0.42285	0.024959	0.2195		0.42537	0.029824	0.22842		0.36044	0.22991	1		0.62264	0.0013599	0.024174		0.16335	0.3753	1		0.18378
Prupe.1G164900_v2.0.a1	0.39881	0.033792	0.16214		0.25405	0.33721	0.97502		0.10274	0.73337	1		0.046576	0.84616	1		-0.011142	0.93589	1		-0.016772	0.95111	1		-0.21776	0.42683	0.75572		0.081931	0.71793	1		-0.014371	0.95659	1		0.0087695	0.98238	1		-0.30135	0.22782	0.6401		-0.066115	0.775	1		0.021444
Prupe.1G165000_v2.0.a1	-0.34637	0.039235	0.1805		0.15572	0.72879	1		0.066102	0.83069	1		-0.20757	0.27838	0.89465		-0.056351	0.87637	1		0.12201	0.50941	0.82271		0.12314	0.5957	0.8847		0.27651	0.15006	0.5663		0.50469	0.043122	0.2846		0.27501	0.54679	1		0.48937	0.040303	0.2551		-0.037848	0.88556	1		0.42607
Prupe.1G165100_v2.0.a1	-0.14554	0.21355	0.55841		-0.05541	0.80095	1		-0.12341	0.58874	1		-0.16452	0.30753	0.92302		-0.28984	0.054483	0.22513		-0.40588	0.0092166	0.050514		-0.37188	0.057073	0.20574		-0.272	0.13694	0.54555		-0.21119	0.25401	0.69926		-0.16611	0.55974	1		-0.41931	0.032678	0.22256		-0.24824	0.16849	1		-0.53805
Prupe.1G165200_v2.0.a1	-0.32463	0.011399	0.071029		-0.47518	0.1764	0.81659		-0.35357	0.20166	0.84478		0.010961	0.94759	1		-0.048813	0.69342	0.98506		-0.32699	0.034624	0.14152		-0.59739	0.0022649	0.017416		-0.85796	0.029558	0.24138		-0.93887	0.023781	0.19778		-0.45339	0.26862	1		-0.81002	0.039419	0.25179		-0.4067	0.23474	1		-0.96728
Prupe.1G165300_v2.0.a1	-0.56579	0.48785	0.85587		0.38577	0.60553	1		0.084517	0.99448	1		-0.034283	0.99471	1		-0.76268	0.37609	0.77906		-0.35729	0.66114	0.92648		-0.87557	0.35669	0.68508		0.33	0.54312	0.93668		0.49793	0.3552	0.7959		0.16046	0.79684	1		0.61239	0.28431	0.70743		0.7385	0.17854	1		0.76
Prupe.1G165400_v2.0.a1	0.26066	0.09618	0.335		0.23219	0.33692	0.97502		-0.060582	0.80834	1		-0.44564	0.024118	0.23571		-0.18067	0.30593	0.7024		0.30002	0.10764	0.31893		0.44136	0.055307	0.2011		0.41372	0.039634	0.28434		0.29206	0.16755	0.57919		-0.077933	0.81394	1		-0.32406	0.14195	0.51399		-0.15405	0.46287	1		0.059946
Prupe.1G165500_v2.0.a1	0.27537	0.19395	0.52742		0.21052	0.46607	1		0.20505	0.48963	1		0.011253	0.97171	1		0.70215	0.00073646	0.006581		0.79159	0.0003781	0.0035356		0.70404	0.0095674	0.053907		0.058966	0.82728	1		0.11319	0.63885	0.96832		-0.15956	0.65607	1		0.02303	0.92182	1		0.015887	0.95684	1		0.12811
Prupe.1G165600_v2.0.a1	0.4322	0.35413	0.73606		-0.14139	0.81656	1		-0.047625	0.96865	1		-0.18675	0.73887	1		-0.15637	0.83758	1		0.24054	0.61799	0.89872		0.36202	0.50067	0.81834		0.041664	1	1		-0.39629	1	1		0.46912	0.98968	1		-0.39008	1	1		0.49303	1	1		-0.23552
Prupe.1G165700_v2.0.a1	0.24801	0.56684	0.90994		0.16021	0.64318	1		-0.2309	0.59404	1		-0.85928	0.036854	0.31276		-0.98615	0.02207	0.1128		-0.6924	0.23253	0.5269		-0.1643	0.75528	0.97526		0.39607	0.23931	0.69448		0.12029	0.91391	1		-0.14117	0.69323	1		-0.72205	0.14806	0.52456		-0.28991	0.47087	1		0.4638
Prupe.1G166100_v2.0.a1	-0.551	0.9177	1		-1.7786	0.53808	1		0.17504	1	1		-0.82085	0.77482	1		-1.352	0.57442	0.92286		-1.6608	0.55299	0.85682		-2.6635	0.4593	0.78248		-0.054513	1	1		-1.4828	0.85164	1		-0.02086	1	1		1.6016	0.45649	0.85875		-0.24036	1	1		-1.3894
Prupe.1G166200_v2.0.a1	0.46661	0.56253	0.90705		0.76632	0.35716	0.98541		-0.4896	0.68168	1		-0.49433	0.69022	1		0.16062	0.86399	1		-0.0040625	1	1		1.3051	0.27085	0.58161		0.86676	0.158	0.57676		1.0341	0.09073	0.43326		-0.1992	0.87221	1		0.36181	0.65844	0.96769		-0.045809	1	1		0.90574
Prupe.1G166300_v2.0.a1	0.24101	0.83515	1		-1.5711	0.22824	0.88644		-0.31779	0.79714	1		-0.39392	0.74473	1		0.57316	0.52431	0.8986		0.76486	0.35487	0.67798		1.2673	0.13814	0.38109		0.39661	0.77564	1		0.48239	0.71065	0.99537		-0.13926	0.94121	1		0.75707	0.50277	0.89013		-0.55416	0.73311	1		0.10013
Prupe.1G166400_v2.0.a1									-0.010067	1	1		0.7927	1	1
Prupe.1G166500_v2.0.a1	0.35965	0.33184	0.71349		0.39934	0.33775	0.97502		0.092225	0.87239	1		0.11082	0.7964	1		-0.066052	0.93297	1		0.044391	0.93613	1		0.30476	0.49487	0.81412		0.396	0.20327	0.64528		0.35479	0.33554	0.78045		-0.4017	0.39724	1		-0.023558	0.99932	1		-0.049182	0.93089	1		0.22589
[truncated: 21,775 more rows]
[truncated: 29 more columns]
