# Supplementary material for: Dynamic transcriptomes of resistant and susceptible peach lines after infestation by green peach aphids (Myzus persicae Sülzer) reveal defence responses controlled by the Rm3 locus
Source: BMC Genomics. 2018 Nov 28;19:846. doi: 10.1186/s12864-018-5215-7 (PMC6264056; doi:10.1186/s12864-018-5215-7)
Supplement: Supplementary file 5 — Enriched MapMan category terms for the significantly differentially expressed genes of group I altered by aphid feeding. (XLS 2705 kb) [file 12864_2018_5215_MOESM5_ESM.xls]

## Sheet: Sheet1
Additional file 5. Enriched MapMan category terms for the significantly differentially expressed genes of group I altered by aphid feeding.
GeneID	Bincode of MapMan	FPKM																Cluster	BinName of MapMan	Description of MapMan
		R_0h	R_3h	R_6h	R_9h	R_12h	R_1d	R_2d	R_3d	S_0h	S_3h	S_6h	S_9h	S_12h	S_1d	S_2d	S_3d
Prupe.1G343900	1.1.1.2	3.85111	4.30166	4.33949	3.59893	4.09979	3.96763	6.3494	8.1729	3.24211	3.32895	3.94363	2.8044	2.05968	3.49376	3.12996	2.69172	Cluster3	PS.lightreaction.photosystem II.PSII polypeptide subunits	(loc_os04g44190.1 : 102.0) no description available & (gnl|cdd|69290 : 91.2) no description available & (at3g01440 : 78.2) Encodes a subunit of the NAD(P)H complex located in the chloroplast thylakoid lumen.; PsbQ-like 1 (PQL1); FUNCTIONS IN: electron transporter, transferring electrons within the cyclic electron transport pathway of photosynthesis activity; INVOLVED IN: photosynthesis, light rea…
Prupe.7G131700	1.1.30	20.3514	18.13	17.0193	30.9888	36.8249	51.2534	24.6409	33.6524	19.291	12.7888	18.6922	29.6524	48.4341	32.7735	22.4629	14.8494	Cluster1	PS.lightreaction.state transition	(at4g02630 : 613.0) Protein kinase superfamily protein; FUNCTIONS IN: protein serine/threonine kinase activity, protein kinase activity, kinase activity, ATP binding; INVOLVED IN: protein amino acid phosphorylation; LOCATED IN: plasma membrane; EXPRESSED IN: 22 plant structures; EXPRESSED DURING: 13 growth stages; CONTAINS InterPro DOMAIN/s: Protein kinase, ATP binding site (InterPro:IPR017441), …
Prupe.1G318300	1.2.1	1.73293	2.44685	2.61807	2.94546	2.22207	4.39273	3.00294	4.91186	2.0968	2.6663	2.19382	2.43771	2.76652	2.88827	3.78734	1.44805	Cluster2	PS.photorespiration.phosphoglycolate phosphatase	(loc_os12g23150.1 : 60.5) no description available & (at5g36700 : 58.9) 2-phosphoglycolate phosphatase 1 (PGLP1); FUNCTIONS IN: phosphoglycolate phosphatase activity; INVOLVED IN: metabolic process; EXPRESSED IN: 7 plant structures; CONTAINS InterPro DOMAIN/s: HAD-superfamily hydrolase, subfamily IIA (InterPro:IPR006357), 2-phosphoglycolate phosphatase, eukaryotic (InterPro:IPR006349); BEST Arabi…
Prupe.4G082600	1.2.2	11.904	25.8052	13.7307	21.6879	19.18	35.0156	34.8687	43.84	14.0847	13.731	9.40719	15.5719	13.0123	16.9532	12.3069	13.0716	Cluster1	PS.photorespiration.glycolate oxydase	(at3g14420 : 639.0) Aldolase-type TIM barrel family protein; FUNCTIONS IN: glycolate oxidase activity; INVOLVED IN: oxidation reduction, metabolic process; LOCATED IN: apoplast, chloroplast, peroxisome, membrane; EXPRESSED IN: cotyledon, guard cell, leaf; EXPRESSED DURING: seedling growth; CONTAINS InterPro DOMAIN/s: Aldolase-type TIM barrel (InterPro:IPR013785), FMN-dependent alpha-hydroxy acid …
Prupe.1G507500	1.2.5	35.1875	30.7734	48.5923	27.1567	39.2907	73.4357	44.0225	71.4185	26.866	26.9675	27.755	24.8626	114.186	45.4344	24.2296	57.5228	Cluster4	PS.photorespiration.serine hydroxymethyltransferase	(at1g36370 : 809.0) Encodes a putative serine hydroxymethyltransferase.; serine hydroxymethyltransferase 7 (SHM7); FUNCTIONS IN: pyridoxal phosphate binding, glycine hydroxymethyltransferase activity, catalytic activity; INVOLVED IN: response to cadmium ion, glycine metabolic process, L-serine metabolic process; EXPRESSED IN: 23 plant structures; EXPRESSED DURING: 15 growth stages; CONTAINS Inter…
Prupe.1G111800	2.2.1.3.1	10.4054	26.4305	25.7107	18.0075	16.597	37.355	26.4399	37.8179	9.00645	13.2885	20.7946	12.9562	18.1214	18.6473	19.8622	11.864	Cluster2	major CHO metabolism.degradation.sucrose.invertases.neutral	(at3g06500 : 903.0) Plant neutral invertase family protein; FUNCTIONS IN: catalytic activity, beta-fructofuranosidase activity; INVOLVED IN: biological_process unknown; EXPRESSED IN: 23 plant structures; EXPRESSED DURING: 13 growth stages; CONTAINS InterPro DOMAIN/s: Plant neutral invertase (InterPro:IPR006937), Six-hairpin glycosidase-like (InterPro:IPR008928); BEST Arabidopsis thaliana protein …
Prupe.3G048300	2.2.1.3.2	2.81214	3.95639	6.0922	6.58013	4.7318	12.8532	14.2452	14.0766	3.30583	4.86318	7.21817	6.79398	9.69007	2.84461	3.72061	2.19282	Cluster2	major CHO metabolism.degradation.sucrose.invertases.cell wall	(at3g13790 : 783.0) Encodes a protein with invertase activity.; ATBFRUCT1; CONTAINS InterPro DOMAIN/s: Glycoside hydrolase, family 32 (InterPro:IPR001362), Glycosyl hydrolases family 32, N-terminal (InterPro:IPR013148), Glycosyl hydrolase family 32, C-terminal (InterPro:IPR013189), Concanavalin A-like lectin/glucanase (InterPro:IPR008985); BEST Arabidopsis thaliana protein match is: beta-fructofu…
Prupe.7G192300	2.2.1.5	86.068	88.1592	77.5601	96.5213	142.095	222.658	161.524	153.618	108.245	64.4145	58.8168	105.557	71.8051	90.5989	73.4087	81.648	Cluster1	major CHO metabolism.degradation.sucrose.Susy	(ipr000368 : 1500.0) Sucrose synthase & (p13708|susy_soybn : 1416.0) Sucrose synthase (EC 2.4.1.13) (Sucrose-UDP glucosyltransferase) (Nodulin-100) - Glycine max (Soybean) & (at3g43190 : 1350.0) Encodes a protein with sucrose synthase activity (SUS4).; sucrose synthase 4 (SUS4); FUNCTIONS IN: UDP-glycosyltransferase activity, sucrose synthase activity, transferase activity, transferring glycosyl …
Prupe.1G435600	2.2.2.1.1	6.42971	6.69205	6.118	7.3959	7.29533	22.9366	30.5325	29.8903	8.20875	12.7354	9.84279	10.4282	9.58285	11.2428	13.2697	10.933	Cluster4	major CHO metabolism.degradation.starch.starch cleavage.alpha amylase	(at4g25000 : 494.0) Predicted to be secreted protein based on signalP prediction. Involved in starch mobilization. Mutants are defective in alpha-amylase activity. (Note: AMY1 has been found in the literature to be referred to as AMY3, which is not to be confused with AMY3/At1g69830).; alpha-amylase-like (AMY1); FUNCTIONS IN: alpha-amylase activity; INVOLVED IN: response to gibberellin stimulus, …
Prupe.1G142400	2.2.2.1.2	24.8078	45.296	28.7689	62.0092	33.4252	64.5753	60.6696	77.2754	28.6908	31.027	28.9503	35.4904	39.8967	43.1119	41.8666	31.1635	Cluster1	major CHO metabolism.degradation.starch.starch cleavage.beta amylase	(at5g18670 : 576.0) putative beta-amylase BMY3 (BMY3); beta-amylase 3 (BMY3); FUNCTIONS IN: cation binding, beta-amylase activity, catalytic activity; INVOLVED IN: cellulose biosynthetic process, carbohydrate metabolic process, polysaccharide catabolic process; EXPRESSED IN: 23 plant structures; EXPRESSED DURING: 13 growth stages; CONTAINS InterPro DOMAIN/s: Glycoside hydrolase, family 14 (InterP…
Prupe.6G309400	3.1.1.1	0.559721	7.52904	0.620036	1.1764	0.427762	19.6815	3.21131	3.19326	0.443031	0.678099	0.344513	0.29488	0.171908	0.809336	1.18907	0.316361	Cluster1	minor CHO metabolism.raffinose family.galactinol synthases.known	(at1g56600 : 517.0) galactinol synthase 2 (GolS2); CONTAINS InterPro DOMAIN/s: Glycosyl transferase, family 8 (InterPro:IPR002495); BEST Arabidopsis thaliana protein match is: galactinol synthase 3 (TAIR:AT1G09350.1); Has 1296 Blast hits to 1295 proteins in 304 species: Archae - 0; Bacteria - 134; Metazoa - 258; Fungi - 290; Plants - 471; Viruses - 73; Other Eukaryotes - 70 (source: NCBI BLink). …
Prupe.3G005100	3.1.1.1	0.689673	1.75345	0.215203	0.368381	0.462214	1.1014	2.46565	4.38123	0.735475	1.18352	0.239687	0.310092	0.249221	0.345202	0.66076	2.05923	Cluster3	minor CHO metabolism.raffinose family.galactinol synthases.known	(at2g47180 : 556.0) galactinol synthase 1 (GolS1); FUNCTIONS IN: transferase activity, transferring hexosyl groups, transferase activity, transferring glycosyl groups; INVOLVED IN: response to high light intensity, carbohydrate biosynthetic process, response to hydrogen peroxide, response to heat; LOCATED IN: cellular_component unknown; EXPRESSED IN: 19 plant structures; EXPRESSED DURING: 11 grow…
Prupe.6G309400	3.1.1.2	0.559721	7.52904	0.620036	1.1764	0.427762	19.6815	3.21131	3.19326	0.443031	0.678099	0.344513	0.29488	0.171908	0.809336	1.18907	0.316361	Cluster1	minor CHO metabolism.raffinose family.galactinol synthases.putative	(at1g56600 : 517.0) galactinol synthase 2 (GolS2); CONTAINS InterPro DOMAIN/s: Glycosyl transferase, family 8 (InterPro:IPR002495); BEST Arabidopsis thaliana protein match is: galactinol synthase 3 (TAIR:AT1G09350.1); Has 1296 Blast hits to 1295 proteins in 304 species: Archae - 0; Bacteria - 134; Metazoa - 258; Fungi - 290; Plants - 471; Viruses - 73; Other Eukaryotes - 70 (source: NCBI BLink). …
Prupe.3G276500	3.1.1.2	0.938283	5.22411	4.33399	4.10486	5.87721	28.0939	22.8143	19.7382	0.687154	1.09539	1.9412	1.73095	1.8064	0.934158	1.12766	0.793991	Cluster1	minor CHO metabolism.raffinose family.galactinol synthases.putative	(at3g28340 : 502.0) Encodes a protein with putative galacturonosyltransferase activity.; galacturonosyltransferase-like 10 (GATL10); FUNCTIONS IN: transferase activity, transferring hexosyl groups, polygalacturonate 4-alpha-galacturonosyltransferase activity; INVOLVED IN: carbohydrate biosynthetic process; LOCATED IN: endomembrane system; EXPRESSED IN: 20 plant structures; EXPRESSED DURING: 11 gr…
Prupe.3G289900	3.1.2.1	2.64314	6.90758	3.16545	3.75675	3.70035	11.8091	6.32425	5.98711	2.37285	2.59464	2.6757	2.66208	2.47022	2.75419	3.05533	3.41691	Cluster1	minor CHO metabolism.raffinose family.raffinose synthases.known	(ipr008811 : 1500.0) Raffinose synthase & (gnl|cdd|69227 : 1150.0) no description available & (at5g40390 : 1144.0) Encodes a protein which might be involved in the formation of verbascose. A T-DNA insertion mutant was shown to have a decreased amount of verbascose (as well as mannitol) whereas the levels of raffinose and stachyose remained unchanged.; seed imbibition 1-like (SIP1); FUNCTIONS IN: …
Prupe.2G277800	3.2.2	17.0951	17.0574	9.42417	9.11938	9.76434	57.9119	28.5229	23.4514	19.5983	11.8269	10.0641	9.1371	10.2544	33.3867	24.9949	15.8951	Cluster4	minor CHO metabolism.trehalose.TPP	(at5g51460 : 538.0) homologous to the C-terminal part of microbial trehalose-6-phosphate phosphatases; ATTPPA; FUNCTIONS IN: trehalose-phosphatase activity; INVOLVED IN: trehalose biosynthetic process; LOCATED IN: chloroplast; EXPRESSED IN: 23 plant structures; EXPRESSED DURING: 16 growth stages; CONTAINS InterPro DOMAIN/s: HAD-superfamily hydrolase, subfamily IIB (InterPro:IPR006379), Trehalose-…
Prupe.2G308300	3.2.2	0.506414	1.62993	1.30474	0.874501	0.651184	3.3579	3.3386	3.20244	0.265205	0.41687	0.615229	0.332214	0.433371	0.48585	0.708952	0.261738	Cluster1	minor CHO metabolism.trehalose.TPP	(loc_os09g20390.1 : 337.0) no description available & (at1g35910 : 333.0) Haloacid dehalogenase-like hydrolase (HAD) superfamily protein; FUNCTIONS IN: catalytic activity, trehalose-phosphatase activity; INVOLVED IN: trehalose biosynthetic process, metabolic process; EXPRESSED IN: 14 plant structures; EXPRESSED DURING: 4 anthesis, C globular stage, F mature embryo stage, petal differentiation and…
Prupe.6G182400	3.2.2	17.6051	17.3631	13.4522	13.7364	15.8794	29.3194	21.8386	32.3439	14.8743	11.6002	8.60172	12.8477	12.9755	14.8267	15.63	13.9421	Cluster3	minor CHO metabolism.trehalose.TPP	(at5g65140 : 533.0) Haloacid dehalogenase-like hydrolase (HAD) superfamily protein; FUNCTIONS IN: catalytic activity, trehalose-phosphatase activity; INVOLVED IN: response to cadmium ion, trehalose biosynthetic process; EXPRESSED IN: 21 plant structures; EXPRESSED DURING: 14 growth stages; CONTAINS InterPro DOMAIN/s: HAD-superfamily hydrolase, subfamily IIB (InterPro:IPR006379), Trehalose-phospha…
Prupe.5G176400	3.2.3	1.08217	7.90406	3.73014	10.7172	3.80362	12.4312	14.7832	19.739	1.42793	3.49574	3.66174	5.26724	4.99711	1.98221	3.32375	2.10879	Cluster2	minor CHO metabolism.trehalose.potential TPS/TPP	(at1g23870 : 1340.0) Encodes an enzyme putatively involved in trehalose biosynthesis. The protein has a trehalose synthase (TPS)-like domain that may or may not be active as well as a trehalose phosphatase (TPP)-like domain.; trehalose-phosphatase/synthase 9 (TPS9); FUNCTIONS IN: transferase activity, transferring glycosyl groups, trehalose-phosphatase activity; INVOLVED IN: trehalose biosyntheti…
Prupe.1G256200	3.2.3	9.95015	32.3821	14.569	34.8336	20.9565	54.5303	56.085	55.9952	12.1592	11.9289	13.9472	24.4105	20.0065	15.9521	25.4309	18.5377	Cluster1	minor CHO metabolism.trehalose.potential TPS/TPP	(at1g60140 : 1374.0) Encodes an enzyme putatively involved in trehalose biosynthesis. The protein has a trehalose synthase (TPS)-like domain that may or may not be active as well as a trehalose phosphatase (TPP)-like domain.; trehalose phosphate synthase (TPS10); FUNCTIONS IN: transferase activity, transferring glycosyl groups, trehalose-phosphatase activity; INVOLVED IN: trehalose biosynthetic p…
Prupe.1G095500	3.2.3	2.1754	3.6779	2.76537	5.07362	3.46422	6.93989	10.9788	13.0547	2.38064	2.39047	3.01756	3.57677	3.51502	4.47167	6.07635	4.96853	Cluster4	minor CHO metabolism.trehalose.potential TPS/TPP	(at1g23870 : 1199.0) Encodes an enzyme putatively involved in trehalose biosynthesis. The protein has a trehalose synthase (TPS)-like domain that may or may not be active as well as a trehalose phosphatase (TPP)-like domain.; trehalose-phosphatase/synthase 9 (TPS9); FUNCTIONS IN: transferase activity, transferring glycosyl groups, trehalose-phosphatase activity; INVOLVED IN: trehalose biosyntheti…
Prupe.8G142900	3.3	2.3113	1.42188	1.71453	1.86103	1.90597	5.81633	7.01286	9.41097	2.31684	2.43198	2.02628	1.50389	1.24152	5.96046	4.30043	2.44128	Cluster4	minor CHO metabolism.sugar alcohols	(at5g51970 : 552.0) Encodes a putative sorbitol dehydrogenase that can be thiolated in vitro.; GroES-like zinc-binding alcohol dehydrogenase family protein; FUNCTIONS IN: oxidoreductase activity, zinc ion binding; INVOLVED IN: oxidation reduction; EXPRESSED IN: 24 plant structures; EXPRESSED DURING: 15 growth stages; CONTAINS InterPro DOMAIN/s: GroES-like (InterPro:IPR011032), Alcohol dehydrogena…
Prupe.3G048300	3.5	2.81214	3.95639	6.0922	6.58013	4.7318	12.8532	14.2452	14.0766	3.30583	4.86318	7.21817	6.79398	9.69007	2.84461	3.72061	2.19282	Cluster2	minor CHO metabolism.others	(at3g13790 : 783.0) Encodes a protein with invertase activity.; ATBFRUCT1; CONTAINS InterPro DOMAIN/s: Glycoside hydrolase, family 32 (InterPro:IPR001362), Glycosyl hydrolases family 32, N-terminal (InterPro:IPR013148), Glycosyl hydrolase family 32, C-terminal (InterPro:IPR013189), Concanavalin A-like lectin/glucanase (InterPro:IPR008985); BEST Arabidopsis thaliana protein match is: beta-fructofu…
Prupe.1G352200	3.8.2	24.1217	47.1958	51.8606	58.5643	51.0765	50.6811	70.5422	79.4362	25.1322	50.6119	67.7946	52.8104	64.3089	28.4984	33.7486	25.1513	Cluster2	minor CHO metabolism.galactose.alpha-galactosidases	(at5g08380 : 679.0) alpha-galactosidase 1 (AGAL1); FUNCTIONS IN: alpha-galactosidase activity, hydrolase activity, hydrolyzing O-glycosyl compounds, catalytic activity; INVOLVED IN: carbohydrate metabolic process, metabolic process, lactose catabolic process; LOCATED IN: apoplast, cell wall, plant-type cell wall; EXPRESSED IN: 21 plant structures; EXPRESSED DURING: 13 growth stages; CONTAINS Inte…
Prupe.1G318300	3.99	1.73293	2.44685	2.61807	2.94546	2.22207	4.39273	3.00294	4.91186	2.0968	2.6663	2.19382	2.43771	2.76652	2.88827	3.78734	1.44805	Cluster2	minor CHO metabolism.misc	(loc_os12g23150.1 : 60.5) no description available & (at5g36700 : 58.9) 2-phosphoglycolate phosphatase 1 (PGLP1); FUNCTIONS IN: phosphoglycolate phosphatase activity; INVOLVED IN: metabolic process; EXPRESSED IN: 7 plant structures; CONTAINS InterPro DOMAIN/s: HAD-superfamily hydrolase, subfamily IIA (InterPro:IPR006357), 2-phosphoglycolate phosphatase, eukaryotic (InterPro:IPR006349); BEST Arabi…
Prupe.7G116600	4.1.10	34.7255	56.7258	32.5606	30.6943	35.9682	40.3843	62.6349	56.7146	40.1072	38.7153	25.0115	34.6137	17.7551	23.8518	22.9566	48.1685	Cluster3	glycolysis.cytosolic branch.aldolase	(at3g52930 : 615.0) Aldolase superfamily protein; FUNCTIONS IN: copper ion binding; INVOLVED IN: response to cadmium ion, response to karrikin, response to salt stress, pentose-phosphate shunt; LOCATED IN: in 8 components; EXPRESSED IN: 29 plant structures; EXPRESSED DURING: 15 growth stages; CONTAINS InterPro DOMAIN/s: Aldolase-type TIM barrel (InterPro:IPR013785), Fructose-bisphosphate aldolase…
Prupe.7G116600	4.3.10	34.7255	56.7258	32.5606	30.6943	35.9682	40.3843	62.6349	56.7146	40.1072	38.7153	25.0115	34.6137	17.7551	23.8518	22.9566	48.1685	Cluster3	glycolysis.unclear/dually targeted.aldolase	(at3g52930 : 615.0) Aldolase superfamily protein; FUNCTIONS IN: copper ion binding; INVOLVED IN: response to cadmium ion, response to karrikin, response to salt stress, pentose-phosphate shunt; LOCATED IN: in 8 components; EXPRESSED IN: 29 plant structures; EXPRESSED DURING: 15 growth stages; CONTAINS InterPro DOMAIN/s: Aldolase-type TIM barrel (InterPro:IPR013785), Fructose-bisphosphate aldolase…
Prupe.6G280800	5.2	47.0184	52.5786	49.1	46.7668	54.0869	74.8374	84.7549	100.993	42.3624	35.6582	33.0537	37.0638	26.5603	35.8928	31.5573	40.217	Cluster3	fermentation.PDC	(at4g33070 : 1071.0) Thiamine pyrophosphate dependent pyruvate decarboxylase family protein; FUNCTIONS IN: in 6 functions; LOCATED IN: membrane; EXPRESSED IN: 11 plant structures; EXPRESSED DURING: 4 anthesis, C globular stage, F mature embryo stage, petal differentiation and expansion stage, E expanded cotyledon stage; CONTAINS InterPro DOMAIN/s: TPP-binding enzyme, conserved site (InterPro:IPR0…
Prupe.3G150000	5.2	63.3865	181.413	68.8466	83.7988	83.6385	251.213	199.765	235.206	61.5095	61.8801	49.4495	55.5152	55.182	74.6989	62.8454	62.7269	Cluster1	fermentation.PDC	(at5g17380 : 923.0) Thiamine pyrophosphate dependent pyruvate decarboxylase family protein; FUNCTIONS IN: pyruvate decarboxylase activity, magnesium ion binding, thiamin pyrophosphate binding, transferase activity, catalytic activity; LOCATED IN: cellular_component unknown; EXPRESSED IN: 23 plant structures; EXPRESSED DURING: 13 growth stages; CONTAINS InterPro DOMAIN/s: TPP-binding enzyme, conse…
Prupe.7G229100	5.1	56.6222	69.1614	47.7895	61.2631	46.5301	142.454	162.864	187.645	52.533	52.238	44.7756	34.9418	49.3332	63.4526	64.2228	43.1073	Cluster3	fermentation.aldehyde dehydrogenase	(loc_os01g40860.1 : 757.0) no description available & (at3g24503 : 736.0) Arabidopsis thaliana aldehyde dehydrogenase AtALDH1a mRNA. a sinapaldehyde dehydrogenase catalyzes both the oxidation of coniferylaldehyde and sinapaldehyde forming ferulic acid and sinapic acid, respectively; aldehyde dehydrogenase 2C4 (ALDH2C4); FUNCTIONS IN: 3-chloroallyl aldehyde dehydrogenase activity, coniferyl-aldehy…
Prupe.3G219100	6.9	2.0457	8.11388	2.84724	3.80102	3.77358	5.94578	5.3793	15.0594	2.3387	2.37573	3.29847	4.35561	2.76707	2.14838	2.36795	3.36343	Cluster2	gluconeogenesis / glyoxylate cycle.isocitrate lyase	(p17069|acea_goshi : 1038.0) Isocitrate lyase (EC 4.1.3.1) (Isocitrase) (Isocitratase) (ICL) - Gossypium hirsutum (Upland cotton) & (at3g21720 : 967.0) Encodes a glyoxylate cycle enzyme isocitrate lyase (ICL).; isocitrate lyase (ICL); FUNCTIONS IN: isocitrate lyase activity, catalytic activity; INVOLVED IN: carboxylic acid metabolic process, metabolic process; LOCATED IN: cellular_component unkno…
Prupe.4G216900	8.1.5	5.22913	3.64194	3.75628	4.12228	6.30317	8.83885	4.80213	5.80704	6.1242	3.44456	4.18986	7.43362	4.03908	4.18813	2.37596	4.0326	Cluster1	TCA / org transformation.TCA.2-oxoglutarate dehydrogenase	(at4g26910 : 548.0) Dihydrolipoamide succinyltransferase; FUNCTIONS IN: zinc ion binding, acyltransferase activity; INVOLVED IN: tricarboxylic acid cycle, metabolic process; LOCATED IN: mitochondrion, membrane; EXPRESSED IN: 25 plant structures; EXPRESSED DURING: 15 growth stages; CONTAINS InterPro DOMAIN/s: 2-oxo acid dehydrogenase, lipoyl-binding site (InterPro:IPR003016), Dihydrolipoamide succ…
Prupe.4G263400	8.3	1.33096	5.26977	2.56903	4.53364	4.4723	13.7266	9.93194	9.77297	0.490697	0.986312	1.06151	1.38254	1.24585	1.9632	0.842347	0.766035	Cluster1	TCA / org transformation.carbonic anhydrases	(at1g08080 : 298.0) alpha carbonic anhydrase 7 (ACA7); FUNCTIONS IN: carbonate dehydratase activity, zinc ion binding; INVOLVED IN: one-carbon metabolic process; LOCATED IN: endomembrane system; CONTAINS InterPro DOMAIN/s: Carbonic anhydrase, alpha-class, catalytic domain (InterPro:IPR001148), Carbonic anhydrase, CAH1-like (InterPro:IPR018340), Carbonic anhydrase, alpha-class, conserved site (Int…
Prupe.4G037100	9.2.1.2	2.10346	2.2061	2.15004	1.9238	1.96707	6.5274	6.63296	6.90335	1.70878	1.54005	1.66595	1.62102	2.14224	1.95615	2.31326	1.52806	Cluster3	mitochondrial electron transport / ATP synthesis.NADH-DH.type II.external	(at4g21490 : 860.0) NAD(P)H dehydrogenase B3 (NDB3); FUNCTIONS IN: NADH dehydrogenase activity; INVOLVED IN: oxidation reduction; EXPRESSED IN: 10 plant structures; EXPRESSED DURING: 4 anthesis, petal differentiation and expansion stage; CONTAINS InterPro DOMAIN/s: FAD-dependent pyridine nucleotide-disulphide oxidoreductase (InterPro:IPR013027), EF-HAND 2 (InterPro:IPR018249), Pyridine nucleotide…
Prupe.4G039000	9.2.1.4	0.819099	0.856279	0.806636	0.613291	1.32714	2.5747	1.38027	1.66199	0.92582	0.381829	0.550812	0.922527	0.467539	0.655916	0.381615	0.627736	Cluster1	mitochondrial electron transport / ATP synthesis.NADH-DH.type II.internal matrix	(loc_os07g37730.1 : 717.0) no description available & (at1g07180 : 692.0) Internal NAD(P)H dehydrogenase in mitochondria. The predicted protein sequence has high homology with other designated NAD(P)H DHs from microorganisms; the capacity for matrix NAD(P)H oxidation via the rotenone-insensitive pathway is significantly reduced in the Atndi1 mutant plant line; the in vitro translation product of …
Prupe.1G061900	9.4	5.87336	39.2804	18.2456	18.8343	28.3348	150.685	88.7496	82.581	3.81842	8.94666	12.3077	6.72462	14.8376	12.9816	7.77987	4.58426	Cluster1	mitochondrial electron transport / ATP synthesis.alternative oxidase	(gnl|cdd|85678 : 466.0) no description available & (q41266|aox2_soybn : 460.0) Alternative oxidase 2, mitochondrial precursor (EC 1.-.-.-) - Glycine max (Soybean) & (at5g64210 : 444.0) encodes an isoform of alternative oxidase, which is expressed in rosettes, stems, and roots. Transcript accumulates in dry seeds and decreased upon germination and is not affected by actinomycin A. Protein is local…
Prupe.3G288700	9.7	56.5625	76.6258	51.4494	50.7055	38.867	61.4015	117.845	131.545	51.7736	50.5892	39.33	42.2643	31.5605	34.4676	75.1711	75.2559	Cluster3	mitochondrial electron transport / ATP synthesis.cytochrome c oxidase	(at5g40382 : 84.7) Cytochrome c oxidase subunit Vc family protein; FUNCTIONS IN: cytochrome-c oxidase activity; INVOLVED IN: oxidation reduction; LOCATED IN: mitochondrial respiratory chain, endomembrane system; CONTAINS InterPro DOMAIN/s: Cytochrome c oxidase subunit Vc (InterPro:IPR008432); BEST Arabidopsis thaliana protein match is: Cytochrome c oxidase subunit Vc family protein (TAIR:AT5G6131…
Prupe.8G067800	9.8	0.155349	0.730237	1.70156	1.05577	1.24226	7.97629	2.37983	6.16907	0.101752	0.0620378	0.546409	0.266426	0.808215	0.262787	0.159637	0.453141	Cluster1	mitochondrial electron transport / ATP synthesis.uncoupling protein	(at4g24570 : 422.0) Encodes one of the mitochondrial dicarboxylate carriers (DIC): DIC1 (AT2G22500), DIC2 (AT4G24570), DIC3 (AT5G09470).; dicarboxylate carrier 2 (DIC2); FUNCTIONS IN: binding, dicarboxylic acid transmembrane transporter activity; INVOLVED IN: transport, mitochondrial transport; LOCATED IN: mitochondrial inner membrane, membrane; EXPRESSED IN: 24 plant structures; EXPRESSED DURING…
Prupe.1G529200	9.8	64.8386	31.3003	21.9528	23.4787	35.3961	99.1032	68.5504	71.3959	54.4028	29.8483	18.1066	22.3454	28.9023	126.44	54.1032	46.0827	Cluster4	mitochondrial electron transport / ATP synthesis.uncoupling protein	(at2g22500 : 366.0) Encodes one of the mitochondrial dicarboxylate carriers (DIC): DIC1 (AT2G22500), DIC2 (AT4G24570), DIC3 (AT5G09470).; uncoupling protein 5 (UCP5); FUNCTIONS IN: binding, dicarboxylic acid transmembrane transporter activity; INVOLVED IN: transport, mitochondrial transport; LOCATED IN: mitochondrion, mitochondrial inner membrane, membrane; EXPRESSED IN: 23 plant structures; EXPR…
Prupe.3G052200	9.9	3.62017	3.28183	2.30955	3.7522	3.14155	5.49945	5.13825	3.80552	3.40693	2.36535	2.00006	2.39194	2.03007	3.79255	1.5385	3.23005	Cluster3	mitochondrial electron transport / ATP synthesis.F1-ATPase	(at2g19680 : 175.0) Mitochondrial ATP synthase subunit G protein; FUNCTIONS IN: hydrogen ion transmembrane transporter activity; INVOLVED IN: proton transport, ATP synthesis coupled proton transport; LOCATED IN: mitochondrial proton-transporting ATP synthase complex, coupling factor F(o); EXPRESSED IN: 22 plant structures; EXPRESSED DURING: 13 growth stages; CONTAINS InterPro DOMAIN/s: ATPase, F0…
Prupe.3G141300	9.9	2.68644	0.12787	0.153929	0.733611	0.126305	2.35212	3.93247	12.7078	0.899538	0.8932	1.22368	1.21084	1.33691	1.09694	1.02618	0.762695	Cluster4	mitochondrial electron transport / ATP synthesis.F1-ATPase	(loc_os01g56360.1 : 185.0) no description available & (at5g16350 : 182.0) O-acyltransferase (WSD1-like) family protein; CONTAINS InterPro DOMAIN/s: O-acyltransferase, WSD1, C-terminal (InterPro:IPR009721), O-acyltransferase, WSD1, N-terminal (InterPro:IPR004255); BEST Arabidopsis thaliana protein match is: O-acyltransferase (WSD1-like) family protein (TAIR:AT5G12420.1); Has 1807 Blast hits to 180…
Prupe.5G093300	10.1.2	61.657	95.8914	71.2926	103.644	75.9821	86.4735	150.3	197.348	57.476	66.8781	68.6547	78.6298	83.7535	60.1001	79.5519	56.0078	Cluster2	cell wall.precursor synthesis.UGE	(at1g12780 : 635.0) Encodes a UDP-glucose epimerase that catalyzes the interconversion of the sugar nucleotides UDP-glucose UDP-galactose via a UDP-4-keto-hexose intermediate. Responsive to stress.; UDP-D-glucose/UDP-D-galactose 4-epimerase 1 (UGE1); FUNCTIONS IN: UDP-glucose 4-epimerase activity, protein dimerization activity; INVOLVED IN: response to stress, galactose biosynthetic process; LOCA…
Prupe.6G025000	10.2.1	0.209553	0.10203	0.165886	0.156451	0.21676	2.85885	0.563203	1.13871	0.0758733	0.10871	0.0610404	0.0335665	0.121206	0.162165	0.123629	0.0928649	Cluster1	cell wall.cellulose synthesis.cellulose synthase	(at1g55850 : 909.0) encodes a protein similar to cellulose synthase; cellulose synthase like E1 (CSLE1); FUNCTIONS IN: cellulose synthase activity, transferase activity, transferring glycosyl groups; INVOLVED IN: plant-type cell wall biogenesis, cellulose biosynthetic process, polysaccharide biosynthetic process; LOCATED IN: endoplasmic reticulum, plasma membrane; EXPRESSED IN: 24 plant structure…
Prupe.5G123500	10.2.1	2.32486	1.57371	1.57998	1.34452	1.96115	3.08871	4.65245	3.85357	2.23426	1.48965	2.01592	1.53206	1.9585	1.86247	2.79706	1.79705	Cluster4	cell wall.cellulose synthesis.cellulose synthase	(at4g23990 : 857.0) encodes a protein similar to cellulose synthase; cellulose synthase like G3 (CSLG3); FUNCTIONS IN: cellulose synthase activity, transferase activity, transferring glycosyl groups, transferase activity; INVOLVED IN: cellulose biosynthetic process, polysaccharide biosynthetic process; LOCATED IN: membrane; EXPRESSED IN: 13 plant structures; EXPRESSED DURING: 8 growth stages; CON…
Prupe.1G033900	10.2.1	0.0467986	0.456581	0.0524736	0.229189	0.0857368	1.6894	3.32904	3.49304	0.00878824	0	0	0	0.13947	0.0391925	0.0473915	0	Cluster3	cell wall.cellulose synthesis.cellulose synthase	(at4g23990 : 466.0) encodes a protein similar to cellulose synthase; cellulose synthase like G3 (CSLG3); FUNCTIONS IN: cellulose synthase activity, transferase activity, transferring glycosyl groups, transferase activity; INVOLVED IN: cellulose biosynthetic process, polysaccharide biosynthetic process; LOCATED IN: membrane; EXPRESSED IN: 13 plant structures; EXPRESSED DURING: 8 growth stages; CON…
Prupe.3G250400	10.2.2	3.64196	5.54394	5.30722	6.01766	4.70839	7.4175	13.7486	16.7627	2.68465	3.96037	4.90327	4.04942	4.13603	2.72352	4.14129	3.34929	Cluster2	cell wall.cellulose synthesis.COBRA	(at3g02210 : 691.0) COBRA-like protein 1 precursor (COBL1); CONTAINS InterPro DOMAIN/s: Glycosyl-phosphatidyl inositol-anchored, plant (InterPro:IPR006918), COBRA-like (InterPro:IPR017391); BEST Arabidopsis thaliana protein match is: COBRA-like protein 2 precursor (TAIR:AT3G29810.1); Has 380 Blast hits to 369 proteins in 30 species: Archae - 0; Bacteria - 0; Metazoa - 0; Fungi - 0; Plants - 380; …
Prupe.5G152000	10.5	17.1891	68.1364	29.2073	58.2151	41.3854	66.4537	95.1293	101.952	19.6179	27.4691	23.4969	30.8091	30.0759	24.206	33.1741	28.2779	Cluster1	cell wall.cell wall proteins	(at3g48530 : 563.0) SNF1-related protein kinase regulatory subunit gamma 1 (KING1); FUNCTIONS IN: molecular_function unknown; INVOLVED IN: biological_process unknown; LOCATED IN: plant-type cell wall; EXPRESSED IN: 23 plant structures; EXPRESSED DURING: 13 growth stages; CONTAINS InterPro DOMAIN/s: Cystathionine beta-synthase, core (InterPro:IPR000644); BEST Arabidopsis thaliana protein match is:…
Prupe.2G288600	10.6	1.06947	1.92412	0.44145	1.81662	1.58603	10.2471	7.73487	11.4829	0.447224	0.201707	0.217696	0.29307	0.762246	1.62819	0.988562	0.386431	Cluster1	cell wall.degradation	(at4g25433 : 107.0) peptidoglycan-binding LysM domain-containing protein; FUNCTIONS IN: molecular_function unknown; INVOLVED IN: cell wall macromolecule catabolic process; LOCATED IN: endomembrane system; CONTAINS InterPro DOMAIN/s: Peptidoglycan-binding lysin domain (InterPro:IPR018392); BEST Arabidopsis thaliana protein match is: peptidoglycan-binding LysM domain-containing protein (TAIR:AT5G62…
Prupe.8G005900	10.6.1	2.91414	2.85276	4.78346	3.29989	3.43893	1.64769	3.9319	10.7623	1.27357	1.50473	2.20571	1.99105	3.61801	1.6248	1.44931	1.20431	Cluster2	cell wall.degradation.cellulases and beta -1,4-glucanases	(at1g71380 : 725.0) cellulase 3 (CEL3); FUNCTIONS IN: hydrolase activity, hydrolyzing O-glycosyl compounds, catalytic activity; INVOLVED IN: carbohydrate metabolic process; LOCATED IN: cell wall, plasma membrane, plant-type cell wall; EXPRESSED IN: 7 plant structures; EXPRESSED DURING: L mature pollen stage, M germinated pollen stage, 4 anthesis, petal differentiation and expansion stage; CONTAIN…
Prupe.8G145600	10.6.2	2.94905	1.51707	1.98312	1.46688	1.90511	3.19121	3.91122	7.20946	3.30191	3.80707	3.32151	2.504	2.44665	4.05615	4.77886	3.87185	Cluster4	cell wall.degradation.mannan-xylose-arabinose-fucose	(at4g33860 : 540.0) Glycosyl hydrolase family 10 protein; FUNCTIONS IN: cation binding, hydrolase activity, hydrolyzing O-glycosyl compounds, catalytic activity; INVOLVED IN: carbohydrate metabolic process; LOCATED IN: endomembrane system; CONTAINS InterPro DOMAIN/s: Glycoside hydrolase, family 10 (InterPro:IPR001000), Carbohydrate-binding, CenC-like (InterPro:IPR003305), Glycoside hydrolase, cat…
Prupe.7G021300	10.6.2	9.35844	5.16126	6.16433	8.93638	7.67275	16.5185	26.1165	22.9786	9.7403	9.72392	8.66299	8.03971	13.1259	11.7154	10.5249	6.1253	Cluster4	cell wall.degradation.mannan-xylose-arabinose-fucose	(at3g10740 : 891.0) Encodes a bifunctional alpha-l-arabinofuranosidase/beta-d-xylosidase that belongs to family 51 of glycoside hydrolases. It may be involved in cell wall modification.; alpha-L-arabinofuranosidase 1 (ASD1); FUNCTIONS IN: hydrolase activity, acting on glycosyl bonds, xylan 1,4-beta-xylosidase activity, alpha-N-arabinofuranosidase activity; INVOLVED IN: xylan catabolic process; LO…
Prupe.7G021500	10.6.2	1.93832	2.53996	2.49233	3.47751	3.56223	7.47057	8.93551	6.70335	2.03708	2.93403	3.05116	3.0254	3.83385	3.25795	2.69517	2.26367	Cluster1	cell wall.degradation.mannan-xylose-arabinose-fucose	(at3g10740 : 901.0) Encodes a bifunctional alpha-l-arabinofuranosidase/beta-d-xylosidase that belongs to family 51 of glycoside hydrolases. It may be involved in cell wall modification.; alpha-L-arabinofuranosidase 1 (ASD1); FUNCTIONS IN: hydrolase activity, acting on glycosyl bonds, xylan 1,4-beta-xylosidase activity, alpha-N-arabinofuranosidase activity; INVOLVED IN: xylan catabolic process; LO…
Prupe.1G069800	10.6.2	4.99392	2.67313	4.77793	7.91285	5.16342	6.08067	11.5057	12.9118	3.85289	3.3794	5.64018	4.00184	6.92397	7.29536	3.41534	3.99256	Cluster4	cell wall.degradation.mannan-xylose-arabinose-fucose	(at4g25810 : 394.0) xyloglucan endotransglycosylase-related protein (XTR6); xyloglucan endotransglycosylase 6 (XTR6); FUNCTIONS IN: hydrolase activity, acting on glycosyl bonds, xyloglucan:xyloglucosyl transferase activity, hydrolase activity, hydrolyzing O-glycosyl compounds; INVOLVED IN: carbohydrate metabolic process, cellular glucan metabolic process; LOCATED IN: cell wall; EXPRESSED IN: 14 p…
Prupe.1G123100	10.6.2	1.15283	0.88644	0.631575	0.586791	0.835593	1.61917	1.6247	3.77926	1.32897	0.879205	0.448335	1.05233	0.663204	1.4109	1.25828	1.78409	Cluster4	cell wall.degradation.mannan-xylose-arabinose-fucose	(at5g49360 : 1149.0) Encodes a bifunctional {beta}-D-xylosidase/{alpha}-L-arabinofuranosidase required for pectic arabinan modification. Located in the extracellular matrix. Gene is expressed specifically in tissues undergoing secondary wall thickening. This is a member of glycosyl hydrolase family 3 and has six other closely related members.; beta-xylosidase 1 (BXL1); FUNCTIONS IN: alpha-N-arabi…
Prupe.6G208400	10.6.3	1.1792	0.953224	1.39648	2.10807	2.04229	3.00834	2.07373	3.83437	0.781802	1.19946	1.1474	1.25943	1.58339	1.06764	1.20227	1.53891	Cluster1	cell wall.degradation.pectate lyases and polygalacturonases	(at2g22620 : 784.0) Rhamnogalacturonate lyase family protein; CONTAINS InterPro DOMAIN/s: Rhamnogalacturonate lyase (InterPro:IPR010325), Carbohydrate-binding-like fold (InterPro:IPR013784), Galactose-binding domain-like (InterPro:IPR008979); BEST Arabidopsis thaliana protein match is: Rhamnogalacturonate lyase family protein (TAIR:AT4G37950.1). & (loc_os08g44020.2 : 760.0) no description availab…
Prupe.4G097900	10.6.3	1.85144	2.44657	3.24941	4.56174	3.04637	3.38806	3.37821	3.77488	1.17666	3.67291	2.51881	2.26978	3.59088	2.06689	2.05951	2.77984	Cluster2	cell wall.degradation.pectate lyases and polygalacturonases	(at3g53190 : 237.0) Pectin lyase-like superfamily protein; CONTAINS InterPro DOMAIN/s: Pectin lyase fold/virulence factor (InterPro:IPR011050), AmbAllergen (InterPro:IPR018082), Pectate lyase/Amb allergen (InterPro:IPR002022), Pectin lyase fold (InterPro:IPR012334); BEST Arabidopsis thaliana protein match is: Pectin lyase-like superfamily protein (TAIR:AT5G04310.1); Has 1735 Blast hits to 1728 pr…
Prupe.7G072600	10.6.3	3.8966	5.85785	1.87243	4.88216	4.79414	17.1882	25.0692	25.3046	2.52904	2.73867	2.50467	4.2583	5.27041	3.5551	5.31876	3.39502	Cluster3	cell wall.degradation.pectate lyases and polygalacturonases	(at5g06860 : 422.0) Encodes a polygalacturonase inhibiting protein involved in defense response. PGIPs inhibit the function of cell wall pectin degrading enzymes such as those produced by fungal pathogens. PGIP1 is induced by fungal infection.; polygalacturonase inhibiting protein 1 (PGIP1); FUNCTIONS IN: polygalacturonase inhibitor activity; INVOLVED IN: signal transduction, defense response; LO…
Prupe.2G237000	10.7	41.8682	51.7938	39.5451	30.8539	35.1858	55.524	52.9667	77.6364	34.7094	31.6049	24.7717	25.7615	24.2597	34.3061	32.6795	46.9451	Cluster3	cell wall.modification	(at2g39700 : 437.0) putative expansin. Naming convention from the Expansin Working Group (Kende et al, 2004. Plant Mol Bio). Involved in the formation of nematode-induced syncytia in roots of Arabidopsis thaliana.; expansin A4 (EXPA4); CONTAINS InterPro DOMAIN/s: Barwin-related endoglucanase (InterPro:IPR009009), Pollen allergen, N-terminal (InterPro:IPR014734), Expansin (InterPro:IPR002963), Rar…
Prupe.5G047300	10.7	0.262008	1.04715	0.589213	0.664013	0.512519	6.94157	1.79555	3.55961	0.128948	0.129796	0.277475	0.193945	0.568861	0.253986	0.0322485	0.113298	Cluster1	cell wall.modification	(q850k7|exlb1_orysa : 313.0) Expansin-like B1 precursor (OsEXLB1) (Expensin-related 1) (OsEXPR1) (OsaEXPb3.1) - Oryza sativa (Rice) & (loc_os07g31390.1 : 313.0) no description available & (at4g17030 : 201.0) Encodes EXLB1 (expansin-like B1), a member of the expansin family.; expansin-like B1 (EXLB1); INVOLVED IN: sexual reproduction, unidimensional cell growth, plant-type cell wall loosening; LOC…
Prupe.5G027800	10.7	1.22926	1.6136	1.70485	2.04508	1.48263	3.8751	4.32727	8.38543	1.50597	1.50119	1.59695	1.33163	1.4672	1.56873	1.5888	1.78636	Cluster3	cell wall.modification	(at1g32170 : 447.0) xyloglucan endotransglycosylase-related protein (XTR4); xyloglucan endotransglucosylase/hydrolase 30 (XTH30); FUNCTIONS IN: hydrolase activity, acting on glycosyl bonds, xyloglucan:xyloglucosyl transferase activity, hydrolase activity, hydrolyzing O-glycosyl compounds; INVOLVED IN: carbohydrate metabolic process, cellular glucan metabolic process; LOCATED IN: endomembrane syst…
Prupe.5G057900	10.7	0.1664	3.92864	0.535556	2.96599	2.6334	28.9354	25.7824	29.2557	0.124992	0.22185	0.243816	0.37488	0.739203	0.814086	0.134807	0.464245	Cluster1	cell wall.modification	(at4g17030 : 309.0) Encodes EXLB1 (expansin-like B1), a member of the expansin family.; expansin-like B1 (EXLB1); INVOLVED IN: sexual reproduction, unidimensional cell growth, plant-type cell wall loosening; LOCATED IN: endomembrane system, extracellular region; EXPRESSED IN: 19 plant structures; EXPRESSED DURING: 9 growth stages; CONTAINS InterPro DOMAIN/s: Pollen allergen, N-terminal (InterPro:…
Prupe.7G237200	10.7	11.7846	15.2296	18.9746	22.4987	22.7062	30.816	38.062	43.3391	8.65451	15.1459	22.3804	18.1102	28.6195	13.0548	13.6119	9.93038	Cluster2	cell wall.modification	(loc_os09g29710.1 : 68.6) no description available & (at2g18660 : 60.5) Encodes PNP-A (Plant Natriuretic Peptide A). PNPs are a class of systemically mobile molecules distantly related to expansins; their biological role has remained elusive. PNP-A contains a signal peptide domain and is secreted into the extracellular space. Co-expression analyses using microarray data suggest that PNP-A may fun…
Prupe.1G360700	10.7	0.356823	2.42375	0.550938	0.357539	0.507031	1.65891	0.516787	1.70367	0.329105	0.286275	0.179318	0.42392	0.269121	0.334091	0.305079	0.49575	Cluster1	cell wall.modification	(at1g20190 : 364.0) member of Alpha-Expansin Gene Family. Naming convention from the Expansin Working Group (Kende et al, 2004. Plant Mol Bio); expansin 11 (EXPA11); INVOLVED IN: plant-type cell wall modification involved in multidimensional cell growth, unidimensional cell growth, plant-type cell wall loosening; LOCATED IN: cell wall; EXPRESSED IN: 14 plant structures; EXPRESSED DURING: 9 growth…
Prupe.1G069800	10.7	4.99392	2.67313	4.77793	7.91285	5.16342	6.08067	11.5057	12.9118	3.85289	3.3794	5.64018	4.00184	6.92397	7.29536	3.41534	3.99256	Cluster4	cell wall.modification	(at4g25810 : 394.0) xyloglucan endotransglycosylase-related protein (XTR6); xyloglucan endotransglycosylase 6 (XTR6); FUNCTIONS IN: hydrolase activity, acting on glycosyl bonds, xyloglucan:xyloglucosyl transferase activity, hydrolase activity, hydrolyzing O-glycosyl compounds; INVOLVED IN: carbohydrate metabolic process, cellular glucan metabolic process; LOCATED IN: cell wall; EXPRESSED IN: 14 p…
Prupe.1G472300	10.7	2.00292	3.07966	2.02376	1.67828	2.28937	3.50217	3.62117	4.23554	1.61096	1.42219	1.43358	1.86008	1.22446	1.85512	1.44651	1.72507	Cluster3	cell wall.modification	(loc_os09g29710.1 : 68.6) no description available & (at2g18660 : 61.6) Encodes PNP-A (Plant Natriuretic Peptide A). PNPs are a class of systemically mobile molecules distantly related to expansins; their biological role has remained elusive. PNP-A contains a signal peptide domain and is secreted into the extracellular space. Co-expression analyses using microarray data suggest that PNP-A may fun…
Prupe.1G097000	10.7	0.0623692	0.276041	0	0.0604929	0	1.50264	0.864183	2.77763	0	0.148891	0	0.265908	0.127504	0.137987	0.061073	0	Cluster3	cell wall.modification	(loc_os09g29690.1 : 131.0) no description available & (at4g30380 : 94.0) Encodes a Plant Natriuretic Peptide (PNP). PNPs are a class of systemically mobile molecules distantly related to expansins; their biological role has remained elusive.; Barwin-related endoglucanase; FUNCTIONS IN: molecular_function unknown; INVOLVED IN: biological_process unknown; LOCATED IN: endomembrane system; CONTAINS I…
Prupe.2G141000	10.8.1	0.376419	0.391318	0.264238	0.892737	0.603418	3.6678	2.54189	3.42841	1.12118	0.77627	0.365059	1.09507	1.15554	1.45122	0.928288	0.535789	Cluster4	cell wall.pectin*esterases.PME	(o04887|pme2_citsi : 681.0) Pectinesterase-2 precursor (EC 3.1.1.11) (Pectin methylesterase) (PE) - Citrus sinensis (Sweet orange) & (at2g45220 : 655.0) Plant invertase/pectin methylesterase inhibitor superfamily; FUNCTIONS IN: enzyme inhibitor activity, pectinesterase activity; INVOLVED IN: cell wall modification; LOCATED IN: membrane, plant-type cell wall; EXPRESSED IN: 9 plant structures; EXPR…
Prupe.8G263900	10.8.1	3.94248	7.72119	4.73876	6.52779	9.29725	51.4596	38.6524	37.6691	3.81711	1.7825	1.73291	2.75588	3.90356	4.90222	2.21884	2.2554	Cluster1	cell wall.pectin*esterases.PME	(at1g02810 : 746.0) Plant invertase/pectin methylesterase inhibitor superfamily; FUNCTIONS IN: enzyme inhibitor activity, pectinesterase activity; INVOLVED IN: cell wall modification; LOCATED IN: endomembrane system, cell wall, plant-type cell wall; EXPRESSED IN: 14 plant structures; EXPRESSED DURING: 6 growth stages; CONTAINS InterPro DOMAIN/s: Pectinesterase, active site (InterPro:IPR018040), P…
Prupe.7G190400	10.8.1	1.04031	3.41278	2.86909	2.91405	2.14152	3.86495	4.43373	6.24561	1.10341	2.40614	2.87038	2.63528	2.49477	1.76946	1.70357	1.41855	Cluster2	cell wall.pectin*esterases.PME	(at2g26440 : 694.0) Plant invertase/pectin methylesterase inhibitor superfamily; FUNCTIONS IN: enzyme inhibitor activity, pectinesterase activity; INVOLVED IN: cell wall modification; LOCATED IN: endomembrane system, cell wall, plant-type cell wall; EXPRESSED IN: 20 plant structures; EXPRESSED DURING: 13 growth stages; CONTAINS InterPro DOMAIN/s: Pectinesterase, active site (InterPro:IPR018040), …
Prupe.8G032600	11.1.8	1.29073	3.00934	2.23105	1.96936	1.94811	2.73215	3.48994	6.49741	1.33697	1.90165	1.63817	1.86487	1.16636	1.91527	1.22988	2.22893	Cluster3	lipid metabolism.FA synthesis and FA elongation.acyl coa ligase	(at1g20560 : 871.0) acyl activating enzyme 1 (AAE1); FUNCTIONS IN: AMP binding; INVOLVED IN: metabolic process; LOCATED IN: peroxisome; EXPRESSED IN: 22 plant structures; EXPRESSED DURING: 13 growth stages; CONTAINS InterPro DOMAIN/s: AMP-binding, conserved site (InterPro:IPR020845), AMP-dependent synthetase/ligase (InterPro:IPR000873); BEST Arabidopsis thaliana protein match is: AMP-dependent sy…
Prupe.5G097700	11.1.8	37.3456	94.9834	31.9503	37.7948	46	230.436	111.301	121.213	33.2225	27.9676	22.5936	22.0481	28.1215	39.8622	36.2044	28.1751	Cluster1	lipid metabolism.FA synthesis and FA elongation.acyl coa ligase	(at3g48990 : 739.0) AMP-dependent synthetase and ligase family protein; FUNCTIONS IN: catalytic activity, AMP binding; INVOLVED IN: response to cadmium ion; LOCATED IN: apoplast, chloroplast; EXPRESSED IN: 26 plant structures; EXPRESSED DURING: 15 growth stages; CONTAINS InterPro DOMAIN/s: AMP-binding, conserved site (InterPro:IPR020845), AMP-dependent synthetase/ligase (InterPro:IPR000873); BEST…
Prupe.7G178600	11.1.8	0.0613432	0.781532	0.139459	1.04382	0.56423	3.60266	4.53783	5.37048	0	0.0128498	0.0836008	0.0266061	0.275215	0.238824	0.113957	0.0360952	Cluster1	lipid metabolism.FA synthesis and FA elongation.acyl coa ligase	(gnl|cdd|82505 : 627.0) no description available & (at1g20560 : 569.0) acyl activating enzyme 1 (AAE1); FUNCTIONS IN: AMP binding; INVOLVED IN: metabolic process; LOCATED IN: peroxisome; EXPRESSED IN: 22 plant structures; EXPRESSED DURING: 13 growth stages; CONTAINS InterPro DOMAIN/s: AMP-binding, conserved site (InterPro:IPR020845), AMP-dependent synthetase/ligase (InterPro:IPR000873); BEST Arab…
Prupe.3G013700	11.1.8	6.51084	15.9554	13.0127	10.6307	10.4054	32.6714	33.5178	34.4983	6.98993	9.37235	6.3895	4.14434	4.57005	7.0598	5.90255	8.72052	Cluster3	lipid metabolism.FA synthesis and FA elongation.acyl coa ligase	(gnl|cdd|82505 : 742.0) no description available & (loc_os03g03790.1 : 723.0) no description available & (at1g65890 : 716.0) acyl activating enzyme 12 (AAE12); FUNCTIONS IN: catalytic activity; INVOLVED IN: metabolic process; EXPRESSED IN: leaf apex, hypocotyl, flower; EXPRESSED DURING: petal differentiation and expansion stage; CONTAINS InterPro DOMAIN/s: AMP-dependent synthetase/ligase (InterPr…
Prupe.2G103700	11.1.10	4.12241	1.21581	3.31125	2.04285	1.31715	0.911159	4.66939	4.684	5.00031	8.14058	5.60851	2.01991	5.98038	3.77051	6.64108	2.80659	Cluster4	lipid metabolism.FA synthesis and FA elongation.beta ketoacyl CoA synthase	(at5g04530 : 597.0) Encodes KCS19, a member of the 3-ketoacyl-CoA synthase family involved in the biosynthesis of VLCFA (very long chain fatty acids).; 3-ketoacyl-CoA synthase 19 (KCS19); FUNCTIONS IN: transferase activity, transferring acyl groups other than amino-acyl groups, catalytic activity, acyltransferase activity; INVOLVED IN: response to cold, response to light stimulus, response to osm…
Prupe.6G224100	11.1.13	15.4138	53.2689	32.2319	38.3487	24.8416	21.6048	31.0393	41.3741	15.5527	36.2639	26.6586	24.9472	24.8822	26.1567	21.8911	23.2394	Cluster2	lipid metabolism.FA synthesis and FA elongation.acyl-CoA binding protein	(at4g24230 : 99.8) acyl-CoA-binding protein ACBP3. Localized extracellularly in transiently expressed tobacco BY-2 cells and onion epidermal cells. Binds arachidonyl-CoA with high affinity.; acyl-CoA-binding domain 3 (ACBP3); FUNCTIONS IN: acyl-CoA binding; INVOLVED IN: fatty acid transport; LOCATED IN: extracellular region; EXPRESSED IN: 6 plant structures; CONTAINS InterPro DOMAIN/s: Acyl-CoA-b…
Prupe.4G259600	11.2.1	2.33199	2.06154	2.02061	1.78385	2.69975	3.02206	5.63474	9.10017	0.589253	1.09108	0.615097	0.833944	0.700041	0.867262	0.637775	1.2544	Cluster3	lipid metabolism.FA desaturation.desaturase	(at3g15850 : 334.0) Chloroplastic enzyme responsible for the synthesis of 16:1 fatty acids from galactolipids and sulpholipids. Uses ferredoxin as electron donor.; fatty acid desaturase 5 (FAD5); CONTAINS InterPro DOMAIN/s: Fatty acid desaturase, type 1, core (InterPro:IPR015876), Fatty acid desaturase, type 1 (InterPro:IPR005804); BEST Arabidopsis thaliana protein match is: Fatty acid desaturase…
Prupe.6G041500	11.6	0.759292	3.99826	0.99462	1.71389	0.830688	15.7036	16.8467	49.2134	0.429268	1.26313	0.897253	0.536789	0.784811	2.05444	1.2701	0.977256	Cluster2	lipid metabolism.lipid transfer proteins etc	(gnl|cdd|72939 : 78.4) no description available & (q39950|nltp_helan : 72.4) Nonspecific lipid-transfer protein precursor (LTP) (NsLTP) (SDI-9) - Helianthus annuus (Common sunflower) & (at2g38540 : 70.9) Non-specific lipid transfer protein. Binds calmodulin in a Ca2+-independent manner. Localized to the cell wall. Specifically expressed in L1 epidermal layer. Predicted to be a member of PR-14 pat…
Prupe.6G059300	11.8	7.44422	15.418	10.2033	15.322	10.6839	9.7178	19.8149	25.4568	7.59792	12.0883	11.1554	13.6932	13.5078	8.32128	10.1963	9.67484	Cluster2	lipid metabolism.'exotics'(steroids, squalene etc)	(at5g58800 : 324.0) Quinone reductase family protein; FUNCTIONS IN: oxidoreductase activity, FMN binding; INVOLVED IN: negative regulation of transcription; LOCATED IN: plasma membrane; EXPRESSED IN: 22 plant structures; EXPRESSED DURING: 13 growth stages; CONTAINS InterPro DOMAIN/s: Flavoprotein WrbA (InterPro:IPR010089), NADPH-dependent FMN reductase (InterPro:IPR005025), Flavodoxin/nitric oxid…
Prupe.5G109300	11.9.2	34.8696	40.0543	37.2292	42.3124	37.6342	68.2256	38.1375	53.6014	32.8983	22.2916	24.9031	35.4219	26.4716	33.3632	24.4148	29.5853	Cluster1	lipid metabolism.lipid degradation.lipases	(at1g52760 : 543.0) Encodes a lysophospholipase 2 (LysoPL2). Involved in tolerance to cadmium-induced oxidative stress. Binds Acyl-CoA-binding protein 2 (ACBP2).; lysophospholipase 2 (LysoPL2); BEST Arabidopsis thaliana protein match is: alpha/beta-Hydrolases superfamily protein (TAIR:AT1G11090.1); Has 2373 Blast hits to 2373 proteins in 808 species: Archae - 32; Bacteria - 1418; Metazoa - 106; F…
Prupe.7G222800	11.9.2	0.762556	4.11461	1.35611	2.5988	1.76384	2.22728	2.02752	2.17434	0.99426	1.98324	1.30007	2.18858	2.60539	1.40307	1.8042	1.32482	Cluster2	lipid metabolism.lipid degradation.lipases	(loc_os05g48416.2 : 523.0) no description available & (at2g44970 : 456.0) alpha/beta-Hydrolases superfamily protein; FUNCTIONS IN: hydrolase activity, acting on ester bonds; INVOLVED IN: intracellular protein transport, GPI anchor metabolic process; LOCATED IN: intrinsic to endoplasmic reticulum membrane; EXPRESSED IN: 25 plant structures; EXPRESSED DURING: 15 growth stages; CONTAINS InterPro DOM…
Prupe.4G086500	11.9.2.1	0.372782	1.38887	1.70463	0.987367	1.16718	3.18676	3.60169	5.43137	0.272256	0.432086	0.74981	0.398166	0.899044	0.64802	0.503652	0.34287	Cluster2	lipid metabolism.lipid degradation.lipases.triacylglycerol lipase	(at1g30370 : 517.0) alpha/beta-Hydrolases superfamily protein; FUNCTIONS IN: triglyceride lipase activity; INVOLVED IN: lipid metabolic process; EXPRESSED IN: root; CONTAINS InterPro DOMAIN/s: Lipase, class 3 (InterPro:IPR002921); BEST Arabidopsis thaliana protein match is: alpha/beta-Hydrolases superfamily protein (TAIR:AT1G06800.1); Has 1971 Blast hits to 1966 proteins in 378 species: Archae - …
Prupe.7G132700	11.9.2.1	0.250235	2.48141	1.82271	1.46607	1.98487	12.3996	14.8319	9.49838	0.307796	1.00868	1.21774	0.56123	0.683666	0.876408	1.6421	0.748201	Cluster1	lipid metabolism.lipid degradation.lipases.triacylglycerol lipase	(at5g42930 : 459.0) alpha/beta-Hydrolases superfamily protein; FUNCTIONS IN: triglyceride lipase activity; INVOLVED IN: lipid metabolic process; LOCATED IN: cellular_component unknown; CONTAINS InterPro DOMAIN/s: Lipase, class 3 (InterPro:IPR002921); BEST Arabidopsis thaliana protein match is: alpha/beta-Hydrolases superfamily protein (TAIR:AT1G56630.1); Has 1515 Blast hits to 1509 proteins in 32…
Prupe.7G132800	11.9.2.1	0.387755	0.857283	0.322458	0.617103	0.688344	3.19749	2.36612	1.86007	0.40025	0.867599	0.408616	0.301025	0.576093	0.832795	1.25971	0.879543	Cluster3	lipid metabolism.lipid degradation.lipases.triacylglycerol lipase	(loc_os02g52830.1 : 496.0) no description available & (at5g42930 : 488.0) alpha/beta-Hydrolases superfamily protein; FUNCTIONS IN: triglyceride lipase activity; INVOLVED IN: lipid metabolic process; LOCATED IN: cellular_component unknown; CONTAINS InterPro DOMAIN/s: Lipase, class 3 (InterPro:IPR002921); BEST Arabidopsis thaliana protein match is: alpha/beta-Hydrolases superfamily protein (TAIR:AT…
Prupe.7G132500	11.9.2.1	0.123299	0.509632	0.586235	0.63926	0.716528	3.62519	1.70947	1.53839	0.209632	0.210584	0.393496	0.300529	0.429961	0.495204	0.358257	0.313268	Cluster1	lipid metabolism.lipid degradation.lipases.triacylglycerol lipase	(at5g42930 : 493.0) alpha/beta-Hydrolases superfamily protein; FUNCTIONS IN: triglyceride lipase activity; INVOLVED IN: lipid metabolic process; LOCATED IN: cellular_component unknown; CONTAINS InterPro DOMAIN/s: Lipase, class 3 (InterPro:IPR002921); BEST Arabidopsis thaliana protein match is: alpha/beta-Hydrolases superfamily protein (TAIR:AT1G56630.1); Has 1515 Blast hits to 1509 proteins in 32…
Prupe.3G304100	11.9.2.1	7.11417	44.8495	36.0176	49.6151	27.0659	19.6392	32.6724	52.0586	9.49634	25.9309	27.4071	27.1807	20.2867	9.17403	11.2847	14.023	Cluster2	lipid metabolism.lipid degradation.lipases.triacylglycerol lipase	(at5g14180 : 532.0) Myzus persicae-induced lipase 1 (MPL1); FUNCTIONS IN: catalytic activity; INVOLVED IN: glycerol biosynthetic process, lipid metabolic process; LOCATED IN: endomembrane system; EXPRESSED IN: 7 plant structures; EXPRESSED DURING: L mature pollen stage, M germinated pollen stage, 4 anthesis, petal differentiation and expansion stage; CONTAINS InterPro DOMAIN/s: AB-hydrolase-assoc…
Prupe.1G434100	11.9.2.1	8.95022	15.8038	8.48827	8.93971	7.76545	24.0709	25.9302	30.1041	7.25203	10.5993	8.65848	7.94452	10.4147	9.84421	16.6885	10.0226	Cluster3	lipid metabolism.lipid degradation.lipases.triacylglycerol lipase	(at5g42930 : 462.0) alpha/beta-Hydrolases superfamily protein; FUNCTIONS IN: triglyceride lipase activity; INVOLVED IN: lipid metabolic process; LOCATED IN: cellular_component unknown; CONTAINS InterPro DOMAIN/s: Lipase, class 3 (InterPro:IPR002921); BEST Arabidopsis thaliana protein match is: alpha/beta-Hydrolases superfamily protein (TAIR:AT1G56630.1); Has 1515 Blast hits to 1509 proteins in 32…
Prupe.1G312200	11.9.3	0.573668	1.7978	1.1289	1.38435	1.47444	4.62219	3.04157	4.09984	0.379533	1.21375	0.629123	1.14477	1.10779	1.04416	0.797105	0.910713	Cluster3	lipid metabolism.lipid degradation.lysophospholipases	(at1g77420 : 493.0) alpha/beta-Hydrolases superfamily protein; BEST Arabidopsis thaliana protein match is: alpha/beta-Hydrolases superfamily protein (TAIR:AT5G16120.1); Has 4552 Blast hits to 4550 proteins in 1360 species: Archae - 49; Bacteria - 3106; Metazoa - 121; Fungi - 218; Plants - 474; Viruses - 41; Other Eukaryotes - 543 (source: NCBI BLink). & (loc_os01g49380.1 : 489.0) no description a…
Prupe.5G088300	11.9.3.1	1.31293	1.30197	1.14168	1.61335	1.77362	6.04358	2.9087	3.59582	1.20348	0.939352	0.819097	1.30867	1.65911	1.7146	1.55676	1.38185	Cluster1	lipid metabolism.lipid degradation.lysophospholipases.phospholipase D	(at2g42010 : 1316.0) phospholipase D (PLDbeta); phospholipase D beta 1 (PLDBETA1); FUNCTIONS IN: phospholipase D activity, protein binding, phosphatidylinositol-4,5-bisphosphate binding; INVOLVED IN: response to cadmium ion, defense response to bacterium, incompatible interaction; EXPRESSED IN: 19 plant structures; EXPRESSED DURING: 10 growth stages; CONTAINS InterPro DOMAIN/s: C2 membrane target…
Prupe.I000800	11.9.3.2	0.221709	6.04594	1.7116	2.58725	3.4538	26.7192	14.5873	24.5231	0.182287	0.403937	0.554007	0.473876	1.31512	1.69901	0.69163	0.373347	Cluster1	lipid metabolism.lipid degradation.lysophospholipases.carboxylesterase	(at1g47480 : 238.0) alpha/beta-Hydrolases superfamily protein; FUNCTIONS IN: hydrolase activity; INVOLVED IN: metabolic process; LOCATED IN: cellular_component unknown; EXPRESSED IN: stem, hypocotyl, root, flower; EXPRESSED DURING: petal differentiation and expansion stage; CONTAINS InterPro DOMAIN/s: Lipase, GDXG, active site (InterPro:IPR002168), Alpha/beta hydrolase fold-3 (InterPro:IPR013094)…
Prupe.2G045300	11.9.3.2	55.2515	121.602	56.0008	61.9255	65.6016	194.648	127.292	158.466	56.8035	49.2734	33.0288	44.7825	34.1371	62.1272	37.3324	51.6377	Cluster3	lipid metabolism.lipid degradation.lysophospholipases.carboxylesterase	(loc_os05g33940.1 : 340.0) no description available & (gnl|cdd|36728 : 242.0) no description available & (gnl|cdd|87389 : 188.0) no description available & (at1g68620 : 177.0) alpha/beta-Hydrolases superfamily protein; FUNCTIONS IN: hydrolase activity; INVOLVED IN: metabolic process; LOCATED IN: cellular_component unknown; EXPRESSED IN: 11 plant structures; EXPRESSED DURING: LP.06 six leaves visi…
Prupe.2G045000	11.9.3.2	0.625773	6.73188	2.34212	4.34076	4.69727	31.3594	33.4421	31.2107	0.140603	0.655166	0.82739	0.450402	0.646809	0.72978	0.703606	0.205927	Cluster1	lipid metabolism.lipid degradation.lysophospholipases.carboxylesterase	(loc_os05g33940.1 : 333.0) no description available & (gnl|cdd|36728 : 215.0) no description available & (gnl|cdd|87389 : 182.0) no description available & (at5g16080 : 166.0) carboxyesterase 17 (CXE17); FUNCTIONS IN: hydrolase activity; INVOLVED IN: metabolic process; LOCATED IN: cellular_component unknown; EXPRESSED IN: 11 plant structures; EXPRESSED DURING: 4 anthesis, petal differentiation an…
Prupe.8G121900	11.9.3.2	56.6954	59.3082	47.5591	57.8165	69.5295	158.3	104.387	110.384	59.7082	31.2646	37.7946	64.6419	46.4488	69.6612	45.6821	52.8827	Cluster1	lipid metabolism.lipid degradation.lysophospholipases.carboxylesterase	(at3g48700 : 318.0) carboxyesterase 13 (CXE13); FUNCTIONS IN: hydrolase activity; INVOLVED IN: metabolic process; LOCATED IN: cellular_component unknown; EXPRESSED IN: 6 plant structures; EXPRESSED DURING: F mature embryo stage, petal differentiation and expansion stage, E expanded cotyledon stage, D bilateral stage; CONTAINS InterPro DOMAIN/s: Lipase, GDXG, active site (InterPro:IPR002168), Alph…
Prupe.8G121400	11.9.3.2	16.3176	41.526	23.8269	38.0869	35.76	74.3307	67.1929	102.905	17.9854	17.0784	18.2507	23.3954	31.5353	31.4396	19.8569	15.9744	Cluster1	lipid metabolism.lipid degradation.lysophospholipases.carboxylesterase	(at3g48700 : 322.0) carboxyesterase 13 (CXE13); FUNCTIONS IN: hydrolase activity; INVOLVED IN: metabolic process; LOCATED IN: cellular_component unknown; EXPRESSED IN: 6 plant structures; EXPRESSED DURING: F mature embryo stage, petal differentiation and expansion stage, E expanded cotyledon stage, D bilateral stage; CONTAINS InterPro DOMAIN/s: Lipase, GDXG, active site (InterPro:IPR002168), Alph…
Prupe.8G121500	11.9.3.2	36.0976	98.3829	49.6143	68.2612	69.1166	147.239	146.261	215.423	43.2227	41.27	36.6713	49.8131	45.1378	63.0817	38.682	48.1801	Cluster1	lipid metabolism.lipid degradation.lysophospholipases.carboxylesterase	(at3g48700 : 317.0) carboxyesterase 13 (CXE13); FUNCTIONS IN: hydrolase activity; INVOLVED IN: metabolic process; LOCATED IN: cellular_component unknown; EXPRESSED IN: 6 plant structures; EXPRESSED DURING: F mature embryo stage, petal differentiation and expansion stage, E expanded cotyledon stage, D bilateral stage; CONTAINS InterPro DOMAIN/s: Lipase, GDXG, active site (InterPro:IPR002168), Alph…
Prupe.8G121600	11.9.3.2	2.39449	2.26616	2.78836	2.41698	2.98824	4.93259	2.45438	4.13615	1.99436	1.14973	1.79214	2.63784	1.93473	2.52292	1.8964	1.5255	Cluster1	lipid metabolism.lipid degradation.lysophospholipases.carboxylesterase	(gnl|cdd|36728 : 255.0) no description available & (at1g47480 : 238.0) alpha/beta-Hydrolases superfamily protein; FUNCTIONS IN: hydrolase activity; INVOLVED IN: metabolic process; LOCATED IN: cellular_component unknown; EXPRESSED IN: stem, hypocotyl, root, flower; EXPRESSED DURING: petal differentiation and expansion stage; CONTAINS InterPro DOMAIN/s: Lipase, GDXG, active site (InterPro:IPR002168…
Prupe.8G121700	11.9.3.2	1.61593	6.16716	1.85763	4.0592	5.9279	42.9127	18.5038	42.7192	1.09607	0.815204	0.583665	1.01668	0.837872	2.60014	0.672541	0.747149	Cluster1	lipid metabolism.lipid degradation.lysophospholipases.carboxylesterase	(at3g48700 : 321.0) carboxyesterase 13 (CXE13); FUNCTIONS IN: hydrolase activity; INVOLVED IN: metabolic process; LOCATED IN: cellular_component unknown; EXPRESSED IN: 6 plant structures; EXPRESSED DURING: F mature embryo stage, petal differentiation and expansion stage, E expanded cotyledon stage, D bilateral stage; CONTAINS InterPro DOMAIN/s: Lipase, GDXG, active site (InterPro:IPR002168), Alph…
Prupe.3G238500	11.9.3.2	0.0240567	0.155323	0.0213438	0.046666	0.0654018	1.25357	0.835421	2.51515	0	0	0	0.0806128	0.0712793	0.234244	0.0535515	0	Cluster3	lipid metabolism.lipid degradation.lysophospholipases.carboxylesterase	(loc_os03g15270.1 : 362.0) no description available & (at5g16080 : 334.0) carboxyesterase 17 (CXE17); FUNCTIONS IN: hydrolase activity; INVOLVED IN: metabolic process; LOCATED IN: cellular_component unknown; EXPRESSED IN: 11 plant structures; EXPRESSED DURING: 4 anthesis, petal differentiation and expansion stage; CONTAINS InterPro DOMAIN/s: Lipase, GDXG, active site (InterPro:IPR002168), Alpha/b…
Prupe.1G155100	11.9.3.2	2.72895	4.1122	2.73682	3.3475	4.00177	16.4569	5.36959	7.24254	2.75339	1.51409	1.74308	4.07089	1.91634	2.22655	1.13477	2.48196	Cluster1	lipid metabolism.lipid degradation.lysophospholipases.carboxylesterase	(gnl|cdd|36728 : 256.0) no description available & (loc_os09g28750.1 : 249.0) no description available & (at2g03550 : 225.0) alpha/beta-Hydrolases superfamily protein; FUNCTIONS IN: hydrolase activity; INVOLVED IN: metabolic process; LOCATED IN: cellular_component unknown; EXPRESSED IN: 21 plant structures; EXPRESSED DURING: 13 growth stages; CONTAINS InterPro DOMAIN/s: Alpha/beta hydrolase fold-…
Prupe.1G155200	11.9.3.2	3.59399	23.36	4.57249	6.65288	9.40287	81.5278	58.6545	75.7233	1.33822	2.50587	1.64746	1.2529	2.57909	4.12796	2.53913	1.40414	Cluster1	lipid metabolism.lipid degradation.lysophospholipases.carboxylesterase	(loc_os09g28750.1 : 282.0) no description available & (at1g47480 : 263.0) alpha/beta-Hydrolases superfamily protein; FUNCTIONS IN: hydrolase activity; INVOLVED IN: metabolic process; LOCATED IN: cellular_component unknown; EXPRESSED IN: stem, hypocotyl, root, flower; EXPRESSED DURING: petal differentiation and expansion stage; CONTAINS InterPro DOMAIN/s: Lipase, GDXG, active site (InterPro:IPR002…
Prupe.1G439300	11.9.3.2	3.57568	7.41848	5.76949	5.94495	5.01282	7.80125	7.39189	12.2411	3.26268	3.99278	5.10828	4.24448	4.67978	3.3596	3.71883	3.9354	Cluster2	lipid metabolism.lipid degradation.lysophospholipases.carboxylesterase	(at1g47480 : 396.0) alpha/beta-Hydrolases superfamily protein; FUNCTIONS IN: hydrolase activity; INVOLVED IN: metabolic process; LOCATED IN: cellular_component unknown; EXPRESSED IN: stem, hypocotyl, root, flower; EXPRESSED DURING: petal differentiation and expansion stage; CONTAINS InterPro DOMAIN/s: Lipase, GDXG, active site (InterPro:IPR002168), Alpha/beta hydrolase fold-3 (InterPro:IPR013094)…
Prupe.2G089000	11.9.3.3	3.50587	6.60486	7.99583	7.55857	6.95828	17.5447	18.5302	15.6888	4.11996	5.09726	7.91404	5.06495	5.84849	4.31721	5.7127	3.61862	Cluster2	lipid metabolism.lipid degradation.lysophospholipases.glycerophosphodiester phosphodiesterase	(loc_os01g02560.1 : 430.0) no description available & (at1g66920 : 317.0) Protein kinase superfamily protein; FUNCTIONS IN: protein serine/threonine kinase activity, protein kinase activity, kinase activity, ATP binding; INVOLVED IN: protein amino acid phosphorylation; LOCATED IN: endomembrane system; CONTAINS InterPro DOMAIN/s: Protein kinase, ATP binding site (InterPro:IPR017441), Serine/threon…
Prupe.2G087200	11.9.3.3	0.111149	0.61495	0.390807	0.403429	0.5917	3.11408	2.69481	4.06586	0.177325	0.239632	0.307914	0.278667	0.350755	0.307328	0.270026	0.0977155	Cluster1	lipid metabolism.lipid degradation.lysophospholipases.glycerophosphodiester phosphodiesterase	(loc_os01g02400.1 : 444.0) no description available & (at1g66920 : 349.0) Protein kinase superfamily protein; FUNCTIONS IN: protein serine/threonine kinase activity, protein kinase activity, kinase activity, ATP binding; INVOLVED IN: protein amino acid phosphorylation; LOCATED IN: endomembrane system; CONTAINS InterPro DOMAIN/s: Protein kinase, ATP binding site (InterPro:IPR017441), Serine/threon…
Prupe.2G092500	11.9.3.3	0.173904	0.193171	0.41331	0.31957	0.507094	2.01976	1.61141	2.09198	0.0967623	0.162839	0.307929	0.296186	0.24773	0.253736	0.322469	0.22335	Cluster1	lipid metabolism.lipid degradation.lysophospholipases.glycerophosphodiester phosphodiesterase	(loc_os01g02700.1 : 379.0) no description available & (at5g38280 : 297.0) putative receptor serine/threonine kinase PR5K (PR5K) mRNA, PR5-like receptor kinase; PR5-like receptor kinase (PR5K); FUNCTIONS IN: transmembrane receptor protein serine/threonine kinase activity, kinase activity; INVOLVED IN: response to fungus; LOCATED IN: endomembrane system; EXPRESSED IN: 6 plant structures; EXPRESSED …
Prupe.2G088900	11.9.3.3	0.635088	2.54277	2.35725	2.58617	2.17126	12.8054	9.43572	9.45064	0.672135	1.04497	1.96292	1.22821	2.13767	1.13852	1.75802	0.65324	Cluster2	lipid metabolism.lipid degradation.lysophospholipases.glycerophosphodiester phosphodiesterase	(loc_os01g02400.1 : 454.0) no description available & (at1g66920 : 346.0) Protein kinase superfamily protein; FUNCTIONS IN: protein serine/threonine kinase activity, protein kinase activity, kinase activity, ATP binding; INVOLVED IN: protein amino acid phosphorylation; LOCATED IN: endomembrane system; CONTAINS InterPro DOMAIN/s: Protein kinase, ATP binding site (InterPro:IPR017441), Serine/threon…
Prupe.2G088300	11.9.3.3	1.2562	3.01478	2.62718	4.23622	3.78965	8.6729	5.59518	6.52201	1.22844	1.48778	1.96127	3.529	4.38962	1.88473	1.45692	1.35673	Cluster1	lipid metabolism.lipid degradation.lysophospholipases.glycerophosphodiester phosphodiesterase	(loc_os01g02800.1 : 415.0) no description available & (at5g38260 : 313.0) Protein kinase superfamily protein; FUNCTIONS IN: kinase activity; INVOLVED IN: protein amino acid phosphorylation; LOCATED IN: endomembrane system; CONTAINS InterPro DOMAIN/s: Protein kinase, ATP binding site (InterPro:IPR017441), Protein kinase, catalytic domain (InterPro:IPR000719), Serine-threonine/tyrosine-protein kina…
Prupe.2G047400	11.9.3.3	3.34034	4.69908	6.42441	7.11875	4.19767	4.65968	11.2391	11.7821	2.08044	4.12402	5.77189	3.17783	3.78033	1.78421	3.49334	1.93744	Cluster2	lipid metabolism.lipid degradation.lysophospholipases.glycerophosphodiester phosphodiesterase	(loc_os01g02560.1 : 433.0) no description available & (at1g66910 : 356.0) Protein kinase superfamily protein; FUNCTIONS IN: kinase activity; INVOLVED IN: protein amino acid phosphorylation; LOCATED IN: endomembrane system; CONTAINS InterPro DOMAIN/s: Protein kinase, ATP binding site (InterPro:IPR017441), Serine/threonine-protein kinase domain (InterPro:IPR002290), Serine-threonine/tyrosine-protei…
Prupe.2G093700	11.9.3.3	1.05297	1.76549	1.78839	1.23295	1.24629	5.27048	5.50727	4.42751	0.558091	1.00851	0.970787	0.764723	0.624406	0.769462	0.859537	1.03585	Cluster3	lipid metabolism.lipid degradation.lysophospholipases.glycerophosphodiester phosphodiesterase	(loc_os01g02700.1 : 381.0) no description available & (at5g38280 : 297.0) putative receptor serine/threonine kinase PR5K (PR5K) mRNA, PR5-like receptor kinase; PR5-like receptor kinase (PR5K); FUNCTIONS IN: transmembrane receptor protein serine/threonine kinase activity, kinase activity; INVOLVED IN: response to fungus; LOCATED IN: endomembrane system; EXPRESSED IN: 6 plant structures; EXPRESSED …
Prupe.2G103400	11.9.3.3	1.00978	2.42939	3.57778	4.43293	3.45936	11.176	12.9802	14.5394	1.13969	1.92734	3.7443	3.38098	5.21046	2.17477	3.11486	0.755068	Cluster2	lipid metabolism.lipid degradation.lysophospholipases.glycerophosphodiester phosphodiesterase	(loc_os01g02560.1 : 427.0) no description available & (at1g66920 : 349.0) Protein kinase superfamily protein; FUNCTIONS IN: protein serine/threonine kinase activity, protein kinase activity, kinase activity, ATP binding; INVOLVED IN: protein amino acid phosphorylation; LOCATED IN: endomembrane system; CONTAINS InterPro DOMAIN/s: Protein kinase, ATP binding site (InterPro:IPR017441), Serine/threon…
Prupe.2G103300	11.9.3.3	1.63776	7.48931	7.92809	10.9941	8.07155	19.6605	25.7574	28.8203	1.96492	6.17097	9.84596	7.34468	11.5563	3.82974	6.11996	2.30057	Cluster2	lipid metabolism.lipid degradation.lysophospholipases.glycerophosphodiester phosphodiesterase	(loc_os01g02700.1 : 400.0) no description available & (at5g38260 : 331.0) Protein kinase superfamily protein; FUNCTIONS IN: kinase activity; INVOLVED IN: protein amino acid phosphorylation; LOCATED IN: endomembrane system; CONTAINS InterPro DOMAIN/s: Protein kinase, ATP binding site (InterPro:IPR017441), Protein kinase, catalytic domain (InterPro:IPR000719), Serine-threonine/tyrosine-protein kina…
Prupe.2G087100	11.9.3.3	0.0379842	0.23547	0.147275	0.160856	0.208518	1.80775	2.50807	2.76866	0	0	0.0120597	0	0.0267581	0.0280125	0.0653798	0.0151165	Cluster1	lipid metabolism.lipid degradation.lysophospholipases.glycerophosphodiester phosphodiesterase	(loc_os01g02300.1 : 400.0) no description available & (at5g38280 : 311.0) putative receptor serine/threonine kinase PR5K (PR5K) mRNA, PR5-like receptor kinase; PR5-like receptor kinase (PR5K); FUNCTIONS IN: transmembrane receptor protein serine/threonine kinase activity, kinase activity; INVOLVED IN: response to fungus; LOCATED IN: endomembrane system; EXPRESSED IN: 6 plant structures; EXPRESSED …
Prupe.6G352800	11.9.3.3	0.403662	0.61902	1.99283	1.41125	0.541577	1.12163	2.09681	3.0199	0.492478	1.47672	3.35869	1.14801	1.48093	0.685362	1.14659	1.02614	Cluster2	lipid metabolism.lipid degradation.lysophospholipases.glycerophosphodiester phosphodiesterase	(loc_os01g02390.1 : 395.0) no description available & (at1g66980 : 342.0) Encodes SNC4 (suppressor of npr1-1, constitutive 4), an atypical receptor-like kinase with two predicted extracellular glycerophosphoryl diester phosphodiesterase domains.; suppressor of npr1-1 constitutive 4 (SNC4); CONTAINS InterPro DOMAIN/s: Protein kinase, ATP binding site (InterPro:IPR017441), Serine/threonine-protein …
Prupe.6G142300	11.9.3.3	0.216351	0.357621	0.394637	0.623703	0.531548	1.1863	2.63898	3.33132	0.25758	0.340047	0.469484	0.284062	0.674677	0.322825	0.482146	0.211265	Cluster2	lipid metabolism.lipid degradation.lysophospholipases.glycerophosphodiester phosphodiesterase	(loc_os01g02790.1 : 393.0) no description available & (at1g67000 : 322.0) Protein kinase superfamily protein; FUNCTIONS IN: protein serine/threonine kinase activity, protein kinase activity, kinase activity, ATP binding; INVOLVED IN: protein amino acid phosphorylation; LOCATED IN: endomembrane system; EXPRESSED IN: stem; CONTAINS InterPro DOMAIN/s: Protein kinase, ATP binding site (InterPro:IPR01…
Prupe.6G352900	11.9.3.3	1.20385	1.85978	2.58408	1.96317	1.48427	3.86317	6.68409	6.44411	1.16979	2.07881	2.77715	1.56358	2.04585	1.85615	1.63604	2.08791	Cluster2	lipid metabolism.lipid degradation.lysophospholipases.glycerophosphodiester phosphodiesterase	(loc_os01g02290.1 : 419.0) no description available & (at1g66910 : 343.0) Protein kinase superfamily protein; FUNCTIONS IN: kinase activity; INVOLVED IN: protein amino acid phosphorylation; LOCATED IN: endomembrane system; CONTAINS InterPro DOMAIN/s: Protein kinase, ATP binding site (InterPro:IPR017441), Serine/threonine-protein kinase domain (InterPro:IPR002290), Serine-threonine/tyrosine-protei…
Prupe.6G142200	11.9.3.3	0.215882	0.296439	0.967917	0.666659	0.479739	1.10813	3.25946	4.23184	0.266331	0.563632	0.573175	0.421952	0.429563	0.435702	0.556061	0.475846	Cluster2	lipid metabolism.lipid degradation.lysophospholipases.glycerophosphodiester phosphodiesterase	(loc_os01g02600.1 : 412.0) no description available & (at1g66980 : 334.0) Encodes SNC4 (suppressor of npr1-1, constitutive 4), an atypical receptor-like kinase with two predicted extracellular glycerophosphoryl diester phosphodiesterase domains.; suppressor of npr1-1 constitutive 4 (SNC4); CONTAINS InterPro DOMAIN/s: Protein kinase, ATP binding site (InterPro:IPR017441), Serine/threonine-protein …
Prupe.6G138000	11.9.3.3	0.0375352	0.0670521	0.10219	0.186993	0.0342674	0.245127	1.9281	2.16441	0.0713079	0.132992	0.215152	0.0512259	0.201794	0.0422239	0.051057	0.0451458	Cluster2	lipid metabolism.lipid degradation.lysophospholipases.glycerophosphodiester phosphodiesterase	(loc_os01g02800.1 : 274.0) no description available & (at1g66980 : 232.0) Encodes SNC4 (suppressor of npr1-1, constitutive 4), an atypical receptor-like kinase with two predicted extracellular glycerophosphoryl diester phosphodiesterase domains.; suppressor of npr1-1 constitutive 4 (SNC4); CONTAINS InterPro DOMAIN/s: Protein kinase, ATP binding site (InterPro:IPR017441), Serine/threonine-protein …
Prupe.3G089700	11.9.3.3	0.335473	1.74842	1.14788	1.42503	1.92291	13.2098	10.3507	8.16198	0.224766	0.46857	1.84918	0.365527	1.2896	0.435042	0.879016	0.0877862	Cluster2	lipid metabolism.lipid degradation.lysophospholipases.glycerophosphodiester phosphodiesterase	(loc_os04g56130.1 : 365.0) no description available & (gnl|cdd|36401 : 300.0) no description available & (at5g38240 : 253.0) Protein kinase family protein; FUNCTIONS IN: protein serine/threonine kinase activity, protein kinase activity, kinase activity, ATP binding; INVOLVED IN: protein amino acid phosphorylation; LOCATED IN: endomembrane system; CONTAINS InterPro DOMAIN/s: Protein kinase, ATP bi…
Prupe.2G098700	11.9.3.5	0.130288	0.226837	0.102739	0.243164	0.0894031	1.59126	2.0532	2.42771	0.0270673	0.0524492	0.0596571	0.0826719	0.0976338	0.0875339	0.0681484	0.075472	Cluster3	lipid metabolism.lipid degradation.lysophospholipases.phosphoinositide phospholipase C	(at3g03520 : 647.0) Lysophosphatidic acid phosphatase highly expressed during phosphate starvation and abiotic stresses. Role in lipid synthesis.; non-specific phospholipase C3 (NPC3); FUNCTIONS IN: hydrolase activity, acting on ester bonds, Lysophosphatidic acid phosphatase activity; INVOLVED IN: cellular response to phosphate starvation, phosphate metabolic process, response to abiotic stimulus…
Prupe.8G121900	11.9.4.5	56.6954	59.3082	47.5591	57.8165	69.5295	158.3	104.387	110.384	59.7082	31.2646	37.7946	64.6419	46.4488	69.6612	45.6821	52.8827	Cluster1	lipid metabolism.lipid degradation.beta-oxidation.acyl-CoA thioesterase	(at3g48700 : 318.0) carboxyesterase 13 (CXE13); FUNCTIONS IN: hydrolase activity; INVOLVED IN: metabolic process; LOCATED IN: cellular_component unknown; EXPRESSED IN: 6 plant structures; EXPRESSED DURING: F mature embryo stage, petal differentiation and expansion stage, E expanded cotyledon stage, D bilateral stage; CONTAINS InterPro DOMAIN/s: Lipase, GDXG, active site (InterPro:IPR002168), Alph…
Prupe.8G121400	11.9.4.5	16.3176	41.526	23.8269	38.0869	35.76	74.3307	67.1929	102.905	17.9854	17.0784	18.2507	23.3954	31.5353	31.4396	19.8569	15.9744	Cluster1	lipid metabolism.lipid degradation.beta-oxidation.acyl-CoA thioesterase	(at3g48700 : 322.0) carboxyesterase 13 (CXE13); FUNCTIONS IN: hydrolase activity; INVOLVED IN: metabolic process; LOCATED IN: cellular_component unknown; EXPRESSED IN: 6 plant structures; EXPRESSED DURING: F mature embryo stage, petal differentiation and expansion stage, E expanded cotyledon stage, D bilateral stage; CONTAINS InterPro DOMAIN/s: Lipase, GDXG, active site (InterPro:IPR002168), Alph…
Prupe.8G121500	11.9.4.5	36.0976	98.3829	49.6143	68.2612	69.1166	147.239	146.261	215.423	43.2227	41.27	36.6713	49.8131	45.1378	63.0817	38.682	48.1801	Cluster1	lipid metabolism.lipid degradation.beta-oxidation.acyl-CoA thioesterase	(at3g48700 : 317.0) carboxyesterase 13 (CXE13); FUNCTIONS IN: hydrolase activity; INVOLVED IN: metabolic process; LOCATED IN: cellular_component unknown; EXPRESSED IN: 6 plant structures; EXPRESSED DURING: F mature embryo stage, petal differentiation and expansion stage, E expanded cotyledon stage, D bilateral stage; CONTAINS InterPro DOMAIN/s: Lipase, GDXG, active site (InterPro:IPR002168), Alph…
Prupe.8G121600	11.9.4.5	2.39449	2.26616	2.78836	2.41698	2.98824	4.93259	2.45438	4.13615	1.99436	1.14973	1.79214	2.63784	1.93473	2.52292	1.8964	1.5255	Cluster1	lipid metabolism.lipid degradation.beta-oxidation.acyl-CoA thioesterase	(gnl|cdd|36728 : 255.0) no description available & (at1g47480 : 238.0) alpha/beta-Hydrolases superfamily protein; FUNCTIONS IN: hydrolase activity; INVOLVED IN: metabolic process; LOCATED IN: cellular_component unknown; EXPRESSED IN: stem, hypocotyl, root, flower; EXPRESSED DURING: petal differentiation and expansion stage; CONTAINS InterPro DOMAIN/s: Lipase, GDXG, active site (InterPro:IPR002168…
Prupe.8G121700	11.9.4.5	1.61593	6.16716	1.85763	4.0592	5.9279	42.9127	18.5038	42.7192	1.09607	0.815204	0.583665	1.01668	0.837872	2.60014	0.672541	0.747149	Cluster1	lipid metabolism.lipid degradation.beta-oxidation.acyl-CoA thioesterase	(at3g48700 : 321.0) carboxyesterase 13 (CXE13); FUNCTIONS IN: hydrolase activity; INVOLVED IN: metabolic process; LOCATED IN: cellular_component unknown; EXPRESSED IN: 6 plant structures; EXPRESSED DURING: F mature embryo stage, petal differentiation and expansion stage, E expanded cotyledon stage, D bilateral stage; CONTAINS InterPro DOMAIN/s: Lipase, GDXG, active site (InterPro:IPR002168), Alph…
Prupe.6G062200	11.9.4.5	3.20043	3.54425	2.80497	3.93729	5.14511	10.2953	5.10513	7.50037	2.61739	1.81877	2.62915	3.51087	3.30084	4.59867	1.94256	2.03322	Cluster1	lipid metabolism.lipid degradation.beta-oxidation.acyl-CoA thioesterase	(at2g29590 : 161.0) Thioesterase superfamily protein; CONTAINS InterPro DOMAIN/s: Thioesterase superfamily (InterPro:IPR006683); BEST Arabidopsis thaliana protein match is: Thioesterase superfamily protein (TAIR:AT1G04290.1); Has 283 Blast hits to 282 proteins in 58 species: Archae - 0; Bacteria - 0; Metazoa - 92; Fungi - 21; Plants - 166; Viruses - 0; Other Eukaryotes - 4 (source: NCBI BLink). &…
Prupe.1G155100	11.9.4.5	2.72895	4.1122	2.73682	3.3475	4.00177	16.4569	5.36959	7.24254	2.75339	1.51409	1.74308	4.07089	1.91634	2.22655	1.13477	2.48196	Cluster1	lipid metabolism.lipid degradation.beta-oxidation.acyl-CoA thioesterase	(gnl|cdd|36728 : 256.0) no description available & (loc_os09g28750.1 : 249.0) no description available & (at2g03550 : 225.0) alpha/beta-Hydrolases superfamily protein; FUNCTIONS IN: hydrolase activity; INVOLVED IN: metabolic process; LOCATED IN: cellular_component unknown; EXPRESSED IN: 21 plant structures; EXPRESSED DURING: 13 growth stages; CONTAINS InterPro DOMAIN/s: Alpha/beta hydrolase fold-…
Prupe.1G155200	11.9.4.5	3.59399	23.36	4.57249	6.65288	9.40287	81.5278	58.6545	75.7233	1.33822	2.50587	1.64746	1.2529	2.57909	4.12796	2.53913	1.40414	Cluster1	lipid metabolism.lipid degradation.beta-oxidation.acyl-CoA thioesterase	(loc_os09g28750.1 : 282.0) no description available & (at1g47480 : 263.0) alpha/beta-Hydrolases superfamily protein; FUNCTIONS IN: hydrolase activity; INVOLVED IN: metabolic process; LOCATED IN: cellular_component unknown; EXPRESSED IN: stem, hypocotyl, root, flower; EXPRESSED DURING: petal differentiation and expansion stage; CONTAINS InterPro DOMAIN/s: Lipase, GDXG, active site (InterPro:IPR002…
Prupe.3G166500	12.2.2	765.642	795.425	727.292	740.891	801.727	1008.07	1250.97	1616.7	682.745	536.02	513.426	661.887	457.421	617.258	481.823	731.524	Cluster3	N-metabolism.ammonia metabolism.glutamine synthetase	(q42899|glna1_lotja : 597.0) Glutamine synthetase cytosolic isozyme (EC 6.3.1.2) (Glutamate--ammonia ligase) (GS1) - Lotus japonicus & (at5g37600 : 584.0) encodes a cytosolic glutamine synthetase, the enzyme has high affinity with substrate ammonium; glutamine synthase clone R1 (GSR 1); FUNCTIONS IN: glutamate-ammonia ligase activity, copper ion binding; INVOLVED IN: nitrate assimilation, respons…
Prupe.1G346600	12.2.2	50.0671	63.7296	58.4073	66.3525	65.2357	81.8597	79.1201	116.854	54.6927	42.041	40.497	57.0907	40.0479	46.5187	34.043	50.1694	Cluster1	N-metabolism.ammonia metabolism.glutamine synthetase	(p04078|glna1_medsa : 627.0) Glutamine synthetase cytosolic isozyme (EC 6.3.1.2) (Glutamate--ammonia ligase) - Medicago sativa (Alfalfa) & (loc_os02g50240.1 : 619.0) no description available & (at5g16570 : 616.0) Encodes a cytosolic glutamine synthetase, the enzyme has high affinity with substrate ammonium; glutamine synthetase 1;4 (GLN1;4); CONTAINS InterPro DOMAIN/s: Glutamine synthetase, catal…
Prupe.6G217800	13	0.662672	0.842754	0.492751	0.348185	0.273939	0.737877	1.77339	2.28329	0.932267	0.440826	0.555798	0.250247	0.354994	0.704295	0.618272	0.491927	Cluster3	amino acid metabolism	(at5g65890 : 502.0) Member of ACT domain containing protein family. ACT domains are amino acid binding domains. Shows strongest expression in flowers and siliques.; ACT domain repeat 1 (ACR1); FUNCTIONS IN: amino acid binding; INVOLVED IN: metabolic process; LOCATED IN: nucleus; EXPRESSED IN: 20 plant structures; EXPRESSED DURING: 14 growth stages; CONTAINS InterPro DOMAIN/s: Amino acid-binding A…
Prupe.3G015900	13.1.1.1.1	24.743	34.9326	26.4669	30.1639	42.2775	151.626	94.8025	95.815	25.4907	19.8824	18.8596	25.108	26.9476	26.4329	22.5784	18.3796	Cluster1	amino acid metabolism.synthesis.central amino acid metabolism.GABA.Glutamate decarboxylase	(at5g17330 : 894.0) Encodes one of two isoforms of glutamate decarboxylase.; glutamate decarboxylase (GAD); FUNCTIONS IN: calmodulin binding, glutamate decarboxylase activity; INVOLVED IN: response to cadmium ion; EXPRESSED IN: 13 plant structures; EXPRESSED DURING: 6 growth stages; CONTAINS InterPro DOMAIN/s: Pyridoxal phosphate-dependent transferase, major domain (InterPro:IPR015424), Pyridoxal…
Prupe.1G339900	13.1.1.1.1	0.253918	0.280865	0.334615	0.417388	0.374575	2.28508	1.87326	1.52501	0.212079	0.096735	0.171417	0.2669	0.192621	0.267701	0.214398	0.220269	Cluster1	amino acid metabolism.synthesis.central amino acid metabolism.GABA.Glutamate decarboxylase	(at2g02010 : 768.0) glutamate decarboxylase 4 (GAD4); FUNCTIONS IN: calmodulin binding; INVOLVED IN: carboxylic acid metabolic process, glutamate metabolic process, glutamate decarboxylation to succinate; LOCATED IN: cytosol, nucleus; CONTAINS InterPro DOMAIN/s: Pyridoxal phosphate-dependent transferase, major domain (InterPro:IPR015424), Pyridoxal phosphate-dependent decarboxylase (InterPro:IPR0…
Prupe.6G054800	13.1.3.1.1	78.2932	111.191	49.2793	96.9634	93.6493	102.384	186.764	412.065	136.759	123.451	52.6235	112.404	99.6366	115.033	126.148	128.492	Cluster4	amino acid metabolism.synthesis.aspartate family.asparagine.asparagine synthetase	(p31752|asns_aspof : 1038.0) Asparagine synthetase [glutamine-hydrolyzing] (EC 6.3.5.4) (AS) - Asparagus officinalis (Garden asparagus) & (at3g47340 : 1028.0) encodes a glutamine-dependent asparagine synthetase, the predicted ASN1 peptide contains a purF-type glutamine-binding domain, and is expressed predominantly in shoot tissues, where light has a negative effect on its mRNA accumulation. Expr…
Prupe.1G018900	13.1.3.4.12	7.52782	7.65621	10.8831	8.36965	6.41891	20.1702	18.6551	25.9759	5.71179	6.13292	7.6066	8.18241	15.9009	15.8457	8.97036	8.13008	Cluster4	amino acid metabolism.synthesis.aspartate family.methionine.homocysteine S-methyltransferase	(at3g22740 : 472.0) homocysteine S-methyltransferase (HMT3); homocysteine S-methyltransferase 3 (HMT3); FUNCTIONS IN: homocysteine S-methyltransferase activity; INVOLVED IN: biological_process unknown; LOCATED IN: plasma membrane; EXPRESSED IN: 16 plant structures; EXPRESSED DURING: 7 growth stages; CONTAINS InterPro DOMAIN/s: Homocysteine S-methyltransferase (InterPro:IPR003726); BEST Arabidopsi…
Prupe.1G310700	13.1.3.4.12	12.4143	12.3877	15.632	11.808	16.0835	25.0998	15.473	21.7445	9.80985	9.51637	9.51155	11.5838	27.8286	14.574	7.34113	16.7643	Cluster1	amino acid metabolism.synthesis.aspartate family.methionine.homocysteine S-methyltransferase	(at3g25900 : 529.0) HMT-1; CONTAINS InterPro DOMAIN/s: Homocysteine S-methyltransferase (InterPro:IPR003726); BEST Arabidopsis thaliana protein match is: homocysteine S-methyltransferase 3 (TAIR:AT3G22740.1). & (loc_os03g12110.1 : 458.0) no description available & (q9fun0|hmt1_maize : 453.0) Homocysteine S-methyltransferase 1 (EC 2.1.1.10) (S-methylmethionine:homocysteine methyltransferase 1) (SM…
Prupe.1G509100	13.1.3.5.3	0.751085	1.28457	0.418561	2.33296	0.481176	6.88599	19.1354	39.7837	0.0877712	0.15249	0.101964	0.0324503	0.0941789	0.230629	0.196758	0.218346	Cluster3	amino acid metabolism.synthesis.aspartate family.lysine.LL-diaminopimelic acid aminotransferase	(at2g13810 : 577.0) AGD2-like defense response protein 1 (ALD1); FUNCTIONS IN: transferase activity, transferring nitrogenous groups, pyridoxal phosphate binding, transaminase activity, catalytic activity; INVOLVED IN: asparagine catabolic process, biosynthetic process, glutamate catabolic process to oxaloacetate, aspartate transamidation; LOCATED IN: chloroplast; EXPRESSED IN: sepal, root, stame…
Prupe.1G417100	13.1.4.1.4	2.78688	13.1535	5.07862	10.2054	5.81441	7.99608	9.43458	27.6913	4.09413	4.9619	4.07916	6.84624	4.59473	5.30966	4.17047	4.88958	Cluster2	amino acid metabolism.synthesis.branched chain group.common.branched-chain amino acid aminotransferase	(at1g10070 : 483.0) Encodes a chloroplast branched-chain amino acid aminotransferase. Complements the yeast leu/iso-leu/val auxotrophy mutant.; branched-chain amino acid transaminase 2 (BCAT-2); FUNCTIONS IN: branched-chain-amino-acid transaminase activity, catalytic activity; INVOLVED IN: branched chain family amino acid metabolic process, metabolic process; LOCATED IN: chloroplast; EXPRESSED IN…
Prupe.8G134300	13.1.5.1.1	214.343	242.583	153.504	178.699	246.596	524.727	306.676	347.379	218.533	112.55	123.686	182.922	123.209	177.993	129.869	168.241	Cluster1	amino acid metabolism.synthesis.serine-glycine-cysteine group.serine.phosphoglycerate dehydrogenase	(at4g34200 : 832.0) embryo sac development arrest 9 (EDA9); FUNCTIONS IN: ATP binding; INVOLVED IN: megagametogenesis; LOCATED IN: mitochondrion, chloroplast, membrane; EXPRESSED IN: 26 plant structures; EXPRESSED DURING: 14 growth stages; CONTAINS InterPro DOMAIN/s: D-3-phosphoglycerate dehydrogenase (InterPro:IPR006236), D-isomer specific 2-hydroxyacid dehydrogenase, catalytic domain (InterPro:…
Prupe.7G180700	13.1.5.1.2	140.661	150.585	110.542	146.916	199.922	280.826	183.681	183.474	146.041	85.0462	98.7031	141.464	121.516	135.447	86.9889	115.292	Cluster1	amino acid metabolism.synthesis.serine-glycine-cysteine group.serine.phosphoserine aminotransferase	(at4g35630 : 659.0) Encodes a phosphoserine aminotransferase which is involved in serine biosynthesis in the chloroplast which operates via the phosphorylated pathway.; phosphoserine aminotransferase (PSAT); FUNCTIONS IN: O-phospho-L-serine:2-oxoglutarate aminotransferase activity; INVOLVED IN: L-serine biosynthetic process; LOCATED IN: chloroplast stroma, chloroplast; EXPRESSED IN: 23 plant stru…
Prupe.2G323800	13.1.6.1.5	10.2836	15.2768	14.6457	15.5983	14.3195	17.7314	16.609	29.6827	9.29115	10.1681	9.86635	10.7808	11.5261	11.0384	9.55373	11.2787	Cluster1	amino acid metabolism.synthesis.aromatic aa.chorismate.shikimate kinase	(at2g16790 : 209.0) P-loop containing nucleoside triphosphate hydrolases superfamily protein; FUNCTIONS IN: shikimate kinase activity, kinase activity, ATP binding; INVOLVED IN: carbohydrate metabolic process; LOCATED IN: cellular_component unknown; EXPRESSED IN: 10 plant structures; EXPRESSED DURING: LP.04 four leaves visible, 4 anthesis, petal differentiation and expansion stage; CONTAINS Inter…
Prupe.6G334000	13.1.6.1.10	7.49109	5.81387	5.66553	5.11241	5.06664	12.4386	12.756	21.9554	9.178	8.30662	6.83536	5.8305	6.27319	9.79548	7.74813	7.5705	Cluster4	amino acid metabolism.synthesis.aromatic aa.chorismate.dehydroquinate/shikimate dehydrogenase	(at3g06350 : 656.0) MATERNAL EFFECT EMBRYO ARREST 32 (MEE32); FUNCTIONS IN: NADP or NADPH binding, 3-dehydroquinate dehydratase activity, shikimate 5-dehydrogenase activity, binding, catalytic activity; INVOLVED IN: embryo development ending in seed dormancy; LOCATED IN: chloroplast stroma, chloroplast; EXPRESSED IN: 23 plant structures; EXPRESSED DURING: 15 growth stages; CONTAINS InterPro DOMAI…
Prupe.1G509100	13.1.6.2	0.751085	1.28457	0.418561	2.33296	0.481176	6.88599	19.1354	39.7837	0.0877712	0.15249	0.101964	0.0324503	0.0941789	0.230629	0.196758	0.218346	Cluster3	amino acid metabolism.synthesis.aromatic aa.phenylalanine and tyrosine	(at2g13810 : 577.0) AGD2-like defense response protein 1 (ALD1); FUNCTIONS IN: transferase activity, transferring nitrogenous groups, pyridoxal phosphate binding, transaminase activity, catalytic activity; INVOLVED IN: asparagine catabolic process, biosynthetic process, glutamate catabolic process to oxaloacetate, aspartate transamidation; LOCATED IN: chloroplast; EXPRESSED IN: sepal, root, stame…
Prupe.1G393400	13.1.6.2.1	30.4066	58.8716	41.4781	19.6508	20.5294	87.4017	109.77	129.231	25.3085	30.4951	44.8905	17.2707	12.3237	18.8367	36.3712	27.6563	Cluster3	amino acid metabolism.synthesis.aromatic aa.phenylalanine and tyrosine.chorismate mutase	(gnl|cdd|36014 : 330.0) no description available & (at5g10870 : 302.0) Encodes chorismate mutase AtCM2.; chorismate mutase 2 (CM2); CONTAINS InterPro DOMAIN/s: Chorismate mutase, type II (InterPro:IPR020822), Chorismate mutase, AroQ class, eukaryotic type (InterPro:IPR008238); BEST Arabidopsis thaliana protein match is: chorismate mutase 3 (TAIR:AT1G69370.1); Has 1807 Blast hits to 1807 proteins …
Prupe.3G243500	13.2.2.2	31.9803	23.3852	18.6554	37.5078	23.6588	36.9236	27.0321	26.7802	30.8321	19.2815	13.2941	25.638	22.9367	41.8895	29.0178	25.1168	Cluster4	amino acid metabolism.degradation.glutamate family.proline	(at5g38710 : 543.0) Methylenetetrahydrofolate reductase family protein; FUNCTIONS IN: proline dehydrogenase activity; INVOLVED IN: oxidation reduction, proline catabolic process, glutamate biosynthetic process; EXPRESSED IN: 21 plant structures; EXPRESSED DURING: 12 growth stages; CONTAINS InterPro DOMAIN/s: Proline dehydrogenase (InterPro:IPR002872), Proline oxidase (InterPro:IPR015659); BEST Ar…
Prupe.7G045400	13.2.2.3	2.99063	4.00772	4.01033	4.74249	5.16749	9.48676	15.2934	14.9783	2.99782	2.97957	3.03218	3.71584	3.66111	3.67726	3.47762	2.94577	Cluster1	amino acid metabolism.degradation.glutamate family.arginine	(o04016|p5cr_actch : 292.0) Pyrroline-5-carboxylate reductase (EC 1.5.1.2) (P5CR) (P5C reductase) - Actinidia chinensis (Kiwi) (Yangtao) & (at5g14800 : 278.0) Delta 1-pyrroline-5-carboxylate reductase, catalyzes the final step in proline biosynthesis from glutamate and ornithine.In situ hybridization indicated that under normal growth conditions, the highest concentration of P5CR transcripts occu…
Prupe.5G129800	13.2.3.4.1	218.329	343.773	252.759	239.441	202.815	509.516	421.875	654.936	159.826	158.995	140.058	135.382	257.021	266.64	215.038	251.586	Cluster3	amino acid metabolism.degradation.aspartate family.methionine.methionine gamma-lyase	(at1g64660 : 619.0) Encodes a functional methionine gamma-lyase, a cytosolic enzyme catalyzes the degradation of methionine into methanethiol, alpha-ketobutyrate and ammonia. The catabolism of excess methionine is important to methionine homeostasis.; methionine gamma-lyase (MGL); CONTAINS InterPro DOMAIN/s: Pyridoxal phosphate-dependent transferase, major domain (InterPro:IPR015424), Cys/Met met…
Prupe.8G206400	13.2.4.1	71.4967	127.06	87.4846	107.276	104.942	221.403	209.263	205.216	77.2394	89.8701	73.6366	70.7011	74.5913	97.5601	72.374	73.9607	Cluster1	amino acid metabolism.degradation.branched chain group.shared	(at2g33150 : 672.0) Encodes an organellar (peroxisome, glyoxysome) 3-ketoacyl-CoA thiolase, involved in fatty acid b-oxidation during germination and subsequent seedling growth. Mutants have defects in glyoxysomal fatty acid beta-oxidation. EC2.3.1.16 thiolase.; peroxisomal 3-ketoacyl-CoA thiolase 3 (PKT3); FUNCTIONS IN: acetyl-CoA C-acyltransferase activity; INVOLVED IN: fatty acid beta-oxidatio…
Prupe.8G206400	13.2.4.5	71.4967	127.06	87.4846	107.276	104.942	221.403	209.263	205.216	77.2394	89.8701	73.6366	70.7011	74.5913	97.5601	72.374	73.9607	Cluster1	amino acid metabolism.degradation.branched chain group.isoleucine	(at2g33150 : 672.0) Encodes an organellar (peroxisome, glyoxysome) 3-ketoacyl-CoA thiolase, involved in fatty acid b-oxidation during germination and subsequent seedling growth. Mutants have defects in glyoxysomal fatty acid beta-oxidation. EC2.3.1.16 thiolase.; peroxisomal 3-ketoacyl-CoA thiolase 3 (PKT3); FUNCTIONS IN: acetyl-CoA C-acyltransferase activity; INVOLVED IN: fatty acid beta-oxidatio…
Prupe.3G133100	13.2.6.2	5.09963	14.392	7.88104	9.12412	6.00157	13.9562	16.5083	27.2883	4.49811	9.22554	6.62405	4.44476	4.45907	6.133	4.02677	9.53731	Cluster3	amino acid metabolism.degradation.aromatic aa.tyrosine	(gnl|cdd|35480 : 584.0) no description available & (loc_os02g19970.1 : 525.0) no description available & (at5g53970 : 518.0) encodes tyrosine aminotransferase which is strongly induced upon aging and coronatine treatment; Tyrosine transaminase family protein; CONTAINS InterPro DOMAIN/s: 1-aminocyclopropane-1-carboxylate synthase (InterPro:IPR001176), Aminotransferase, class I/classII (InterPro:IP…
Prupe.7G233900	13.99	20.8428	47.3623	30.3683	40.3583	35.3458	73.3109	60.8835	104.262	18.2852	25.238	27.7729	23.6875	35.7388	22.9996	27.4486	21.1227	Cluster2	amino acid metabolism.misc	(at1g49820 : 610.0) encodes 5-methylthioribose kinase, involved in methionine cycle; S-methyl-5-thioribose kinase (MTK); CONTAINS InterPro DOMAIN/s: Methylthioribose kinase (InterPro:IPR009212), Aminoglycoside phosphotransferase (InterPro:IPR002575), Protein kinase-like domain (InterPro:IPR011009); Has 954 Blast hits to 954 proteins in 299 species: Archae - 0; Bacteria - 750; Metazoa - 4; Fungi -…
Prupe.1G023000	14.1	108.079	152.315	105.481	83.7722	85.3059	325.526	243.889	361.343	64.0373	75.5183	65.3811	68.7173	120.717	149.277	60.046	88.4007	Cluster3	S-assimilation.ATPS	(at3g22890 : 761.0) encodes ATP sulfurylase, the first enzyme in the sulfate assimilation pathway of Arabidopsis.; ATP sulfurylase 1 (APS1); FUNCTIONS IN: sulfate adenylyltransferase (ATP) activity; INVOLVED IN: response to cadmium ion, response to salt stress; LOCATED IN: chloroplast, plasma membrane, chloroplast stroma; EXPRESSED IN: 24 plant structures; EXPRESSED DURING: 15 growth stages; CONT…
Prupe.4G019200	14.2	59.75	55.3485	77.2928	26.3686	50.3837	111.926	64.1276	105.146	67.5245	85.0585	70.9153	42.117	205.704	116.756	42.2524	134.643	Cluster4	S-assimilation.APR	(at4g21990 : 717.0) Encodes a protein disulfide isomerase-like (PDIL) protein, a member of a multigene family within the thioredoxin (TRX) superfamily. This protein also belongs to the adenosine 5'-phosphosulfate reductase-like (APRL) group.; APS reductase 3 (APR3); CONTAINS InterPro DOMAIN/s: Rossmann-like alpha/beta/alpha sandwich fold (InterPro:IPR014729), Phosphoadenosine phosphosulphate redu…
Prupe.7G004400	14.15	12.7016	14.7325	20.0188	13.6776	13.0406	31.5434	25.5891	36.3484	10.2186	11.3296	13.3632	13.845	22.1355	24.3746	13.0951	12.3115	Cluster1	S-assimilation.AKN	(at3g03900 : 369.0) Provides activated sulfate for the sulfation of secondary metabolites, including the glucosinolates. Redundant with APK4.; adenosine-5'-phosphosulfate (APS) kinase 3 (APK3); FUNCTIONS IN: transferase activity, transferring phosphorus-containing groups, kinase activity, ATP binding; INVOLVED IN: male gamete generation, sulfate assimilation; LOCATED IN: cytosol; EXPRESSED IN: 27…
Prupe.1G152400	15	262.993	388.744	293.241	362.621	246.188	472.105	781.813	924.348	283.819	213.967	247.295	281.388	207.92	296.302	375.14	302.191	Cluster3	metal handling	(at5g19140 : 388.0) AILP1; FUNCTIONS IN: molecular_function unknown; INVOLVED IN: response to auxin stimulus, response to aluminum ion; LOCATED IN: plasma membrane; EXPRESSED IN: 23 plant structures; EXPRESSED DURING: 13 growth stages; BEST Arabidopsis thaliana protein match is: Aluminium induced protein with YGL and LRDR motifs (TAIR:AT5G43830.1); Has 840 Blast hits to 840 proteins in 265 specie…
Prupe.1G167300	15	94.449	167.783	137.691	138.999	106.97	202.7	339.785	361.996	88.4429	145.662	129.864	112.921	166.685	149.596	148.34	114.929	Cluster2	metal handling	(gnl|cdd|69230 : 851.0) no description available & (at4g14040 : 847.0) selenium-binding protein 2 (SBP2); FUNCTIONS IN: selenium binding; INVOLVED IN: polar nucleus fusion; LOCATED IN: cellular_component unknown; EXPRESSED IN: guard cell; EXPRESSED DURING: seedling growth; CONTAINS InterPro DOMAIN/s: Cytochrome cd1-nitrite reductase-like, C-terminal haem d1 (InterPro:IPR011048), Selenium-binding …
Prupe.8G219900	15.2	5.00976	6.23449	4.60493	5.71436	6.4419	14.8973	13.3587	11.9956	4.74553	3.45371	4.07817	4.06014	4.01384	5.11137	4.09189	4.42543	Cluster1	metal handling.binding, chelation and storage	(at5g44070 : 631.0) Phytochelatin synthase gene confers tolerance to cadmium ions. Catalyzes phytochelatin (PC) synthesis from glutathione (GSH) in the presence of Cd2+, Zn2+, Cu2+ and Fe3+, but not by Co2+ or Ni2+.; CADMIUM SENSITIVE 1 (CAD1); FUNCTIONS IN: cadmium ion binding, copper ion binding, glutathione gamma-glutamylcysteinyltransferase activity; INVOLVED IN: in 6 processes; LOCATED IN: c…
Prupe.4G060800	15.2	1.10853	3.48012	3.4483	8.89579	4.01547	7.59133	8.64265	12.1904	1.06856	1.80939	4.21419	6.45003	8.21784	2.34479	3.31437	1.73644	Cluster2	metal handling.binding, chelation and storage	(at1g06330 : 120.0) Heavy metal transport/detoxification superfamily protein ; FUNCTIONS IN: copper ion binding, metal ion binding; INVOLVED IN: copper ion transport, metal ion transport; LOCATED IN: cellular_component unknown; CONTAINS InterPro DOMAIN/s: Heavy metal transport/detoxification protein (InterPro:IPR006121); BEST Arabidopsis thaliana protein match is: Heavy metal transport/detoxifica…
Prupe.5G135200	15.2	8.19563	14.6204	12.0546	13.6433	10.3093	17.3311	20.3122	24.9525	12.2378	14.1306	14.1442	12.9374	12.6733	12.9617	17.0926	11.7215	Cluster4	metal handling.binding, chelation and storage	(at2g18196 : 247.0) Heavy metal transport/detoxification superfamily protein ; FUNCTIONS IN: metal ion binding; INVOLVED IN: metal ion transport; LOCATED IN: cellular_component unknown; CONTAINS InterPro DOMAIN/s: Heavy metal transport/detoxification protein (InterPro:IPR006121); BEST Arabidopsis thaliana protein match is: Heavy metal transport/detoxification superfamily protein (TAIR:AT4G10465.1…
Prupe.1G511200	15.2	2.29066	3.39457	2.22811	1.54185	1.72006	4.20553	3.38326	4.9134	2.23563	2.02576	1.27001	2.234	1.08208	0.859154	1.33515	3.10702	Cluster3	metal handling.binding, chelation and storage	(at4g08570 : 197.0) Heavy metal transport/detoxification superfamily protein ; FUNCTIONS IN: metal ion binding; INVOLVED IN: metal ion transport; LOCATED IN: cellular_component unknown; CONTAINS InterPro DOMAIN/s: Heavy metal transport/detoxification protein (InterPro:IPR006121), Heavy-metal-associated, conserved site (InterPro:IPR017969); BEST Arabidopsis thaliana protein match is: Heavy metal t…
Prupe.1G021100	15.3	275.741	363.726	307.866	277.678	215.884	347.593	450.555	688.847	272.3	336.897	279.79	228.559	251.254	306.236	274.772	301.221	Cluster3	metal handling.regulation	(at4g14710 : 336.0) ATARD2; FUNCTIONS IN: acireductone dioxygenase [iron(II)-requiring] activity, metal ion binding; INVOLVED IN: oxidation reduction, L-methionine salvage from methylthioadenosine; LOCATED IN: cellular_component unknown; CONTAINS InterPro DOMAIN/s: Cupin, RmlC-type (InterPro:IPR011051), Acireductone dioxygenase, ARD (InterPro:IPR004313), RmlC-like jelly roll fold (InterPro:IPR014…
Prupe.3G026800	16.1	0.494306	2.05906	1.90194	1.82836	1.77824	9.21227	4.48696	8.16764	0.226387	0.657712	2.77423	0.555234	1.14442	1.38766	1.05458	0.206387	Cluster2	secondary metabolism.isoprenoids	(gnl|cdd|35718 : 1311.0) no description available & (at1g78950 : 1263.0) Terpenoid cyclases family protein; CONTAINS InterPro DOMAIN/s: Terpene synthase, conserved site (InterPro:IPR002365), Squalene cyclase (InterPro:IPR018333), Terpenoid cylases/protein prenyltransferase alpha-alpha toroid (InterPro:IPR008930), Prenyltransferase/squalene oxidase (InterPro:IPR001330); BEST Arabidopsis thaliana p…
Prupe.3G026200	16.1	0.419288	0.799506	0.333516	0.578606	0.595372	1.9668	1.0603	2.30442	0.327213	0.252582	0.184421	0.453987	0.484896	0.495485	0.320071	0.279742	Cluster1	secondary metabolism.isoprenoids	(gnl|cdd|35718 : 1313.0) no description available & (at1g78950 : 1258.0) Terpenoid cyclases family protein; CONTAINS InterPro DOMAIN/s: Terpene synthase, conserved site (InterPro:IPR002365), Squalene cyclase (InterPro:IPR018333), Terpenoid cylases/protein prenyltransferase alpha-alpha toroid (InterPro:IPR008930), Prenyltransferase/squalene oxidase (InterPro:IPR001330); BEST Arabidopsis thaliana p…
Prupe.3G258300	16.1.1	14.3431	23.0153	16.745	21.635	22.8713	44.751	29.7312	40.7877	17.6822	14.0691	14.9404	18.3302	20.5991	18.0824	15.4022	16.0706	Cluster1	secondary metabolism.isoprenoids.non-mevalonate pathway	(gnl|cdd|29216 : 165.0) no description available & (at5g15460 : 153.0) membrane-anchored ubiquitin-fold protein 2 (MUB2); CONTAINS InterPro DOMAIN/s: Membrane-anchored ubiquitin-fold protein, HCG-1 (InterPro:IPR017000); BEST Arabidopsis thaliana protein match is: membrane-anchored ubiquitin-fold protein 1 precursor (TAIR:AT3G01050.1); Has 168 Blast hits to 168 proteins in 26 species: Archae - 0; …
Prupe.6G204700	16.1.1.1	2.99938	11.208	3.75369	6.48586	2.96855	6.65036	11.1722	13.4986	2.81356	7.03623	3.83579	2.98764	4.0604	7.10496	4.02392	3.3894	Cluster3	secondary metabolism.isoprenoids.non-mevalonate pathway.DXS	(loc_os07g09190.1 : 1133.0) no description available & (o22567|dxs_orysa : 1006.0) Probable 1-deoxy-D-xylulose-5-phosphate synthase, chloroplast precursor (EC 2.2.1.7) (1-deoxyxylulose-5-phosphate synthase) (DXP synthase) (DXPS) - Oryza sativa (Rice) & (at4g15560 : 1002.0) Encodes a protein with 1-deoxyxylulose 5-phosphate synthase activity involved in the MEP pathway. It is essential for chlorop…
Prupe.4G215000	16.1.1.10	2.3582	3.77939	3.2745	3.9633	3.35563	4.11818	5.87896	5.64424	2.41262	2.06672	2.09157	2.74386	2.04999	2.65415	1.80719	2.37505	Cluster1	secondary metabolism.isoprenoids.non-mevalonate pathway.geranylgeranyl pyrophosphate synthase	(gnl|cdd|35995 : 99.3) no description available & (gnl|cdd|58339 : 90.7) no description available & (at4g38460 : 89.0) geranylgeranyl reductase (GGR); INVOLVED IN: isoprenoid biosynthetic process; LOCATED IN: chloroplast; EXPRESSED IN: 24 plant structures; EXPRESSED DURING: 13 growth stages; CONTAINS InterPro DOMAIN/s: Polyprenyl synthetase-related (InterPro:IPR017446), Terpenoid synthase (InterP…
Prupe.8G182300	16.1.2.3	134.45	182.925	180.327	221.813	244.415	394.91	274.687	403.021	124.729	154.371	130.692	141.172	206.318	197.47	180.628	172.606	Cluster1	secondary metabolism.isoprenoids.mevalonate pathway.HMG-CoA reductase	(o64967|hmdh2_goshi : 929.0) 3-hydroxy-3-methylglutaryl-coenzyme A reductase 2 (EC 1.1.1.34) (HMG-CoA reductase 2) - Gossypium hirsutum (Upland cotton) & (at1g76490 : 839.0) Encodes a 3-hydroxy-3-methylglutaryl coenzyme A reductase, which is involved in melavonate biosynthesis and performs the first committed step in isoprenoid biosynthesis. Expression is activated in dark in leaf tissue but not …
Prupe.2G078900	16.1.2.6	42.0434	51.7586	42.3153	50.0818	69.2474	134.041	67.789	77.5261	58.295	52.7853	52.7898	68.6777	71.2838	67.4089	52.1359	62.9639	Cluster1	secondary metabolism.isoprenoids.mevalonate pathway.mevalonate diphosphate decarboxylase	(at3g54250 : 673.0) GHMP kinase family protein; FUNCTIONS IN: diphosphomevalonate decarboxylase activity, kinase activity, ATP binding; INVOLVED IN: isoprenoid biosynthetic process, phosphorylation; LOCATED IN: cellular_component unknown; EXPRESSED IN: 19 plant structures; EXPRESSED DURING: 9 growth stages; CONTAINS InterPro DOMAIN/s: Diphosphomevalonate decarboxylase (InterPro:IPR005935), Riboso…
Prupe.6G028100	16.1.2.9	32.5628	29.186	27.5347	37.9362	48.7565	84.4063	40.554	45.5671	33.8651	28.9654	29.8076	39.6599	47.2244	44.339	34.1747	33.2811	Cluster1	secondary metabolism.isoprenoids.mevalonate pathway.farnesyl pyrophosphate synthetase	(o64905|fpps_helan : 568.0) Farnesyl pyrophosphate synthetase (FPP synthetase) (FPS) (Farnesyl diphosphate synthetase) [Includes: Dimethylallyltranstransferase (EC 2.5.1.1); Geranyltranstransferase (EC 2.5.1.10)] - Helianthus annuus (Common sunflower) & (at5g47770 : 557.0) Encodes a protein with farnesyl diphosphate synthase activity.; farnesyl diphosphate synthase 1 (FPS1); FUNCTIONS IN: dimethy…
Prupe.3G133100	16.1.3	5.09963	14.392	7.88104	9.12412	6.00157	13.9562	16.5083	27.2883	4.49811	9.22554	6.62405	4.44476	4.45907	6.133	4.02677	9.53731	Cluster3	secondary metabolism.isoprenoids.tocopherol biosynthesis	(gnl|cdd|35480 : 584.0) no description available & (loc_os02g19970.1 : 525.0) no description available & (at5g53970 : 518.0) encodes tyrosine aminotransferase which is strongly induced upon aging and coronatine treatment; Tyrosine transaminase family protein; CONTAINS InterPro DOMAIN/s: 1-aminocyclopropane-1-carboxylate synthase (InterPro:IPR001176), Aminotransferase, class I/classII (InterPro:IP…
Prupe.3G177700	16.1.3.1	95.2106	206.027	107.81	112.398	94.3078	166.543	213.078	252.305	89.8248	96.7949	77.8566	82.267	73.3119	87.484	92.1736	101.039	Cluster3	secondary metabolism.isoprenoids.tocopherol biosynthesis.hydroxyphenylpyruvate dioxygenase	(at1g06570 : 612.0) Mutation of the PDS1 locus disrupts the activity of p-hydroxyphenylpyruvate dioxygenase (HPPDase), the first committed step in the synthesis of both plastoquinone and tocopherols in plants.; phytoene desaturation 1 (PDS1); CONTAINS InterPro DOMAIN/s: 4-hydroxyphenylpyruvate dioxygenase (InterPro:IPR005956), Glyoxalase/bleomycin resistance protein/dioxygenase (InterPro:IPR00436…
Prupe.4G194300	16.1.5	0.571394	0	0.298958	0.430192	0.277823	0.231844	2.33323	4.31027	0.0740307	0.111463	0.263104	0.189758	0.405186	0.433049	0.581026	0.0526228	Cluster4	secondary metabolism.isoprenoids.terpenoids	(gnl|cdd|29478 : 667.0) no description available & (p93665|dcs1_goshi : 571.0) (+)-delta-cadinene synthase (EC 4.2.3.13) (D-cadinene synthase) - Gossypium hirsutum (Upland cotton) & (at5g23960 : 444.0) Encodes a sesquiterpene synthase involved in generating all of the group A sesquiterpenes found in the Arabidopsis floral volatile blend. Strongly expressed in the stigma.; terpene synthase 21 (TPS…
Prupe.4G200000	16.1.5	9.52616	16.157	11.1414	15.2256	16.6869	37.9639	52.6219	130.568	10.8938	13.1669	13.9149	18.7131	12.3422	15.1924	9.30287	8.89222	Cluster3	secondary metabolism.isoprenoids.terpenoids	(gnl|cdd|29478 : 652.0) no description available & (p93665|dcs1_goshi : 519.0) (+)-delta-cadinene synthase (EC 4.2.3.13) (D-cadinene synthase) - Gossypium hirsutum (Upland cotton) & (at5g23960 : 396.0) Encodes a sesquiterpene synthase involved in generating all of the group A sesquiterpenes found in the Arabidopsis floral volatile blend. Strongly expressed in the stigma.; terpene synthase 21 (TPS…
Prupe.4G030300	16.1.5	19.2936	40.8215	27.3084	21.4057	14.9702	21.7988	57.5894	75.8614	12.0728	33.6921	20.7118	7.79478	16.3662	32.5253	20.9727	13.3754	Cluster3	secondary metabolism.isoprenoids.terpenoids	(at1g61680 : 460.0) terpene synthase 14 (TPS14); CONTAINS InterPro DOMAIN/s: Terpene synthase, metal-binding domain (InterPro:IPR005630), Terpenoid synthase (InterPro:IPR008949), Terpenoid cylases/protein prenyltransferase alpha-alpha toroid (InterPro:IPR008930), Terpene synthase-like (InterPro:IPR001906); BEST Arabidopsis thaliana protein match is: terpene synthase 02 (TAIR:AT4G16730.1). & (gnl|…
Prupe.4G029900	16.1.5	3.42332	9.2314	7.90907	7.14597	2.76885	33.9212	70.5765	105.221	5.08648	8.30659	8.09296	3.69371	4.97001	5.69198	11.0939	6.43683	Cluster3	secondary metabolism.isoprenoids.terpenoids	(gnl|cdd|29478 : 523.0) no description available & (at4g16740 : 312.0) Encodes an (E,E)-alpha-farnesene synthase in the Col ecotype of Arabidopsis. This enzyme can also catalyze the formation of (E)-beta-ocimene as well as trace amounts of myrcene and other related compounds in vitro. The cytosolic localization of the protein may make it favor (E,E)-alpha-farnesene biosynthesis because the precur…
Prupe.4G194200	16.1.5	0.349239	0.0924651	0.812261	0.72083	0.360345	1.8369	6.40395	9.06004	0.151188	0.20292	0.807362	0.269574	0.633167	2.01985	1.65685	0.31157	Cluster4	secondary metabolism.isoprenoids.terpenoids	(gnl|cdd|29478 : 681.0) no description available & (p93665|dcs1_goshi : 539.0) (+)-delta-cadinene synthase (EC 4.2.3.13) (D-cadinene synthase) - Gossypium hirsutum (Upland cotton) & (at5g23960 : 425.0) Encodes a sesquiterpene synthase involved in generating all of the group A sesquiterpenes found in the Arabidopsis floral volatile blend. Strongly expressed in the stigma.; terpene synthase 21 (TPS…
Prupe.3G026800	16.1.5	0.494306	2.05906	1.90194	1.82836	1.77824	9.21227	4.48696	8.16764	0.226387	0.657712	2.77423	0.555234	1.14442	1.38766	1.05458	0.206387	Cluster2	secondary metabolism.isoprenoids.terpenoids	(gnl|cdd|35718 : 1311.0) no description available & (at1g78950 : 1263.0) Terpenoid cyclases family protein; CONTAINS InterPro DOMAIN/s: Terpene synthase, conserved site (InterPro:IPR002365), Squalene cyclase (InterPro:IPR018333), Terpenoid cylases/protein prenyltransferase alpha-alpha toroid (InterPro:IPR008930), Prenyltransferase/squalene oxidase (InterPro:IPR001330); BEST Arabidopsis thaliana p…
Prupe.3G026200	16.1.5	0.419288	0.799506	0.333516	0.578606	0.595372	1.9668	1.0603	2.30442	0.327213	0.252582	0.184421	0.453987	0.484896	0.495485	0.320071	0.279742	Cluster1	secondary metabolism.isoprenoids.terpenoids	(gnl|cdd|35718 : 1313.0) no description available & (at1g78950 : 1258.0) Terpenoid cyclases family protein; CONTAINS InterPro DOMAIN/s: Terpene synthase, conserved site (InterPro:IPR002365), Squalene cyclase (InterPro:IPR018333), Terpenoid cylases/protein prenyltransferase alpha-alpha toroid (InterPro:IPR008930), Prenyltransferase/squalene oxidase (InterPro:IPR001330); BEST Arabidopsis thaliana p…
Prupe.6G271700	16.2	25.9785	81.9245	25.8155	42.5757	75.911	165.273	85.0142	103.214	25.484	18.6073	13.4973	25.6252	24.5311	51.678	20.8935	30.8013	Cluster1	secondary metabolism.phenylpropanoids	(at5g01210 : 640.0) HXXXD-type acyl-transferase family protein; FUNCTIONS IN: transferase activity, transferring acyl groups other than amino-acyl groups, transferase activity; INVOLVED IN: biological_process unknown; LOCATED IN: cellular_component unknown; EXPRESSED IN: 22 plant structures; EXPRESSED DURING: 13 growth stages; CONTAINS InterPro DOMAIN/s: Transferase (InterPro:IPR003480); BEST Ara…
Prupe.6G202000	16.2	14.0886	19.1786	19.5759	22.8586	20.7107	28.4788	36.2869	49.574	14.6715	16.536	16.1143	17.8105	16.872	17.6259	14.7933	16.4276	Cluster2	secondary metabolism.phenylpropanoids	(at2g22570 : 349.0) encodes a nicotinamidase that converts nicotinamide into nicotinic acid. As such the encoded enzyme is involved in the pyridine nucleotide salvage pathway which may be connected to the de novo NAD biosynthesis through the ABA signaling pathway.; nicotinamidase 1 (NIC1); CONTAINS InterPro DOMAIN/s: Isochorismatase-like (InterPro:IPR000868); Has 35333 Blast hits to 34131 protein…
Prupe.6G267700	16.2	0.701653	1.75912	0.146428	3.8844	0.75956	15.7651	22.4683	28.2113	0.0920947	0.254512	0.0962478	0.115162	0.311696	0.262365	0.160169	0.17542	Cluster3	secondary metabolism.phenylpropanoids	(at3g09220 : 700.0) putative laccase, a member of laccase family of genes (17 members in Arabidopsis).; laccase 7 (LAC7); FUNCTIONS IN: laccase activity; INVOLVED IN: oxidation reduction, lignin catabolic process; LOCATED IN: endomembrane system, apoplast; EXPRESSED IN: 18 plant structures; EXPRESSED DURING: 7 growth stages; CONTAINS InterPro DOMAIN/s: Multicopper oxidase, type 3 (InterPro:IPR011…
Prupe.5G032800	16.2	38.7817	49.9237	30.4622	40.7296	32.1351	53.5977	73.5003	78.6189	35.9869	31.8911	25.4718	29.4513	29.0321	38.1181	40.7938	32.965	Cluster3	secondary metabolism.phenylpropanoids	(loc_os10g42620.1 : 280.0) no description available & (at2g23910 : 249.0) NAD(P)-binding Rossmann-fold superfamily protein; FUNCTIONS IN: coenzyme binding, binding, cinnamoyl-CoA reductase activity, catalytic activity; INVOLVED IN: lignin biosynthetic process, response to karrikin; LOCATED IN: cellular_component unknown; EXPRESSED IN: 19 plant structures; EXPRESSED DURING: 13 growth stages; CONTA…
Prupe.5G023400	16.2	0.399942	0.296013	0.70793	0.813576	0.123998	1.20311	4.36628	5.2948	0.248921	0.368949	0.766639	0.423482	0.331818	0.38769	0.371234	0.346941	Cluster3	secondary metabolism.phenylpropanoids	(loc_os12g16410.1 : 452.0) no description available & (at1g32100 : 439.0) Encodes a pinoresinol reductase involved in lignan biosynthesis. Expressed strongly in roots and less strongly in stems. Shows specificity for pinoresinol and not lariciresinol.; pinoresinol reductase 1 (PRR1); CONTAINS InterPro DOMAIN/s: NAD(P)-binding domain (InterPro:IPR016040), NmrA-like (InterPro:IPR008030); BEST Arabi…
Prupe.7G129900	16.2	0.431023	0.404487	0.523815	0.697538	0.139201	0.628529	3.2754	3.46193	0.0609717	0.379882	0.508063	0.597361	0.818935	0.143771	0.351385	0.198403	Cluster2	secondary metabolism.phenylpropanoids	(at5g67150 : 367.0) HXXXD-type acyl-transferase family protein; FUNCTIONS IN: transferase activity, transferring acyl groups other than amino-acyl groups, transferase activity; INVOLVED IN: biological_process unknown; LOCATED IN: cellular_component unknown; EXPRESSED IN: 22 plant structures; EXPRESSED DURING: 13 growth stages; CONTAINS InterPro DOMAIN/s: Transferase (InterPro:IPR003480); BEST Ara…
Prupe.7G130000	16.2	0.262263	1.16566	0.298972	0.585065	0.547655	3.37621	4.85942	8.06902	0.1494	0	0	0.0538881	0	0.0754116	0.0737914	0	Cluster3	secondary metabolism.phenylpropanoids	(loc_os08g01950.1 : 118.0) no description available & (at5g67150 : 117.0) HXXXD-type acyl-transferase family protein; FUNCTIONS IN: transferase activity, transferring acyl groups other than amino-acyl groups, transferase activity; INVOLVED IN: biological_process unknown; LOCATED IN: cellular_component unknown; EXPRESSED IN: 22 plant structures; EXPRESSED DURING: 13 growth stages; CONTAINS InterPr…
Prupe.7G130100	16.2	0.241876	1.29937	0.48766	0.622794	0.373669	3.08505	5.08503	6.28341	0.0310284	0.0912378	0.0820583	0.0492462	0.419829	0.203021	0.174524	0.0436984	Cluster1	secondary metabolism.phenylpropanoids	(at5g67150 : 393.0) HXXXD-type acyl-transferase family protein; FUNCTIONS IN: transferase activity, transferring acyl groups other than amino-acyl groups, transferase activity; INVOLVED IN: biological_process unknown; LOCATED IN: cellular_component unknown; EXPRESSED IN: 22 plant structures; EXPRESSED DURING: 13 growth stages; CONTAINS InterPro DOMAIN/s: Transferase (InterPro:IPR003480); BEST Ara…
Prupe.3G027700	16.2	0.0543895	1.69547	0.357842	0.605529	0.567523	4.4093	3.29575	6.66175	0	0.0740396	0.0347926	0.0166662	0.091455	0.476684	0.170738	0.0645563	Cluster1	secondary metabolism.phenylpropanoids	(at1g32910 : 565.0) HXXXD-type acyl-transferase family protein; FUNCTIONS IN: transferase activity, transferring acyl groups other than amino-acyl groups, transferase activity; INVOLVED IN: biological_process unknown; LOCATED IN: cellular_component unknown; CONTAINS InterPro DOMAIN/s: Transferase (InterPro:IPR003480); BEST Arabidopsis thaliana protein match is: HXXXD-type acyl-transferase family …
Prupe.1G355900	16.2	29.1375	39.9819	26.5922	35.7852	35.15	56.1914	40.3979	39.6765	25.4753	22.3008	19.0804	20.1404	27.2494	38.3986	23.2667	17.8927	Cluster1	secondary metabolism.phenylpropanoids	(at1g20510 : 780.0) OPC-8:0 CoA ligase1 (OPCL1); FUNCTIONS IN: 4-coumarate-CoA ligase activity; INVOLVED IN: phenylpropanoid metabolic process, jasmonic acid biosynthetic process, response to wounding; LOCATED IN: peroxisome; EXPRESSED IN: 22 plant structures; EXPRESSED DURING: 13 growth stages; CONTAINS InterPro DOMAIN/s: AMP-binding, conserved site (InterPro:IPR020845), AMP-dependent synthetase…
Prupe.1G432500	16.2	0.0895434	1.00446	0.274732	0.306552	0.96149	6.10492	2.81175	2.69306	0.042159	0.0290947	0.084722	0.0752323	0.182195	0.162158	0.0603316	0.106156	Cluster1	secondary metabolism.phenylpropanoids	(at5g42830 : 526.0) HXXXD-type acyl-transferase family protein; FUNCTIONS IN: transferase activity, transferring acyl groups other than amino-acyl groups, transferase activity; INVOLVED IN: biological_process unknown; LOCATED IN: cellular_component unknown; EXPRESSED IN: 17 plant structures; EXPRESSED DURING: 12 growth stages; CONTAINS InterPro DOMAIN/s: Transferase (InterPro:IPR003480); BEST Ara…
Prupe.1G432400	16.2	0.235526	1.84404	0.588664	0.580348	1.43848	17.0139	7.0406	9.26245	0.0716687	0.307934	0.248076	0.191306	0.496952	0.305438	0.283549	0.211629	Cluster1	secondary metabolism.phenylpropanoids	(at5g42830 : 549.0) HXXXD-type acyl-transferase family protein; FUNCTIONS IN: transferase activity, transferring acyl groups other than amino-acyl groups, transferase activity; INVOLVED IN: biological_process unknown; LOCATED IN: cellular_component unknown; EXPRESSED IN: 17 plant structures; EXPRESSED DURING: 12 growth stages; CONTAINS InterPro DOMAIN/s: Transferase (InterPro:IPR003480); BEST Ara…
Prupe.1G099500	16.2	1.40151	0.360229	0.446086	0.637634	1.06776	2.02492	2.89206	8.51219	0.605528	0.37593	0.668166	0.813337	1.19027	0.911965	0.536364	0.80924	Cluster4	secondary metabolism.phenylpropanoids	(at2g23910 : 433.0) NAD(P)-binding Rossmann-fold superfamily protein; FUNCTIONS IN: coenzyme binding, binding, cinnamoyl-CoA reductase activity, catalytic activity; INVOLVED IN: lignin biosynthetic process, response to karrikin; LOCATED IN: cellular_component unknown; EXPRESSED IN: 19 plant structures; EXPRESSED DURING: 13 growth stages; CONTAINS InterPro DOMAIN/s: NAD-dependent epimerase/dehydra…
Prupe.1G391500	16.2	0.608417	0.624807	0.816594	1.797	1.28965	0.822165	2.63081	1.61532	0.71506	0.987734	0.36549	0.834903	0.985924	0.999275	1.18678	0.857957	Cluster4	secondary metabolism.phenylpropanoids	(at4g31910 : 432.0) HXXXD-type acyl-transferase family protein; FUNCTIONS IN: transferase activity, transferring acyl groups other than amino-acyl groups, transferase activity; INVOLVED IN: biological_process unknown; LOCATED IN: nucleus; EXPRESSED IN: 9 plant structures; EXPRESSED DURING: 6 growth stages; CONTAINS InterPro DOMAIN/s: Transferase (InterPro:IPR003480); BEST Arabidopsis thaliana pro…
Prupe.7G149100	16.2.1	6.2521	11.2967	12.366	13.0467	8.77384	10.2179	14.0216	17.8273	5.33683	7.84402	10.8775	9.60707	5.78431	4.55964	6.38362	7.64279	Cluster2	secondary metabolism.phenylpropanoids.lignin biosynthesis	(at3g50740 : 471.0) UGT72E1 is an UDPG:coniferyl alcohol glucosyltransferase which specifically glucosylates sinapyl- and coniferyl aldehydes. The enzyme is thought to be involved in lignin metabolism.; UDP-glucosyl transferase 72E1 (UGT72E1); CONTAINS InterPro DOMAIN/s: UDP-glucuronosyl/UDP-glucosyltransferase (InterPro:IPR002213); BEST Arabidopsis thaliana protein match is: UDP-Glycosyltransfer…
Prupe.6G235400	16.2.1.1	280.609	162.721	102.903	111.844	140.244	334.318	230.017	294.188	216.999	105.624	68.3529	70.9608	74.182	186.195	92.9261	167.183	Cluster3	secondary metabolism.phenylpropanoids.lignin biosynthesis.PAL	(p45729|pal3_petcr : 1206.0) Phenylalanine ammonia-lyase 3 (EC 4.3.1.5) - Petroselinum crispum (Parsley) (Petroselinum hortense) & (at2g37040 : 1181.0) Encodes PAL1, a phenylalanine ammonia-lyase. Arabidopsis has four PALs: AT2G37040 (PAL1), AT3G53260 (PAL2), AT5G04230 (PAL3) and AT3G10340 (PAL4).; PHE ammonia lyase 1 (PAL1); FUNCTIONS IN: phenylalanine ammonia-lyase activity; INVOLVED IN: in 10 …
Prupe.7G214300	16.2.1.6	9.31699	11.7048	5.19157	9.98975	8.51061	19.1695	11.7461	17.6801	12.2934	17.1673	9.67603	12.1075	14.6371	23.0877	20.0867	21.8132	Cluster4	secondary metabolism.phenylpropanoids.lignin biosynthesis.CCoAOMT	(at4g26220 : 320.0) S-adenosyl-L-methionine-dependent methyltransferases superfamily protein; FUNCTIONS IN: O-methyltransferase activity; LOCATED IN: cytosol; EXPRESSED IN: shoot, inflorescence meristem, root, flower; EXPRESSED DURING: petal differentiation and expansion stage, seed development stages; CONTAINS InterPro DOMAIN/s: O-methyltransferase, family 3 (InterPro:IPR002935); BEST Arabidopsi…
Prupe.5G032800	16.2.1.7	38.7817	49.9237	30.4622	40.7296	32.1351	53.5977	73.5003	78.6189	35.9869	31.8911	25.4718	29.4513	29.0321	38.1181	40.7938	32.965	Cluster3	secondary metabolism.phenylpropanoids.lignin biosynthesis.CCR1	(loc_os10g42620.1 : 280.0) no description available & (at2g23910 : 249.0) NAD(P)-binding Rossmann-fold superfamily protein; FUNCTIONS IN: coenzyme binding, binding, cinnamoyl-CoA reductase activity, catalytic activity; INVOLVED IN: lignin biosynthetic process, response to karrikin; LOCATED IN: cellular_component unknown; EXPRESSED IN: 19 plant structures; EXPRESSED DURING: 13 growth stages; CONTA…
Prupe.1G099500	16.2.1.7	1.40151	0.360229	0.446086	0.637634	1.06776	2.02492	2.89206	8.51219	0.605528	0.37593	0.668166	0.813337	1.19027	0.911965	0.536364	0.80924	Cluster4	secondary metabolism.phenylpropanoids.lignin biosynthesis.CCR1	(at2g23910 : 433.0) NAD(P)-binding Rossmann-fold superfamily protein; FUNCTIONS IN: coenzyme binding, binding, cinnamoyl-CoA reductase activity, catalytic activity; INVOLVED IN: lignin biosynthetic process, response to karrikin; LOCATED IN: cellular_component unknown; EXPRESSED IN: 19 plant structures; EXPRESSED DURING: 13 growth stages; CONTAINS InterPro DOMAIN/s: NAD-dependent epimerase/dehydra…
Prupe.6G207900	16.2.1.10	0.697263	9.88239	1.45023	3.62662	4.59701	55.3536	31.5366	52.5011	0.0367997	0.185958	0.190848	0.0424482	2.57881	1.04663	0.214319	0.0533454	Cluster1	secondary metabolism.phenylpropanoids.lignin biosynthesis.CAD	(q9zrf1|mtdh_fraan : 543.0) Probable mannitol dehydrogenase (EC 1.1.1.255) (NAD-dependent mannitol dehydrogenase) - Fragaria ananassa (Strawberry) & (gnl|cdd|35246 : 488.0) no description available & (at4g37980 : 476.0) elicitor-activated gene 3-1 (ELI3-1); FUNCTIONS IN: oxidoreductase activity, zinc ion binding; INVOLVED IN: response to bacterium, plant-type hypersensitive response; EXPRESSED IN…
Prupe.6G207700	16.2.1.10	0	0.553466	0.0412725	0.293274	0.591398	10.4249	4.93168	4.52724	0	0.0193812	0	0.0189055	0.116466	0.0264566	0	0	Cluster1	secondary metabolism.phenylpropanoids.lignin biosynthesis.CAD	(q9zrf1|mtdh_fraan : 513.0) Probable mannitol dehydrogenase (EC 1.1.1.255) (NAD-dependent mannitol dehydrogenase) - Fragaria ananassa (Strawberry) & (gnl|cdd|35246 : 483.0) no description available & (at4g37980 : 460.0) elicitor-activated gene 3-1 (ELI3-1); FUNCTIONS IN: oxidoreductase activity, zinc ion binding; INVOLVED IN: response to bacterium, plant-type hypersensitive response; EXPRESSED IN…
Prupe.6G069500	16.4.1	0.244775	3.22829	0.437507	1.17262	1.31525	15.3528	5.70314	17.9333	0.0767017	0.148627	0.0563509	0.0250077	0.470671	0.241127	0.0986159	0.0720146	Cluster1	secondary metabolism.N misc.alkaloid-like	(at1g07440 : 350.0) NAD(P)-binding Rossmann-fold superfamily protein; FUNCTIONS IN: oxidoreductase activity, binding, catalytic activity; INVOLVED IN: response to cadmium ion, response to karrikin; LOCATED IN: cellular_component unknown; EXPRESSED IN: 22 plant structures; EXPRESSED DURING: 13 growth stages; CONTAINS InterPro DOMAIN/s: Short-chain dehydrogenase/reductase, conserved site (InterPro:…
Prupe.4G096700	16.4.1	4.8481	4.36884	4.30285	3.35824	1.47287	6.37705	10.6558	16.9409	4.9476	9.63082	6.75747	4.4503	4.15256	5.68855	6.3902	6.93674	Cluster4	secondary metabolism.N misc.alkaloid-like	(at1g30760 : 499.0) FAD-binding Berberine family protein; FUNCTIONS IN: electron carrier activity, oxidoreductase activity, FAD binding, catalytic activity; LOCATED IN: endomembrane system; EXPRESSED IN: inflorescence meristem, root, flower, pedicel; EXPRESSED DURING: 4 anthesis, petal differentiation and expansion stage; CONTAINS InterPro DOMAIN/s: FAD-binding, type 2 (InterPro:IPR016166), Berbe…
Prupe.4G092500	16.4.1	14.6266	15.9655	24.8183	24.9482	19.2684	22.7403	36.2181	54.5481	19.567	31.5401	35.5031	29.1275	36.1556	21.8171	24.703	19.9262	Cluster2	secondary metabolism.N misc.alkaloid-like	(at1g30760 : 499.0) FAD-binding Berberine family protein; FUNCTIONS IN: electron carrier activity, oxidoreductase activity, FAD binding, catalytic activity; LOCATED IN: endomembrane system; EXPRESSED IN: inflorescence meristem, root, flower, pedicel; EXPRESSED DURING: 4 anthesis, petal differentiation and expansion stage; CONTAINS InterPro DOMAIN/s: FAD-binding, type 2 (InterPro:IPR016166), Berbe…
Prupe.7G179100	16.4.1	2.50494	4.70331	4.70376	4.02298	2.90853	6.44857	9.10025	8.12116	2.90125	3.22857	4.82099	4.26445	6.6543	3.53737	4.14255	3.28296	Cluster2	secondary metabolism.N misc.alkaloid-like	(at3g51430 : 424.0) Although this enzyme is predicted to encode a strictosidine synthase (SS), it lacks a conserved catalytic glutamate residue found in active SS enzymes and it is not expected to have SS activity.; YELLOW-LEAF-SPECIFIC GENE 2 (YLS2); CONTAINS InterPro DOMAIN/s: Strictosidine synthase (InterPro:IPR004141), Strictosidine synthase, conserved region (InterPro:IPR018119), Six-bladed …
Prupe.1G417100	16.5.1.1.1.1	2.78688	13.1535	5.07862	10.2054	5.81441	7.99608	9.43458	27.6913	4.09413	4.9619	4.07916	6.84624	4.59473	5.30966	4.17047	4.88958	Cluster2	secondary metabolism.sulfur-containing.glucosinolates.synthesis.aliphatic.branched-chain amino acid aminotransferase (BCAT/MAAT)	(at1g10070 : 483.0) Encodes a chloroplast branched-chain amino acid aminotransferase. Complements the yeast leu/iso-leu/val auxotrophy mutant.; branched-chain amino acid transaminase 2 (BCAT-2); FUNCTIONS IN: branched-chain-amino-acid transaminase activity, catalytic activity; INVOLVED IN: branched chain family amino acid metabolic process, metabolic process; LOCATED IN: chloroplast; EXPRESSED IN…
Prupe.I001000	16.5.1.1.1.8	2.45815	10.3366	4.66644	9.76564	10.5622	29.8905	26.639	32.6693	2.75543	4.07929	3.44008	3.61612	6.52845	4.17397	4.27532	3.13602	Cluster1	secondary metabolism.sulfur-containing.glucosinolates.synthesis.aliphatic.UDP-glycosyltransferase	(at2g31750 : 294.0) UDP-glucosyl transferase 74D1 (UGT74D1); FUNCTIONS IN: transferase activity, transferring hexosyl groups, UDP-glycosyltransferase activity, transferase activity, transferring glycosyl groups; INVOLVED IN: metabolic process; EXPRESSED IN: 22 plant structures; EXPRESSED DURING: 13 growth stages; CONTAINS InterPro DOMAIN/s: UDP-glucuronosyl/UDP-glucosyltransferase (InterPro:IPR00…
Prupe.8G150600	16.5.1.1.1.8	0.871314	4.1697	1.88862	2.68669	4.09788	12.0558	10.2327	11.4856	0.866466	1.2338	1.32221	1.84443	2.64755	1.87907	1.85615	1.45754	Cluster1	secondary metabolism.sulfur-containing.glucosinolates.synthesis.aliphatic.UDP-glycosyltransferase	(at2g43820 : 426.0) Induced by Salicylic acid, virus, fungus and bacteria.Involved in the tryptophan synthesis pathway. Independent of NPR1 for their induction by salicylic acid. UGT74F1 transfers UDP:glucose to salicylic acid (forming a glucoside (SAG) and a glucose ester (SGE)), benzoic acid, and athranilate in vitro. UGT74F2 shows a weak ability to catalyze the formation of the p-aminobenzoate…
Prupe.8G186200	16.5.1.1.1.8	0.0544386	0.723601	0.277248	0.285072	0.200653	4.4532	4.56858	7.62469	0.0301591	0.174299	0.132943	0.0589982	0.36596	0.180095	0.344125	0.107469	Cluster1	secondary metabolism.sulfur-containing.glucosinolates.synthesis.aliphatic.UDP-glycosyltransferase	(at1g05680 : 444.0) Encodes a UDP-glucosyltransferase, UGT74E2, that acts on IBA (indole-3-butyric acid) and affects auxin homeostasis. The transcript and protein levels of this enzyme are strongly induced by H2O2 and may allow integration of ROS (reactive oxygen species) and auxin signaling. This enzyme can also transfer glycosyl groups to several compounds related to the explosive TNT when this…
Prupe.3G013700	16.5.1.1.1.12	6.51084	15.9554	13.0127	10.6307	10.4054	32.6714	33.5178	34.4983	6.98993	9.37235	6.3895	4.14434	4.57005	7.0598	5.90255	8.72052	Cluster3	secondary metabolism.sulfur-containing.glucosinolates.synthesis.aliphatic.benzoate-CoA ligase	(gnl|cdd|82505 : 742.0) no description available & (loc_os03g03790.1 : 723.0) no description available & (at1g65890 : 716.0) acyl activating enzyme 12 (AAE12); FUNCTIONS IN: catalytic activity; INVOLVED IN: metabolic process; EXPRESSED IN: leaf apex, hypocotyl, flower; EXPRESSED DURING: petal differentiation and expansion stage; CONTAINS InterPro DOMAIN/s: AMP-dependent synthetase/ligase (InterPr…
Prupe.8G226800	16.5.1.1.1.13	0.0486696	0.0829966	0.172724	0.0708082	0.112171	3.08829	2.16972	4.70376	0	0	0	0	0	0.026159	0.0238291	0	Cluster3	secondary metabolism.sulfur-containing.glucosinolates.synthesis.aliphatic.2-oxoglutarate-dependent dioxygenase	(at1g06620 : 323.0) encodes a protein whose sequence is similar to a 2-oxoglutarate-dependent dioxygenase; 2-oxoglutarate (2OG) and Fe(II)-dependent oxygenase superfamily protein; CONTAINS InterPro DOMAIN/s: Oxoglutarate/iron-dependent oxygenase (InterPro:IPR005123); BEST Arabidopsis thaliana protein match is: 2-oxoglutarate (2OG) and Fe(II)-dependent oxygenase superfamily protein (TAIR:AT3G61400…
Prupe.8G226700	16.5.1.1.1.13	2.03274	2.08494	1.93143	2.21367	1.28817	12.0011	10.686	13.5221	1.07447	1.44553	1.46434	1.18246	1.02327	0.833837	1.16447	1.1649	Cluster3	secondary metabolism.sulfur-containing.glucosinolates.synthesis.aliphatic.2-oxoglutarate-dependent dioxygenase	(at1g06620 : 264.0) encodes a protein whose sequence is similar to a 2-oxoglutarate-dependent dioxygenase; 2-oxoglutarate (2OG) and Fe(II)-dependent oxygenase superfamily protein; CONTAINS InterPro DOMAIN/s: Oxoglutarate/iron-dependent oxygenase (InterPro:IPR005123); BEST Arabidopsis thaliana protein match is: 2-oxoglutarate (2OG) and Fe(II)-dependent oxygenase superfamily protein (TAIR:AT3G61400…
Prupe.6G227400	16.5.1.1.3.4	2.38454	20.2737	3.48836	4.56165	3.00923	11.0544	14.9821	22.5172	1.01891	3.11742	1.14245	0.982277	0.512903	5.01386	1.49022	1.65944	Cluster3	secondary metabolism.sulfur-containing.glucosinolates.synthesis.indole.cytochrome P450 monooxygenase	(at4g37370 : 591.0) member of CYP81D; "cytochrome P450, family 81, subfamily D, polypeptide 8" (CYP81D8); FUNCTIONS IN: electron carrier activity, monooxygenase activity, iron ion binding, oxygen binding, heme binding; INVOLVED IN: response to karrikin; LOCATED IN: endoplasmic reticulum, plasma membrane; EXPRESSED IN: 20 plant structures; EXPRESSED DURING: 13 growth stages; CONTAINS InterPro DOMA…
Prupe.3G133100	16.5.1.1.4.2	5.09963	14.392	7.88104	9.12412	6.00157	13.9562	16.5083	27.2883	4.49811	9.22554	6.62405	4.44476	4.45907	6.133	4.02677	9.53731	Cluster3	secondary metabolism.sulfur-containing.glucosinolates.synthesis.shared.alkylthiohydroximate C-S lyase	(gnl|cdd|35480 : 584.0) no description available & (loc_os02g19970.1 : 525.0) no description available & (at5g53970 : 518.0) encodes tyrosine aminotransferase which is strongly induced upon aging and coronatine treatment; Tyrosine transaminase family protein; CONTAINS InterPro DOMAIN/s: 1-aminocyclopropane-1-carboxylate synthase (InterPro:IPR001176), Aminotransferase, class I/classII (InterPro:IP…
Prupe.8G186200	16.5.1.1.4.3	0.0544386	0.723601	0.277248	0.285072	0.200653	4.4532	4.56858	7.62469	0.0301591	0.174299	0.132943	0.0589982	0.36596	0.180095	0.344125	0.107469	Cluster1	secondary metabolism.sulfur-containing.glucosinolates.synthesis.shared.UDP-glycosyltransferase	(at1g05680 : 444.0) Encodes a UDP-glucosyltransferase, UGT74E2, that acts on IBA (indole-3-butyric acid) and affects auxin homeostasis. The transcript and protein levels of this enzyme are strongly induced by H2O2 and may allow integration of ROS (reactive oxygen species) and auxin signaling. This enzyme can also transfer glycosyl groups to several compounds related to the explosive TNT when this…
Prupe.3G227800	16.5.1.2.3	0.684987	4.57304	2.51284	3.53842	3.0547	9.53513	9.6996	11.2016	0.423389	1.68494	2.11939	0.867003	1.68745	1.29263	2.10566	0.909343	Cluster2	secondary metabolism.sulfur-containing.glucosinolates.regulation.indole	(q7xbh4|myb4_orysa : 188.0) Myb-related protein Myb4 (OsMyb4) (Transcription factor RLTR1) - Oryza sativa (Rice) & (loc_os04g43680.1 : 188.0) no description available & (at5g60890 : 179.0) Myb-like transcription factor that modulates expression of ASA1, a key point of control in the tryptophan pathway; mutant has deregulated expression of ASA1 in dominant allele. Loss of function allele suggests …
Prupe.8G041600	16.5.99.1	1.25309	0.618614	0.67301	1.0249	0.758311	2.95382	6.18229	17.8212	0.357092	0.348821	0.385834	0.215614	0.324882	0.705052	0.427833	0.776181	Cluster3	secondary metabolism.sulfur-containing.misc.alliinase	(at1g34060 : 513.0) Pyridoxal phosphate (PLP)-dependent transferases superfamily protein; FUNCTIONS IN: carbon-sulfur lyase activity, pyridoxal phosphate binding, catalytic activity; LOCATED IN: endomembrane system; CONTAINS InterPro DOMAIN/s: Pyridoxal phosphate-dependent transferase, major domain (InterPro:IPR015424), EGF-like, alliinase (InterPro:IPR006947), Pyridoxal phosphate-dependent trans…
Prupe.7G050800	16.7	0.380706	0.318314	0.264699	0.49708	0.801981	1.6439	0.673305	2.81376	0.539786	0.617915	0.0850766	0.264935	0.382341	0.110084	0	0.115546	Cluster1	secondary metabolism.wax	(at5g57800 : 72.8) encodes a transmembrane protein with similarity to the sterol desaturase family at the N-terminus and to the short-chain dehydrogenase/reductase family at the C-terminus. Mutant analyses indicate this protein is involved in cuticle membrane and wax biosynthesis.; ECERIFERUM 3 (CER3); FUNCTIONS IN: oxidoreductase activity, binding, iron ion binding, catalytic activity; INVOLVED …
Prupe.2G246800	16.8.1	1.99228	2.61864	0.984645	2.41818	1.83992	4.2898	9.50023	7.97465	1.34914	1.81415	0.745424	1.07495	1.50927	2.65705	1.24085	1.45734	Cluster3	secondary metabolism.flavonoids.anthocyanins	(at2g39980 : 632.0) HXXXD-type acyl-transferase family protein; FUNCTIONS IN: transferase activity, transferring acyl groups other than amino-acyl groups, transferase activity; INVOLVED IN: response to karrikin; LOCATED IN: cellular_component unknown; EXPRESSED IN: 17 plant structures; EXPRESSED DURING: 10 growth stages; CONTAINS InterPro DOMAIN/s: Transferase (InterPro:IPR003480); BEST Arabidops…
Prupe.2G250900	16.8.1	0.879839	14.0469	6.65242	9.03793	3.30521	4.96263	5.60986	10.1331	1.25152	6.45673	6.22008	2.23798	4.83568	2.81522	3.26477	1.59422	Cluster2	secondary metabolism.flavonoids.anthocyanins	(at5g05600 : 504.0) 2-oxoglutarate (2OG) and Fe(II)-dependent oxygenase superfamily protein; FUNCTIONS IN: oxidoreductase activity, iron ion binding; INVOLVED IN: response to salt stress, response to karrikin; EXPRESSED IN: 15 plant structures; EXPRESSED DURING: 9 growth stages; CONTAINS InterPro DOMAIN/s: Isopenicillin N synthase (InterPro:IPR002283), Oxoglutarate/iron-dependent oxygenase (Inter…
Prupe.6G271700	16.8.1	25.9785	81.9245	25.8155	42.5757	75.911	165.273	85.0142	103.214	25.484	18.6073	13.4973	25.6252	24.5311	51.678	20.8935	30.8013	Cluster1	secondary metabolism.flavonoids.anthocyanins	(at5g01210 : 640.0) HXXXD-type acyl-transferase family protein; FUNCTIONS IN: transferase activity, transferring acyl groups other than amino-acyl groups, transferase activity; INVOLVED IN: biological_process unknown; LOCATED IN: cellular_component unknown; EXPRESSED IN: 22 plant structures; EXPRESSED DURING: 13 growth stages; CONTAINS InterPro DOMAIN/s: Transferase (InterPro:IPR003480); BEST Ara…
Prupe.2G085000	16.8.1.12	0.902377	0.154129	0.0671884	0.407219	0.0333926	0.911304	5.85062	10.1846	0.0429893	0	0.0323924	0	0.181968	0.0803726	0.159122	0.17163	Cluster3	secondary metabolism.flavonoids.anthocyanins.anthocyanidin 3-O-glucosyltransferase	(loc_os07g47550.1 : 321.0) no description available & (at5g65550 : 242.0) UDP-Glycosyltransferase superfamily protein; FUNCTIONS IN: transferase activity, transferring glycosyl groups; INVOLVED IN: metabolic process; CONTAINS InterPro DOMAIN/s: UDP-glucuronosyl/UDP-glucosyltransferase (InterPro:IPR002213); BEST Arabidopsis thaliana protein match is: UDP-Glycosyltransferase superfamily protein (TA…
Prupe.1G534200	16.8.1.12	1.35761	2.13946	1.8826	1.54696	2.13425	6.47372	4.69114	5.0809	1.18233	1.33213	1.2569	1.21186	1.05197	1.93535	0.975461	1.04929	Cluster1	secondary metabolism.flavonoids.anthocyanins.anthocyanidin 3-O-glucosyltransferase	(at5g49690 : 500.0) UDP-Glycosyltransferase superfamily protein; FUNCTIONS IN: transferase activity, transferring glycosyl groups; INVOLVED IN: metabolic process; CONTAINS InterPro DOMAIN/s: UDP-glucuronosyl/UDP-glucosyltransferase (InterPro:IPR002213); BEST Arabidopsis thaliana protein match is: UDP-Glycosyltransferase superfamily protein (TAIR:AT5G65550.1); Has 1807 Blast hits to 1807 proteins …
Prupe.1G245100	16.8.2	47.1602	69.3609	71.468	98.3537	94.5421	135.459	146.084	130.721	46.0345	46.7565	59.9199	90.834	79.8609	63.5532	81.6663	58.5636	Cluster1	secondary metabolism.flavonoids.chalcones	(at1g59960 : 364.0) NAD(P)-linked oxidoreductase superfamily protein; FUNCTIONS IN: oxidoreductase activity; INVOLVED IN: response to salt stress; EXPRESSED IN: 21 plant structures; EXPRESSED DURING: 13 growth stages; CONTAINS InterPro DOMAIN/s: Aldo/keto reductase (InterPro:IPR001395), Aldo/keto reductase subgroup (InterPro:IPR020471), Aldo/keto reductase, conserved site (InterPro:IPR018170); BE…
Prupe.1G245400	16.8.2	0.307651	5.45666	1.47288	2.77001	4.34105	76.1615	32.5427	45.496	0.126715	0.106154	0.399247	0.154676	1.26777	1.51346	1.17847	0.329453	Cluster1	secondary metabolism.flavonoids.chalcones	(at1g59960 : 390.0) NAD(P)-linked oxidoreductase superfamily protein; FUNCTIONS IN: oxidoreductase activity; INVOLVED IN: response to salt stress; EXPRESSED IN: 21 plant structures; EXPRESSED DURING: 13 growth stages; CONTAINS InterPro DOMAIN/s: Aldo/keto reductase (InterPro:IPR001395), Aldo/keto reductase subgroup (InterPro:IPR020471), Aldo/keto reductase, conserved site (InterPro:IPR018170); BE…
Prupe.1G244700	16.8.2	0.151857	0.394887	0.182275	0.255558	0.373081	2.1329	1.31859	3.07386	0.0768949	0.0397698	0.0918683	0.303981	0.156957	0.116441	0.192545	0.15036	Cluster1	secondary metabolism.flavonoids.chalcones	(at1g59960 : 372.0) NAD(P)-linked oxidoreductase superfamily protein; FUNCTIONS IN: oxidoreductase activity; INVOLVED IN: response to salt stress; EXPRESSED IN: 21 plant structures; EXPRESSED DURING: 13 growth stages; CONTAINS InterPro DOMAIN/s: Aldo/keto reductase (InterPro:IPR001395), Aldo/keto reductase subgroup (InterPro:IPR020471), Aldo/keto reductase, conserved site (InterPro:IPR018170); BE…
Prupe.1G339000	16.8.2	2.40905	2.97107	4.88009	7.81208	6.59639	18.7173	9.07079	10.0634	2.10323	3.46346	4.39338	4.55288	8.07679	2.85645	3.81621	1.78293	Cluster2	secondary metabolism.flavonoids.chalcones	(loc_os04g37470.1 : 338.0) no description available & (at1g59960 : 311.0) NAD(P)-linked oxidoreductase superfamily protein; FUNCTIONS IN: oxidoreductase activity; INVOLVED IN: response to salt stress; EXPRESSED IN: 21 plant structures; EXPRESSED DURING: 13 growth stages; CONTAINS InterPro DOMAIN/s: Aldo/keto reductase (InterPro:IPR001395), Aldo/keto reductase subgroup (InterPro:IPR020471), Aldo/k…
Prupe.2G319600	16.8.3	27.1494	60.7143	58.7267	73.8277	42.6629	190.649	242.692	216.81	30.5984	34.5733	67.9475	35.0896	43.7538	63.0148	59.8297	32.7874	Cluster2	secondary metabolism.flavonoids.dihydroflavonols	(at5g24530 : 512.0) Encodes a putative 2OG-Fe(II) oxygenase that is defense-associated but required for susceptibility to downy mildew.; DOWNY MILDEW RESISTANT 6 (DMR6); FUNCTIONS IN: oxidoreductase activity, acting on paired donors, with incorporation or reduction of molecular oxygen, 2-oxoglutarate as one donor, and incorporation of one atom each of oxygen into both donors, oxidoreductase activ…
Prupe.4G117900	16.8.3	3.46682	6.21802	4.49297	6.6679	3.90359	5.80511	11.0485	11.7145	2.86898	4.55347	4.71797	5.36103	6.09552	3.76669	4.69159	3.56216	Cluster2	secondary metabolism.flavonoids.dihydroflavonols	(at1g07250 : 374.0) UDP-glucosyl transferase 71C4 (UGT71C4); FUNCTIONS IN: quercetin 3-O-glucosyltransferase activity, quercetin 7-O-glucosyltransferase activity, UDP-glucosyltransferase activity, transferase activity, transferring glycosyl groups; INVOLVED IN: metabolic process; LOCATED IN: cellular_component unknown; EXPRESSED IN: 22 plant structures; EXPRESSED DURING: 13 growth stages; CONTAIN…
Prupe.5G116200	16.8.3	0.433627	0.258921	0.218262	0.24054	0.0805214	0.882531	2.04821	8.40246	0.244557	0.0698307	0.126696	0.272991	0.145258	0.425127	0.199848	0.349607	Cluster3	secondary metabolism.flavonoids.dihydroflavonols	(at1g01420 : 487.0) UDP-glucosyl transferase 72B3 (UGT72B3); FUNCTIONS IN: quercetin 3-O-glucosyltransferase activity, UDP-glycosyltransferase activity, transferase activity, transferring glycosyl groups; INVOLVED IN: metabolic process; LOCATED IN: cellular_component unknown; EXPRESSED IN: 11 plant structures; EXPRESSED DURING: LP.04 four leaves visible, petal differentiation and expansion stage;…
Prupe.5G134700	16.8.3	1.27577	3.92205	4.98557	1.17478	0.398219	9.15505	17.4661	17.731	1.41016	1.92145	4.58531	0.461465	0.0978174	2.10124	1.50138	0.798581	Cluster3	secondary metabolism.flavonoids.dihydroflavonols	(at4g10490 : 514.0) 2-oxoglutarate (2OG) and Fe(II)-dependent oxygenase superfamily protein; FUNCTIONS IN: oxidoreductase activity, acting on paired donors, with incorporation or reduction of molecular oxygen, 2-oxoglutarate as one donor, and incorporation of one atom each of oxygen into both donors, oxidoreductase activity; INVOLVED IN: secondary metabolic process; LOCATED IN: cellular_component…
Prupe.7G149100	16.8.3	6.2521	11.2967	12.366	13.0467	8.77384	10.2179	14.0216	17.8273	5.33683	7.84402	10.8775	9.60707	5.78431	4.55964	6.38362	7.64279	Cluster2	secondary metabolism.flavonoids.dihydroflavonols	(at3g50740 : 471.0) UGT72E1 is an UDPG:coniferyl alcohol glucosyltransferase which specifically glucosylates sinapyl- and coniferyl aldehydes. The enzyme is thought to be involved in lignin metabolism.; UDP-glucosyl transferase 72E1 (UGT72E1); CONTAINS InterPro DOMAIN/s: UDP-glucuronosyl/UDP-glucosyltransferase (InterPro:IPR002213); BEST Arabidopsis thaliana protein match is: UDP-Glycosyltransfer…
Prupe.3G260200	16.8.3	0.180649	5.26533	0.928569	1.52011	2.60731	12.7951	12.2378	11.5529	0.127297	0.192899	0.134565	0.238036	0.651615	0.363242	0.357809	0.128555	Cluster1	secondary metabolism.flavonoids.dihydroflavonols	(loc_os06g18010.1 : 326.0) no description available & (at4g01070 : 175.0) the glycosyltransferase (UGT72B1) is involved in metabolizing xenobiotica (chloroaniline and chlorophenole). Comparison between wild type and knock-out mutant demonstrates the central role of this gene for metabolizing chloroaniline but significantly less for chlorophenole. The glucosyltransferase preferred UDP-xylose over …
Prupe.1G376400	16.8.3.1	32.3477	13.0706	21.7594	22.5835	27.5088	44.2078	59.7169	66.8634	59.7799	25.0852	38.7633	60.783	47.5437	96.0854	39.523	68.2395	Cluster4	secondary metabolism.flavonoids.dihydroflavonols.dihydroflavonol 4-reductase	(p51110|dfra_vitvi : 576.0) Dihydroflavonol-4-reductase (EC 1.1.1.219) (DFR) (Dihydrokaempferol 4-reductase) - Vitis vinifera (Grape) & (at5g42800 : 527.0) dihydroflavonol reductase. Catalyzes the conversion of dihydroquercetin to leucocyanidin in the biosynthesis of anthocyanins.; dihydroflavonol 4-reductase (DFR); CONTAINS InterPro DOMAIN/s: NAD-dependent epimerase/dehydratase (InterPro:IPR0015…
Prupe.4G235600	16.8.3.3	0.451269	1.34634	0.441222	0.588491	0.294206	1.43068	1.63347	2.41334	0.53095	0.613993	0.504123	0.456356	0.395738	0.780246	1.1546	0.801051	Cluster3	secondary metabolism.flavonoids.dihydroflavonols.flavonoid 3''-monooxygenase	(gnl|cdd|35378 : 486.0) no description available & (loc_os09g26970.1 : 393.0) no description available & (at5g07990 : 369.0) Required for flavonoid 3' hydroxylase activity.; TRANSPARENT TESTA 7 (TT7); CONTAINS InterPro DOMAIN/s: Cytochrome P450 (InterPro:IPR001128), Cytochrome P450, E-class, group I (InterPro:IPR002401), Cytochrome P450, conserved site (InterPro:IPR017972); BEST Arabidopsis thali…
Prupe.5G078100	16.8.3.3	1.10973	7.90418	2.80644	3.27342	2.02997	3.88928	5.86289	11.1836	1.80062	5.00533	3.78069	1.49828	2.436	2.01526	2.33772	3.14947	Cluster2	secondary metabolism.flavonoids.dihydroflavonols.flavonoid 3''-monooxygenase	(at4g12300 : 562.0) member of CYP706A; "cytochrome P450, family 706, subfamily A, polypeptide 4" (CYP706A4); FUNCTIONS IN: electron carrier activity, monooxygenase activity, iron ion binding, oxygen binding, heme binding; INVOLVED IN: oxidation reduction; LOCATED IN: cellular_component unknown; EXPRESSED IN: 22 plant structures; EXPRESSED DURING: 11 growth stages; CONTAINS InterPro DOMAIN/s: Cyto…
Prupe.3G039300	16.8.3.3	41.3047	60.3852	55.8402	49.6695	53.4845	138.322	146.49	149.457	44.7821	41.522	42.2529	39.732	28.0329	42.5093	39.2773	49.3199	Cluster3	secondary metabolism.flavonoids.dihydroflavonols.flavonoid 3''-monooxygenase	(loc_os09g26960.1 : 782.0) no description available & (gnl|cdd|35378 : 485.0) no description available & (at5g07990 : 430.0) Required for flavonoid 3' hydroxylase activity.; TRANSPARENT TESTA 7 (TT7); CONTAINS InterPro DOMAIN/s: Cytochrome P450 (InterPro:IPR001128), Cytochrome P450, E-class, group I (InterPro:IPR002401), Cytochrome P450, conserved site (InterPro:IPR017972); BEST Arabidopsis thali…
Prupe.2G101800	16.8.4	1.70123	2.74023	2.38179	2.57088	2.14126	4.35072	4.07928	4.58995	1.93826	1.72202	2.29521	1.90814	1.48117	1.46356	1.70616	1.4781	Cluster2	secondary metabolism.flavonoids.flavonols	(loc_os01g45110.1 : 175.0) no description available & (at5g12890 : 169.0) UDP-Glycosyltransferase superfamily protein; FUNCTIONS IN: UDP-glycosyltransferase activity, transferase activity, transferring glycosyl groups; INVOLVED IN: metabolic process; EXPRESSED IN: 22 plant structures; EXPRESSED DURING: 12 growth stages; CONTAINS InterPro DOMAIN/s: UDP-glucuronosyl/UDP-glucosyltransferase (InterPr…
Prupe.4G155100	16.8.4	5.10987	5.15222	4.92198	5.64602	4.8766	10.008	18.4178	23.6406	6.76107	6.39497	5.22891	6.48113	6.5545	8.38245	9.37657	6.76682	Cluster4	secondary metabolism.flavonoids.flavonols	(at1g17020 : 438.0) Encodes a novel member of the Fe(II)/ascorbate oxidase gene family; senescence-related gene.; senescence-related gene 1 (SRG1); CONTAINS InterPro DOMAIN/s: Oxoglutarate/iron-dependent oxygenase (InterPro:IPR005123); BEST Arabidopsis thaliana protein match is: 2-oxoglutarate (2OG) and Fe(II)-dependent oxygenase superfamily protein (TAIR:AT1G17010.1); Has 8560 Blast hits to 8517…
Prupe.7G124400	16.8.4	0.430321	5.40873	1.45967	2.31948	1.99267	16.9318	17.0212	23.5633	0.253653	0.358029	0.445832	0.414164	0.459485	0.866593	0.975942	0.692034	Cluster1	secondary metabolism.flavonoids.flavonols	(at2g36750 : 574.0) UDP-glucosyl transferase 73C1 (UGT73C1); CONTAINS InterPro DOMAIN/s: UDP-glucuronosyl/UDP-glucosyltransferase (InterPro:IPR002213); BEST Arabidopsis thaliana protein match is: don-glucosyltransferase 1 (TAIR:AT2G36800.1); Has 7705 Blast hits to 7611 proteins in 415 species: Archae - 0; Bacteria - 205; Metazoa - 2197; Fungi - 31; Plants - 5129; Viruses - 79; Other Eukaryotes - …
Prupe.7G124200	16.8.4	1.45702	3.60396	3.51837	5.07848	3.3831	9.11951	13.2191	13.4912	0.904447	1.00728	2.12136	3.54498	2.50008	2.4448	3.60794	2.47197	Cluster3	secondary metabolism.flavonoids.flavonols	(at2g36800 : 581.0) Encodes a DON-Glucosyltransferase. The UGT73C5 glucosylates both brassinolide and castasterone in the 23-O position. The enzyme is presumably involved in the homeostasis of those steroid hormones hence regulating BR activity. Transgenic plants overexpressing UGT73C5 show a typical BR-deficient phenotype.; don-glucosyltransferase 1 (DOGT1); CONTAINS InterPro DOMAIN/s: UDP-glucu…
Prupe.7G124600	16.8.4	5.92713	5.51496	8.45537	9.15526	4.47139	6.60041	11.3563	12.0254	3.59489	5.35698	6.95418	6.0698	7.79652	4.8927	7.49022	5.19281	Cluster2	secondary metabolism.flavonoids.flavonols	(at2g36750 : 570.0) UDP-glucosyl transferase 73C1 (UGT73C1); CONTAINS InterPro DOMAIN/s: UDP-glucuronosyl/UDP-glucosyltransferase (InterPro:IPR002213); BEST Arabidopsis thaliana protein match is: don-glucosyltransferase 1 (TAIR:AT2G36800.1); Has 7705 Blast hits to 7611 proteins in 415 species: Archae - 0; Bacteria - 205; Metazoa - 2197; Fungi - 31; Plants - 5129; Viruses - 79; Other Eukaryotes - …
Prupe.2G101800	16.8.4.2	1.70123	2.74023	2.38179	2.57088	2.14126	4.35072	4.07928	4.58995	1.93826	1.72202	2.29521	1.90814	1.48117	1.46356	1.70616	1.4781	Cluster2	secondary metabolism.flavonoids.flavonols.flavonol 3-O-glycosyltransferase	(loc_os01g45110.1 : 175.0) no description available & (at5g12890 : 169.0) UDP-Glycosyltransferase superfamily protein; FUNCTIONS IN: UDP-glycosyltransferase activity, transferase activity, transferring glycosyl groups; INVOLVED IN: metabolic process; EXPRESSED IN: 22 plant structures; EXPRESSED DURING: 12 growth stages; CONTAINS InterPro DOMAIN/s: UDP-glucuronosyl/UDP-glucosyltransferase (InterPr…
Prupe.8G130300	16.8.4.2	5.48002	11.3062	9.1829	10.1284	10.6372	38.4624	27.1823	22.896	5.23208	6.15205	8.39738	6.48337	7.65261	7.89789	7.3999	6.73644	Cluster1	secondary metabolism.flavonoids.flavonols.flavonol 3-O-glycosyltransferase	(at4g34131 : 549.0) UDP-glucosyl transferase 73B3 (UGT73B3); FUNCTIONS IN: transferase activity, transferring hexosyl groups, quercetin 3-O-glucosyltransferase activity, UDP-glycosyltransferase activity, UDP-glucosyltransferase activity; INVOLVED IN: response to cyclopentenone, response to other organism; LOCATED IN: endomembrane system; CONTAINS InterPro DOMAIN/s: UDP-glucuronosyl/UDP-glucosyltr…
Prupe.8G130800	16.8.4.2	0.0350604	0.0964512	0.0799357	0.0343854	0.080318	0.466829	0.874601	2.94888	0.0280453	0.072855	0.0155824	0.0432239	0.0187307	0.0784349	0	0.0423262	Cluster3	secondary metabolism.flavonoids.flavonols.flavonol 3-O-glycosyltransferase	(at2g15480 : 451.0) UDP-glucosyl transferase 73B5 (UGT73B5); FUNCTIONS IN: quercetin 3-O-glucosyltransferase activity, UDP-glycosyltransferase activity, UDP-glucosyltransferase activity, transferase activity, transferring glycosyl groups; INVOLVED IN: response to other organism; LOCATED IN: endomembrane system; EXPRESSED IN: 9 plant structures; EXPRESSED DURING: L mature pollen stage, M germinate…
Prupe.8G130200	16.8.4.2	0.0692991	1.86926	0.585371	0.801355	1.40862	8.98333	10.2773	9.43671	0.054821	0.0278974	0.0317312	0.0422456	0.139279	0.0383298	0.140354	0.0620523	Cluster1	secondary metabolism.flavonoids.flavonols.flavonol 3-O-glycosyltransferase	(at4g34131 : 538.0) UDP-glucosyl transferase 73B3 (UGT73B3); FUNCTIONS IN: transferase activity, transferring hexosyl groups, quercetin 3-O-glucosyltransferase activity, UDP-glycosyltransferase activity, UDP-glucosyltransferase activity; INVOLVED IN: response to cyclopentenone, response to other organism; LOCATED IN: endomembrane system; CONTAINS InterPro DOMAIN/s: UDP-glucuronosyl/UDP-glucosyltr…
Prupe.8G094500	16.8.5.1	680.451	397.771	599.576	303.073	385.528	1040.96	696.094	799.4	479.35	266.691	276.284	326.839	540.358	979.548	466.592	511.273	Cluster4	secondary metabolism.flavonoids.isoflavones.isoflavone reductase	(at4g39230 : 488.0) encodes a protein whose sequence is similar to phenylcoumaran benzylic ether reductase (PCBER), which catalyzes NADPH-dependent reduction of 8-5' linked lignans such as dehydrodiconiferyl alcohol to give isodihydrodehydrodiconiferyl alcohol.; NmrA-like negative transcriptional regulator family protein; FUNCTIONS IN: phenylcoumaran benzylic ether reductase activity; INVOLVED IN…
Prupe.4G251700	16.8.5.1	118.585	235.032	74.1899	118.496	76.1699	179.563	183.197	153.548	86.1414	132.136	58.4698	34.6403	55.5721	108.805	86.2952	60.783	Cluster3	secondary metabolism.flavonoids.isoflavones.isoflavone reductase	(at1g75280 : 256.0) isoflavone reductase, putative, identical to SP:P52577 Isoflavone reductase homolog P3 (EC 1.3.1.-) {Arabidopsis thaliana}; contains Pfam profile PF02716: isoflavone reductase. Involved in response to oxidative stress.; NmrA-like negative transcriptional regulator family protein; FUNCTIONS IN: binding, catalytic activity; INVOLVED IN: response to oxidative stress, response to …
Prupe.4G252300	16.8.5.1	3.09067	3.21137	2.62554	3.48312	1.59557	3.90765	11.3965	14.3872	1.66	2.49937	1.40664	0.820225	0.852537	1.89998	2.22199	2.36311	Cluster3	secondary metabolism.flavonoids.isoflavones.isoflavone reductase	(at1g75280 : 282.0) isoflavone reductase, putative, identical to SP:P52577 Isoflavone reductase homolog P3 (EC 1.3.1.-) {Arabidopsis thaliana}; contains Pfam profile PF02716: isoflavone reductase. Involved in response to oxidative stress.; NmrA-like negative transcriptional regulator family protein; FUNCTIONS IN: binding, catalytic activity; INVOLVED IN: response to oxidative stress, response to …
Prupe.5G023400	16.8.5.1	0.399942	0.296013	0.70793	0.813576	0.123998	1.20311	4.36628	5.2948	0.248921	0.368949	0.766639	0.423482	0.331818	0.38769	0.371234	0.346941	Cluster3	secondary metabolism.flavonoids.isoflavones.isoflavone reductase	(loc_os12g16410.1 : 452.0) no description available & (at1g32100 : 439.0) Encodes a pinoresinol reductase involved in lignan biosynthesis. Expressed strongly in roots and less strongly in stems. Shows specificity for pinoresinol and not lariciresinol.; pinoresinol reductase 1 (PRR1); CONTAINS InterPro DOMAIN/s: NAD(P)-binding domain (InterPro:IPR016040), NmrA-like (InterPro:IPR008030); BEST Arabi…
Prupe.1G305100	16.8.5.1	61.7947	18.9128	24.7965	27.185	30.569	73.3864	123.346	144.662	40.9718	13.4549	15.628	28.4263	22.0897	48.8112	27.1056	35.8939	Cluster3	secondary metabolism.flavonoids.isoflavones.isoflavone reductase	(loc_os03g15360.1 : 407.0) no description available & (p52579|ifrh_tobac : 255.0) Isoflavone reductase homolog A622 (EC 1.3.1.-) - Nicotiana tabacum (Common tobacco) & (at1g75290 : 244.0) encodes a protein whose sequence is similar to an isoflavone reductase; NAD(P)-binding Rossmann-fold superfamily protein; FUNCTIONS IN: oxidoreductase activity, acting on NADH or NADPH; INVOLVED IN: metabolic pr…
Prupe.6G267700	16.1	0.701653	1.75912	0.146428	3.8844	0.75956	15.7651	22.4683	28.2113	0.0920947	0.254512	0.0962478	0.115162	0.311696	0.262365	0.160169	0.17542	Cluster3	secondary metabolism.simple phenols	(at3g09220 : 700.0) putative laccase, a member of laccase family of genes (17 members in Arabidopsis).; laccase 7 (LAC7); FUNCTIONS IN: laccase activity; INVOLVED IN: oxidation reduction, lignin catabolic process; LOCATED IN: endomembrane system, apoplast; EXPRESSED IN: 18 plant structures; EXPRESSED DURING: 7 growth stages; CONTAINS InterPro DOMAIN/s: Multicopper oxidase, type 3 (InterPro:IPR011…
Prupe.1G432500	16.99	0.0895434	1.00446	0.274732	0.306552	0.96149	6.10492	2.81175	2.69306	0.042159	0.0290947	0.084722	0.0752323	0.182195	0.162158	0.0603316	0.106156	Cluster1	secondary metabolism.unspecified	(at5g42830 : 526.0) HXXXD-type acyl-transferase family protein; FUNCTIONS IN: transferase activity, transferring acyl groups other than amino-acyl groups, transferase activity; INVOLVED IN: biological_process unknown; LOCATED IN: cellular_component unknown; EXPRESSED IN: 17 plant structures; EXPRESSED DURING: 12 growth stages; CONTAINS InterPro DOMAIN/s: Transferase (InterPro:IPR003480); BEST Ara…
Prupe.1G432400	16.99	0.235526	1.84404	0.588664	0.580348	1.43848	17.0139	7.0406	9.26245	0.0716687	0.307934	0.248076	0.191306	0.496952	0.305438	0.283549	0.211629	Cluster1	secondary metabolism.unspecified	(at5g42830 : 549.0) HXXXD-type acyl-transferase family protein; FUNCTIONS IN: transferase activity, transferring acyl groups other than amino-acyl groups, transferase activity; INVOLVED IN: biological_process unknown; LOCATED IN: cellular_component unknown; EXPRESSED IN: 17 plant structures; EXPRESSED DURING: 12 growth stages; CONTAINS InterPro DOMAIN/s: Transferase (InterPro:IPR003480); BEST Ara…
Prupe.8G115000	17	0.0858191	0.220467	0.206788	0.599692	0.4526	1.63512	1.96752	5.73741	0.0895542	0.209568	0.265886	0.268275	0.151394	0	0.0284305	0.0665898	Cluster2	hormone metabolism	(at3g50440 : 219.0) Encodes a protein shown to have methyl jasmonate esterase activity in vitro. This protein does not act on methyl IAA, MeSA, MeGA4, or MEGA9 in vitro.; methyl esterase 10 (MES10); CONTAINS InterPro DOMAIN/s: Alpha/beta hydrolase fold-1 (InterPro:IPR000073); BEST Arabidopsis thaliana protein match is: methyl esterase 1 (TAIR:AT2G23620.1); Has 1602 Blast hits to 1600 proteins in …
Prupe.7G141500	17	1.2956	1.73829	1.84997	2.77273	2.11701	7.2886	8.36688	12.8767	0.645595	0.997692	1.30666	0.587483	2.56805	0.570811	0.67238	0.380652	Cluster2	hormone metabolism	(at2g23610 : 226.0) Encodes a protein shown to have carboxylesterase activity, methyl IAA esterase activity, and methyl jasmonate esterase activity in vitro. This protein does not act on methyl salicylate, MeGA4, or MEGA9 in vitro.; methyl esterase 3 (MES3); CONTAINS InterPro DOMAIN/s: Alpha/beta hydrolase fold-1 (InterPro:IPR000073); BEST Arabidopsis thaliana protein match is: methyl esterase 4 …
Prupe.7G141000	17	0.0285418	2.45484	0.638663	0.650347	1.74341	18.5168	9.72319	18.7838	0.0214393	0.023783	0.0271854	0	0.281895	0.0324654	0.0914843	0.0340762	Cluster1	hormone metabolism	(at2g23610 : 202.0) Encodes a protein shown to have carboxylesterase activity, methyl IAA esterase activity, and methyl jasmonate esterase activity in vitro. This protein does not act on methyl salicylate, MeGA4, or MEGA9 in vitro.; methyl esterase 3 (MES3); CONTAINS InterPro DOMAIN/s: Alpha/beta hydrolase fold-1 (InterPro:IPR000073); BEST Arabidopsis thaliana protein match is: methyl esterase 4 …
Prupe.7G141400	17	0.0294066	0.384652	0.0800392	0.0583324	0.0817522	1.27367	2.1402	1.72479	0	0	0	0	0	0	0	0	Cluster3	hormone metabolism	(at2g23580 : 209.0) Encodes a protein shown to have carboxylesterase activity and methyl salicylate esterase activity in vitro. This protein does not act on methyl IAA, methyl JA, MeGA4, or MEGA9 in vitro.; methyl esterase 4 (MES4); FUNCTIONS IN: hydrolase activity, hydrolase activity, acting on ester bonds, methyl salicylate esterase activity; INVOLVED IN: salicylic acid metabolic process; CONTA…
Prupe.7G141300	17	0.0853362	3.31745	0.659656	1.30758	0.707152	19.5981	28.5154	29.728	0	0.0237027	0	0	0.567776	0	0.0595147	0	Cluster1	hormone metabolism	(at2g23610 : 214.0) Encodes a protein shown to have carboxylesterase activity, methyl IAA esterase activity, and methyl jasmonate esterase activity in vitro. This protein does not act on methyl salicylate, MeGA4, or MEGA9 in vitro.; methyl esterase 3 (MES3); CONTAINS InterPro DOMAIN/s: Alpha/beta hydrolase fold-1 (InterPro:IPR000073); BEST Arabidopsis thaliana protein match is: methyl esterase 4 …
Prupe.4G117900	17.1.1	3.46682	6.21802	4.49297	6.6679	3.90359	5.80511	11.0485	11.7145	2.86898	4.55347	4.71797	5.36103	6.09552	3.76669	4.69159	3.56216	Cluster2	hormone metabolism.abscisic acid.synthesis-degradation	(at1g07250 : 374.0) UDP-glucosyl transferase 71C4 (UGT71C4); FUNCTIONS IN: quercetin 3-O-glucosyltransferase activity, quercetin 7-O-glucosyltransferase activity, UDP-glucosyltransferase activity, transferase activity, transferring glycosyl groups; INVOLVED IN: metabolic process; LOCATED IN: cellular_component unknown; EXPRESSED IN: 22 plant structures; EXPRESSED DURING: 13 growth stages; CONTAIN…
Prupe.3G184800	17.1.1	3.02111	2.37064	3.20188	2.86352	2.09751	6.25459	9.52053	11.1179	3.97739	2.95452	3.93401	2.52068	1.93965	3.97418	4.70923	5.9905	Cluster4	hormone metabolism.abscisic acid.synthesis-degradation	(at3g21780 : 467.0) Encodes a protein with UDP-glucosyl transferase activity that was shown to preferentially glucosylates abscisic acid (ABA), and not its catabolites. Moreover, UGT71B6 was shown to have a strict preference for the naturally-occurring ABA enantiomer, (+)-ABA, and not its 'unnatural' relative, (-)-ABA. This is in contrast to the other identified UGT genes catalyzing the glucosyla…
Prupe.3G184600	17.1.1	3.35749	6.14347	5.14343	4.76059	5.59573	13.3581	16.638	9.28462	3.43242	4.01012	4.88924	4.62355	5.74748	4.20623	5.01256	3.45182	Cluster1	hormone metabolism.abscisic acid.synthesis-degradation	(at3g21780 : 479.0) Encodes a protein with UDP-glucosyl transferase activity that was shown to preferentially glucosylates abscisic acid (ABA), and not its catabolites. Moreover, UGT71B6 was shown to have a strict preference for the naturally-occurring ABA enantiomer, (+)-ABA, and not its 'unnatural' relative, (-)-ABA. This is in contrast to the other identified UGT genes catalyzing the glucosyla…
Prupe.3G260200	17.1.1	0.180649	5.26533	0.928569	1.52011	2.60731	12.7951	12.2378	11.5529	0.127297	0.192899	0.134565	0.238036	0.651615	0.363242	0.357809	0.128555	Cluster1	hormone metabolism.abscisic acid.synthesis-degradation	(loc_os06g18010.1 : 326.0) no description available & (at4g01070 : 175.0) the glycosyltransferase (UGT72B1) is involved in metabolizing xenobiotica (chloroaniline and chlorophenole). Comparison between wild type and knock-out mutant demonstrates the central role of this gene for metabolizing chloroaniline but significantly less for chlorophenole. The glucosyltransferase preferred UDP-xylose over …
Prupe.3G184900	17.1.1	12.6326	13.5323	15.746	18.5661	13.5873	29.3913	47.3146	46.0531	14.6281	13.2329	23.3246	15.3656	15.3735	20.0596	25.5853	22.7127	Cluster4	hormone metabolism.abscisic acid.synthesis-degradation	(at3g21780 : 432.0) Encodes a protein with UDP-glucosyl transferase activity that was shown to preferentially glucosylates abscisic acid (ABA), and not its catabolites. Moreover, UGT71B6 was shown to have a strict preference for the naturally-occurring ABA enantiomer, (+)-ABA, and not its 'unnatural' relative, (-)-ABA. This is in contrast to the other identified UGT genes catalyzing the glucosyla…
Prupe.4G150100	17.1.1.1.10	4.44654	10.6293	14.0513	3.40636	2.00978	11.0487	13.1015	18.1189	3.54241	4.63036	6.06917	2.23159	1.06511	3.63451	9.93821	5.83736	Cluster3	hormone metabolism.abscisic acid.synthesis-degradation.synthesis.9-cis-epoxycarotenoid dioxygenase	(at3g14440 : 827.0) Encodes 9-<i>cis</i>-epoxycarotenoid dioxygenase, a key enzyme in the biosynthesis of abscisic acid. Regulated in response to drought and salinity. Expressed in roots, flowers and seeds. Localized to the chloroplast stroma and thylakoid membrane.; nine-cis-epoxycarotenoid dioxygenase 3 (NCED3); CONTAINS InterPro DOMAIN/s: Carotenoid oxygenase (InterPro:IPR004294); BEST Arabido…
Prupe.7G204800	17.1.2	2.39465	5.54967	2.42487	3.2249	1.8683	5.33691	9.36378	10.4142	1.92696	3.41346	2.25488	2.16453	2.65033	2.68056	3.33632	2.6884	Cluster3	hormone metabolism.abscisic acid.signal transduction	(at1g72770 : 453.0) mutant has ABA hypersensitive inhibition of seed germination; Protein Phosphatase 2C; regulates the activation of the Snf1-related kinase OST1 by abscisic acid.; homology to ABI1 (HAB1); FUNCTIONS IN: protein serine/threonine phosphatase activity; INVOLVED IN: protein amino acid dephosphorylation; LOCATED IN: protein serine/threonine phosphatase complex; EXPRESSED IN: 22 plant…
Prupe.8G229300	17.1.3	3.51666	4.39556	4.02614	6.50851	4.85294	6.71041	8.60763	14.4102	3.47043	4.98416	3.68284	3.73489	3.14601	3.20764	2.55559	3.35159	Cluster3	hormone metabolism.abscisic acid.induced-regulated-responsive-activated	(loc_os06g12220.1 : 115.0) no description available & (at1g74520 : 106.0) Part of the AtHVA22a family. Protein expression is ABA- and stress-inducible.; HVA22 homologue A (HVA22A); FUNCTIONS IN: molecular_function unknown; INVOLVED IN: response to water deprivation, response to cold, hyperosmotic salinity response, response to abscisic acid stimulus; LOCATED IN: endomembrane system; EXPRESSED IN:…
Prupe.8G258500	17.1.3	4.93438	8.97522	4.77222	6.40078	4.27326	6.90627	10.5863	12.4926	5.46724	4.4537	2.93964	4.0144	4.55707	4.31338	7.3871	5.01517	Cluster3	hormone metabolism.abscisic acid.induced-regulated-responsive-activated	(at2g47770 : 174.0) Encodes a membrane-bound protein designated AtTSPO (Arabidopsis thaliana TSPO-related). AtTSPO is related to the bacterial outer membrane tryptophan-rich sensory protein (TspO) and the mammalian mitochondrial 18 kDa Translocator Protein (18 kDa TSPO), members of the TspO/MBR domain-containing membrane proteins. Mainly detected in dry seeds, but can be induced in vegetative tis…
Prupe.5G244500	17.1.3	2.69963	10.1863	4.44433	8.43074	13.5014	85.954	51.4627	51.4035	2.7046	3.35815	3.52703	3.03478	7.06274	6.07755	3.33292	2.30126	Cluster1	hormone metabolism.abscisic acid.induced-regulated-responsive-activated	(loc_os02g42440.1 : 201.0) no description available & (at5g23370 : 196.0) GRAM domain-containing protein / ABA-responsive protein-related; CONTAINS InterPro DOMAIN/s: GRAM (InterPro:IPR004182); BEST Arabidopsis thaliana protein match is: GRAM domain-containing protein / ABA-responsive protein-related (TAIR:AT5G23350.1); Has 1807 Blast hits to 1807 proteins in 277 species: Archae - 0; Bacteria - 0…
Prupe.3G311600	17.1.3	2.18113	2.44068	2.05997	3.11434	2.35359	7.98232	8.04161	9.26511	1.14412	1.58239	0.971155	1.34525	0.681871	1.45075	1.67418	0.938429	Cluster3	hormone metabolism.abscisic acid.induced-regulated-responsive-activated	(at5g13200 : 286.0) GRAM domain family protein; CONTAINS InterPro DOMAIN/s: GRAM (InterPro:IPR004182); BEST Arabidopsis thaliana protein match is: GRAM domain family protein (TAIR:AT2G22475.1); Has 1807 Blast hits to 1807 proteins in 277 species: Archae - 0; Bacteria - 0; Metazoa - 736; Fungi - 347; Plants - 385; Viruses - 0; Other Eukaryotes - 339 (source: NCBI BLink). & (loc_os12g29400.1 : 244.…
Prupe.1G349500	17.1.3	2.82435	4.00832	3.2457	2.36093	2.51709	4.37558	3.87445	6.33365	2.39029	2.39782	3.2109	2.40011	1.60594	2.7373	4.02756	2.54439	Cluster3	hormone metabolism.abscisic acid.induced-regulated-responsive-activated	(at5g23370 : 238.0) GRAM domain-containing protein / ABA-responsive protein-related; CONTAINS InterPro DOMAIN/s: GRAM (InterPro:IPR004182); BEST Arabidopsis thaliana protein match is: GRAM domain-containing protein / ABA-responsive protein-related (TAIR:AT5G23350.1); Has 1807 Blast hits to 1807 proteins in 277 species: Archae - 0; Bacteria - 0; Metazoa - 736; Fungi - 347; Plants - 385; Viruses - …
Prupe.1G218900	17.1.3	6.25227	9.39886	5.5261	8.60442	8.24453	11.843	12.1469	17.3191	6.52804	8.71384	5.87042	6.85003	8.17461	7.20083	8.79555	7.3819	Cluster3	hormone metabolism.abscisic acid.induced-regulated-responsive-activated	(at5g13200 : 336.0) GRAM domain family protein; CONTAINS InterPro DOMAIN/s: GRAM (InterPro:IPR004182); BEST Arabidopsis thaliana protein match is: GRAM domain family protein (TAIR:AT2G22475.1); Has 1807 Blast hits to 1807 proteins in 277 species: Archae - 0; Bacteria - 0; Metazoa - 736; Fungi - 347; Plants - 385; Viruses - 0; Other Eukaryotes - 339 (source: NCBI BLink). & (loc_os12g29400.1 : 257.…
Prupe.2G266100	17.2	10.0203	11.6187	7.06854	13.7589	15.72	28.5707	19.8108	25.0282	9.31946	6.42476	6.06121	13.0311	11.3704	10.7393	6.31565	7.60981	Cluster1	hormone metabolism.auxin	(at3g10870 : 359.0) Encodes a methyl IAA esterase. Methyl IAA is believed to be an inactive form of auxin that needs to be demethylated to exert a biological effect. MES17 does not act on methyl JA, MeSA, MeGA4, or MEGA9 in vitro. This gene is expressed in several tissues of seedlings and adult plants, with a higher relative level of expression in the seedling shoot apex and the adult stem.; meth…
Prupe.6G040000	17.2	0.677843	1.88023	1.53418	2.31265	1.57083	1.41708	2.30757	5.84743	0.914823	1.18736	1.82555	2.30887	1.63595	1.05878	0.74228	1.33721	Cluster2	hormone metabolism.auxin	(at3g10870 : 299.0) Encodes a methyl IAA esterase. Methyl IAA is believed to be an inactive form of auxin that needs to be demethylated to exert a biological effect. MES17 does not act on methyl JA, MeSA, MeGA4, or MEGA9 in vitro. This gene is expressed in several tissues of seedlings and adult plants, with a higher relative level of expression in the seedling shoot apex and the adult stem.; meth…
Prupe.8G186200	17.2.1	0.0544386	0.723601	0.277248	0.285072	0.200653	4.4532	4.56858	7.62469	0.0301591	0.174299	0.132943	0.0589982	0.36596	0.180095	0.344125	0.107469	Cluster1	hormone metabolism.auxin.synthesis-degradation	(at1g05680 : 444.0) Encodes a UDP-glucosyltransferase, UGT74E2, that acts on IBA (indole-3-butyric acid) and affects auxin homeostasis. The transcript and protein levels of this enzyme are strongly induced by H2O2 and may allow integration of ROS (reactive oxygen species) and auxin signaling. This enzyme can also transfer glycosyl groups to several compounds related to the explosive TNT when this…
Prupe.4G223700	17.2.1	1.27541	1.66353	1.13102	1.01073	1.07713	1.83425	1.54105	2.6021	0.88337	0.713304	0.599276	1.1088	0.773607	1.18714	0.9458	1.20447	Cluster3	hormone metabolism.auxin.synthesis-degradation	(at5g55250 : 591.0) Encodes an enzyme which specifically converts IAA to its methyl ester form MelIAA. This gene belongs to the family of carboxyl methyltransferases whose members catalyze the transfer of the methyl group from S-adenosyl-L-methionine to carboxylic acid-containing substrates to form small molecule methyl esters. Expression of TCP genes is downregulated in mutant iamt1-D.; IAA carb…
Prupe.7G099700	17.2.1	1.73306	4.57217	4.65521	4.39305	1.78667	2.00516	4.21759	8.92476	1.08056	3.85325	3.64108	2.11111	2.50386	1.6878	2.24758	2.07857	Cluster2	hormone metabolism.auxin.synthesis-degradation	(loc_os07g14590.1 : 358.0) no description available & (at3g02875 : 339.0) Hydrolyzes amino acid conjugates of the plant growth regulator indole-3-acetic acid (IAA), including IAA-Leu and IAA-Phe. Uses Mg and Co ions as cofactors.; IAA-LEUCINE RESISTANT 1 (ILR1); FUNCTIONS IN: metallopeptidase activity, IAA-Leu conjugate hydrolase activity, IAA-Phe conjugate hydrolase activity; INVOLVED IN: proteo…
Prupe.3G053700	17.2.1	3.15795	5.34549	3.54777	3.94	4.21977	10.8056	6.38234	6.90543	2.92687	3.42577	3.20735	3.2945	3.33734	3.41762	3.3808	3.0653	Cluster1	hormone metabolism.auxin.synthesis-degradation	(at1g51760 : 620.0) encodes a member of the six Arabidopsis IAA-amino acid conjugate hydrolase subfamily and conjugates and conjugates IAA-Ala in vitro. Gene is expressed most strongly in roots, stems, and flowers.; IAA-ALANINE RESISTANT 3 (IAR3); FUNCTIONS IN: metallopeptidase activity, IAA-Ala conjugate hydrolase activity; INVOLVED IN: proteolysis, response to wounding; LOCATED IN: endoplasmic …
Prupe.1G552100	17.2.1	1.74632	1.07931	1.93644	2.19802	2.27641	3.11954	3.72366	4.76274	1.63354	1.51056	1.3252	1.60904	1.7267	2.28572	1.55324	1.67606	Cluster4	hormone metabolism.auxin.synthesis-degradation	(at4g14090 : 380.0) The At4g14090 encodes a anthocyanidin 5-O-glucosyltransferase specifically glucosylating the 5-position of the flavonoid A-ring.; UDP-Glycosyltransferase superfamily protein; FUNCTIONS IN: UDP-glycosyltransferase activity, UDP-glucosyltransferase activity, anthocyanin 5-O-glucosyltransferase activity; INVOLVED IN: metabolic process; LOCATED IN: mitochondrion; EXPRESSED IN: 14 …
Prupe.1G494400	17.2.1	5.39656	65.2299	17.61	29.6957	16.3021	29.6107	34.777	55.2415	5.93263	24.3861	9.63765	11.7472	13.3142	17.3875	7.02143	8.89669	Cluster2	hormone metabolism.auxin.synthesis-degradation	(at1g44350 : 594.0) encodes a protein similar to IAA amino acid conjugate hydrolase.; IAA-leucine resistant (ILR)-like gene 6 (ILL6); FUNCTIONS IN: metallopeptidase activity, IAA-amino acid conjugate hydrolase activity; INVOLVED IN: proteolysis, regulation of systemic acquired resistance, auxin metabolic process; LOCATED IN: endomembrane system; EXPRESSED IN: 22 plant structures; EXPRESSED DURING…
Prupe.1G169200	17.2.1	0.0709039	0.470723	0.062908	0.10485	0.194153	2.58222	0.966445	2.40927	0.013315	0.0137729	0	0.0288159	0.0175072	0.0806508	0.0173576	0.0406548	Cluster1	hormone metabolism.auxin.synthesis-degradation	(at4g15550 : 427.0) UDP-glucose:indole-3-acetate beta-D-glucosyltransferase; indole-3-acetate beta-D-glucosyltransferase (IAGLU); FUNCTIONS IN: UDP-glycosyltransferase activity, transferase activity, transferring glycosyl groups; INVOLVED IN: metabolic process; LOCATED IN: chloroplast; EXPRESSED IN: 17 plant structures; EXPRESSED DURING: 7 growth stages; CONTAINS InterPro DOMAIN/s: UDP-glucuronos…
Prupe.1G410300	17.2.2	1.03036	2.30037	1.02777	1.4786	1.25439	3.10103	2.53141	5.70815	0.832555	1.15354	0.991888	1.14914	1.14334	1.42697	0.980333	1.21816	Cluster3	hormone metabolism.auxin.signal transduction	(at2g26170 : 759.0) Encodes a protein with similarity to thromboxane-A synthase, member of the CYP711A cytochrome P450 family. MAX1 is a specific repressor of vegetative axillary buds generated by the axillary meristem. Expressed in vascular traces in the rosette stem and axillary buds throughout plant development. Mutants have increased axillary branches. Along with MAX3,4 thought to mediate con…
Prupe.2G140600	17.2.3	10.389	12.2674	12.1746	11.3022	7.46735	20.4537	28.0526	34.6679	7.52686	8.72653	8.85343	6.07163	7.96081	7.41153	9.43751	8.80848	Cluster3	hormone metabolism.auxin.induced-regulated-responsive-activated	(at3g60690 : 162.0) SAUR-like auxin-responsive protein family ; CONTAINS InterPro DOMAIN/s: Auxin responsive SAUR protein (InterPro:IPR003676); BEST Arabidopsis thaliana protein match is: SAUR-like auxin-responsive protein family (TAIR:AT2G45210.1); Has 1342 Blast hits to 1328 proteins in 27 species: Archae - 0; Bacteria - 0; Metazoa - 0; Fungi - 0; Plants - 1341; Viruses - 0; Other Eukaryotes - …
Prupe.8G257800	17.2.3	0.142015	1.01216	0.652664	1.10638	0.594788	1.01317	1.53951	2.5191	0.416139	0.775081	0.540382	0.732592	0.674434	0.913225	0.532149	0.780625	Cluster2	hormone metabolism.auxin.induced-regulated-responsive-activated	(at2g47750 : 837.0) Encodes GH3.9, a member of the GH3 family auxin-responsive genes. gh3.9-1 mutants had greater primary root length, increased sensitivity to indole-3-acetic acid (IAA)-mediated root growth inhibition, but no obvious effects on apical dominance or leaf morphology.; putative indole-3-acetic acid-amido synthetase GH3.9 (GH3.9); FUNCTIONS IN: molecular_function unknown; INVOLVED IN…
Prupe.8G248400	17.2.3	1.30851	2.25713	1.3774	2.40801	2.14807	3.3699	4.99353	4.89453	1.42168	1.20584	0.958013	1.1544	1.37805	1.50326	1.32719	1.54927	Cluster3	hormone metabolism.auxin.induced-regulated-responsive-activated	(loc_os05g05180.1 : 380.0) no description available & (q60ey1|gh36_orysa : 371.0) Probable indole-3-acetic acid-amido synthetase GH3.6 (EC 6.3.2.-) (Auxin-responsive GH3-like protein 6) (OsGH3-6) - Oryza sativa (Rice) & (gnl|cdd|66963 : 340.0) no description available & (ipr004993 : 294.7309) GH3 auxin-responsive promoter & (at1g28130 : 278.0) encodes an IAA-amido synthase that conjugates Asp and…
Prupe.8G158200	17.2.3	1.2481	4.39359	1.51466	4.10495	2.16287	3.59247	3.60777	4.65505	1.21238	1.35107	2.10351	3.214	2.46973	2.33117	1.92653	1.95889	Cluster2	hormone metabolism.auxin.induced-regulated-responsive-activated	(at4g34800 : 108.0) SAUR-like auxin-responsive protein family ; CONTAINS InterPro DOMAIN/s: Auxin responsive SAUR protein (InterPro:IPR003676); BEST Arabidopsis thaliana protein match is: SAUR-like auxin-responsive protein family (TAIR:AT4G34810.1); Has 1259 Blast hits to 1249 proteins in 28 species: Archae - 0; Bacteria - 0; Metazoa - 0; Fungi - 0; Plants - 1258; Viruses - 0; Other Eukaryotes - …
Prupe.8G137900	17.2.3	11.6574	23.4479	19.6223	21.6115	27.2145	55.4086	43.6479	34.1691	10.5373	11.0641	10.5	11.4459	14.5365	14.6127	10.5652	10.6213	Cluster1	hormone metabolism.auxin.induced-regulated-responsive-activated	(at2g14960 : 997.0) encodes a protein similar to IAA-amido synthases. Lines carrying an insertion in this gene are hypersensitive to auxin.; GH3.1; CONTAINS InterPro DOMAIN/s: GH3 auxin-responsive promoter (InterPro:IPR004993); BEST Arabidopsis thaliana protein match is: Auxin-responsive GH3 family protein (TAIR:AT4G37390.1); Has 1628 Blast hits to 1412 proteins in 230 species: Archae - 1; Bacter…
Prupe.6G342100	17.2.3	2.64917	4.31648	4.7027	6.93863	6.03315	19.039	17.2683	23.8817	2.9056	3.5632	4.14121	4.34854	5.86086	3.93928	3.85662	2.88451	Cluster1	hormone metabolism.auxin.induced-regulated-responsive-activated	(loc_os10g28320.1 : 467.0) no description available & (at1g60750 : 352.0) NAD(P)-linked oxidoreductase superfamily protein; FUNCTIONS IN: oxidoreductase activity; INVOLVED IN: oxidation reduction; CONTAINS InterPro DOMAIN/s: Aldo/keto reductase (InterPro:IPR001395), Aldo/keto reductase subgroup (InterPro:IPR020471); BEST Arabidopsis thaliana protein match is: NAD(P)-linked oxidoreductase superfam…
Prupe.6G226100	17.2.3	2.57738	2.30811	1.88224	3.12844	5.15997	6.01078	5.11033	5.14299	2.85395	1.65953	1.36075	2.91836	3.39804	4.711	3.03587	3.99068	Cluster4	hormone metabolism.auxin.induced-regulated-responsive-activated	(at2g14960 : 960.0) encodes a protein similar to IAA-amido synthases. Lines carrying an insertion in this gene are hypersensitive to auxin.; GH3.1; CONTAINS InterPro DOMAIN/s: GH3 auxin-responsive promoter (InterPro:IPR004993); BEST Arabidopsis thaliana protein match is: Auxin-responsive GH3 family protein (TAIR:AT4G37390.1); Has 1628 Blast hits to 1412 proteins in 230 species: Archae - 1; Bacter…
Prupe.6G108300	17.2.3	2.13661	1.58487	2.64265	1.51217	2.32216	2.95373	2.59534	3.13129	1.8067	1.98959	3.13214	1.94693	2.07048	3.98542	1.49344	1.14428	Cluster4	hormone metabolism.auxin.induced-regulated-responsive-activated	(at2g28085 : 90.9) SAUR-like auxin-responsive protein family ; CONTAINS InterPro DOMAIN/s: Auxin responsive SAUR protein (InterPro:IPR003676); BEST Arabidopsis thaliana protein match is: SAUR-like auxin-responsive protein family (TAIR:AT4G34760.1); Has 1265 Blast hits to 1250 proteins in 26 species: Archae - 0; Bacteria - 0; Metazoa - 0; Fungi - 0; Plants - 1264; Viruses - 0; Other Eukaryotes - 1…
Prupe.4G008600	17.2.3	5.52656	22.1402	11.5369	14.5757	20.9501	102.39	61.0018	57.4329	3.1955	4.90054	3.93482	3.4488	6.51511	7.36101	5.73194	3.77232	Cluster1	hormone metabolism.auxin.induced-regulated-responsive-activated	(at5g47530 : 420.0) Auxin-responsive family protein; CONTAINS InterPro DOMAIN/s: Cytochrome b561, eukaryote (InterPro:IPR004877), Uncharacterised conserved protein UCP037471 (InterPro:IPR017214), Protein of unknown function DUF568, DOMON-like (InterPro:IPR007613), DOMON related (InterPro:IPR005018), Cytochrome b561/ferric reductase transmembrane (InterPro:IPR006593); BEST Arabidopsis thaliana pro…
Prupe.4G136800	17.2.3	13.9124	21.516	16.9148	29.5907	37.2779	44.6062	29.1592	41.3882	13.7252	15.0385	14.9718	23.606	31.9878	22.5065	12.7005	15.037	Cluster1	hormone metabolism.auxin.induced-regulated-responsive-activated	(at3g12830 : 132.0) SAUR-like auxin-responsive protein family ; CONTAINS InterPro DOMAIN/s: Auxin responsive SAUR protein (InterPro:IPR003676); BEST Arabidopsis thaliana protein match is: SAUR-like auxin-responsive protein family (TAIR:AT1G56150.1); Has 1206 Blast hits to 1201 proteins in 26 species: Archae - 0; Bacteria - 0; Metazoa - 0; Fungi - 0; Plants - 1205; Viruses - 0; Other Eukaryotes - …
Prupe.4G044100	17.2.3	79.6476	347.377	96.8909	353.649	171.581	527.763	606.042	515.274	118.402	82.4543	83.8324	196.311	126.533	161.031	195.957	109.75	Cluster1	hormone metabolism.auxin.induced-regulated-responsive-activated	(at4g27450 : 357.0) Aluminium induced protein with YGL and LRDR motifs; FUNCTIONS IN: molecular_function unknown; INVOLVED IN: biological_process unknown; LOCATED IN: cytosol, nucleus, plasma membrane; EXPRESSED IN: 25 plant structures; EXPRESSED DURING: 14 growth stages; BEST Arabidopsis thaliana protein match is: Aluminium induced protein with YGL and LRDR motifs (TAIR:AT3G15450.1); Has 30201 B…
Prupe.4G185400	17.2.3	74.1966	270.156	95.7195	267.826	205.897	320.158	337.318	326.375	111.571	107.914	90.1623	193.462	158.308	128.835	140.863	91.722	Cluster1	hormone metabolism.auxin.induced-regulated-responsive-activated	(at4g27450 : 407.0) Aluminium induced protein with YGL and LRDR motifs; FUNCTIONS IN: molecular_function unknown; INVOLVED IN: biological_process unknown; LOCATED IN: cytosol, nucleus, plasma membrane; EXPRESSED IN: 25 plant structures; EXPRESSED DURING: 14 growth stages; BEST Arabidopsis thaliana protein match is: Aluminium induced protein with YGL and LRDR motifs (TAIR:AT3G15450.1); Has 30201 B…
Prupe.4G145600	17.2.3	2.90938	3.33449	2.16577	1.87356	3.87153	6.67064	5.09628	5.49025	2.48345	1.5762	0.957482	2.27089	1.71268	2.54679	1.93808	3.36063	Cluster3	hormone metabolism.auxin.induced-regulated-responsive-activated	(gnl|cdd|35830 : 478.0) no description available & (at1g53700 : 470.0) The WAG1 and its homolog, WAG2 each encodes a protein-serine/threonine kinase that are nearly 70% identical to PsPK3 protein. All three together with CsPK3 belong to PsPK3-type kinases. At the N-terminus, all four possess a serine/threonine-rich domain. They are closely related to Arabidopsis kinases PINOID. wag1/wag2 double m…
Prupe.7G192600	17.2.3	10.2677	6.11105	12.5629	9.6431	9.11967	14.7188	28.569	36.6987	9.0968	7.1982	13.2475	12.6264	13.5507	11.13	20.9865	16.2008	Cluster4	hormone metabolism.auxin.induced-regulated-responsive-activated	(at5g20820 : 128.0) SAUR-like auxin-responsive protein family ; CONTAINS InterPro DOMAIN/s: Auxin responsive SAUR protein (InterPro:IPR003676); BEST Arabidopsis thaliana protein match is: SAUR-like auxin-responsive protein family (TAIR:AT1G72430.1); Has 120 Blast hits to 120 proteins in 13 species: Archae - 0; Bacteria - 0; Metazoa - 0; Fungi - 0; Plants - 120; Viruses - 0; Other Eukaryotes - 0 (…
Prupe.3G035700	17.2.3	0.644997	0.843527	2.0832	4.05458	5.65076	6.15365	5.15329	8.43384	1.67144	1.00082	0.737059	3.22617	7.5926	1.92607	2.86749	1.71457	Cluster1	hormone metabolism.auxin.induced-regulated-responsive-activated	(at1g54070 : 58.2) Dormancy/auxin associated family protein; CONTAINS InterPro DOMAIN/s: Dormancyauxin associated (InterPro:IPR008406); BEST Arabidopsis thaliana protein match is: Dormancy/auxin associated family protein (TAIR:AT1G56220.3); Has 172 Blast hits to 172 proteins in 35 species: Archae - 0; Bacteria - 0; Metazoa - 0; Fungi - 0; Plants - 171; Viruses - 0; Other Eukaryotes - 1 (source: N…
Prupe.1G175600	17.2.3	3.46821	5.69913	5.23384	5.28918	5.10777	7.41715	4.81924	9.24938	3.82172	4.0105	4.27857	5.20604	4.05813	3.37761	2.40793	4.45598	Cluster2	hormone metabolism.auxin.induced-regulated-responsive-activated	(loc_os04g26910.1 : 522.0) no description available & (at1g60710 : 519.0) Encodes ATB2.; ATB2; FUNCTIONS IN: oxidoreductase activity; INVOLVED IN: response to cadmium ion; EXPRESSED IN: 23 plant structures; EXPRESSED DURING: 14 growth stages; CONTAINS InterPro DOMAIN/s: Aldo/keto reductase (InterPro:IPR001395), Aldo/keto reductase subgroup (InterPro:IPR020471); BEST Arabidopsis thaliana protein m…
Prupe.1G221300	17.2.3	1.86892	2.75181	2.33023	2.76945	4.31444	4.6108	3.17731	5.28113	1.81046	1.34863	1.91037	2.1494	2.94674	4.26081	1.87399	1.66979	Cluster1	hormone metabolism.auxin.induced-regulated-responsive-activated	(loc_os01g70050.1 : 97.8) no description available & (at5g50760 : 90.1) SAUR-like auxin-responsive protein family ; CONTAINS InterPro DOMAIN/s: Auxin responsive SAUR protein (InterPro:IPR003676); BEST Arabidopsis thaliana protein match is: SAUR-like auxin-responsive protein family (TAIR:AT3G43120.1); Has 1807 Blast hits to 1807 proteins in 277 species: Archae - 0; Bacteria - 0; Metazoa - 736; Fun…
Prupe.1G296300	17.3.1.1.5	0.0644244	0.0535654	0.115993	0.2227	0.0746445	1.16742	1.59003	2.11628	0	0	0	0	0.0321699	0	0.031895	0	Cluster3	hormone metabolism.brassinosteroid.synthesis-degradation.BRs.metabolic regulation	(loc_os01g43740.1 : 384.0) no description available & (at2g26710 : 375.0) Encodes a member of the cytochrome p450 family that serves as a control point between multiple photoreceptor systems and brassinosteroid signal transduction. Involved in brassinolide metabolism. Mediates response to a variety of light signals including hypocotyl elongation and cotyledon expansion.; PHYB ACTIVATION TAGGED SU…
Prupe.1G291800	17.3.1.1.5	1.41806	2.45946	2.67809	3.13685	3.01274	11.1823	6.56682	10.684	0.740739	1.01359	1.0929	0.961842	1.56482	1.13957	0.811243	0.800518	Cluster1	hormone metabolism.brassinosteroid.synthesis-degradation.BRs.metabolic regulation	(at2g26710 : 375.0) Encodes a member of the cytochrome p450 family that serves as a control point between multiple photoreceptor systems and brassinosteroid signal transduction. Involved in brassinolide metabolism. Mediates response to a variety of light signals including hypocotyl elongation and cotyledon expansion.; PHYB ACTIVATION TAGGED SUPPRESSOR 1 (BAS1); FUNCTIONS IN: steroid hydroxylase a…
Prupe.1G292500	17.3.1.1.5	0.693461	4.84149	1.49346	2.18404	4.22721	52.549	26.5029	29.2882	0.383903	0.389703	0.810153	0.817853	0.935952	1.37001	0.881571	0.535982	Cluster1	hormone metabolism.brassinosteroid.synthesis-degradation.BRs.metabolic regulation	(at3g14630 : 405.0) putative cytochrome P450; "cytochrome P450, family 72, subfamily A, polypeptide 9" (CYP72A9); FUNCTIONS IN: electron carrier activity, monooxygenase activity, iron ion binding, oxygen binding, heme binding; INVOLVED IN: oxidation reduction; LOCATED IN: endomembrane system; EXPRESSED IN: stem, sepal, leaf, stamen; EXPRESSED DURING: LP.04 four leaves visible, 4 anthesis, petal d…
Prupe.1G296600	17.3.1.1.5	0.373138	0.127625	0.377675	0.557528	0.389258	4.30219	5.85571	7.80947	0.0908345	0.172751	0.281578	0.0710579	0.0837971	0.161633	0.100043	0.171156	Cluster3	hormone metabolism.brassinosteroid.synthesis-degradation.BRs.metabolic regulation	(loc_os01g43750.1 : 372.0) no description available & (at2g26710 : 368.0) Encodes a member of the cytochrome p450 family that serves as a control point between multiple photoreceptor systems and brassinosteroid signal transduction. Involved in brassinolide metabolism. Mediates response to a variety of light signals including hypocotyl elongation and cotyledon expansion.; PHYB ACTIVATION TAGGED SU…
Prupe.1G292400	17.3.1.1.5	0.195432	5.73696	1.30881	1.39292	3.91813	37.0121	10.8026	12.9362	0.108269	0.40694	0.435503	0.297469	1.33808	0.581594	0.17255	0.291658	Cluster1	hormone metabolism.brassinosteroid.synthesis-degradation.BRs.metabolic regulation	(at3g14630 : 403.0) putative cytochrome P450; "cytochrome P450, family 72, subfamily A, polypeptide 9" (CYP72A9); FUNCTIONS IN: electron carrier activity, monooxygenase activity, iron ion binding, oxygen binding, heme binding; INVOLVED IN: oxidation reduction; LOCATED IN: endomembrane system; EXPRESSED IN: stem, sepal, leaf, stamen; EXPRESSED DURING: LP.04 four leaves visible, 4 anthesis, petal d…
Prupe.5G199400	17.3.2.1	0.325335	1.19046	0.628691	0.715655	0.909474	3.3756	1.792	1.76452	0.486888	0.72767	0.766844	0.597129	1.23634	0.874929	0.527728	0.512089	Cluster1	hormone metabolism.brassinosteroid.signal transduction.BRI	(at1g74360 : 1288.0) Leucine-rich repeat protein kinase family protein; FUNCTIONS IN: protein serine/threonine kinase activity, protein kinase activity, ATP binding; INVOLVED IN: transmembrane receptor protein tyrosine kinase signaling pathway, protein amino acid phosphorylation; LOCATED IN: mitochondrion; EXPRESSED IN: 15 plant structures; EXPRESSED DURING: 9 growth stages; CONTAINS InterPro DOM…
Prupe.2G174100	17.3.3	12.8301	18.0417	14.1703	13.2236	12.7534	19.1328	30.5845	24.7674	10.5796	10.6733	9.83602	12.3833	10.6939	11.4723	11.5095	10.8694	Cluster3	hormone metabolism.brassinosteroid.induced-regulated-responsive-activated	(at3g61460 : 229.0) Encodes a novel ring finger protein and forms an N-terminal hydrophobic domain and a C-terminal RING-H2 signature. Expression is down regulated by brassinolide.; brassinosteroid-responsive RING-H2 (BRH1); FUNCTIONS IN: zinc ion binding; INVOLVED IN: response to brassinosteroid stimulus, response to chitin; LOCATED IN: endomembrane system; EXPRESSED IN: 22 plant structures; EXP…
Prupe.5G134100	17.3.3	0.19693	0.289832	0.071146	0.167045	0.439156	4.81851	1.26982	1.46853	0.0333186	0.031153	0.073435	0	0.279965	0.0456061	0.0446262	0.0478689	Cluster1	hormone metabolism.brassinosteroid.induced-regulated-responsive-activated	(loc_os04g49160.1 : 73.9) no description available & (at5g20885 : 67.4) RING/U-box superfamily protein; FUNCTIONS IN: zinc ion binding; INVOLVED IN: biological_process unknown; LOCATED IN: cellular_component unknown; EXPRESSED IN: 22 plant structures; EXPRESSED DURING: 13 growth stages; CONTAINS InterPro DOMAIN/s: Zinc finger, RING-type (InterPro:IPR001841), Zinc finger, C3HC4 RING-type (InterPro…
Prupe.1G301000	17.3.3	23.5284	46.6417	10.8154	9.83317	11.1289	45.0208	54.2492	89.6511	11.2097	21.1496	7.74491	3.57344	11.9361	28.8275	24.3342	13.0937	Cluster3	hormone metabolism.brassinosteroid.induced-regulated-responsive-activated	(loc_os07g48680.1 : 70.9) no description available & (at3g43430 : 70.1) RING/U-box superfamily protein; FUNCTIONS IN: zinc ion binding; EXPRESSED IN: 11 plant structures; EXPRESSED DURING: 4 anthesis, petal differentiation and expansion stage; CONTAINS InterPro DOMAIN/s: Zinc finger, RING-type (InterPro:IPR001841), Zinc finger, C3HC4 RING-type (InterPro:IPR018957); BEST Arabidopsis thaliana prote…
Prupe.2G026700	17.4.1	0.926313	1.15164	0.688762	0.814631	0.771659	2.33902	2.14331	3.46088	0.686445	0.797768	0.392833	0.576492	0.9377	1.29212	1.29325	0.590806	Cluster3	hormone metabolism.cytokinin.synthesis-degradation	(at3g63440 : 790.0) This gene used to be called AtCKX7. It encodes a protein whose sequence is similar to cytokinin oxidase/dehydrogenase, which catalyzes the degradation of cytokinins.; cytokinin oxidase/dehydrogenase 6 (CKX6); CONTAINS InterPro DOMAIN/s: Cytokinin dehydrogenase 1, FAD/cytokinin binding domain (InterPro:IPR015345), FAD-binding, type 2 (InterPro:IPR016166), FAD-linked oxidase-lik…
Prupe.2G101800	17.4.1	1.70123	2.74023	2.38179	2.57088	2.14126	4.35072	4.07928	4.58995	1.93826	1.72202	2.29521	1.90814	1.48117	1.46356	1.70616	1.4781	Cluster2	hormone metabolism.cytokinin.synthesis-degradation	(loc_os01g45110.1 : 175.0) no description available & (at5g12890 : 169.0) UDP-Glycosyltransferase superfamily protein; FUNCTIONS IN: UDP-glycosyltransferase activity, transferase activity, transferring glycosyl groups; INVOLVED IN: metabolic process; EXPRESSED IN: 22 plant structures; EXPRESSED DURING: 12 growth stages; CONTAINS InterPro DOMAIN/s: UDP-glucuronosyl/UDP-glucosyltransferase (InterPr…
Prupe.8G063500	17.4.1	0.647076	1.27817	0.729799	1.13653	0.902013	1.17308	1.98631	3.2959	1.30626	1.40279	1.30181	1.37935	1.62672	1.94089	2.07721	1.41465	Cluster1	hormone metabolism.cytokinin.synthesis-degradation	(loc_os02g51900.1 : 490.0) no description available & (at1g22400 : 477.0) UGT85A1; FUNCTIONS IN: in 6 functions; INVOLVED IN: metabolic process; LOCATED IN: cellular_component unknown; EXPRESSED IN: 22 plant structures; EXPRESSED DURING: 10 growth stages; CONTAINS InterPro DOMAIN/s: UDP-glucuronosyl/UDP-glucosyltransferase (InterPro:IPR002213); BEST Arabidopsis thaliana protein match is: UDP-gluc…
Prupe.6G266600	17.4.1	0.0709039	0.0604564	0.0476146	0.0171927	0.145962	4.29318	0.281729	0.586565	0.0147303	0	0	0.016175	0.0362379	0.0201627	0	0	Cluster1	hormone metabolism.cytokinin.synthesis-degradation	(loc_os07g30330.1 : 335.0) no description available & (at1g22340 : 301.0) UDP-glucosyl transferase 85A7 (UGT85A7); FUNCTIONS IN: UDP-glycosyltransferase activity, transferase activity, transferring glycosyl groups, glucuronosyltransferase activity; INVOLVED IN: metabolic process; LOCATED IN: cellular_component unknown; EXPRESSED IN: 8 plant structures; CONTAINS InterPro DOMAIN/s: UDP-glucuronosyl…
Prupe.7G124400	17.4.1	0.430321	5.40873	1.45967	2.31948	1.99267	16.9318	17.0212	23.5633	0.253653	0.358029	0.445832	0.414164	0.459485	0.866593	0.975942	0.692034	Cluster1	hormone metabolism.cytokinin.synthesis-degradation	(at2g36750 : 574.0) UDP-glucosyl transferase 73C1 (UGT73C1); CONTAINS InterPro DOMAIN/s: UDP-glucuronosyl/UDP-glucosyltransferase (InterPro:IPR002213); BEST Arabidopsis thaliana protein match is: don-glucosyltransferase 1 (TAIR:AT2G36800.1); Has 7705 Blast hits to 7611 proteins in 415 species: Archae - 0; Bacteria - 205; Metazoa - 2197; Fungi - 31; Plants - 5129; Viruses - 79; Other Eukaryotes - …
Prupe.7G124200	17.4.1	1.45702	3.60396	3.51837	5.07848	3.3831	9.11951	13.2191	13.4912	0.904447	1.00728	2.12136	3.54498	2.50008	2.4448	3.60794	2.47197	Cluster3	hormone metabolism.cytokinin.synthesis-degradation	(at2g36800 : 581.0) Encodes a DON-Glucosyltransferase. The UGT73C5 glucosylates both brassinolide and castasterone in the 23-O position. The enzyme is presumably involved in the homeostasis of those steroid hormones hence regulating BR activity. Transgenic plants overexpressing UGT73C5 show a typical BR-deficient phenotype.; don-glucosyltransferase 1 (DOGT1); CONTAINS InterPro DOMAIN/s: UDP-glucu…
Prupe.7G124600	17.4.1	5.92713	5.51496	8.45537	9.15526	4.47139	6.60041	11.3563	12.0254	3.59489	5.35698	6.95418	6.0698	7.79652	4.8927	7.49022	5.19281	Cluster2	hormone metabolism.cytokinin.synthesis-degradation	(at2g36750 : 570.0) UDP-glucosyl transferase 73C1 (UGT73C1); CONTAINS InterPro DOMAIN/s: UDP-glucuronosyl/UDP-glucosyltransferase (InterPro:IPR002213); BEST Arabidopsis thaliana protein match is: don-glucosyltransferase 1 (TAIR:AT2G36800.1); Has 7705 Blast hits to 7611 proteins in 415 species: Archae - 0; Bacteria - 205; Metazoa - 2197; Fungi - 31; Plants - 5129; Viruses - 79; Other Eukaryotes - …
Prupe.3G189300	17.4.1	0.258724	0.805551	0.469183	0.319016	0.238217	2.76245	2.71772	3.80457	0.0287938	0.0548197	0.114238	0.186518	0.22603	0.059119	0.0578488	0.142338	Cluster1	hormone metabolism.cytokinin.synthesis-degradation	(at1g22360 : 508.0) UDP-glucosyl transferase 85A2 (UGT85A2); FUNCTIONS IN: UDP-glycosyltransferase activity, transferase activity, transferring glycosyl groups, glucuronosyltransferase activity; INVOLVED IN: metabolic process; LOCATED IN: cellular_component unknown; EXPRESSED IN: 21 plant structures; EXPRESSED DURING: 11 growth stages; CONTAINS InterPro DOMAIN/s: UDP-glucuronosyl/UDP-glucosyltran…
Prupe.3G189600	17.4.1	4.56542	4.19973	4.18183	8.82312	9.25438	11.8099	9.73633	10.8594	3.44116	2.44331	2.95386	4.52412	4.60008	4.26121	2.89081	3.49357	Cluster1	hormone metabolism.cytokinin.synthesis-degradation	(at1g22360 : 539.0) UDP-glucosyl transferase 85A2 (UGT85A2); FUNCTIONS IN: UDP-glycosyltransferase activity, transferase activity, transferring glycosyl groups, glucuronosyltransferase activity; INVOLVED IN: metabolic process; LOCATED IN: cellular_component unknown; EXPRESSED IN: 21 plant structures; EXPRESSED DURING: 11 growth stages; CONTAINS InterPro DOMAIN/s: UDP-glucuronosyl/UDP-glucosyltran…
Prupe.3G189700	17.4.1	0.0687749	0.639607	0.0924597	0.461024	0.442313	4.0683	2.64068	3.10174	0.0820627	0	0	0.0754352	0.123111	0.0775828	0.0531031	0.0206416	Cluster1	hormone metabolism.cytokinin.synthesis-degradation	(at1g22360 : 538.0) UDP-glucosyl transferase 85A2 (UGT85A2); FUNCTIONS IN: UDP-glycosyltransferase activity, transferase activity, transferring glycosyl groups, glucuronosyltransferase activity; INVOLVED IN: metabolic process; LOCATED IN: cellular_component unknown; EXPRESSED IN: 21 plant structures; EXPRESSED DURING: 11 growth stages; CONTAINS InterPro DOMAIN/s: UDP-glucuronosyl/UDP-glucosyltran…
Prupe.1G520400	17.4.1	0.570263	1.04837	1.39741	0.966324	0.450989	1.41478	1.17219	2.4866	0.551615	1.09574	1.20435	0.723839	0.631852	0.400059	0.291782	0.865088	Cluster2	hormone metabolism.cytokinin.synthesis-degradation	(at1g22360 : 683.0) UDP-glucosyl transferase 85A2 (UGT85A2); FUNCTIONS IN: UDP-glycosyltransferase activity, transferase activity, transferring glycosyl groups, glucuronosyltransferase activity; INVOLVED IN: metabolic process; LOCATED IN: cellular_component unknown; EXPRESSED IN: 21 plant structures; EXPRESSED DURING: 11 growth stages; CONTAINS InterPro DOMAIN/s: UDP-glucuronosyl/UDP-glucosyltran…
Prupe.1G373300	17.4.1	10.7952	13.8843	14.2978	10.232	12.5911	16.8993	37.2439	24.1085	11.3085	9.17826	16.1848	14.479	13.5451	14.0613	26.1087	14.237	Cluster4	hormone metabolism.cytokinin.synthesis-degradation	(at1g75450 : 797.0) This gene used to be called AtCKX6. It encodes a protein whose sequence is similar to cytokinin oxidase/dehydrogenase, which catalyzes the degradation of cytokinins.; cytokinin oxidase 5 (CKX5); CONTAINS InterPro DOMAIN/s: Cytokinin dehydrogenase 1, FAD/cytokinin binding domain (InterPro:IPR015345), FAD-binding, type 2 (InterPro:IPR016166), Oxygen oxidoreductase covalent FAD-b…
Prupe.8G226800	17.5.1	0.0486696	0.0829966	0.172724	0.0708082	0.112171	3.08829	2.16972	4.70376	0	0	0	0	0	0.026159	0.0238291	0	Cluster3	hormone metabolism.ethylene.synthesis-degradation	(at1g06620 : 323.0) encodes a protein whose sequence is similar to a 2-oxoglutarate-dependent dioxygenase; 2-oxoglutarate (2OG) and Fe(II)-dependent oxygenase superfamily protein; CONTAINS InterPro DOMAIN/s: Oxoglutarate/iron-dependent oxygenase (InterPro:IPR005123); BEST Arabidopsis thaliana protein match is: 2-oxoglutarate (2OG) and Fe(II)-dependent oxygenase superfamily protein (TAIR:AT3G61400…
Prupe.8G226700	17.5.1	2.03274	2.08494	1.93143	2.21367	1.28817	12.0011	10.686	13.5221	1.07447	1.44553	1.46434	1.18246	1.02327	0.833837	1.16447	1.1649	Cluster3	hormone metabolism.ethylene.synthesis-degradation	(at1g06620 : 264.0) encodes a protein whose sequence is similar to a 2-oxoglutarate-dependent dioxygenase; 2-oxoglutarate (2OG) and Fe(II)-dependent oxygenase superfamily protein; CONTAINS InterPro DOMAIN/s: Oxoglutarate/iron-dependent oxygenase (InterPro:IPR005123); BEST Arabidopsis thaliana protein match is: 2-oxoglutarate (2OG) and Fe(II)-dependent oxygenase superfamily protein (TAIR:AT3G61400…
Prupe.1G332200	17.5.1	24.0359	48.3269	26.5337	27.9341	19.9909	51.8912	79.7454	106.706	20.3758	20.6611	17.5319	17.2063	15.2708	21.2412	17.5015	27.2982	Cluster3	hormone metabolism.ethylene.synthesis-degradation	(loc_os06g14400.1 : 325.0) no description available & (at1g06620 : 315.0) encodes a protein whose sequence is similar to a 2-oxoglutarate-dependent dioxygenase; 2-oxoglutarate (2OG) and Fe(II)-dependent oxygenase superfamily protein; CONTAINS InterPro DOMAIN/s: Oxoglutarate/iron-dependent oxygenase (InterPro:IPR005123); BEST Arabidopsis thaliana protein match is: 2-oxoglutarate (2OG) and Fe(II)-d…
Prupe.1G036800	17.5.1	5.3405	5.47344	6.17208	5.40477	4.73058	17.6853	16.2679	22.4685	5.26023	6.49161	6.82074	3.70264	4.47638	5.72914	7.48604	4.96347	Cluster3	hormone metabolism.ethylene.synthesis-degradation	(at1g06620 : 380.0) encodes a protein whose sequence is similar to a 2-oxoglutarate-dependent dioxygenase; 2-oxoglutarate (2OG) and Fe(II)-dependent oxygenase superfamily protein; CONTAINS InterPro DOMAIN/s: Oxoglutarate/iron-dependent oxygenase (InterPro:IPR005123); BEST Arabidopsis thaliana protein match is: 2-oxoglutarate (2OG) and Fe(II)-dependent oxygenase superfamily protein (TAIR:AT3G61400…
Prupe.1G035500	17.5.1	1.91098	3.35278	4.95143	3.79403	1.97389	4.21326	8.34428	17.1552	2.23921	4.68789	4.89373	3.55394	2.92262	1.87565	2.45129	1.99282	Cluster2	hormone metabolism.ethylene.synthesis-degradation	(at1g06620 : 463.0) encodes a protein whose sequence is similar to a 2-oxoglutarate-dependent dioxygenase; 2-oxoglutarate (2OG) and Fe(II)-dependent oxygenase superfamily protein; CONTAINS InterPro DOMAIN/s: Oxoglutarate/iron-dependent oxygenase (InterPro:IPR005123); BEST Arabidopsis thaliana protein match is: 2-oxoglutarate (2OG) and Fe(II)-dependent oxygenase superfamily protein (TAIR:AT3G61400…
Prupe.2G176900	17.5.1.1	0.495285	2.67224	0.304727	0.852725	0.55018	12.6657	9.38517	12.2147	0.0141925	0.111927	0.0638149	0.0138819	0.37699	0.501887	0.188533	0.0407808	Cluster1	hormone metabolism.ethylene.synthesis-degradation.1-aminocyclopropane-1-carboxylate synthase	(q07262|1a1c_tobac : 702.0) 1-aminocyclopropane-1-carboxylate synthase (EC 4.4.1.14) (ACC synthase) (S-adenosyl-L-methionine methylthioadenosine-lyase) - Nicotiana tabacum (Common tobacco) & (at3g61510 : 668.0) Encodes a member of the 1-aminocyclopropane-1-carboxylate (ACC) synthase (S-adenosyl-L-methionine methylthioadenosine-lyase, EC 4.4.1.14) gene family. The gene is transcriptionally active …
Prupe.5G106200	17.5.1.1	1.05042	3.29113	2.84963	3.39303	5.87424	27.6765	12.3661	9.93975	1.29084	0.882888	1.87352	2.62485	2.52985	1.50321	0.902953	0.842531	Cluster1	hormone metabolism.ethylene.synthesis-degradation.1-aminocyclopropane-1-carboxylate synthase	(p31531|1a1c_soybn : 762.0) 1-aminocyclopropane-1-carboxylate synthase (EC 4.4.1.14) (ACC synthase) (S-adenosyl-L-methionine methylthioadenosine-lyase) - Glycine max (Soybean) & (at4g11280 : 684.0) encodes a a member of the 1-aminocyclopropane-1-carboxylate (ACC) synthase (S-adenosyl-L-methionine methylthioadenosine-lyase, EC 4.4.1.14) gene family; 1-aminocyclopropane-1-carboxylic acid (acc) synt…
Prupe.4G013800	17.5.1.2	4.01449	5.7862	4.02596	3.94782	3.18073	6.8927	9.83713	11.5308	6.29194	9.88655	9.94152	7.60885	9.45604	6.85845	11.1753	7.19999	Cluster4	hormone metabolism.ethylene.synthesis-degradation.1-aminocyclopropane-1-carboxylate oxidase	(q00985|acco1_maldo : 523.0) 1-aminocyclopropane-1-carboxylate oxidase 1 (EC 1.14.17.4) (ACC oxidase 1) (Ethylene-forming enzyme) (EFE) (Protein AP4) (PAE12) - Malus domestica (Apple) (Malus sylvestris) & (at1g05010 : 460.0) Encodes 1-aminocyclopropane-1-carboxylate oxidase; ethylene-forming enzyme (EFE); FUNCTIONS IN: 1-aminocyclopropane-1-carboxylate oxidase activity; INVOLVED IN: response to f…
Prupe.3G209900	17.5.1.2	262.72	674.854	546.688	522.674	396.402	999.273	909.296	1128.18	206.209	447.481	545.516	388.565	650.93	482.98	452.431	326.025	Cluster2	hormone metabolism.ethylene.synthesis-degradation.1-aminocyclopropane-1-carboxylate oxidase	(q08507|acco3_pethy : 512.0) 1-aminocyclopropane-1-carboxylate oxidase 3 (EC 1.14.17.4) (ACC oxidase 3) (Ethylene-forming enzyme) (EFE) - Petunia hybrida (Petunia) & (at1g05010 : 460.0) Encodes 1-aminocyclopropane-1-carboxylate oxidase; ethylene-forming enzyme (EFE); FUNCTIONS IN: 1-aminocyclopropane-1-carboxylate oxidase activity; INVOLVED IN: response to fungus, ethylene biosynthetic process; E…
Prupe.2G230000	17.5.2	0.462512	0.26208	0.194802	0.365308	0.198307	0.882508	2.2427	2.5455	0.241816	0.123442	0.115382	0.241286	0.124125	0.378649	0.125083	0	Cluster3	hormone metabolism.ethylene.signal transduction	(at4g21340 : 80.1) B70; FUNCTIONS IN: sequence-specific DNA binding transcription factor activity; INVOLVED IN: regulation of transcription; LOCATED IN: nucleus; EXPRESSED IN: root endodermis, primary root differentiation zone; CONTAINS InterPro DOMAIN/s: Helix-loop-helix DNA-binding domain (InterPro:IPR001092), Helix-loop-helix DNA-binding (InterPro:IPR011598); BEST Arabidopsis thaliana protein …
Prupe.2G272300	17.5.2	4.1833	13.899	17.9703	32.6271	20.3559	43.55	20.5475	25.1933	4.52455	8.74452	13.7479	17.9985	15.5081	6.85542	7.265	6.84198	Cluster2	hormone metabolism.ethylene.signal transduction	(q40479|erf2_tobac : 207.0) Ethylene-responsive transcription factor 2 (Ethylene-responsive element-binding factor 2) (EREBP-2) (NtERF2) - Nicotiana tabacum (Common tobacco) & (at4g17500 : 174.0) Encodes a member of the ERF (ethylene response factor) subfamily B-3 of ERF/AP2 transcription factor family (ATERF-1). The protein contains one AP2 domain. There are 18 members in this subfamily includin…
Prupe.8G224600	17.5.2	0.630115	4.9352	1.04647	1.14566	1.67353	19.2664	13.7505	14.0041	0.493571	0.321537	0.363281	0.378197	0.3142	1.37359	0.571815	0.394193	Cluster1	hormone metabolism.ethylene.signal transduction	(at3g23240 : 147.0) encodes a member of the ERF (ethylene response factor) subfamily B-3 of ERF/AP2 transcription factor family (ERF1). The protein contains one AP2 domain. There are 18 members in this subfamily including ATERF-1, ATERF-2, AND ATERF-5. EREBP like protein that binds GCC box of ethylene regulated promoters such as basic chitinases. Constitutive expression of ERF1 phenocopies ethyle…
Prupe.8G224700	17.5.2	0	1.3258	0.0415018	0.181479	1.62794	18.0998	2.55579	1.36583	0	0	0	0.038021	0	0	0	0	Cluster1	hormone metabolism.ethylene.signal transduction	(at3g23230 : 115.0) encodes a member of the ERF (ethylene response factor) subfamily B-3 of ERF/AP2 transcription factor family. The protein contains one AP2 domain. There are 18 members in this subfamily including ATERF-1, ATERF-2, AND ATERF-5.; Integrase-type DNA-binding superfamily protein; CONTAINS InterPro DOMAIN/s: DNA-binding, integrase-type (InterPro:IPR016177), Pathogenesis-related trans…
Prupe.6G348700	17.5.2	0.202956	3.86828	0.242639	0.240238	1.14725	18.0389	7.48823	8.75449	0.132934	0.1923	0.251224	0.213478	0.277629	0.493546	0.104279	0.19947	Cluster1	hormone metabolism.ethylene.signal transduction	(at3g23240 : 148.0) encodes a member of the ERF (ethylene response factor) subfamily B-3 of ERF/AP2 transcription factor family (ERF1). The protein contains one AP2 domain. There are 18 members in this subfamily including ATERF-1, ATERF-2, AND ATERF-5. EREBP like protein that binds GCC box of ethylene regulated promoters such as basic chitinases. Constitutive expression of ERF1 phenocopies ethyle…
Prupe.4G051400	17.5.2	21.9544	72.1052	36.0641	59.3952	59.3965	151.874	120.087	131.952	21.2002	19.6343	19.0294	23.907	35.9316	33.3474	33.6678	27.5752	Cluster1	hormone metabolism.ethylene.signal transduction	(at5g44210 : 112.0) encodes a member of the ERF (ethylene response factor) subfamily B-1 of ERF/AP2 transcription factor family (ATERF-9). The protein contains one AP2 domain. There are 15 members in this subfamily including ATERF-3, ATERF-4, ATERF-7, and leafy petiole.; erf domain protein 9 (ERF9); FUNCTIONS IN: transcription repressor activity, DNA binding, sequence-specific DNA binding transcr…
Prupe.4G051200	17.5.2	9.75307	15.1725	14.6719	27.9408	24.9881	35.1214	14.6816	19.8215	10.3138	6.75304	8.561	17.0729	19.6756	13.2724	9.54585	9.19458	Cluster1	hormone metabolism.ethylene.signal transduction	(at1g28360 : 138.0) encodes a member of the ERF (ethylene response factor) subfamily B-1 of ERF/AP2 transcription factor family (ERF12). The protein contains one AP2 domain. There are 15 members in this subfamily including ATERF-3, ATERF-4, ATERF-7, and leafy petiole.; ERF domain protein 12 (ERF12); CONTAINS InterPro DOMAIN/s: DNA-binding, integrase-type (InterPro:IPR016177), Pathogenesis-related…
Prupe.4G176200	17.5.2	62.3282	69.8573	78.0942	46.8563	56.0539	84.2243	84.962	102.722	48.5133	45.3371	41.585	33.2161	38.5195	59.4126	58.0046	74.1004	Cluster3	hormone metabolism.ethylene.signal transduction	(gnl|cdd|47695 : 105.0) no description available & (at3g15210 : 98.6) Encodes a member of the ERF (ethylene response factor) subfamily B-1 of ERF/AP2 transcription factor family (ATERF-4). The protein contains one AP2 domain. Acts as a negative regulator of JA-responsive defense gene expression and resistance to the necrotrophic fungal pathogen Fusarium oxysporum and antagonizes JA inhibition of …
Prupe.4G055500	17.5.2	3.24072	9.26993	5.10998	5.59545	6.02354	32.3695	23.4326	28.1023	3.33753	4.14502	5.25953	2.46442	4.8752	5.65354	4.71898	3.19203	Cluster1	hormone metabolism.ethylene.signal transduction	(at5g47220 : 107.0) Encodes a member of the ERF (ethylene response factor) subfamily B-3 of ERF/AP2 transcription factor family (ATERF-2). The protein contains one AP2 domain. Functions as activator of GCC box??dependent transcription. Positive regulator of JA-responsive defense genes and resistance to F. oxysporum and enhances JA inhibition of root elongation.; ethylene responsive element bindin…
Prupe.5G062000	17.5.2	12.8651	27.1988	27.7208	53.1234	34.0528	82.6786	73.3032	57.3679	12.5596	9.29428	21.4062	25.7415	27.2665	15.0956	21.2485	14.7845	Cluster1	hormone metabolism.ethylene.signal transduction	(at5g47230 : 166.0) encodes a member of the ERF (ethylene response factor) subfamily B-3 of ERF/AP2 transcription factor family (ATERF-5). The protein contains one AP2 domain. There are 18 members in this subfamily including ATERF-1, ATERF-2, AND ATERF-5.; ethylene responsive element binding factor 5 (ERF5); CONTAINS InterPro DOMAIN/s: DNA-binding, integrase-type (InterPro:IPR016177), Pathogenesi…
Prupe.5G061800	17.5.2	7.57891	44.6235	26.0035	37.4195	31.7686	151.805	112.131	110.126	8.97169	9.28857	20.087	9.13466	17.0353	20.0539	23.2925	10.0261	Cluster1	hormone metabolism.ethylene.signal transduction	(at4g17500 : 201.0) Encodes a member of the ERF (ethylene response factor) subfamily B-3 of ERF/AP2 transcription factor family (ATERF-1). The protein contains one AP2 domain. There are 18 members in this subfamily including ATERF-1, ATERF-2, AND ATERF-5.; ethylene responsive element binding factor 1 (ERF-1); CONTAINS InterPro DOMAIN/s: DNA-binding, integrase-type (InterPro:IPR016177), Pathogenes…
Prupe.1G037900	17.5.2	0.681807	7.39848	2.36435	3.30741	5.4402	40.5295	21.7755	25.7998	0.620256	0.985152	0.860419	0.491573	1.92076	3.80281	1.4429	0.928717	Cluster1	hormone metabolism.ethylene.signal transduction	(at3g23240 : 194.0) encodes a member of the ERF (ethylene response factor) subfamily B-3 of ERF/AP2 transcription factor family (ERF1). The protein contains one AP2 domain. There are 18 members in this subfamily including ATERF-1, ATERF-2, AND ATERF-5. EREBP like protein that binds GCC box of ethylene regulated promoters such as basic chitinases. Constitutive expression of ERF1 phenocopies ethyle…
Prupe.1G037700	17.5.2	0	2.17423	0	0.0587521	1.05881	12.8981	4.61624	6.96391	0	0.0975405	0	0	0.0598267	0.735197	0.134842	0	Cluster1	hormone metabolism.ethylene.signal transduction	(gnl|cdd|47695 : 93.0) no description available & (at5g47230 : 79.7) encodes a member of the ERF (ethylene response factor) subfamily B-3 of ERF/AP2 transcription factor family (ATERF-5). The protein contains one AP2 domain. There are 18 members in this subfamily including ATERF-1, ATERF-2, AND ATERF-5.; ethylene responsive element binding factor 5 (ERF5); CONTAINS InterPro DOMAIN/s: DNA-binding,…
Prupe.1G477600	17.5.2	0.398477	1.26512	1.63403	1.45412	1.33328	5.95009	9.46052	6.94589	0.788321	0.697335	1.3047	0.506448	1.21701	0.559033	0.803523	0.594099	Cluster2	hormone metabolism.ethylene.signal transduction	(gnl|cdd|66792 : 355.0) no description available & (at4g31980 : 304.0) unknown protein; CONTAINS InterPro DOMAIN/s: Protein of unknown function DUF247, plant (InterPro:IPR004158), Protein of unknown function DUF862, eukaryotic (InterPro:IPR008580); BEST Arabidopsis thaliana protein match is: Plant protein of unknown function (DUF247) (TAIR:AT5G11290.1); Has 1967 Blast hits to 1844 proteins in 183…
Prupe.1G475000	17.5.2	11.8647	16.1721	29.7088	22.4304	7.15362	17.8418	27.0368	22.1386	8.12134	16.1532	15.5425	6.5469	9.46018	9.06182	14.1341	13.2709	Cluster2	hormone metabolism.ethylene.signal transduction	(gnl|cdd|66792 : 143.0) no description available & (at4g31980 : 118.0) unknown protein; CONTAINS InterPro DOMAIN/s: Protein of unknown function DUF247, plant (InterPro:IPR004158), Protein of unknown function DUF862, eukaryotic (InterPro:IPR008580); BEST Arabidopsis thaliana protein match is: Plant protein of unknown function (DUF247) (TAIR:AT5G11290.1); Has 1967 Blast hits to 1844 proteins in 183…
Prupe.1G034300	17.5.2	22.9324	42.4696	27.6462	32.289	41.3089	87.9424	69.7173	67.5381	18.078	19.088	17.8615	23.7986	33.012	30.3832	23.9616	23.0443	Cluster1	hormone metabolism.ethylene.signal transduction	(at3g23150 : 850.0) Involved in ethylene perception in Arabidopsis; ethylene response 2 (ETR2); FUNCTIONS IN: ethylene binding, protein histidine kinase activity, receptor activity, glycogen synthase kinase 3 activity; INVOLVED IN: negative regulation of ethylene mediated signaling pathway; LOCATED IN: endomembrane system, endoplasmic reticulum membrane, membrane; EXPRESSED IN: 22 plant structure…
Prupe.2G230000	17.5.3	0.462512	0.26208	0.194802	0.365308	0.198307	0.882508	2.2427	2.5455	0.241816	0.123442	0.115382	0.241286	0.124125	0.378649	0.125083	0	Cluster3	hormone metabolism.ethylene.induced-regulated-responsive-activated	(at4g21340 : 80.1) B70; FUNCTIONS IN: sequence-specific DNA binding transcription factor activity; INVOLVED IN: regulation of transcription; LOCATED IN: nucleus; EXPRESSED IN: root endodermis, primary root differentiation zone; CONTAINS InterPro DOMAIN/s: Helix-loop-helix DNA-binding domain (InterPro:IPR001092), Helix-loop-helix DNA-binding (InterPro:IPR011598); BEST Arabidopsis thaliana protein …
Prupe.4G095400	17.5.3	6.5622	9.59265	12.568	11.627	8.89877	10.6829	15.1445	19.7888	6.35462	8.70084	10.1626	8.6427	7.66345	6.07644	7.46282	8.96785	Cluster2	hormone metabolism.ethylene.induced-regulated-responsive-activated	(at4g20880 : 119.0) ethylene-responsive nuclear protein / ethylene-regulated nuclear protein (ERT2); BEST Arabidopsis thaliana protein match is: ethylene-responsive nuclear protein -related (TAIR:AT5G44350.1); Has 2205 Blast hits to 1471 proteins in 187 species: Archae - 2; Bacteria - 107; Metazoa - 617; Fungi - 120; Plants - 79; Viruses - 12; Other Eukaryotes - 1268 (source: NCBI BLink). & (loc_…
Prupe.3G069500	17.5.3	13.7632	29.7078	15.5988	14.8343	14.8867	41.9009	45.2369	26.7212	13.1138	15.2936	9.97546	10.61	7.32245	11.223	15.2002	15.4399	Cluster3	hormone metabolism.ethylene.induced-regulated-responsive-activated	(at3g16050 : 434.0) Encodes a protein with pyridoxal phosphate synthase activity whose transcripts were detected mostly in roots and accumulate during senescence. The protein was found in very low abundance, which prevented a specific localisation.; pyridoxine biosynthesis 1.2 (PDX1.2); FUNCTIONS IN: protein heterodimerization activity; INVOLVED IN: pyridoxal phosphate biosynthetic process, metab…
Prupe.1G037700	17.5.3	0	2.17423	0	0.0587521	1.05881	12.8981	4.61624	6.96391	0	0.0975405	0	0	0.0598267	0.735197	0.134842	0	Cluster1	hormone metabolism.ethylene.induced-regulated-responsive-activated	(gnl|cdd|47695 : 93.0) no description available & (at5g47230 : 79.7) encodes a member of the ERF (ethylene response factor) subfamily B-3 of ERF/AP2 transcription factor family (ATERF-5). The protein contains one AP2 domain. There are 18 members in this subfamily including ATERF-1, ATERF-2, AND ATERF-5.; ethylene responsive element binding factor 5 (ERF5); CONTAINS InterPro DOMAIN/s: DNA-binding,…
Prupe.4G263100	17.6.1	0.158367	0.931351	0.892464	1.02654	1.615	29.3881	9.8153	20.5106	0.0219339	0.172979	0.0251401	0.0455389	0.342537	0.20521	0.260868	0	Cluster1	hormone metabolism.gibberelin.synthesis-degradation	(at1g52800 : 292.0) 2-oxoglutarate (2OG) and Fe(II)-dependent oxygenase superfamily protein; FUNCTIONS IN: oxidoreductase activity; LOCATED IN: cellular_component unknown; EXPRESSED IN: stem, root; CONTAINS InterPro DOMAIN/s: Oxoglutarate/iron-dependent oxygenase (InterPro:IPR005123); BEST Arabidopsis thaliana protein match is: 2-oxoglutarate (2OG) and Fe(II)-dependent oxygenase superfamily prote…
Prupe.4G264400	17.6.1	0.0259743	0.881201	0.284088	0.419804	1.26969	12.8205	5.38434	4.91688	0.0199514	0.0634078	0.143994	0.132183	0.936494	0.292161	0.326325	0.0304591	Cluster1	hormone metabolism.gibberelin.synthesis-degradation	(at1g52800 : 291.0) 2-oxoglutarate (2OG) and Fe(II)-dependent oxygenase superfamily protein; FUNCTIONS IN: oxidoreductase activity; LOCATED IN: cellular_component unknown; EXPRESSED IN: stem, root; CONTAINS InterPro DOMAIN/s: Oxoglutarate/iron-dependent oxygenase (InterPro:IPR005123); BEST Arabidopsis thaliana protein match is: 2-oxoglutarate (2OG) and Fe(II)-dependent oxygenase superfamily prote…
Prupe.7G266800	17.6.1	1.64254	9.28477	3.67396	5.61182	5.66465	35.0434	16.8893	23.4023	1.34476	2.62689	2.45778	2.48067	3.44134	3.63423	3.34644	2.56022	Cluster1	hormone metabolism.gibberelin.synthesis-degradation	(at1g52800 : 229.0) 2-oxoglutarate (2OG) and Fe(II)-dependent oxygenase superfamily protein; FUNCTIONS IN: oxidoreductase activity; LOCATED IN: cellular_component unknown; EXPRESSED IN: stem, root; CONTAINS InterPro DOMAIN/s: Oxoglutarate/iron-dependent oxygenase (InterPro:IPR005123); BEST Arabidopsis thaliana protein match is: 2-oxoglutarate (2OG) and Fe(II)-dependent oxygenase superfamily prote…
Prupe.1G344000	17.6.1	0.483794	1.22988	0.897926	0.468405	0.808316	3.26616	3.10026	2.83823	0.418898	0.708754	0.783139	0.683443	0.57124	0.704986	0.657274	0.887158	Cluster2	hormone metabolism.gibberelin.synthesis-degradation	(at4g21200 : 337.0) Encodes a protein with gibberellin 2-oxidase activity which acts specifically on C-20 gibberellins.; gibberellin 2-oxidase 8 (GA2OX8); FUNCTIONS IN: C-20 gibberellin 2-beta-dioxygenase activity; INVOLVED IN: gibberellin metabolic process; LOCATED IN: cellular_component unknown; EXPRESSED IN: sepal, flower; EXPRESSED DURING: petal differentiation and expansion stage; BEST Arabi…
Prupe.2G150700	17.6.1.11	1.38756	2.98672	3.77751	2.72843	2.1787	0.902486	1.67546	2.12394	1.56383	3.39893	3.44982	2.95833	3.46283	1.4673	2.67716	1.59597	Cluster2	hormone metabolism.gibberelin.synthesis-degradation.GA20 oxidase	(at4g25420 : 482.0) Encodes gibberellin 20-oxidase that is involved in the later steps of the gibberellin biosynthetic pathway. Regulated by a circadian clock. Weak expression response to far red light.; GA20OX1; CONTAINS InterPro DOMAIN/s: Isopenicillin N synthase (InterPro:IPR002283), Oxoglutarate/iron-dependent oxygenase (InterPro:IPR005123); BEST Arabidopsis thaliana protein match is: gibbere…
Prupe.4G150200	17.6.1.13	20.4625	76.674	22.4414	19.7015	16.8892	146.377	57.0798	88.3785	22.4162	24.9375	20.1181	13.9468	8.81733	24.1152	13.1991	13.0047	Cluster3	hormone metabolism.gibberelin.synthesis-degradation.GA2 oxidase	(q9sq80|g2ox1_pea : 484.0) Gibberellin 2-beta-dioxygenase 1 (EC 1.14.11.13) (Gibberellin 2-beta-hydroxylase 1) (Gibberellin 2-oxidase 1) (GA 2-oxidase 1) (Protein SLENDER) - Pisum sativum (Garden pea) & (at1g78440 : 392.0) Encodes a gibberellin 2-oxidase that acts on C19 gibberellins.; Arabidopsis thaliana gibberellin 2-oxidase 1 (ATGA2OX1); CONTAINS InterPro DOMAIN/s: Isopenicillin N synthase (I…
Prupe.1G111900	17.6.1.13	2.78851	2.32956	1.76065	1.66165	1.96551	5.12343	6.41088	8.63221	3.81788	3.09149	2.57692	3.39381	2.10741	5.10374	6.88416	6.40407	Cluster4	hormone metabolism.gibberelin.synthesis-degradation.GA2 oxidase	(q9xhm5|g2ox2_pea : 392.0) Gibberellin 2-beta-dioxygenase 2 (EC 1.14.11.13) (Gibberellin 2-beta-hydroxylase 2) (Gibberellin 2-oxidase 2) (GA 2-oxidase 2) - Pisum sativum (Garden pea) & (at1g02400 : 350.0) Encodes a gibberellin 2-oxidase that acts on C19 gibberellins but not C20 gibberellins.; gibberellin 2-oxidase 6 (GA2OX6); CONTAINS InterPro DOMAIN/s: Oxoglutarate/iron-dependent oxygenase (Inte…
Prupe.8G249800	17.6.2	24.4625	80.1937	34.8386	58.1524	40.8239	116.342	200.947	263.164	18.0355	28.8146	16.3583	14.0562	28.1688	38.169	31.3225	31.266	Cluster3	hormone metabolism.gibberelin.signal transduction	(at3g63010 : 564.0) Encodes a gibberellin (GA) receptor ortholog of the rice GA receptor gene (OsGID1). Has GA-binding activity, showing higher affinity to GA4. Interacts with DELLA proteins in vivo in the presence of GA4.; GA INSENSITIVE DWARF1B (GID1B); FUNCTIONS IN: hydrolase activity; INVOLVED IN: floral organ morphogenesis, raffinose family oligosaccharide biosynthetic process, positive regu…
Prupe.3G164200	17.6.2	0.48533	0.957061	3.13587	2.35168	1.17044	2.84554	2.11996	5.62103	0.247499	0.419461	1.89187	0.63512	1.13968	0.270864	0.608237	0.483902	Cluster2	hormone metabolism.gibberelin.signal transduction	(at5g37490 : 383.0) ARM repeat superfamily protein; FUNCTIONS IN: ubiquitin-protein ligase activity, binding; INVOLVED IN: response to chitin; LOCATED IN: ubiquitin ligase complex; EXPRESSED IN: 14 plant structures; EXPRESSED DURING: 7 growth stages; CONTAINS InterPro DOMAIN/s: U box domain (InterPro:IPR003613), Armadillo-like helical (InterPro:IPR011989), Armadillo-type fold (InterPro:IPR016024)…
Prupe.1G336200	17.6.2	0.112351	0.487669	0.184802	0.333507	0.361105	4.23032	1.77529	2.04609	0.0156181	0.0740726	0.296042	0.0611052	0.245202	0.147296	0.0627556	0.0439911	Cluster1	hormone metabolism.gibberelin.signal transduction	(loc_os02g50460.1 : 316.0) no description available & (at5g37490 : 301.0) ARM repeat superfamily protein; FUNCTIONS IN: ubiquitin-protein ligase activity, binding; INVOLVED IN: response to chitin; LOCATED IN: ubiquitin ligase complex; EXPRESSED IN: 14 plant structures; EXPRESSED DURING: 7 growth stages; CONTAINS InterPro DOMAIN/s: U box domain (InterPro:IPR003613), Armadillo-like helical (InterPr…
Prupe.1G365600	17.6.3	15.3766	6.36644	7.98641	23.3753	17.5701	24.5288	134.947	20.0932	16.8114	20.1001	20.0078	26.1239	31.0057	32.2662	36.2081	22.0509	Cluster4	hormone metabolism.gibberelin.induced-regulated-responsive-activated	(gnl|cdd|66395 : 95.5) no description available & (at1g75750 : 79.0) GA-responsive GAST1 protein homolog regulated by BR and GA antagonistically. Possibly involved in cell elongation based on expression data; GAST1 protein homolog 1 (GASA1); CONTAINS InterPro DOMAIN/s: Gibberellin regulated protein (InterPro:IPR003854); BEST Arabidopsis thaliana protein match is: Gibberellin-regulated family prot…
Prupe.6G324400	17.7.1.2	3.7313	4.27879	4.25793	4.93418	5.08547	14.5352	11.33	10.4264	3.33983	3.51464	3.69753	3.43813	4.66633	4.35234	4.09036	2.85366	Cluster1	hormone metabolism.jasmonate.synthesis-degradation.lipoxygenase	(ipr013819 : 1500.0) Lipoxygenase, C-terminal & (p37831|lox1_soltu : 1252.0) Lipoxygenase 1 (EC 1.13.11.12) - Solanum tuberosum (Potato) & (at1g55020 : 1248.0) lipoxygenase, a defense gene conferring resistance Xanthomonas campestris; lipoxygenase 1 (LOX1); CONTAINS InterPro DOMAIN/s: Lipoxygenase, iron binding site (InterPro:IPR020833), Lipoxygenase, C-terminal (InterPro:IPR013819), Lipoxygenase…
Prupe.8G110100	17.7.1.3	0.669851	0.729788	0.54815	1.26285	1.30588	2.73451	1.94655	3.67204	0.23374	0.207096	0.114948	0.350223	0.248261	0.269975	0.114084	0.368873	Cluster1	hormone metabolism.jasmonate.synthesis-degradation.allene oxidase synthase	(at5g42650 : 496.0) Encodes a member of the cytochrome p450 CYP74 gene family that functions as an allene oxide synthase. This enzyme catalyzes dehydration of the hydroperoxide to an unstable allene oxide in the JA biosynthetic pathway. It shows a dual catalytic activity, the major one being a 13-AOS but also expressing a 9-AOS activity.; allene oxide synthase (AOS); FUNCTIONS IN: hydro-lyase act…
Prupe.3G239900	17.7.1.4	95.7103	649.779	222.641	331.295	194.32	542.037	418.394	447.372	89.787	220.685	145.289	147.642	122.885	154.807	106.216	91.1773	Cluster1	hormone metabolism.jasmonate.synthesis-degradation.allene oxidase cyclase	(gnl|cdd|87067 : 309.0) no description available & (loc_os03g32314.1 : 249.0) no description available & (at1g13280 : 239.0) Encodes allene oxide cyclase. One of four genes in Arabidopsis that encode this enzyme, which catalyzes an essential step in jasmonic acid biosynthesis. Gene expression is reduced during senescence, a process that involves jasmonic acid signalling pathway.; allene oxide cyc…
Prupe.7G200800	17.7.1.5	53.3727	170.34	94.3515	109.698	81.2132	121.695	110.35	131.194	54.9006	85.6717	68.3158	66.3804	60.7073	71.9345	57.0131	60.3854	Cluster1	hormone metabolism.jasmonate.synthesis-degradation.12-Oxo-PDA-reductase	(at2g06050 : 569.0) Encodes a 12-oxophytodienoate reductase that is required for jasmonate biosynthesis. Mutants are male sterile and defective in pollen dehiscence. Shows activity towards 2,4,6-trinitrotoluene.; oxophytodienoate-reductase 3 (OPR3); FUNCTIONS IN: 12-oxophytodienoate reductase activity; INVOLVED IN: response to jasmonic acid stimulus, response to fungus, jasmonic acid biosynthetic…
Prupe.1G375800	17.7.1.10	0.215099	0.0409071	0.192427	0.0766748	0.163039	0.63024	1.30821	2.25761	0.441071	0.293754	0.195069	0.0328338	0.538039	0.443467	0.55259	0.421111	Cluster4	hormone metabolism.jasmonate.synthesis-degradation.jasmonate-O-methyltransferase	(gnl|cdd|86349 : 234.0) no description available & (at1g19640 : 209.0) Encodes a S-adenosyl-L-methionine:jasmonic acid carboxyl methyltransferase that catalyzes the formation of methyljasmonate from jasmonic acid. Its expression is induced in response to wounding or methyljasmonate treatment.; jasmonic acid carboxyl methyltransferase (JMT); CONTAINS InterPro DOMAIN/s: SAM dependent carboxyl methy…
Prupe.3G037800	17.7.2	8.43074	78.9916	46.386	45.4187	28.6846	74.4921	84.2998	114.873	8.26227	32.3606	38.1153	13.2112	22.1086	30.8263	25.6552	12.1712	Cluster2	hormone metabolism.jasmonate.signal transduction	(at1g74950 : 97.1) TIFY10B; CONTAINS InterPro DOMAIN/s: Tify (InterPro:IPR010399), CCT domain-like (InterPro:IPR018467); BEST Arabidopsis thaliana protein match is: jasmonate-zim-domain protein 1 (TAIR:AT1G19180.1); Has 432 Blast hits to 427 proteins in 29 species: Archae - 0; Bacteria - 0; Metazoa - 0; Fungi - 0; Plants - 432; Viruses - 0; Other Eukaryotes - 0 (source: NCBI BLink). & (loc_os07g4…
Prupe.I001000	17.8.1	2.45815	10.3366	4.66644	9.76564	10.5622	29.8905	26.639	32.6693	2.75543	4.07929	3.44008	3.61612	6.52845	4.17397	4.27532	3.13602	Cluster1	hormone metabolism.salicylic acid.synthesis-degradation	(at2g31750 : 294.0) UDP-glucosyl transferase 74D1 (UGT74D1); FUNCTIONS IN: transferase activity, transferring hexosyl groups, UDP-glycosyltransferase activity, transferase activity, transferring glycosyl groups; INVOLVED IN: metabolic process; EXPRESSED IN: 22 plant structures; EXPRESSED DURING: 13 growth stages; CONTAINS InterPro DOMAIN/s: UDP-glucuronosyl/UDP-glucosyltransferase (InterPro:IPR00…
Prupe.8G150600	17.8.1	0.871314	4.1697	1.88862	2.68669	4.09788	12.0558	10.2327	11.4856	0.866466	1.2338	1.32221	1.84443	2.64755	1.87907	1.85615	1.45754	Cluster1	hormone metabolism.salicylic acid.synthesis-degradation	(at2g43820 : 426.0) Induced by Salicylic acid, virus, fungus and bacteria.Involved in the tryptophan synthesis pathway. Independent of NPR1 for their induction by salicylic acid. UGT74F1 transfers UDP:glucose to salicylic acid (forming a glucoside (SAG) and a glucose ester (SGE)), benzoic acid, and athranilate in vitro. UGT74F2 shows a weak ability to catalyze the formation of the p-aminobenzoate…
Prupe.8G186200	17.8.1	0.0544386	0.723601	0.277248	0.285072	0.200653	4.4532	4.56858	7.62469	0.0301591	0.174299	0.132943	0.0589982	0.36596	0.180095	0.344125	0.107469	Cluster1	hormone metabolism.salicylic acid.synthesis-degradation	(at1g05680 : 444.0) Encodes a UDP-glucosyltransferase, UGT74E2, that acts on IBA (indole-3-butyric acid) and affects auxin homeostasis. The transcript and protein levels of this enzyme are strongly induced by H2O2 and may allow integration of ROS (reactive oxygen species) and auxin signaling. This enzyme can also transfer glycosyl groups to several compounds related to the explosive TNT when this…
Prupe.1G345700	17.8.1	0.253283	0.362712	0.145592	0.613551	0.297523	5.06201	3.87412	5.48376	0.106685	0.0193812	0.0852009	0.139294	0.16241	0.260204	0.0911034	0.109981	Cluster1	hormone metabolism.salicylic acid.synthesis-degradation	(gnl|cdd|86349 : 339.0) no description available & (at1g68040 : 330.0) S-adenosyl-L-methionine-dependent methyltransferases superfamily protein; FUNCTIONS IN: S-adenosylmethionine-dependent methyltransferase activity, methyltransferase activity; INVOLVED IN: biological_process unknown; LOCATED IN: cellular_component unknown; EXPRESSED IN: root; CONTAINS InterPro DOMAIN/s: SAM dependent carboxyl m…
Prupe.1G375800	17.8.1	0.215099	0.0409071	0.192427	0.0766748	0.163039	0.63024	1.30821	2.25761	0.441071	0.293754	0.195069	0.0328338	0.538039	0.443467	0.55259	0.421111	Cluster4	hormone metabolism.salicylic acid.synthesis-degradation	(gnl|cdd|86349 : 234.0) no description available & (at1g19640 : 209.0) Encodes a S-adenosyl-L-methionine:jasmonic acid carboxyl methyltransferase that catalyzes the formation of methyljasmonate from jasmonic acid. Its expression is induced in response to wounding or methyljasmonate treatment.; jasmonic acid carboxyl methyltransferase (JMT); CONTAINS InterPro DOMAIN/s: SAM dependent carboxyl methy…
Prupe.I001000	17.8.1.1.4	2.45815	10.3366	4.66644	9.76564	10.5622	29.8905	26.639	32.6693	2.75543	4.07929	3.44008	3.61612	6.52845	4.17397	4.27532	3.13602	Cluster1	hormone metabolism.salicylic acid.synthesis-degradation.synthesis.SA glucosyltransferase ether bond making SAG	(at2g31750 : 294.0) UDP-glucosyl transferase 74D1 (UGT74D1); FUNCTIONS IN: transferase activity, transferring hexosyl groups, UDP-glycosyltransferase activity, transferase activity, transferring glycosyl groups; INVOLVED IN: metabolic process; EXPRESSED IN: 22 plant structures; EXPRESSED DURING: 13 growth stages; CONTAINS InterPro DOMAIN/s: UDP-glucuronosyl/UDP-glucosyltransferase (InterPro:IPR00…
Prupe.8G150600	17.8.1.1.4	0.871314	4.1697	1.88862	2.68669	4.09788	12.0558	10.2327	11.4856	0.866466	1.2338	1.32221	1.84443	2.64755	1.87907	1.85615	1.45754	Cluster1	hormone metabolism.salicylic acid.synthesis-degradation.synthesis.SA glucosyltransferase ether bond making SAG	(at2g43820 : 426.0) Induced by Salicylic acid, virus, fungus and bacteria.Involved in the tryptophan synthesis pathway. Independent of NPR1 for their induction by salicylic acid. UGT74F1 transfers UDP:glucose to salicylic acid (forming a glucoside (SAG) and a glucose ester (SGE)), benzoic acid, and athranilate in vitro. UGT74F2 shows a weak ability to catalyze the formation of the p-aminobenzoate…
Prupe.8G186200	17.8.1.1.4	0.0544386	0.723601	0.277248	0.285072	0.200653	4.4532	4.56858	7.62469	0.0301591	0.174299	0.132943	0.0589982	0.36596	0.180095	0.344125	0.107469	Cluster1	hormone metabolism.salicylic acid.synthesis-degradation.synthesis.SA glucosyltransferase ether bond making SAG	(at1g05680 : 444.0) Encodes a UDP-glucosyltransferase, UGT74E2, that acts on IBA (indole-3-butyric acid) and affects auxin homeostasis. The transcript and protein levels of this enzyme are strongly induced by H2O2 and may allow integration of ROS (reactive oxygen species) and auxin signaling. This enzyme can also transfer glycosyl groups to several compounds related to the explosive TNT when this…
Prupe.I001000	17.8.1.1.5	2.45815	10.3366	4.66644	9.76564	10.5622	29.8905	26.639	32.6693	2.75543	4.07929	3.44008	3.61612	6.52845	4.17397	4.27532	3.13602	Cluster1	hormone metabolism.salicylic acid.synthesis-degradation.synthesis.SA glucosyltransferase ester and ether bond making SGE, SAG	(at2g31750 : 294.0) UDP-glucosyl transferase 74D1 (UGT74D1); FUNCTIONS IN: transferase activity, transferring hexosyl groups, UDP-glycosyltransferase activity, transferase activity, transferring glycosyl groups; INVOLVED IN: metabolic process; EXPRESSED IN: 22 plant structures; EXPRESSED DURING: 13 growth stages; CONTAINS InterPro DOMAIN/s: UDP-glucuronosyl/UDP-glucosyltransferase (InterPro:IPR00…
Prupe.8G150600	17.8.1.1.5	0.871314	4.1697	1.88862	2.68669	4.09788	12.0558	10.2327	11.4856	0.866466	1.2338	1.32221	1.84443	2.64755	1.87907	1.85615	1.45754	Cluster1	hormone metabolism.salicylic acid.synthesis-degradation.synthesis.SA glucosyltransferase ester and ether bond making SGE, SAG	(at2g43820 : 426.0) Induced by Salicylic acid, virus, fungus and bacteria.Involved in the tryptophan synthesis pathway. Independent of NPR1 for their induction by salicylic acid. UGT74F1 transfers UDP:glucose to salicylic acid (forming a glucoside (SAG) and a glucose ester (SGE)), benzoic acid, and athranilate in vitro. UGT74F2 shows a weak ability to catalyze the formation of the p-aminobenzoate…
Prupe.8G186200	17.8.1.1.5	0.0544386	0.723601	0.277248	0.285072	0.200653	4.4532	4.56858	7.62469	0.0301591	0.174299	0.132943	0.0589982	0.36596	0.180095	0.344125	0.107469	Cluster1	hormone metabolism.salicylic acid.synthesis-degradation.synthesis.SA glucosyltransferase ester and ether bond making SGE, SAG	(at1g05680 : 444.0) Encodes a UDP-glucosyltransferase, UGT74E2, that acts on IBA (indole-3-butyric acid) and affects auxin homeostasis. The transcript and protein levels of this enzyme are strongly induced by H2O2 and may allow integration of ROS (reactive oxygen species) and auxin signaling. This enzyme can also transfer glycosyl groups to several compounds related to the explosive TNT when this…
Prupe.1G417100	18.4.1	2.78688	13.1535	5.07862	10.2054	5.81441	7.99608	9.43458	27.6913	4.09413	4.9619	4.07916	6.84624	4.59473	5.30966	4.17047	4.88958	Cluster2	Co-factor and vitamine metabolism.pantothenate.branched-chain amino acid aminotransferase	(at1g10070 : 483.0) Encodes a chloroplast branched-chain amino acid aminotransferase. Complements the yeast leu/iso-leu/val auxotrophy mutant.; branched-chain amino acid transaminase 2 (BCAT-2); FUNCTIONS IN: branched-chain-amino-acid transaminase activity, catalytic activity; INVOLVED IN: branched chain family amino acid metabolic process, metabolic process; LOCATED IN: chloroplast; EXPRESSED IN…
Prupe.2G177600	18.4.2	2.30142	3.97818	2.83032	2.70405	2.57789	8.434	7.39961	6.18117	1.83324	2.29089	2.4463	2.0013	2.26628	2.41853	3.46728	1.85063	Cluster1	Co-factor and vitamine metabolism.pantothenate.3-methyl-2-oxobutanoate hydroxymethyltransferase (KPHMT,PANB)	(at3g61530 : 530.0) Encodes a ketopentoate hydroxymethyltransferase that appears to localize to the mitochondria. This protein is expected to play a role in pantothenate (vitamin B5) biosynthesis.; PANB2; CONTAINS InterPro DOMAIN/s: Pyruvate/Phosphoenolpyruvate kinase, catalytic core (InterPro:IPR015813), Ketopantoate hydroxymethyltransferase (InterPro:IPR003700); BEST Arabidopsis thaliana protei…
Prupe.8G204600	18.4.4	5.54936	6.48638	4.65271	5.72942	6.10662	13.96	8.82905	7.29851	5.18252	5.31815	6.02041	4.56478	6.99958	7.63359	4.9299	3.55333	Cluster1	Co-factor and vitamine metabolism.pantothenate.pantoate beta-alanine ligase (PANC, pantothenate synthetase)	(o24035|panc_lotja : 432.0) Pantoate--beta-alanine ligase precursor (EC 6.3.2.1) (Pantothenate synthetase) (Pantoate-activating enzyme) - Lotus japonicus & (at5g48840 : 420.0) Encodes a pantothenate synthetase that appears to be located in the cytosol. This protein is expected to play a role in pantothenate (vitamin B5) biosynthesis. Analysis of the catalytic properties of this enzyme indicate th…
Prupe.5G164300	18.7	25.7337	30.6709	23.7619	23.9837	28.0159	58.209	39.9599	37.1171	21.4232	20.1403	18.7151	19.0625	21.4334	27.609	21.9038	21.1555	Cluster1	Co-factor and vitamine metabolism.iron-sulphur clusters	(at5g50210 : 1004.0) Encodes an Fe-S binding protein with quinolinate synthase (QS) activity and cysteine desulfurase activator activity. The QS activity was demonstrated by functional complementation of corresponding E. coli mutants and complementation of embryo-lethal phenotypes of the QS homozygous null allele in Arabidopsis. The SufE domain of the protein also stimulates the cysteine desulfur…
Prupe.1G414400	19.2	15.8208	12.0067	9.89414	11.5155	12.8984	27.9786	16.3742	20.609	14.1635	10.5469	9.61086	9.63905	8.95274	13.9982	11.2162	7.82841	Cluster3	tetrapyrrole synthesis.ferrochelatase	(p42044|hemh_cucsa : 595.0) Ferrochelatase-2, chloroplast precursor (EC 4.99.1.1) (Ferrochelatase II) (Protoheme ferro-lyase 2) (Heme synthetase 2) - Cucumis sativus (Cucumber) & (loc_os09g12560.2 : 572.0) no description available & (at5g26030 : 562.0) encodes ferrochelatase I located in plastids. Involved in heme biosynthesis in non-photosynthetic tissues and induced by oxidative stress in photo…
Prupe.2G005900	19.3	12.9061	23.8326	10.4301	12.7483	16.5166	52.8433	22.9379	25.5074	10.3585	9.73756	10.8873	12.3668	12.7513	13.1913	10.1515	9.78151	Cluster1	tetrapyrrole synthesis.uroporphyrin-III C-methyltransferase	(at5g40850 : 491.0) Encodes a urophorphyrin III methylase that catalyzes S-adenosyl-L-methionine-dependent transmethylation in a multistep process involving the formation of a covalently linked complex with S-adenosyl-L-methionine.; urophorphyrin methylase 1 (UPM1); CONTAINS InterPro DOMAIN/s: Tetrapyrrole methylase (InterPro:IPR000878), Tetrapyrrole methylase, subdomain 1 (InterPro:IPR014777), U…
Prupe.2G068400	20.1	0.760156	1.23552	1.25314	0.783547	1.2685	2.13361	2.69464	2.53015	0.883809	1.22986	2.22908	1.1849	2.14502	0.895176	1.3949	0.674119	Cluster4	stress.biotic	(at4g12010 : 149.0) Disease resistance protein (TIR-NBS-LRR class) family; FUNCTIONS IN: transmembrane receptor activity, ATP binding; INVOLVED IN: signal transduction, apoptosis, defense response, innate immune response; LOCATED IN: intrinsic to membrane; EXPRESSED IN: 22 plant structures; EXPRESSED DURING: 13 growth stages; CONTAINS InterPro DOMAIN/s: NB-ARC (InterPro:IPR002182), Leucine-rich r…
Prupe.2G076700	20.1	0.615763	0.421986	0.704278	0.969824	0.645	2.01427	2.2771	2.93052	0.147959	0.0925146	0.132	0.0563958	0.307669	0.20199	0.115516	0.0405887	Cluster1	stress.biotic	(at1g72300 : 504.0) Encodes a leucine-rich repeat receptor kinase (LRR-RK) involved in the perception of PSY1. PSY1 is an 18-aa tyrosine-sulfated glycopeptide encoded by AT5G58650 that promotes cellular proliferation and expansion.; Leucine-rich receptor-like protein kinase family protein; CONTAINS InterPro DOMAIN/s: Protein kinase, ATP binding site (InterPro:IPR017441), Serine/threonine-protein …
Prupe.2G130400	20.1	0.126005	0.181519	0.171384	0.300525	0.244157	0.652906	2.91578	3.66232	0.0512444	0.126736	0.124456	0.0873609	0.150477	0.0120773	0.113916	0.025353	Cluster3	stress.biotic	(at1g45616 : 369.0) receptor like protein 6 (RLP6); INVOLVED IN: signal transduction, defense response; LOCATED IN: membrane; EXPRESSED IN: leaf; CONTAINS InterPro DOMAIN/s: Leucine-rich repeat-containing N-terminal domain, type 2 (InterPro:IPR013210), Leucine-rich repeat (InterPro:IPR001611); BEST Arabidopsis thaliana protein match is: receptor like protein 7 (TAIR:AT1G47890.1); Has 122755 Blast…
Prupe.2G274900	20.1	1.31785	1.85877	2.17452	1.7407	1.53845	3.99461	4.87886	3.85298	1.21456	1.35962	1.83149	0.970456	1.98671	1.99039	2.13257	0.888132	Cluster1	stress.biotic	(gnl|cdd|39857 : 498.0) no description available & (at5g35450 : 420.0) Disease resistance protein (CC-NBS-LRR class) family; FUNCTIONS IN: ATP binding; INVOLVED IN: defense response, apoptosis; LOCATED IN: plasma membrane; EXPRESSED IN: 21 plant structures; EXPRESSED DURING: 10 growth stages; CONTAINS InterPro DOMAIN/s: NB-ARC (InterPro:IPR002182), Disease resistance protein (InterPro:IPR000767);…
Prupe.2G101800	20.1	1.70123	2.74023	2.38179	2.57088	2.14126	4.35072	4.07928	4.58995	1.93826	1.72202	2.29521	1.90814	1.48117	1.46356	1.70616	1.4781	Cluster2	stress.biotic	(loc_os01g45110.1 : 175.0) no description available & (at5g12890 : 169.0) UDP-Glycosyltransferase superfamily protein; FUNCTIONS IN: UDP-glycosyltransferase activity, transferase activity, transferring glycosyl groups; INVOLVED IN: metabolic process; EXPRESSED IN: 22 plant structures; EXPRESSED DURING: 12 growth stages; CONTAINS InterPro DOMAIN/s: UDP-glucuronosyl/UDP-glucosyltransferase (InterPr…
Prupe.2G128400	20.1	0.741585	1.12721	1.71742	2.74861	2.58986	4.79201	5.14723	4.64417	0.874023	1.17966	2.19402	1.73173	2.78304	1.32498	0.967912	0.77276	Cluster2	stress.biotic	(at1g45616 : 500.0) receptor like protein 6 (RLP6); INVOLVED IN: signal transduction, defense response; LOCATED IN: membrane; EXPRESSED IN: leaf; CONTAINS InterPro DOMAIN/s: Leucine-rich repeat-containing N-terminal domain, type 2 (InterPro:IPR013210), Leucine-rich repeat (InterPro:IPR001611); BEST Arabidopsis thaliana protein match is: receptor like protein 7 (TAIR:AT1G47890.1); Has 122755 Blast…
Prupe.8G153800	20.1	12.4789	11.222	14.8491	22.5413	14.8306	38.1451	77.084	197.687	13.185	14.054	14.9143	14.0554	21.5376	23.0315	18.6446	22.2876	Cluster4	stress.biotic	(at2g14610 : 212.0) PR1 gene expression is induced in response to a variety of pathogens. It is a useful molecular marker for the SAR response. Though the Genbank record for the cDNA associated to this gene is called 'PR-1-like', the sequence actually corresponds to PR1. Expression of this gene is salicylic-acid responsive.; pathogenesis-related gene 1 (PR1); FUNCTIONS IN: molecular_function unkn…
Prupe.8G136100	20.1	18.763	13.7143	25.1419	23.0522	19.5852	35.0031	53.8615	81.5438	48.5879	56.5424	61.287	41.3838	59.9318	43.3137	46.8615	43.1062	Cluster4	stress.biotic	(at2g15220 : 289.0) Plant basic secretory protein (BSP) family protein; INVOLVED IN: defense response; LOCATED IN: endomembrane system; EXPRESSED DURING: seedling growth; CONTAINS InterPro DOMAIN/s: Uncharacterised protein family, basic secretory protein (InterPro:IPR007541); BEST Arabidopsis thaliana protein match is: Plant basic secretory protein (BSP) family protein (TAIR:AT2G15130.1); Has 296…
Prupe.8G020800	20.1	6.34576	11.1119	9.77313	11.1715	6.40115	17.1877	21.786	40.027	8.68434	7.76282	5.4065	8.23912	3.94641	6.81828	5.76942	9.7097	Cluster3	stress.biotic	(loc_os01g14550.1 : 243.0) no description available & (p16273|prpx_horvu : 229.0) Pathogen-related protein - Hordeum vulgare (Barley) & (at1g78780 : 225.0) pathogenesis-related family protein; FUNCTIONS IN: molecular_function unknown; INVOLVED IN: biological_process unknown; LOCATED IN: cellular_component unknown; EXPRESSED IN: 14 plant structures; EXPRESSED DURING: M germinated pollen stage, LP.…
Prupe.8G136400	20.1	0.110304	0.0746616	0.231049	0.327981	0.135201	1.71085	2.29789	2.46241	0.143963	0.149049	0.070041	0.0298855	0.228036	0.244039	0.30279	0.0421639	Cluster3	stress.biotic	(at2g15220 : 257.0) Plant basic secretory protein (BSP) family protein; INVOLVED IN: defense response; LOCATED IN: endomembrane system; EXPRESSED DURING: seedling growth; CONTAINS InterPro DOMAIN/s: Uncharacterised protein family, basic secretory protein (InterPro:IPR007541); BEST Arabidopsis thaliana protein match is: Plant basic secretory protein (BSP) family protein (TAIR:AT2G15130.1); Has 296…
Prupe.8G153100	20.1	7.43379	4.48064	7.90025	11.808	5.77926	16.0299	71.923	218.034	8.96984	9.30209	10.7759	8.17054	9.79902	7.36646	13.3267	13.9502	Cluster4	stress.biotic	(at2g14610 : 208.0) PR1 gene expression is induced in response to a variety of pathogens. It is a useful molecular marker for the SAR response. Though the Genbank record for the cDNA associated to this gene is called 'PR-1-like', the sequence actually corresponds to PR1. Expression of this gene is salicylic-acid responsive.; pathogenesis-related gene 1 (PR1); FUNCTIONS IN: molecular_function unkn…
Prupe.8G087100	20.1	2.69107	5.74124	2.67255	3.08423	2.85306	12.1527	6.76052	10.2981	2.8911	2.8932	2.01337	1.76588	2.49402	4.57687	4.69705	2.64577	Cluster3	stress.biotic	(at2g21340 : 623.0) MATE efflux family protein; FUNCTIONS IN: antiporter activity, drug transmembrane transporter activity; INVOLVED IN: drug transmembrane transport, transmembrane transport; LOCATED IN: chloroplast; EXPRESSED IN: 22 plant structures; EXPRESSED DURING: 13 growth stages; CONTAINS InterPro DOMAIN/s: Multi antimicrobial extrusion protein MatE (InterPro:IPR002528); BEST Arabidopsis t…
Prupe.8G174900	20.1	3.35062	40.6136	5.31301	14.9399	14.3478	101.933	103.62	167.599	2.01014	2.10254	1.72111	1.84047	4.04949	11.9248	3.20444	3.09973	Cluster1	stress.biotic	(p06215|chit_phavu : 458.0) Endochitinase precursor (EC 3.2.1.14) - Phaseolus vulgaris (Kidney bean) (French bean) & (at3g12500 : 402.0) encodes a basic chitinase involved in ethylene/jasmonic acid mediated signalling pathway during systemic acquired resistance based on expression analyses.; basic chitinase (HCHIB); FUNCTIONS IN: chitinase activity; INVOLVED IN: response to cadmium ion, defense r…
Prupe.8G021300	20.1	0.244272	3.22727	0.473157	0.345062	2.22036	32.5484	12.9356	22.1336	0.108664	0.0547459	0.134221	0.0642939	0.14161	0.870581	0.211698	0	Cluster1	stress.biotic	(p16273|prpx_horvu : 249.0) Pathogen-related protein - Hordeum vulgare (Barley) & (loc_os01g14590.1 : 246.0) no description available & (at1g78780 : 241.0) pathogenesis-related family protein; FUNCTIONS IN: molecular_function unknown; INVOLVED IN: biological_process unknown; LOCATED IN: cellular_component unknown; EXPRESSED IN: 14 plant structures; EXPRESSED DURING: M germinated pollen stage, LP.…
Prupe.8G000100	20.1	51.5391	86.8701	75.0232	71.3559	95.1164	309.796	252.998	287.034	46.2172	45.3025	52.7298	40.7237	56.3225	63.7232	66.0409	53.2531	Cluster1	stress.biotic	(loc_os10g35950.1 : 306.0) no description available & (at5g17540 : 265.0) HXXXD-type acyl-transferase family protein; FUNCTIONS IN: transferase activity, transferring acyl groups other than amino-acyl groups; INVOLVED IN: biological_process unknown; LOCATED IN: cellular_component unknown; EXPRESSED IN: 9 plant structures; EXPRESSED DURING: 4 anthesis, C globular stage, F mature embryo stage, peta…
Prupe.8G153700	20.1	3.55868	3.19966	7.01012	8.39074	3.63395	13.2016	53.8088	150.438	2.67875	2.9497	3.38119	2.85915	3.85492	3.0326	4.83084	4.09214	Cluster3	stress.biotic	(at2g14610 : 208.0) PR1 gene expression is induced in response to a variety of pathogens. It is a useful molecular marker for the SAR response. Though the Genbank record for the cDNA associated to this gene is called 'PR-1-like', the sequence actually corresponds to PR1. Expression of this gene is salicylic-acid responsive.; pathogenesis-related gene 1 (PR1); FUNCTIONS IN: molecular_function unkn…
Prupe.6G281500	20.1	1.60175	1.92798	3.08624	2.41038	2.66097	4.56413	4.93818	5.39095	1.72397	2.45199	3.33699	1.94174	2.89101	1.59835	2.47177	2.04151	Cluster2	stress.biotic	(loc_os12g11720.1 : 463.0) no description available & (at1g47890 : 366.0) receptor like protein 7 (RLP7); FUNCTIONS IN: kinase activity; INVOLVED IN: signal transduction, defense response; LOCATED IN: endomembrane system; EXPRESSED IN: stem, stamen; EXPRESSED DURING: 4 anthesis; CONTAINS InterPro DOMAIN/s: Leucine-rich repeat-containing N-terminal domain, type 2 (InterPro:IPR013210), Leucine-rich…
Prupe.6G343900	20.1	2.15447	8.9131	3.33519	10.2065	7.62978	41.351	42.9167	56.3548	2.58818	8.29847	4.21918	4.72535	7.76712	7.9619	9.94651	5.94603	Cluster1	stress.biotic	(gnl|cdd|64814 : 217.0) no description available & (p09761|win1_soltu : 203.0) Wound-induced protein WIN1 precursor - Solanum tuberosum (Potato) & (at3g04720 : 191.0) Encodes a protein similar to the antifungal chitin-binding protein hevein from rubber tree latex. mRNA levels increase in response to ethylene and turnip crinkle virus infection.; pathogenesis-related 4 (PR4); FUNCTIONS IN: chitin b…
Prupe.6G281100	20.1	2.36106	4.51344	6.14421	5.80399	4.2556	6.45843	9.64907	9.23494	1.76614	3.16491	4.19479	3.10234	2.58866	1.83694	2.74845	2.74417	Cluster2	stress.biotic	(loc_os01g06730.1 : 332.0) no description available & (at4g13810 : 327.0) receptor like protein 47 (RLP47); INVOLVED IN: signal transduction, defense response; LOCATED IN: endomembrane system; EXPRESSED IN: 7 plant structures; EXPRESSED DURING: 9 growth stages; CONTAINS InterPro DOMAIN/s: Leucine-rich repeat, typical subtype (InterPro:IPR003591), Leucine-rich repeat-containing N-terminal domain, …
Prupe.6G281200	20.1	0.704024	1.08976	1.50722	1.99532	1.91116	4.62767	9.64353	7.63494	0.770028	0.919605	1.57505	1.05089	2.02331	0.82423	1.58563	0.665021	Cluster2	stress.biotic	(loc_os04g40440.1 : 552.0) no description available & (at1g47890 : 396.0) receptor like protein 7 (RLP7); FUNCTIONS IN: kinase activity; INVOLVED IN: signal transduction, defense response; LOCATED IN: endomembrane system; EXPRESSED IN: stem, stamen; EXPRESSED DURING: 4 anthesis; CONTAINS InterPro DOMAIN/s: Leucine-rich repeat-containing N-terminal domain, type 2 (InterPro:IPR013210), Leucine-rich…
Prupe.6G141100	20.1	126.896	88.195	65.9009	134.912	88.3577	364.901	512.51	614.321	139.695	203.73	153.533	150.421	141.741	204.141	223.164	213.379	Cluster4	stress.biotic	(p29063|pr4b_tobac : 218.0) Pathogenesis-related protein PR-4B precursor - Nicotiana tabacum (Common tobacco) & (gnl|cdd|64814 : 207.0) no description available & (at3g04720 : 192.0) Encodes a protein similar to the antifungal chitin-binding protein hevein from rubber tree latex. mRNA levels increase in response to ethylene and turnip crinkle virus infection.; pathogenesis-related 4 (PR4); FUNCTI…
Prupe.6G015600	20.1	0.0110933	0.383346	0.0787386	0.150635	0.304199	3.02561	1.6443	1.37025	0.0184372	0.00861941	0.0698916	0.0270505	0.111861	0.0617047	0.128397	0	Cluster1	stress.biotic	(at1g72300 : 553.0) Encodes a leucine-rich repeat receptor kinase (LRR-RK) involved in the perception of PSY1. PSY1 is an 18-aa tyrosine-sulfated glycopeptide encoded by AT5G58650 that promotes cellular proliferation and expansion.; Leucine-rich receptor-like protein kinase family protein; CONTAINS InterPro DOMAIN/s: Protein kinase, ATP binding site (InterPro:IPR017441), Serine/threonine-protein …
Prupe.I002900	20.1	0.127493	0.383886	0.115047	0.138499	0.0956305	1.2281	3.35018	3.27211	0.036749	0.0844807	0.0102092	0.00943971	0.129379	0.138777	0.108566	0.120957	Cluster3	stress.biotic	(at1g72300 : 467.0) Encodes a leucine-rich repeat receptor kinase (LRR-RK) involved in the perception of PSY1. PSY1 is an 18-aa tyrosine-sulfated glycopeptide encoded by AT5G58650 that promotes cellular proliferation and expansion.; Leucine-rich receptor-like protein kinase family protein; CONTAINS InterPro DOMAIN/s: Protein kinase, ATP binding site (InterPro:IPR017441), Serine/threonine-protein …
Prupe.4G162700	20.1	0.953567	0.736686	1.40414	1.27192	1.7227	4.85034	9.13538	8.19425	0.711974	0.88751	0.95535	0.836725	1.69994	1.60637	1.92317	0.564629	Cluster4	stress.biotic	(at1g72300 : 476.0) Encodes a leucine-rich repeat receptor kinase (LRR-RK) involved in the perception of PSY1. PSY1 is an 18-aa tyrosine-sulfated glycopeptide encoded by AT5G58650 that promotes cellular proliferation and expansion.; Leucine-rich receptor-like protein kinase family protein; CONTAINS InterPro DOMAIN/s: Protein kinase, ATP binding site (InterPro:IPR017441), Serine/threonine-protein …
Prupe.4G234200	20.1	0.704274	2.62239	2.79256	3.35525	3.11113	5.68899	5.10739	6.48163	0.674013	1.57683	2.09537	1.85028	2.12397	1.34195	1.14087	1.53619	Cluster2	stress.biotic	(at1g45616 : 496.0) receptor like protein 6 (RLP6); INVOLVED IN: signal transduction, defense response; LOCATED IN: membrane; EXPRESSED IN: leaf; CONTAINS InterPro DOMAIN/s: Leucine-rich repeat-containing N-terminal domain, type 2 (InterPro:IPR013210), Leucine-rich repeat (InterPro:IPR001611); BEST Arabidopsis thaliana protein match is: receptor like protein 7 (TAIR:AT1G47890.1); Has 122755 Blast…
Prupe.4G276500	20.1	0.440878	1.35067	0.623437	0.778114	0.770072	3.85877	4.57559	5.10832	0.329393	0.516969	0.433624	0.505065	0.57058	0.606752	0.745537	0.428484	Cluster3	stress.biotic	(loc_os11g09010.1 : 429.0) no description available & (at3g52430 : 357.0) Encodes a lipase-like gene that is important for salicylic acid signaling and function in resistance (R) gene-mediated and basal plant disease resistance. PAD4 can interact directly with EDS1, another disease resistance signaling protein. Expressed at elevated level in response to green peach aphid (GPA) feeding, and modula…
Prupe.5G111300	20.1	1.75745	9.48711	2.55463	6.29757	7.59115	75.8924	45.6732	54.3755	0.184474	1.4757	1.07784	0.491867	2.68471	4.19224	1.37635	1.18047	Cluster1	stress.biotic	(p13240|dr206_pea : 249.0) Disease resistance response protein 206 - Pisum sativum (Garden pea) & (gnl|cdd|66675 : 202.0) no description available & (at1g64160 : 167.0) Disease resistance-responsive (dirigent-like protein) family protein; FUNCTIONS IN: molecular_function unknown; INVOLVED IN: lignan biosynthetic process, defense response; LOCATED IN: endomembrane system; EXPRESSED IN: petal, hypo…
Prupe.5G180900	20.1	32.5492	39.3183	43.677	43.6618	43.1651	84.7844	103.002	82.9894	36.1043	36.642	45.009	39.1347	37.2409	38.3833	39.0058	37.1478	Cluster1	stress.biotic	(loc_os09g22450.1 : 337.0) no description available & (at3g48090 : 299.0) Component of R gene-mediated disease resistance in Arabidopsis thaliana with homology to eukaryotic lipases.; enhanced disease susceptibility 1 (EDS1); CONTAINS InterPro DOMAIN/s: Lipase, class 3 (InterPro:IPR002921); BEST Arabidopsis thaliana protein match is: alpha/beta-Hydrolases superfamily protein (TAIR:AT3G48080.1); H…
Prupe.5G025500	20.1	0.335017	0.65639	0.472344	0.509567	0.510463	1.95013	2.25667	1.00906	0.352681	0.231376	0.524016	0.45346	0.545282	0.446791	0.450446	0.340329	Cluster1	stress.biotic	(loc_os08g32880.1 : 493.0) no description available & (at3g07040 : 437.0) Contains an N-terminal tripartite nucleotide binding site and a C-terminal tandem array of leucine-rich repeats. Confers resistance to Pseudomonas syringae strains that carry the avirulence genes avrB and avrRpm1.; RESISTANCE TO P. SYRINGAE PV MACULICOLA 1 (RPM1); FUNCTIONS IN: protein binding, nucleotide binding; INVOLVED …
Prupe.5G181000	20.1	8.68319	12.1332	11.9546	12.5134	17.4509	47.2459	47.7545	36.055	9.1489	8.51959	11.5217	10.9511	11.8691	13.1431	11.234	7.9939	Cluster1	stress.biotic	(loc_os09g22450.1 : 464.0) no description available & (at3g48090 : 407.0) Component of R gene-mediated disease resistance in Arabidopsis thaliana with homology to eukaryotic lipases.; enhanced disease susceptibility 1 (EDS1); CONTAINS InterPro DOMAIN/s: Lipase, class 3 (InterPro:IPR002921); BEST Arabidopsis thaliana protein match is: alpha/beta-Hydrolases superfamily protein (TAIR:AT3G48080.1); H…
Prupe.I000200	20.1	1.18589	2.38353	0.85623	3.24327	0.865941	32.9877	30.2329	39.3632	0	0	0	0	2.47601	0.652219	0.131993	0	Cluster1	stress.biotic	(p19873|ith5_cucma : 82.4) Inhibitor of trypsin and hageman factor (CMTI-V) - Cucurbita maxima (Pumpkin) (Winter squash) & (gnl|cdd|84665 : 81.1) no description available & (at2g38870 : 80.1) Predicted to encode a PR (pathogenesis-related) peptide that belongs to the PR-6 proteinase inhibitor family. Six putative PR-6-type protein encoding genes are found in Arabidopsis: At2g38900, At2g38870, At5…
Prupe.I000300	20.1	2.37179	19.0554	2.11592	7.32568	9.85706	97.2469	88.9382	96.9468	0.384723	0.671695	0.330156	0.216426	10.8656	3.1855	3.54217	0	Cluster1	stress.biotic	(p19873|ith5_cucma : 86.3) Inhibitor of trypsin and hageman factor (CMTI-V) - Cucurbita maxima (Pumpkin) (Winter squash) & (at2g38870 : 81.6) Predicted to encode a PR (pathogenesis-related) peptide that belongs to the PR-6 proteinase inhibitor family. Six putative PR-6-type protein encoding genes are found in Arabidopsis: At2g38900, At2g38870, At5g43570, At5g43580, At3g50020 and At3g46860.; Serin…
Prupe.7G138900	20.1	0.174516	0.601806	0.248642	0.291697	0.359473	1.6625	2.37234	1.42655	0.258418	0.389693	0.4334	0.306541	0.430838	0.54722	0.418395	0.229892	Cluster1	stress.biotic	(at5g66900 : 410.0) Disease resistance protein (CC-NBS-LRR class) family; FUNCTIONS IN: ATP binding; INVOLVED IN: apoptosis, defense response; CONTAINS InterPro DOMAIN/s: NB-ARC (InterPro:IPR002182), Powdery mildew resistance protein, RPW8 domain (InterPro:IPR008808), Disease resistance protein (InterPro:IPR000767); BEST Arabidopsis thaliana protein match is: Disease resistance protein (CC-NBS-LR…
Prupe.7G051500	20.1	0.102341	0.178642	0.399747	0.476509	0.316827	2.17536	4.05957	7.17325	0.0258147	0.0534052	0.0604217	0.0279338	0.179201	0.41926	0.0673049	0.0394103	Cluster1	stress.biotic	(p83335|tlp2_prupe : 320.0) Thaumatin-like protein 2 precursor (PpAZ8) - Prunus persica (Peach) & (gnl|cdd|47535 : 271.0) no description available & (at1g20030 : 218.0) Pathogenesis-related thaumatin superfamily protein; CONTAINS InterPro DOMAIN/s: Thaumatin, conserved site (InterPro:IPR017949), Thaumatin, pathogenesis-related (InterPro:IPR001938); BEST Arabidopsis thaliana protein match is: Path…
Prupe.7G062600	20.1	0.502276	1.59278	0.90209	1.79493	1.79651	4.63292	2.55843	3.0979	0.780588	0.921798	0.905589	1.18864	1.24026	1.45015	0.957772	0.752501	Cluster2	stress.biotic	(loc_os08g12740.2 : 408.0) no description available & (gnl|cdd|39857 : 316.0) no description available & (at3g14470 : 256.0) NB-ARC domain-containing disease resistance protein; FUNCTIONS IN: protein binding; INVOLVED IN: apoptosis, defense response; LOCATED IN: endomembrane system; EXPRESSED IN: 23 plant structures; EXPRESSED DURING: 14 growth stages; CONTAINS InterPro DOMAIN/s: Leucine-rich rep…
Prupe.7G124400	20.1	0.430321	5.40873	1.45967	2.31948	1.99267	16.9318	17.0212	23.5633	0.253653	0.358029	0.445832	0.414164	0.459485	0.866593	0.975942	0.692034	Cluster1	stress.biotic	(at2g36750 : 574.0) UDP-glucosyl transferase 73C1 (UGT73C1); CONTAINS InterPro DOMAIN/s: UDP-glucuronosyl/UDP-glucosyltransferase (InterPro:IPR002213); BEST Arabidopsis thaliana protein match is: don-glucosyltransferase 1 (TAIR:AT2G36800.1); Has 7705 Blast hits to 7611 proteins in 415 species: Archae - 0; Bacteria - 205; Metazoa - 2197; Fungi - 31; Plants - 5129; Viruses - 79; Other Eukaryotes - …
Prupe.7G097200	20.1	36.2517	32.0808	71.1878	81.4412	63.1693	65.9134	84.8225	108.881	30.8762	28.3391	77.8534	45.1793	69.2768	42.6787	44.6449	35.2685	Cluster2	stress.biotic	(at5g06320 : 227.0) encodes a protein whose sequence is similar to tobacco hairpin-induced gene (HIN1) and Arabidopsis non-race specific disease resistance gene (NDR1). Expression of this gene is induced by cucumber mosaic virus, spermine and Pseudomonas syringae pv. tomato DC3000. The gene product is localized to the plasma membrane.; NDR1/HIN1-like 3 (NHL3); FUNCTIONS IN: molecular_function unk…
Prupe.7G083100	20.1	0.839673	0.750869	0.875823	2.71131	1.31582	7.05894	11.161	8.26853	1.05956	0.484063	0.740854	1.15112	1.41699	1.50304	1.35797	0.147555	Cluster1	stress.biotic	(at1g65870 : 201.0) Disease resistance-responsive (dirigent-like protein) family protein; FUNCTIONS IN: molecular_function unknown; INVOLVED IN: lignan biosynthetic process, defense response; LOCATED IN: cell wall; EXPRESSED IN: 13 plant structures; EXPRESSED DURING: 9 growth stages; CONTAINS InterPro DOMAIN/s: Plant disease resistance response protein (InterPro:IPR004265); BEST Arabidopsis thali…
Prupe.7G138600	20.1	3.37261	6.08208	7.28496	9.07443	7.81588	20.5293	17.286	19.4345	3.25489	4.16058	6.89338	5.99767	8.63274	5.06161	4.64056	2.96585	Cluster2	stress.biotic	(at5g66900 : 442.0) Disease resistance protein (CC-NBS-LRR class) family; FUNCTIONS IN: ATP binding; INVOLVED IN: apoptosis, defense response; CONTAINS InterPro DOMAIN/s: NB-ARC (InterPro:IPR002182), Powdery mildew resistance protein, RPW8 domain (InterPro:IPR008808), Disease resistance protein (InterPro:IPR000767); BEST Arabidopsis thaliana protein match is: Disease resistance protein (CC-NBS-LR…
Prupe.7G178500	20.1	117.607	220.191	159.475	228.971	217.243	523.136	758.627	584.903	221.919	280.159	275.035	303.196	347.309	303.532	299.082	264.278	Cluster4	stress.biotic	(p36907|chix_pea : 434.0) Endochitinase precursor (EC 3.2.1.14) - Pisum sativum (Garden pea) & (gnl|cdd|84590 : 394.0) no description available & (at3g12500 : 384.0) encodes a basic chitinase involved in ethylene/jasmonic acid mediated signalling pathway during systemic acquired resistance based on expression analyses.; basic chitinase (HCHIB); FUNCTIONS IN: chitinase activity; INVOLVED IN: respo…
Prupe.7G258500	20.1	1.31522	2.10536	1.76774	2.24479	2.17868	4.05546	4.6272	4.52058	1.72562	2.57212	2.60016	2.3038	3.04116	2.87503	3.46281	2.89359	Cluster4	stress.biotic	(at4g19810 : 383.0) Glycosyl hydrolase family protein with chitinase insertion domain; FUNCTIONS IN: cation binding, chitinase activity, hydrolase activity, hydrolyzing O-glycosyl compounds, catalytic activity; INVOLVED IN: carbohydrate metabolic process; LOCATED IN: cell wall; EXPRESSED IN: 10 plant structures; EXPRESSED DURING: LP.04 four leaves visible, 4 anthesis, C globular stage; CONTAINS I…
Prupe.7G124200	20.1	1.45702	3.60396	3.51837	5.07848	3.3831	9.11951	13.2191	13.4912	0.904447	1.00728	2.12136	3.54498	2.50008	2.4448	3.60794	2.47197	Cluster3	stress.biotic	(at2g36800 : 581.0) Encodes a DON-Glucosyltransferase. The UGT73C5 glucosylates both brassinolide and castasterone in the 23-O position. The enzyme is presumably involved in the homeostasis of those steroid hormones hence regulating BR activity. Transgenic plants overexpressing UGT73C5 show a typical BR-deficient phenotype.; don-glucosyltransferase 1 (DOGT1); CONTAINS InterPro DOMAIN/s: UDP-glucu…
Prupe.7G051200	20.1	495.465	397.575	327.403	550.916	387.261	1272.2	2965.6	2787.56	529.436	462.988	332.16	268.072	317.731	517.774	358.705	174.736	Cluster3	stress.biotic	(p83335|tlp2_prupe : 356.0) Thaumatin-like protein 2 precursor (PpAZ8) - Prunus persica (Peach) & (gnl|cdd|47535 : 287.0) no description available & (at1g20030 : 236.0) Pathogenesis-related thaumatin superfamily protein; CONTAINS InterPro DOMAIN/s: Thaumatin, conserved site (InterPro:IPR017949), Thaumatin, pathogenesis-related (InterPro:IPR001938); BEST Arabidopsis thaliana protein match is: Path…
Prupe.7G012000	20.1	2.90601	4.23955	4.21807	5.29804	4.39227	9.85431	12.0654	10.3553	3.1037	3.09505	4.59587	3.67437	4.07881	3.32756	3.62465	3.24778	Cluster2	stress.biotic	(at5g17680 : 296.0) disease resistance protein (TIR-NBS-LRR class), putative; FUNCTIONS IN: transmembrane receptor activity, ATP binding; INVOLVED IN: signal transduction, defense response, apoptosis, innate immune response; LOCATED IN: intrinsic to membrane; EXPRESSED IN: 14 plant structures; EXPRESSED DURING: 6 growth stages; CONTAINS InterPro DOMAIN/s: Leucine-rich repeat, typical subtype (Int…
Prupe.7G124600	20.1	5.92713	5.51496	8.45537	9.15526	4.47139	6.60041	11.3563	12.0254	3.59489	5.35698	6.95418	6.0698	7.79652	4.8927	7.49022	5.19281	Cluster2	stress.biotic	(at2g36750 : 570.0) UDP-glucosyl transferase 73C1 (UGT73C1); CONTAINS InterPro DOMAIN/s: UDP-glucuronosyl/UDP-glucosyltransferase (InterPro:IPR002213); BEST Arabidopsis thaliana protein match is: don-glucosyltransferase 1 (TAIR:AT2G36800.1); Has 7705 Blast hits to 7611 proteins in 415 species: Archae - 0; Bacteria - 205; Metazoa - 2197; Fungi - 31; Plants - 5129; Viruses - 79; Other Eukaryotes - …
Prupe.3G215500	20.1	0.503782	0.561673	0.250801	0.143453	0.168906	2.45541	2.53309	1.68419	0.327531	0.454782	0.298263	0	0	0.105245	0.232697	0.382272	Cluster3	stress.biotic	(gnl|cdd|66675 : 115.0) no description available & (at5g42500 : 103.0) Disease resistance-responsive (dirigent-like protein) family protein; FUNCTIONS IN: molecular_function unknown; INVOLVED IN: defense response; LOCATED IN: endomembrane system; CONTAINS InterPro DOMAIN/s: Plant disease resistance response protein (InterPro:IPR004265); BEST Arabidopsis thaliana protein match is: Disease resistan…
Prupe.3G148300	20.1	5.10302	1.80971	2.74583	4.47982	1.57607	23.8152	54.3784	71.734	1.0111	1.0852	0.530155	0.466728	0.612821	1.53682	2.82685	1.55217	Cluster3	stress.biotic	(p83332|tlp1_prupe : 397.0) Thaumatin-like protein 1 precursor (PpAZ44) - Prunus persica (Peach) & (gnl|cdd|47535 : 272.0) no description available & (at1g20030 : 256.0) Pathogenesis-related thaumatin superfamily protein; CONTAINS InterPro DOMAIN/s: Thaumatin, conserved site (InterPro:IPR017949), Thaumatin, pathogenesis-related (InterPro:IPR001938); BEST Arabidopsis thaliana protein match is: Pat…
Prupe.3G143900	20.1	5.03464	2.85879	2.72328	10.6221	3.364	35.1928	73.1129	91.8606	1.7936	3.73307	1.48143	2.10935	2.77987	4.16794	2.60412	4.6294	Cluster3	stress.biotic	(p83332|tlp1_prupe : 411.0) Thaumatin-like protein 1 precursor (PpAZ44) - Prunus persica (Peach) & (gnl|cdd|47535 : 269.0) no description available & (at1g20030 : 254.0) Pathogenesis-related thaumatin superfamily protein; CONTAINS InterPro DOMAIN/s: Thaumatin, conserved site (InterPro:IPR017949), Thaumatin, pathogenesis-related (InterPro:IPR001938); BEST Arabidopsis thaliana protein match is: Pat…
Prupe.3G215600	20.1	0.234423	3.80901	1.2683	2.20153	5.3282	57.8983	23.5952	22.6467	0.185211	0.341431	0.64804	0.283284	1.38749	2.42772	1.68246	0.777264	Cluster1	stress.biotic	(loc_os12g07580.1 : 108.0) no description available & (gnl|cdd|66675 : 107.0) no description available & (at5g42500 : 103.0) Disease resistance-responsive (dirigent-like protein) family protein; FUNCTIONS IN: molecular_function unknown; INVOLVED IN: defense response; LOCATED IN: endomembrane system; CONTAINS InterPro DOMAIN/s: Plant disease resistance response protein (InterPro:IPR004265); BEST A…
Prupe.3G002100	20.1	3.2799	12.573	9.88455	10.6692	9.51382	11.7056	12.7588	19.6107	4.49163	8.22006	6.37855	6.95597	6.13339	4.49342	4.41408	6.34233	Cluster2	stress.biotic	(at4g01700 : 392.0) Chitinase family protein; FUNCTIONS IN: chitinase activity; INVOLVED IN: carbohydrate metabolic process, cell wall macromolecule catabolic process; LOCATED IN: cell wall; EXPRESSED IN: 18 plant structures; EXPRESSED DURING: 13 growth stages; CONTAINS InterPro DOMAIN/s: Glycoside hydrolase, family 19 (InterPro:IPR016283), Glycoside hydrolase, family 19, catalytic (InterPro:IPR0…
Prupe.3G144100	20.1	5.84844	4.21806	3.54489	12.8218	3.39552	31.372	76.7047	112.813	3.0133	10.8481	3.08425	4.94576	5.79118	10.2594	6.47883	15.2305	Cluster4	stress.biotic	(p83332|tlp1_prupe : 410.0) Thaumatin-like protein 1 precursor (PpAZ44) - Prunus persica (Peach) & (gnl|cdd|47535 : 268.0) no description available & (at1g20030 : 254.0) Pathogenesis-related thaumatin superfamily protein; CONTAINS InterPro DOMAIN/s: Thaumatin, conserved site (InterPro:IPR017949), Thaumatin, pathogenesis-related (InterPro:IPR001938); BEST Arabidopsis thaliana protein match is: Pat…
Prupe.1G389500	20.1	6.52211	8.69048	12.7521	13.1127	12.6336	20.6651	25.5565	27.9681	5.92545	5.86245	9.48596	8.5343	11.0092	6.45866	8.60066	5.89615	Cluster2	stress.biotic	(at4g33300 : 836.0) ADR1-like 1 (ADR1-L1); FUNCTIONS IN: ATP binding; INVOLVED IN: apoptosis, defense response; LOCATED IN: apoplast; EXPRESSED IN: 22 plant structures; EXPRESSED DURING: 13 growth stages; CONTAINS InterPro DOMAIN/s: NB-ARC (InterPro:IPR002182), Leucine-rich repeat (InterPro:IPR001611), Powdery mildew resistance protein, RPW8 domain (InterPro:IPR008808), Disease resistance protein…
Prupe.1G032700	20.1	0	0.131127	0.102333	0.11187	0.31357	2.50563	4.56613	5.15005	0	0	0	0	0.227833	0.131196	0	0.137705	Cluster1	stress.biotic	(p19873|ith5_cucma : 65.9) Inhibitor of trypsin and hageman factor (CMTI-V) - Cucurbita maxima (Pumpkin) (Winter squash) & (at5g43580 : 62.4) Predicted to encode a PR (pathogenesis-related) peptide that belongs to the PR-6 proteinase inhibitor family. Six putative PR-6-type protein encoding genes are found in Arabidopsis: At2g38900, At2g38870, At5g43570, At5g43580, At3g50020 and At3g46860.; Serin…
Prupe.1G080600	20.1	14.3191	36.847	27.8103	39.4437	35.7924	98.966	108.463	107.347	16.5013	27.7235	25.3128	30.0036	30.3188	27.9391	30.7648	20.8351	Cluster1	stress.biotic	(at3g54420 : 298.0) encodes an EP3 chitinase that is expressed during somatic embryogenesis in 'nursing' cells surrounding the embryos but not in embryos themselves. The gene is also expressed in mature pollen and growing pollen tubes until they enter the receptive synergid, but not in endosperm and integuments as in carrot. Post-embryonically, expression is found in hydathodes, stipules, root ep…
Prupe.1G080700	20.1	0.990329	1.41444	0.949852	2.86759	2.75088	25.0597	30.5014	16.2951	0.973977	1.22024	0.88184	0.345429	0.925818	1.68505	7.7886	1.34895	Cluster3	stress.biotic	(at3g54420 : 354.0) encodes an EP3 chitinase that is expressed during somatic embryogenesis in 'nursing' cells surrounding the embryos but not in embryos themselves. The gene is also expressed in mature pollen and growing pollen tubes until they enter the receptive synergid, but not in endosperm and integuments as in carrot. Post-embryonically, expression is found in hydathodes, stipules, root ep…
Prupe.1G032500	20.1	3.0807	5.17659	1.47882	9.26972	5.81256	89.3339	98.6107	108.186	0.187627	0.0988168	0.634197	0.108213	4.01501	1.67205	0.77609	0.40798	Cluster1	stress.biotic	(gnl|cdd|84665 : 81.9) no description available & (at2g38870 : 81.6) Predicted to encode a PR (pathogenesis-related) peptide that belongs to the PR-6 proteinase inhibitor family. Six putative PR-6-type protein encoding genes are found in Arabidopsis: At2g38900, At2g38870, At5g43570, At5g43580, At3g50020 and At3g46860.; Serine protease inhibitor, potato inhibitor I-type family protein; FUNCTIONS I…
Prupe.1G328500	20.1	0.632419	0.599362	0.619861	1.13125	0.390519	2.06108	1.94369	3.12383	0.598703	0.65108	0.343568	1.07144	2.15679	1.29357	1.383	0.74338	Cluster4	stress.biotic	(gnl|cdd|84754 : 158.0) no description available & (at1g70840 : 114.0) MLP-like protein 31 (MLP31); FUNCTIONS IN: molecular_function unknown; INVOLVED IN: response to biotic stimulus, defense response; LOCATED IN: cellular_component unknown; CONTAINS InterPro DOMAIN/s: Bet v I allergen (InterPro:IPR000916); BEST Arabidopsis thaliana protein match is: MLP-like protein 28 (TAIR:AT1G70830.3); Has 48…
Prupe.1G364000	20.1	11.421	11.9162	5.8319	9.07992	13.0859	21.0335	11.6743	14.8326	11.0349	5.49911	4.35644	7.64442	9.4843	17.3285	10.8074	9.97311	Cluster1	stress.biotic	(at4g24180 : 264.0) Root-specific expression activated in response to rhizobacteria and ACC. Role in induced systemic resistance.; THAUMATIN-LIKE PROTEIN 1 (TLP1); FUNCTIONS IN: molecular_function unknown; INVOLVED IN: response to ethylene stimulus, response to other organism, induced systemic resistance, response to bacterium; LOCATED IN: endomembrane system; EXPRESSED IN: root vascular system; …
Prupe.1G204700	20.1	3.35996	7.36981	5.91404	6.37803	4.19789	13.6801	15.5741	12.5019	1.6508	6.27271	6.14614	2.92269	3.47144	3.16839	7.12826	2.4	Cluster2	stress.biotic	(at3g54420 : 396.0) encodes an EP3 chitinase that is expressed during somatic embryogenesis in 'nursing' cells surrounding the embryos but not in embryos themselves. The gene is also expressed in mature pollen and growing pollen tubes until they enter the receptive synergid, but not in endosperm and integuments as in carrot. Post-embryonically, expression is found in hydathodes, stipules, root ep…
Prupe.1G032900	20.1	0	0.251902	0	0.322363	0	0.500698	0.557913	2.52408	0	0.0860807	0	0	0.234134	0	0	0	Cluster2	stress.biotic	(gnl|cdd|84665 : 73.0) no description available & (p19873|ith5_cucma : 58.5) Inhibitor of trypsin and hageman factor (CMTI-V) - Cucurbita maxima (Pumpkin) (Winter squash) & (at2g38870 : 58.2) Predicted to encode a PR (pathogenesis-related) peptide that belongs to the PR-6 proteinase inhibitor family. Six putative PR-6-type protein encoding genes are found in Arabidopsis: At2g38900, At2g38870, At5…
Prupe.1G025700	20.1	1.86972	3.01227	4.08733	3.87645	2.59053	4.02022	6.27209	4.94706	2.48645	4.74882	4.93115	3.69477	4.45929	2.98818	3.41169	2.62779	Cluster2	stress.biotic	(loc_os01g72000.1 : 139.0) no description available & (at1g68940 : 136.0) Armadillo/beta-catenin-like repeat family protein; FUNCTIONS IN: ubiquitin-protein ligase activity, binding; INVOLVED IN: protein ubiquitination; LOCATED IN: ubiquitin ligase complex; EXPRESSED IN: root; CONTAINS InterPro DOMAIN/s: U box domain (InterPro:IPR003613), Armadillo-like helical (InterPro:IPR011989), Armadillo (In…
Prupe.1G080500	20.1	25.1286	57.3908	44.1442	65.4518	52.0683	110.216	147.891	164.322	24.0533	41.1761	35.5908	36.4009	39.0743	35.4203	37.9204	28.6678	Cluster2	stress.biotic	(at3g54420 : 286.0) encodes an EP3 chitinase that is expressed during somatic embryogenesis in 'nursing' cells surrounding the embryos but not in embryos themselves. The gene is also expressed in mature pollen and growing pollen tubes until they enter the receptive synergid, but not in endosperm and integuments as in carrot. Post-embryonically, expression is found in hydathodes, stipules, root ep…
Prupe.1G391300	20.1	10.5152	18.627	33.4065	18.5996	12.4396	31.058	29.5396	41.4204	10.2612	22.7616	37.2886	17.5086	12.2104	8.5309	15.0367	21.7756	Cluster2	stress.biotic	(gnl|cdd|47913 : 262.0) no description available & (at4g19810 : 242.0) Glycosyl hydrolase family protein with chitinase insertion domain; FUNCTIONS IN: cation binding, chitinase activity, hydrolase activity, hydrolyzing O-glycosyl compounds, catalytic activity; INVOLVED IN: carbohydrate metabolic process; LOCATED IN: cell wall; EXPRESSED IN: 10 plant structures; EXPRESSED DURING: LP.04 four leave…
Prupe.5G107400	20.1.1	3.28596	2.67712	3.06739	2.19103	2.4418	6.59174	7.61087	7.64336	2.90873	2.42719	2.76466	2.30363	2.62408	3.22986	3.99711	2.61247	Cluster3	stress.biotic.respiratory burst	(at1g64060 : 1462.0) Interacts with AtrbohD gene to fine tune the spatial control of ROI production and hypersensitive response to cell in and around infection site.; respiratory burst oxidase protein F (RBOH F); FUNCTIONS IN: NAD(P)H oxidase activity; INVOLVED IN: in 10 processes; LOCATED IN: plasma membrane, integral to plasma membrane; EXPRESSED IN: 22 plant structures; EXPRESSED DURING: 13 gr…
Prupe.1G211000	20.1.1	10.9686	10.8332	12.8611	14.0633	17.8548	25.6087	17.9163	17.1538	13.1185	8.05376	8.16459	13.0563	11.1974	10.8137	9.62038	9.97497	Cluster1	stress.biotic.respiratory burst	(at5g47910 : 1348.0) NADPH/respiratory burst oxidase protein D (RbohD).Interacts with AtrbohF gene to fine tune the spatial control of ROI production and hypersensitive response to cell in and around infection site.; respiratory burst oxidase homologue D (RBOHD); FUNCTIONS IN: NAD(P)H oxidase activity; INVOLVED IN: oxygen and reactive oxygen species metabolic process, defense response to fungus, …
Prupe.2G068400	20.1.2	0.760156	1.23552	1.25314	0.783547	1.2685	2.13361	2.69464	2.53015	0.883809	1.22986	2.22908	1.1849	2.14502	0.895176	1.3949	0.674119	Cluster4	stress.biotic.receptors	(at4g12010 : 149.0) Disease resistance protein (TIR-NBS-LRR class) family; FUNCTIONS IN: transmembrane receptor activity, ATP binding; INVOLVED IN: signal transduction, apoptosis, defense response, innate immune response; LOCATED IN: intrinsic to membrane; EXPRESSED IN: 22 plant structures; EXPRESSED DURING: 13 growth stages; CONTAINS InterPro DOMAIN/s: NB-ARC (InterPro:IPR002182), Leucine-rich r…
Prupe.8G034700	20.1.2	0.885455	1.39935	1.40535	1.04347	1.41087	2.70167	4.346	3.63053	0.793035	0.856243	1.19344	1.08627	0.656655	0.735265	0.601502	0.750432	Cluster3	stress.biotic.receptors	(at1g72900 : 152.0) Toll-Interleukin-Resistance (TIR) domain-containing protein; FUNCTIONS IN: transmembrane receptor activity, ATP binding; INVOLVED IN: signal transduction, defense response, apoptosis, innate immune response; LOCATED IN: intrinsic to membrane; EXPRESSED IN: 20 plant structures; EXPRESSED DURING: 10 growth stages; CONTAINS InterPro DOMAIN/s: NB-ARC (InterPro:IPR002182), Toll-Int…
Prupe.6G223700	20.1.2	3.92827	2.0869	1.19437	1.87604	3.06577	4.0692	3.01735	2.39824	1.7846	2.5287	0.989227	1.89243	3.29974	2.79732	3.58129	2.28566	Cluster4	stress.biotic.receptors	(at4g19840 : 88.6) encodes a phloem lectin, similar to phloem lectin in cucumber and celery. Gene is expressed in the phloem, predominantly in the companion cells.; phloem protein 2-A1 (PP2-A1); BEST Arabidopsis thaliana protein match is: phloem protein 2-A4 (TAIR:AT1G33920.1); Has 488 Blast hits to 483 proteins in 39 species: Archae - 0; Bacteria - 0; Metazoa - 0; Fungi - 0; Plants - 488; Viruse…
Prupe.5G012500	20.1.2	0.320871	0.650605	0.841368	1.4808	0.948521	2.18355	1.90215	3.8825	0.0779478	0.234969	0.205879	0.268989	0.257449	0.183707	0.0632598	0.0756061	Cluster1	stress.biotic.receptors	(at2g20142 : 82.0) Toll-Interleukin-Resistance (TIR) domain family protein; FUNCTIONS IN: transmembrane receptor activity; INVOLVED IN: signal transduction, innate immune response; LOCATED IN: intrinsic to membrane; EXPRESSED IN: 13 plant structures; EXPRESSED DURING: 9 growth stages; CONTAINS InterPro DOMAIN/s: Toll-Interleukin receptor (InterPro:IPR000157); BEST Arabidopsis thaliana protein mat…
Prupe.5G011800	20.1.2	9.31541	9.31608	12.8278	10.4145	7.21315	14.6836	20.9672	26.3508	3.49556	3.40422	4.38827	2.44214	4.11001	5.04694	5.196	3.3736	Cluster3	stress.biotic.receptors	(at2g20142 : 67.0) Toll-Interleukin-Resistance (TIR) domain family protein; FUNCTIONS IN: transmembrane receptor activity; INVOLVED IN: signal transduction, innate immune response; LOCATED IN: intrinsic to membrane; EXPRESSED IN: 13 plant structures; EXPRESSED DURING: 9 growth stages; CONTAINS InterPro DOMAIN/s: Toll-Interleukin receptor (InterPro:IPR000157); BEST Arabidopsis thaliana protein mat…
Prupe.5G180900	20.1.3	32.5492	39.3183	43.677	43.6618	43.1651	84.7844	103.002	82.9894	36.1043	36.642	45.009	39.1347	37.2409	38.3833	39.0058	37.1478	Cluster1	stress.biotic.signalling	(loc_os09g22450.1 : 337.0) no description available & (at3g48090 : 299.0) Component of R gene-mediated disease resistance in Arabidopsis thaliana with homology to eukaryotic lipases.; enhanced disease susceptibility 1 (EDS1); CONTAINS InterPro DOMAIN/s: Lipase, class 3 (InterPro:IPR002921); BEST Arabidopsis thaliana protein match is: alpha/beta-Hydrolases superfamily protein (TAIR:AT3G48080.1); H…
Prupe.5G181000	20.1.3	8.68319	12.1332	11.9546	12.5134	17.4509	47.2459	47.7545	36.055	9.1489	8.51959	11.5217	10.9511	11.8691	13.1431	11.234	7.9939	Cluster1	stress.biotic.signalling	(loc_os09g22450.1 : 464.0) no description available & (at3g48090 : 407.0) Component of R gene-mediated disease resistance in Arabidopsis thaliana with homology to eukaryotic lipases.; enhanced disease susceptibility 1 (EDS1); CONTAINS InterPro DOMAIN/s: Lipase, class 3 (InterPro:IPR002921); BEST Arabidopsis thaliana protein match is: alpha/beta-Hydrolases superfamily protein (TAIR:AT3G48080.1); H…
Prupe.3G037800	20.1.3	8.43074	78.9916	46.386	45.4187	28.6846	74.4921	84.2998	114.873	8.26227	32.3606	38.1153	13.2112	22.1086	30.8263	25.6552	12.1712	Cluster2	stress.biotic.signalling	(at1g74950 : 97.1) TIFY10B; CONTAINS InterPro DOMAIN/s: Tify (InterPro:IPR010399), CCT domain-like (InterPro:IPR018467); BEST Arabidopsis thaliana protein match is: jasmonate-zim-domain protein 1 (TAIR:AT1G19180.1); Has 432 Blast hits to 427 proteins in 29 species: Archae - 0; Bacteria - 0; Metazoa - 0; Fungi - 0; Plants - 432; Viruses - 0; Other Eukaryotes - 0 (source: NCBI BLink). & (loc_os07g4…
Prupe.6G239000	20.1.3.1	0.144815	0.415033	0.169969	0.418873	0.695778	4.10785	2.07968	2.84329	0.181835	0.0715621	0.150196	0.395244	0.119743	0.0832807	0.165565	0.0692399	Cluster1	stress.biotic.signalling.MLO-like	(gnl|cdd|66748 : 678.0) no description available & (at1g61560 : 630.0) A member of a large family of seven-transmembrane domain proteins specific to plants, homologs of the barley mildew resistance locus o (MLO) protein. The Arabidopsis genome contains 15 genes encoding MLO proteins, with localization in plasma membrane. Phylogenetic analysis revealed four clades of closely-related AtMLO genes. A…
Prupe.6G239200	20.1.3.1	0.767473	2.25716	4.21818	2.58808	1.85408	3.94781	2.79461	4.54572	0.873154	1.61653	5.42643	1.8614	1.40842	1.08215	1.42595	0.965414	Cluster2	stress.biotic.signalling.MLO-like	(gnl|cdd|66748 : 549.0) no description available & (at3g45290 : 485.0) A member of a large family of seven-transmembrane domain proteins specific to plants, homologs of the barley mildew resistance locus o (MLO) protein. The Arabidopsis genome contains 15 genes encoding MLO proteins, with localization in plasma membrane. Phylogenetic analysis revealed four clades of closely-related AtMLO genes. A…
Prupe.7G271400	20.1.3.1	0.504268	0.539287	0.68243	0.851915	0.633069	3.27064	6.6441	8.58057	0.226548	0.491627	0.651104	0.317292	0.412161	0.408025	0.612983	0.414057	Cluster3	stress.biotic.signalling.MLO-like	(gnl|cdd|66748 : 626.0) no description available & (at4g02600 : 613.0) A member of a large family of seven-transmembrane domain proteins specific to plants, homologs of the barley mildew resistance locus o (MLO) protein. The Arabidopsis genome contains 15 genes encoding MLO proteins, with localization in plasma membrane. Phylogenetic analysis revealed four clades of closely-related AtMLO genes. A…
Prupe.6G281100	20.1.4	2.36106	4.51344	6.14421	5.80399	4.2556	6.45843	9.64907	9.23494	1.76614	3.16491	4.19479	3.10234	2.58866	1.83694	2.74845	2.74417	Cluster2	stress.biotic.kinases	(loc_os01g06730.1 : 332.0) no description available & (at4g13810 : 327.0) receptor like protein 47 (RLP47); INVOLVED IN: signal transduction, defense response; LOCATED IN: endomembrane system; EXPRESSED IN: 7 plant structures; EXPRESSED DURING: 9 growth stages; CONTAINS InterPro DOMAIN/s: Leucine-rich repeat, typical subtype (InterPro:IPR003591), Leucine-rich repeat-containing N-terminal domain, …
Prupe.2G305200	20.1.7	8.21207	13.5188	7.8968	24.9352	9.55277	87.9708	201.935	272.98	2.86509	2.59969	2.03892	2.57758	3.95436	4.59368	5.19837	5.34888	Cluster3	stress.biotic.PR-proteins	(p36908|chia_cicar : 369.0) Acidic endochitinase precursor (EC 3.2.1.14) - Cicer arietinum (Chickpea) (Garbanzo) & (loc_os07g19040.1 : 356.0) no description available & (at5g24090 : 333.0) Chitinase A (class III) expressed exclusively under environmental stress conditions.; chitinase A (CHIA); FUNCTIONS IN: cation binding, hydrolase activity, hydrolyzing O-glycosyl compounds, catalytic activity; …
Prupe.2G181500	20.1.7	2.29827	3.99258	2.23825	3.13144	1.39447	3.25106	8.1044	8.20846	3.55987	4.50624	3.82215	4.79275	3.91122	3.0909	3.69089	3.0079	Cluster4	stress.biotic.PR-proteins	(p29061|chib_tobac : 365.0) Basic endochitinase precursor (EC 3.2.1.14) - Nicotiana tabacum (Common tobacco) & (loc_os01g64100.1 : 343.0) no description available & (at5g24090 : 342.0) Chitinase A (class III) expressed exclusively under environmental stress conditions.; chitinase A (CHIA); FUNCTIONS IN: cation binding, hydrolase activity, hydrolyzing O-glycosyl compounds, catalytic activity; INVO…
Prupe.2G068400	20.1.7	0.760156	1.23552	1.25314	0.783547	1.2685	2.13361	2.69464	2.53015	0.883809	1.22986	2.22908	1.1849	2.14502	0.895176	1.3949	0.674119	Cluster4	stress.biotic.PR-proteins	(at4g12010 : 149.0) Disease resistance protein (TIR-NBS-LRR class) family; FUNCTIONS IN: transmembrane receptor activity, ATP binding; INVOLVED IN: signal transduction, apoptosis, defense response, innate immune response; LOCATED IN: intrinsic to membrane; EXPRESSED IN: 22 plant structures; EXPRESSED DURING: 13 growth stages; CONTAINS InterPro DOMAIN/s: NB-ARC (InterPro:IPR002182), Leucine-rich r…
Prupe.2G155900	20.1.7	1.06088	1.33403	2.14321	2.4691	1.96626	2.4927	4.49116	3.0849	1.00723	1.74252	2.88683	2.03262	3.10331	1.37688	2.28336	0.888939	Cluster4	stress.biotic.PR-proteins	(loc_os01g41770.1 : 540.0) no description available & (at2g34930 : 433.0) disease resistance family protein / LRR family protein; INVOLVED IN: signal transduction, defense response to fungus, defense response; LOCATED IN: cell wall; EXPRESSED IN: 10 plant structures; EXPRESSED DURING: 7 growth stages; CONTAINS InterPro DOMAIN/s: Leucine-rich repeat-containing N-terminal domain, type 2 (InterPro:I…
Prupe.2G127000	20.1.7	0.426706	0.329598	0.890385	1.15463	0.775319	1.45875	2.15179	2.63012	0.600091	0.697242	0.830962	1.02732	1.50076	0.708516	0.866656	0.416503	Cluster2	stress.biotic.PR-proteins	(at5g36930 : 569.0) Disease resistance protein (TIR-NBS-LRR class) family; FUNCTIONS IN: transmembrane receptor activity, ATP binding; INVOLVED IN: signal transduction, defense response, apoptosis, innate immune response; LOCATED IN: intrinsic to membrane; EXPRESSED IN: 19 plant structures; EXPRESSED DURING: 13 growth stages; CONTAINS InterPro DOMAIN/s: NB-ARC (InterPro:IPR002182), Toll-Interleuk…
Prupe.2G130400	20.1.7	0.126005	0.181519	0.171384	0.300525	0.244157	0.652906	2.91578	3.66232	0.0512444	0.126736	0.124456	0.0873609	0.150477	0.0120773	0.113916	0.025353	Cluster3	stress.biotic.PR-proteins	(at1g45616 : 369.0) receptor like protein 6 (RLP6); INVOLVED IN: signal transduction, defense response; LOCATED IN: membrane; EXPRESSED IN: leaf; CONTAINS InterPro DOMAIN/s: Leucine-rich repeat-containing N-terminal domain, type 2 (InterPro:IPR013210), Leucine-rich repeat (InterPro:IPR001611); BEST Arabidopsis thaliana protein match is: receptor like protein 7 (TAIR:AT1G47890.1); Has 122755 Blast…
Prupe.2G181400	20.1.7	27.0788	42.8129	30.1158	57.3126	53.5693	112.895	232.16	274.334	50.6052	53.9013	46.7974	59.6841	69.2646	60.6264	63.609	43.5031	Cluster4	stress.biotic.PR-proteins	(p29061|chib_tobac : 368.0) Basic endochitinase precursor (EC 3.2.1.14) - Nicotiana tabacum (Common tobacco) & (at5g24090 : 355.0) Chitinase A (class III) expressed exclusively under environmental stress conditions.; chitinase A (CHIA); FUNCTIONS IN: cation binding, hydrolase activity, hydrolyzing O-glycosyl compounds, catalytic activity; INVOLVED IN: response to salt stress, response to cold, ce…
Prupe.2G167600	20.1.7	0.419076	0.4257	0.715065	1.11329	0.874789	2.03852	2.56785	2.61406	0.717551	0.631216	0.967779	0.91647	1.30747	0.794285	1.40167	0.813583	Cluster4	stress.biotic.PR-proteins	(loc_os01g41770.1 : 507.0) no description available & (at2g34930 : 397.0) disease resistance family protein / LRR family protein; INVOLVED IN: signal transduction, defense response to fungus, defense response; LOCATED IN: cell wall; EXPRESSED IN: 10 plant structures; EXPRESSED DURING: 7 growth stages; CONTAINS InterPro DOMAIN/s: Leucine-rich repeat-containing N-terminal domain, type 2 (InterPro:I…
Prupe.2G172300	20.1.7	0.393233	1.23691	0.698499	0.480298	0.757578	2.80909	2.11687	1.8953	0.334508	0.593993	0.291398	0.458572	0.406868	0.526816	0.480465	0.599905	Cluster1	stress.biotic.PR-proteins	(loc_os06g04810.1 : 304.0) no description available & (at2g34930 : 223.0) disease resistance family protein / LRR family protein; INVOLVED IN: signal transduction, defense response to fungus, defense response; LOCATED IN: cell wall; EXPRESSED IN: 10 plant structures; EXPRESSED DURING: 7 growth stages; CONTAINS InterPro DOMAIN/s: Leucine-rich repeat-containing N-terminal domain, type 2 (InterPro:I…
Prupe.2G128400	20.1.7	0.741585	1.12721	1.71742	2.74861	2.58986	4.79201	5.14723	4.64417	0.874023	1.17966	2.19402	1.73173	2.78304	1.32498	0.967912	0.77276	Cluster2	stress.biotic.PR-proteins	(at1g45616 : 500.0) receptor like protein 6 (RLP6); INVOLVED IN: signal transduction, defense response; LOCATED IN: membrane; EXPRESSED IN: leaf; CONTAINS InterPro DOMAIN/s: Leucine-rich repeat-containing N-terminal domain, type 2 (InterPro:IPR013210), Leucine-rich repeat (InterPro:IPR001611); BEST Arabidopsis thaliana protein match is: receptor like protein 7 (TAIR:AT1G47890.1); Has 122755 Blast…
Prupe.8G153800	20.1.7	12.4789	11.222	14.8491	22.5413	14.8306	38.1451	77.084	197.687	13.185	14.054	14.9143	14.0554	21.5376	23.0315	18.6446	22.2876	Cluster4	stress.biotic.PR-proteins	(at2g14610 : 212.0) PR1 gene expression is induced in response to a variety of pathogens. It is a useful molecular marker for the SAR response. Though the Genbank record for the cDNA associated to this gene is called 'PR-1-like', the sequence actually corresponds to PR1. Expression of this gene is salicylic-acid responsive.; pathogenesis-related gene 1 (PR1); FUNCTIONS IN: molecular_function unkn…
Prupe.8G153100	20.1.7	7.43379	4.48064	7.90025	11.808	5.77926	16.0299	71.923	218.034	8.96984	9.30209	10.7759	8.17054	9.79902	7.36646	13.3267	13.9502	Cluster4	stress.biotic.PR-proteins	(at2g14610 : 208.0) PR1 gene expression is induced in response to a variety of pathogens. It is a useful molecular marker for the SAR response. Though the Genbank record for the cDNA associated to this gene is called 'PR-1-like', the sequence actually corresponds to PR1. Expression of this gene is salicylic-acid responsive.; pathogenesis-related gene 1 (PR1); FUNCTIONS IN: molecular_function unkn…
Prupe.8G006300	20.1.7	8.95731	36.7334	11.2272	16.3842	15.2793	48.0028	42.8765	34.6573	11.6614	15.1863	12.7131	13.4624	14.149	14.8164	15.2592	13.0265	Cluster1	stress.biotic.PR-proteins	(at1g33590 : 588.0) Leucine-rich repeat (LRR) family protein; INVOLVED IN: signal transduction, response to karrikin, defense response; LOCATED IN: cell wall, chloroplast, plant-type cell wall; EXPRESSED IN: 22 plant structures; EXPRESSED DURING: 14 growth stages; CONTAINS InterPro DOMAIN/s: Leucine-rich repeat, typical subtype (InterPro:IPR003591), Leucine-rich repeat-containing N-terminal domai…
Prupe.8G034700	20.1.7	0.885455	1.39935	1.40535	1.04347	1.41087	2.70167	4.346	3.63053	0.793035	0.856243	1.19344	1.08627	0.656655	0.735265	0.601502	0.750432	Cluster3	stress.biotic.PR-proteins	(at1g72900 : 152.0) Toll-Interleukin-Resistance (TIR) domain-containing protein; FUNCTIONS IN: transmembrane receptor activity, ATP binding; INVOLVED IN: signal transduction, defense response, apoptosis, innate immune response; LOCATED IN: intrinsic to membrane; EXPRESSED IN: 20 plant structures; EXPRESSED DURING: 10 growth stages; CONTAINS InterPro DOMAIN/s: NB-ARC (InterPro:IPR002182), Toll-Int…
Prupe.8G153700	20.1.7	3.55868	3.19966	7.01012	8.39074	3.63395	13.2016	53.8088	150.438	2.67875	2.9497	3.38119	2.85915	3.85492	3.0326	4.83084	4.09214	Cluster3	stress.biotic.PR-proteins	(at2g14610 : 208.0) PR1 gene expression is induced in response to a variety of pathogens. It is a useful molecular marker for the SAR response. Though the Genbank record for the cDNA associated to this gene is called 'PR-1-like', the sequence actually corresponds to PR1. Expression of this gene is salicylic-acid responsive.; pathogenesis-related gene 1 (PR1); FUNCTIONS IN: molecular_function unkn…
Prupe.6G281500	20.1.7	1.60175	1.92798	3.08624	2.41038	2.66097	4.56413	4.93818	5.39095	1.72397	2.45199	3.33699	1.94174	2.89101	1.59835	2.47177	2.04151	Cluster2	stress.biotic.PR-proteins	(loc_os12g11720.1 : 463.0) no description available & (at1g47890 : 366.0) receptor like protein 7 (RLP7); FUNCTIONS IN: kinase activity; INVOLVED IN: signal transduction, defense response; LOCATED IN: endomembrane system; EXPRESSED IN: stem, stamen; EXPRESSED DURING: 4 anthesis; CONTAINS InterPro DOMAIN/s: Leucine-rich repeat-containing N-terminal domain, type 2 (InterPro:IPR013210), Leucine-rich…
Prupe.6G281100	20.1.7	2.36106	4.51344	6.14421	5.80399	4.2556	6.45843	9.64907	9.23494	1.76614	3.16491	4.19479	3.10234	2.58866	1.83694	2.74845	2.74417	Cluster2	stress.biotic.PR-proteins	(loc_os01g06730.1 : 332.0) no description available & (at4g13810 : 327.0) receptor like protein 47 (RLP47); INVOLVED IN: signal transduction, defense response; LOCATED IN: endomembrane system; EXPRESSED IN: 7 plant structures; EXPRESSED DURING: 9 growth stages; CONTAINS InterPro DOMAIN/s: Leucine-rich repeat, typical subtype (InterPro:IPR003591), Leucine-rich repeat-containing N-terminal domain, …
Prupe.6G281200	20.1.7	0.704024	1.08976	1.50722	1.99532	1.91116	4.62767	9.64353	7.63494	0.770028	0.919605	1.57505	1.05089	2.02331	0.82423	1.58563	0.665021	Cluster2	stress.biotic.PR-proteins	(loc_os04g40440.1 : 552.0) no description available & (at1g47890 : 396.0) receptor like protein 7 (RLP7); FUNCTIONS IN: kinase activity; INVOLVED IN: signal transduction, defense response; LOCATED IN: endomembrane system; EXPRESSED IN: stem, stamen; EXPRESSED DURING: 4 anthesis; CONTAINS InterPro DOMAIN/s: Leucine-rich repeat-containing N-terminal domain, type 2 (InterPro:IPR013210), Leucine-rich…
Prupe.4G234200	20.1.7	0.704274	2.62239	2.79256	3.35525	3.11113	5.68899	5.10739	6.48163	0.674013	1.57683	2.09537	1.85028	2.12397	1.34195	1.14087	1.53619	Cluster2	stress.biotic.PR-proteins	(at1g45616 : 496.0) receptor like protein 6 (RLP6); INVOLVED IN: signal transduction, defense response; LOCATED IN: membrane; EXPRESSED IN: leaf; CONTAINS InterPro DOMAIN/s: Leucine-rich repeat-containing N-terminal domain, type 2 (InterPro:IPR013210), Leucine-rich repeat (InterPro:IPR001611); BEST Arabidopsis thaliana protein match is: receptor like protein 7 (TAIR:AT1G47890.1); Has 122755 Blast…
Prupe.4G123000	20.1.7	0.0842974	1.01846	0.364694	0.591245	1.34759	9.60664	4.9712	3.97524	0.0531452	0.0547803	0.140194	0.284016	0.456936	0.272041	0.186271	0.0199071	Cluster1	stress.biotic.PR-proteins	(at2g34930 : 609.0) disease resistance family protein / LRR family protein; INVOLVED IN: signal transduction, defense response to fungus, defense response; LOCATED IN: cell wall; EXPRESSED IN: 10 plant structures; EXPRESSED DURING: 7 growth stages; CONTAINS InterPro DOMAIN/s: Leucine-rich repeat-containing N-terminal domain, type 2 (InterPro:IPR013210), Leucine-rich repeat (InterPro:IPR001611); B…
Prupe.5G111300	20.1.7	1.75745	9.48711	2.55463	6.29757	7.59115	75.8924	45.6732	54.3755	0.184474	1.4757	1.07784	0.491867	2.68471	4.19224	1.37635	1.18047	Cluster1	stress.biotic.PR-proteins	(p13240|dr206_pea : 249.0) Disease resistance response protein 206 - Pisum sativum (Garden pea) & (gnl|cdd|66675 : 202.0) no description available & (at1g64160 : 167.0) Disease resistance-responsive (dirigent-like protein) family protein; FUNCTIONS IN: molecular_function unknown; INVOLVED IN: lignan biosynthetic process, defense response; LOCATED IN: endomembrane system; EXPRESSED IN: petal, hypo…
Prupe.7G181300	20.1.7	5.55743	5.07542	12.0179	13.8059	9.18681	10.179	16.4799	21.0238	5.35032	8.81754	10.6613	11.327	13.2903	5.91065	6.66958	8.5269	Cluster2	stress.biotic.PR-proteins	(loc_os01g65700.1 : 169.0) no description available & (gnl|cdd|66675 : 72.2) no description available & (p13240|dr206_pea : 52.4) Disease resistance response protein 206 - Pisum sativum (Garden pea) & (ipr004265 : 51.411896) Plant disease resistance response protein & (at2g21100 : 51.2) Disease resistance-responsive (dirigent-like protein) family protein; FUNCTIONS IN: molecular_function unknown;…
Prupe.7G138900	20.1.7	0.174516	0.601806	0.248642	0.291697	0.359473	1.6625	2.37234	1.42655	0.258418	0.389693	0.4334	0.306541	0.430838	0.54722	0.418395	0.229892	Cluster1	stress.biotic.PR-proteins	(at5g66900 : 410.0) Disease resistance protein (CC-NBS-LRR class) family; FUNCTIONS IN: ATP binding; INVOLVED IN: apoptosis, defense response; CONTAINS InterPro DOMAIN/s: NB-ARC (InterPro:IPR002182), Powdery mildew resistance protein, RPW8 domain (InterPro:IPR008808), Disease resistance protein (InterPro:IPR000767); BEST Arabidopsis thaliana protein match is: Disease resistance protein (CC-NBS-LR…
Prupe.7G051500	20.1.7	0.102341	0.178642	0.399747	0.476509	0.316827	2.17536	4.05957	7.17325	0.0258147	0.0534052	0.0604217	0.0279338	0.179201	0.41926	0.0673049	0.0394103	Cluster1	stress.biotic.PR-proteins	(p83335|tlp2_prupe : 320.0) Thaumatin-like protein 2 precursor (PpAZ8) - Prunus persica (Peach) & (gnl|cdd|47535 : 271.0) no description available & (at1g20030 : 218.0) Pathogenesis-related thaumatin superfamily protein; CONTAINS InterPro DOMAIN/s: Thaumatin, conserved site (InterPro:IPR017949), Thaumatin, pathogenesis-related (InterPro:IPR001938); BEST Arabidopsis thaliana protein match is: Path…
Prupe.7G062600	20.1.7	0.502276	1.59278	0.90209	1.79493	1.79651	4.63292	2.55843	3.0979	0.780588	0.921798	0.905589	1.18864	1.24026	1.45015	0.957772	0.752501	Cluster2	stress.biotic.PR-proteins	(loc_os08g12740.2 : 408.0) no description available & (gnl|cdd|39857 : 316.0) no description available & (at3g14470 : 256.0) NB-ARC domain-containing disease resistance protein; FUNCTIONS IN: protein binding; INVOLVED IN: apoptosis, defense response; LOCATED IN: endomembrane system; EXPRESSED IN: 23 plant structures; EXPRESSED DURING: 14 growth stages; CONTAINS InterPro DOMAIN/s: Leucine-rich rep…
Prupe.7G160100	20.1.7	0.452036	1.55612	1.60807	1.45051	1.36417	6.89796	8.19116	5.6425	0.294635	0.904123	1.12689	0.717809	1.26771	0.715886	0.969015	0.473766	Cluster2	stress.biotic.PR-proteins	(at3g50950 : 1061.0) HOPZ-ACTIVATED RESISTANCE 1 (ZAR1); FUNCTIONS IN: ATP binding; INVOLVED IN: defense response, apoptosis; LOCATED IN: cellular_component unknown; EXPRESSED IN: 22 plant structures; EXPRESSED DURING: 13 growth stages; CONTAINS InterPro DOMAIN/s: NB-ARC (InterPro:IPR002182), Disease resistance protein (InterPro:IPR000767); BEST Arabidopsis thaliana protein match is: Disease resi…
Prupe.7G138600	20.1.7	3.37261	6.08208	7.28496	9.07443	7.81588	20.5293	17.286	19.4345	3.25489	4.16058	6.89338	5.99767	8.63274	5.06161	4.64056	2.96585	Cluster2	stress.biotic.PR-proteins	(at5g66900 : 442.0) Disease resistance protein (CC-NBS-LRR class) family; FUNCTIONS IN: ATP binding; INVOLVED IN: apoptosis, defense response; CONTAINS InterPro DOMAIN/s: NB-ARC (InterPro:IPR002182), Powdery mildew resistance protein, RPW8 domain (InterPro:IPR008808), Disease resistance protein (InterPro:IPR000767); BEST Arabidopsis thaliana protein match is: Disease resistance protein (CC-NBS-LR…
Prupe.7G051200	20.1.7	495.465	397.575	327.403	550.916	387.261	1272.2	2965.6	2787.56	529.436	462.988	332.16	268.072	317.731	517.774	358.705	174.736	Cluster3	stress.biotic.PR-proteins	(p83335|tlp2_prupe : 356.0) Thaumatin-like protein 2 precursor (PpAZ8) - Prunus persica (Peach) & (gnl|cdd|47535 : 287.0) no description available & (at1g20030 : 236.0) Pathogenesis-related thaumatin superfamily protein; CONTAINS InterPro DOMAIN/s: Thaumatin, conserved site (InterPro:IPR017949), Thaumatin, pathogenesis-related (InterPro:IPR001938); BEST Arabidopsis thaliana protein match is: Path…
Prupe.7G012000	20.1.7	2.90601	4.23955	4.21807	5.29804	4.39227	9.85431	12.0654	10.3553	3.1037	3.09505	4.59587	3.67437	4.07881	3.32756	3.62465	3.24778	Cluster2	stress.biotic.PR-proteins	(at5g17680 : 296.0) disease resistance protein (TIR-NBS-LRR class), putative; FUNCTIONS IN: transmembrane receptor activity, ATP binding; INVOLVED IN: signal transduction, defense response, apoptosis, innate immune response; LOCATED IN: intrinsic to membrane; EXPRESSED IN: 14 plant structures; EXPRESSED DURING: 6 growth stages; CONTAINS InterPro DOMAIN/s: Leucine-rich repeat, typical subtype (Int…
Prupe.4G155200	20.1.7.6.1	0.798089	4.43674	0.532042	2.65475	1.92702	25.3892	21.6124	33.558	0.189405	0.323528	0.073087	0.31976	0.326313	0.355637	0.435166	0.278327	Cluster1	stress.biotic.PR-proteins.proteinase inhibitors.trypsin inhibitor	(gnl|cdd|29140 : 128.0) no description available & (at1g17860 : 111.0) Kunitz family trypsin and protease inhibitor protein; FUNCTIONS IN: endopeptidase inhibitor activity; INVOLVED IN: biological_process unknown; LOCATED IN: apoplast, cell wall; EXPRESSED IN: 17 plant structures; EXPRESSED DURING: 13 growth stages; CONTAINS InterPro DOMAIN/s: Proteinase inhibitor I3, Kunitz legume (InterPro:IPR0…
Prupe.5G074400	20.1.7.6.1	0.16429	0.140082	0.0728812	0.11951	0.0372205	3.19774	1.63316	0.691232	0	0	0	0.0667686	0.0405654	0.0467184	0.0859335	0	Cluster1	stress.biotic.PR-proteins.proteinase inhibitors.trypsin inhibitor	(at1g17860 : 239.0) Kunitz family trypsin and protease inhibitor protein; FUNCTIONS IN: endopeptidase inhibitor activity; INVOLVED IN: biological_process unknown; LOCATED IN: apoplast, cell wall; EXPRESSED IN: 17 plant structures; EXPRESSED DURING: 13 growth stages; CONTAINS InterPro DOMAIN/s: Proteinase inhibitor I3, Kunitz legume (InterPro:IPR002160), Kunitz inhibitor ST1-like (InterPro:IPR0110…
Prupe.8G258500	20.2	4.93438	8.97522	4.77222	6.40078	4.27326	6.90627	10.5863	12.4926	5.46724	4.4537	2.93964	4.0144	4.55707	4.31338	7.3871	5.01517	Cluster3	stress.abiotic	(at2g47770 : 174.0) Encodes a membrane-bound protein designated AtTSPO (Arabidopsis thaliana TSPO-related). AtTSPO is related to the bacterial outer membrane tryptophan-rich sensory protein (TspO) and the mammalian mitochondrial 18 kDa Translocator Protein (18 kDa TSPO), members of the TspO/MBR domain-containing membrane proteins. Mainly detected in dry seeds, but can be induced in vegetative tis…
Prupe.5G093700	20.2	0.246861	0.380694	1.52047	1.6499	0.129164	1.50944	10.3135	48.7197	0.0293987	0	0	0	0.0349408	0	0	0.0844746	Cluster3	stress.abiotic	(at4g11650 : 275.0) osmotin-like protein; osmotin 34 (OSM34); INVOLVED IN: defense response to fungus, incompatible interaction, response to salt stress, defense response to bacterium, incompatible interaction, response to other organism; LOCATED IN: endomembrane system; EXPRESSED IN: 6 plant structures; EXPRESSED DURING: 4 anthesis; CONTAINS InterPro DOMAIN/s: Thaumatin, conserved site (InterPro…
Prupe.5G094400	20.2	0.379942	0.725488	0.461318	0.795803	0.939623	5.6348	12.6429	8.05812	0.0997265	0.213685	0.078281	0.112741	0.0844255	0.191791	0.184565	0.151068	Cluster3	stress.abiotic	(p25096|p21_soybn : 253.0) Protein P21 - Glycine max (Soybean) & (at4g11650 : 239.0) osmotin-like protein; osmotin 34 (OSM34); INVOLVED IN: defense response to fungus, incompatible interaction, response to salt stress, defense response to bacterium, incompatible interaction, response to other organism; LOCATED IN: endomembrane system; EXPRESSED IN: 6 plant structures; EXPRESSED DURING: 4 anthesis…
Prupe.5G093900	20.2	1.48609	3.67162	2.69481	3.23819	3.64584	18.8463	18.9546	20.0579	2.23449	2.81486	3.64225	1.96773	3.20756	3.28398	2.67505	2.20466	Cluster1	stress.abiotic	(p25096|p21_soybn : 254.0) Protein P21 - Glycine max (Soybean) & (at4g11650 : 253.0) osmotin-like protein; osmotin 34 (OSM34); INVOLVED IN: defense response to fungus, incompatible interaction, response to salt stress, defense response to bacterium, incompatible interaction, response to other organism; LOCATED IN: endomembrane system; EXPRESSED IN: 6 plant structures; EXPRESSED DURING: 4 anthesis…
Prupe.5G094200	20.2	35.3462	36.1025	38.5524	60.4518	45.3345	138.965	314.07	383.513	56.3178	50.1106	46.962	45.686	54.6298	56.6809	57.0219	50.9129	Cluster4	stress.abiotic	(p25096|p21_soybn : 310.0) Protein P21 - Glycine max (Soybean) & (at4g11650 : 296.0) osmotin-like protein; osmotin 34 (OSM34); INVOLVED IN: defense response to fungus, incompatible interaction, response to salt stress, defense response to bacterium, incompatible interaction, response to other organism; LOCATED IN: endomembrane system; EXPRESSED IN: 6 plant structures; EXPRESSED DURING: 4 anthesis…
Prupe.1G459400	20.2	48.2458	106.025	64.8132	102.055	72.6135	104.477	117.324	160	51.6704	62.0295	63.3066	71.5135	67.904	48.6055	58.9829	55.9074	Cluster2	stress.abiotic	(at2g24550 : 60.5) unknown protein; BEST Arabidopsis thaliana protein match is: unknown protein (TAIR:AT4G31510.1); Has 219 Blast hits to 219 proteins in 33 species: Archae - 0; Bacteria - 0; Metazoa - 16; Fungi - 2; Plants - 184; Viruses - 0; Other Eukaryotes - 17 (source: NCBI BLink). & (reliability: 121.0) & (original description: no original description)
Prupe.2G317700	20.2.1	1.5212	3.76401	1.35054	1.42131	1.44933	2.0689	4.70274	16.5702	1.76012	2.06005	1.00516	0.969037	1.27181	1.44711	1.62982	3.4313	Cluster3	stress.abiotic.heat	(p09886|hs21c_pea : 216.0) Small heat shock protein, chloroplast precursor - Pisum sativum (Garden pea) & (at4g27670 : 192.0) chloroplast located small heat shock protein.; heat shock protein 21 (HSP21); CONTAINS InterPro DOMAIN/s: Heat shock protein Hsp20 (InterPro:IPR002068), HSP20-like chaperone (InterPro:IPR008978); BEST Arabidopsis thaliana protein match is: HSP20-like chaperones superfamily…
Prupe.6G278000	20.2.1	39.9072	35.5417	37.2379	32.5233	37.5208	55.2327	85.3272	96.3797	27.6242	26.5714	20.7788	21.0647	24.402	27.3266	36.1096	27.4067	Cluster3	stress.abiotic.heat	(at3g08910 : 282.0) DNAJ heat shock family protein; FUNCTIONS IN: unfolded protein binding, heat shock protein binding; INVOLVED IN: protein folding; LOCATED IN: cellular_component unknown; EXPRESSED IN: 19 plant structures; EXPRESSED DURING: 12 growth stages; CONTAINS InterPro DOMAIN/s: Molecular chaperone, heat shock protein, Hsp40, DnaJ (InterPro:IPR015609), HSP40/DnaJ peptide-binding (InterPr…
Prupe.4G046000	20.2.1	0.16936	2.51566	1.07823	1.40304	1.37582	7.2308	4.96503	6.64182	0.431741	0.544289	1.02566	0.495064	1.03551	0.478952	0.262995	0.349726	Cluster1	stress.abiotic.heat	(loc_os08g43334.1 : 125.0) no description available & (chl4|525816 : 121.0) no description available & (at4g36990 : 119.0) encodes a protein whose sequence is similar to heat shock factors that regulate the expression of heat shock proteins. Transcript level is increased in response to heat shock. However, overexpression of this gene did not result in the increase of decrease of heat shock protei…
Prupe.5G093200	20.2.1	35.6843	32.8281	15.3018	23.6644	18.0751	33.4268	68.9415	30.7714	30.8902	21.6074	13.6451	14.6819	18.6087	15.4719	48.3475	19.2052	Cluster3	stress.abiotic.heat	(at4g11660 : 255.0) member of Heat Stress Transcription Factor (Hsf) family; AT-HSFB2B; FUNCTIONS IN: transcription repressor activity, sequence-specific DNA binding transcription factor activity; INVOLVED IN: response to chitin; LOCATED IN: nucleus; EXPRESSED IN: 24 plant structures; EXPRESSED DURING: 14 growth stages; CONTAINS InterPro DOMAIN/s: Winged helix-turn-helix transcription repressor D…
Prupe.5G186800	20.2.1	2.35257	3.46294	2.7239	3.56799	2.60329	3.84763	4.55833	6.31562	3.40545	2.80101	3.55871	5.16402	4.06394	2.08555	3.31882	3.81036	Cluster2	stress.abiotic.heat	(at2g27140 : 55.8) HSP20-like chaperones superfamily protein; FUNCTIONS IN: molecular_function unknown; INVOLVED IN: response to heat; LOCATED IN: membrane; EXPRESSED IN: 19 plant structures; EXPRESSED DURING: 12 growth stages; CONTAINS InterPro DOMAIN/s: Heat shock protein Hsp20 (InterPro:IPR002068), HSP20-like chaperone (InterPro:IPR008978); BEST Arabidopsis thaliana protein match is: HSP20-lik…
Prupe.7G168700	20.2.1	14.4417	40.9436	46.1449	98.2499	28.4063	45.0287	54.9828	108.066	16.3285	25.3105	40.6923	73.1659	36.5036	16.7177	21.6022	26.8369	Cluster2	stress.abiotic.heat	(at4g36040 : 120.0) Chaperone DnaJ-domain superfamily protein; FUNCTIONS IN: heat shock protein binding; INVOLVED IN: protein folding, response to stress; LOCATED IN: nucleus; EXPRESSED IN: 24 plant structures; EXPRESSED DURING: 14 growth stages; CONTAINS InterPro DOMAIN/s: Molecular chaperone, heat shock protein, Hsp40, DnaJ (InterPro:IPR015609), Heat shock protein DnaJ, N-terminal (InterPro:IPR…
Prupe.7G133600	20.2.1	8.80442	10.9023	6.53107	7.29672	7.48787	23.029	27.4996	41.0897	7.08463	8.68321	4.81559	4.22722	5.33349	9.2096	8.27099	10.2389	Cluster3	stress.abiotic.heat	(at4g36990 : 237.0) encodes a protein whose sequence is similar to heat shock factors that regulate the expression of heat shock proteins. Transcript level is increased in response to heat shock. However, overexpression of this gene did not result in the increase of decrease of heat shock proteins.; heat shock factor 4 (HSF4); FUNCTIONS IN: transcription repressor activity, DNA binding, sequence-…
Prupe.7G008400	20.2.1	0.929797	1.45047	1.40094	1.69311	1.91621	1.71469	2.13582	2.88022	1.51194	1.48401	1.43677	2.13944	1.65535	1.20672	1.32002	0.856869	Cluster2	stress.abiotic.heat	(loc_os03g45340.1 : 63.2) no description available & (at2g27140 : 58.9) HSP20-like chaperones superfamily protein; FUNCTIONS IN: molecular_function unknown; INVOLVED IN: response to heat; LOCATED IN: membrane; EXPRESSED IN: 19 plant structures; EXPRESSED DURING: 12 growth stages; CONTAINS InterPro DOMAIN/s: Heat shock protein Hsp20 (InterPro:IPR002068), HSP20-like chaperone (InterPro:IPR008978); …
Prupe.3G100300	20.2.1	33.9897	93.0447	75.0858	136.677	71.5907	139.67	180.655	185.178	32.868	44.7129	52.4805	85.5642	81.6359	39.9771	72.2404	58.6486	Cluster2	stress.abiotic.heat	(at1g80920 : 128.0) A nuclear encoded soluble protein found in the chloroplast stroma.; J8; FUNCTIONS IN: unfolded protein binding, heat shock protein binding; INVOLVED IN: protein folding, response to stress; LOCATED IN: nucleus; EXPRESSED IN: 24 plant structures; EXPRESSED DURING: 15 growth stages; CONTAINS InterPro DOMAIN/s: Molecular chaperone, heat shock protein, Hsp40, DnaJ (InterPro:IPR015…
Prupe.3G108700	20.2.1	3.20269	4.2885	5.84844	7.2131	5.1299	10.0688	8.63867	11.4817	3.17759	4.97765	6.55309	4.31317	7.33648	4.0951	5.69217	3.27477	Cluster2	stress.abiotic.heat	(loc_os01g54550.1 : 262.0) no description available & (at5g45710 : 224.0) member of Heat Stress Transcription Factor (Hsf) family; ROOT HANDEDNESS 1 (RHA1); BEST Arabidopsis thaliana protein match is: heat shock transcription factor A4A (TAIR:AT4G18880.1); Has 35333 Blast hits to 34131 proteins in 2444 species: Archae - 798; Bacteria - 22429; Metazoa - 974; Fungi - 991; Plants - 531; Viruses - 0;…
Prupe.3G085200	20.2.1	0.105904	1.06213	0.832639	0.656329	0.457375	1.13563	0.739453	2.40368	0.337263	0.348181	0.404257	0.523655	0.366234	0.199293	0.464162	0.965279	Cluster2	stress.abiotic.heat	(at1g52560 : 171.0) HSP20-like chaperones superfamily protein; FUNCTIONS IN: molecular_function unknown; INVOLVED IN: response to high light intensity, response to hydrogen peroxide, response to heat; LOCATED IN: mitochondrion; EXPRESSED IN: 6 plant structures; EXPRESSED DURING: 4 anthesis, petal differentiation and expansion stage; CONTAINS InterPro DOMAIN/s: Heat shock protein Hsp20 (InterPro:I…
Prupe.1G364400	20.2.1	30.9346	128.099	84.9503	197.457	93.5772	214.928	283.14	249.051	49.6591	33.3247	55.7696	127.975	84.7424	45.2376	113.674	65.5968	Cluster2	stress.abiotic.heat	(at2g17880 : 92.0) Chaperone DnaJ-domain superfamily protein; FUNCTIONS IN: heat shock protein binding; INVOLVED IN: protein folding; LOCATED IN: chloroplast; EXPRESSED IN: 18 plant structures; EXPRESSED DURING: 11 growth stages; CONTAINS InterPro DOMAIN/s: Molecular chaperone, heat shock protein, Hsp40, DnaJ (InterPro:IPR015609), Heat shock protein DnaJ, N-terminal (InterPro:IPR001623); BEST Ara…
Prupe.2G298800	20.2.2	46.901	46.5584	38.1391	31.9206	28.1576	59.863	77.6244	73.2474	42.2665	43.3577	35.7923	24.5149	23.2118	45.7745	39.7975	39.546	Cluster3	stress.abiotic.cold	(at5g23950 : 171.0) Calcium-dependent lipid-binding (CaLB domain) family protein; CONTAINS InterPro DOMAIN/s: C2 calcium/lipid-binding domain, CaLB (InterPro:IPR008973), C2 calcium-dependent membrane targeting (InterPro:IPR000008); BEST Arabidopsis thaliana protein match is: Calcium-dependent lipid-binding (CaLB domain) family protein (TAIR:AT1G07310.1); Has 7173 Blast hits to 1801 proteins in 19…
Prupe.2G294400	20.2.2	10.0762	9.86634	3.93289	5.78549	5.50836	18.3958	12.6834	7.08642	9.12853	6.48934	3.65882	3.20457	3.14226	5.0511	5.0097	3.04352	Cluster3	stress.abiotic.cold	(at5g52300 : 98.6) encodes a protein that is induced in expression in response to water deprivation such as cold, high-salt, and dessication. The response appears to be via abscisic acid. The promoter region contains two ABA-responsive elements (ABREs) that are required for the dehydration-responsive expression of rd29B as cis-acting elements. Protein is a member of a gene family with other membe…
Prupe.6G322500	20.2.2	89.357	103.741	137.317	94.9711	76.1652	132.998	179.601	230.984	80.0722	73.7495	129.525	67.3627	55.4111	76.2684	96.4912	79.8518	Cluster3	stress.abiotic.cold	(at1g09070 : 122.0) SRC2 specifically binds the peptide PIEPPPHH, and moves from ER to a vacuole fraction where it gets internalized. Involved in Protein Storage Vacuole targeting.; soybean gene regulated by cold-2 (SRC2); CONTAINS InterPro DOMAIN/s: C2 calcium/lipid-binding domain, CaLB (InterPro:IPR008973), C2 calcium-dependent membrane targeting (InterPro:IPR000008); BEST Arabidopsis thaliana …
Prupe.1G138000	20.2.2	0.316103	4.85793	0.92137	1.64953	3.09996	20.3856	12.6278	14.0739	0.318261	0.0686016	0.189488	0.300344	1.02114	0.797416	0.597396	0.271761	Cluster1	stress.abiotic.cold	(at3g16510 : 107.0) Calcium-dependent lipid-binding (CaLB domain) family protein; CONTAINS InterPro DOMAIN/s: C2 membrane targeting protein (InterPro:IPR018029), C2 calcium/lipid-binding domain, CaLB (InterPro:IPR008973), C2 calcium-dependent membrane targeting (InterPro:IPR000008); BEST Arabidopsis thaliana protein match is: Calcium-dependent lipid-binding (CaLB domain) family protein (TAIR:AT4G…
Prupe.2G258200	20.2.3	175.646	370.117	257.287	399.107	277.255	391.476	548.677	607.391	221.885	193.355	208.587	318.663	297.377	212.795	345.386	308.025	Cluster2	stress.abiotic.drought/salt	(at2g41430 : 64.3) Encodes hydrophilic protein lacking Cys residues that is expressed in response to drought stress, light stress and treatment with plant-growth-promoting rhizobacteria (Paenibacillus polymyxa), possibly revealing a connection between responses to biotic and abiotic stress. Also identified as a CTC Interacting Domain (CID) protein in a yeast two hybrid screen using the PAB2 prote…
Prupe.4G257600	20.2.3	131.049	113.923	106.34	149.104	161.154	222.99	318.669	397.539	142.816	141.35	114.961	148.118	145.544	187.707	152.032	177.404	Cluster4	stress.abiotic.drought/salt	(gnl|cdd|66831 : 277.0) no description available & (loc_os01g53240.1 : 217.0) no description available & (at5g25610 : 204.0) responsive to dehydration 22 (RD22) mediated by ABA; RESPONSIVE TO DESSICATION 22 (RD22); FUNCTIONS IN: nutrient reservoir activity; INVOLVED IN: response to desiccation, response to salt stress, response to abscisic acid stimulus; LOCATED IN: endomembrane system; EXPRESSED…
Prupe.3G239900	20.2.3	95.7103	649.779	222.641	331.295	194.32	542.037	418.394	447.372	89.787	220.685	145.289	147.642	122.885	154.807	106.216	91.1773	Cluster1	stress.abiotic.drought/salt	(gnl|cdd|87067 : 309.0) no description available & (loc_os03g32314.1 : 249.0) no description available & (at1g13280 : 239.0) Encodes allene oxide cyclase. One of four genes in Arabidopsis that encode this enzyme, which catalyzes an essential step in jasmonic acid biosynthesis. Gene expression is reduced during senescence, a process that involves jasmonic acid signalling pathway.; allene oxide cyc…
Prupe.2G258900	20.2.4	501.867	1055.53	608.74	589.187	378.016	489.088	844.632	1128.75	428.883	652.593	407.613	321.061	372.903	310.086	492.862	659.212	Cluster3	stress.abiotic.touch/wounding	(p20144|wun1_soltu : 124.0) Wound-induced protein 1 - Solanum tuberosum (Potato) & (gnl|cdd|70566 : 124.0) no description available & (at3g10985 : 106.0) A senescence-associated gene whose expression is induced in response to treatment with Nep1, a fungal protein that causes necrosis.; senescence associated gene 20 (SAG20); CONTAINS InterPro DOMAIN/s: Wound-induced protein, Wun1, subgroup (InterP…
Prupe.4G191800	20.2.4	9.91313	9.5127	11.4143	17.741	13.1132	11.9576	22.6821	27.0489	11.2194	11.7135	13.9204	21.7114	11.6149	8.13189	6.03428	10.627	Cluster2	stress.abiotic.touch/wounding	(loc_os04g54280.1 : 72.0) no description available & (at4g10265 : 68.2) Wound-responsive family protein; CONTAINS InterPro DOMAIN/s: Protein of unknown function wound-induced (InterPro:IPR022251); BEST Arabidopsis thaliana protein match is: Wound-responsive family protein (TAIR:AT4G10270.1); Has 164 Blast hits to 163 proteins in 16 species: Archae - 0; Bacteria - 0; Metazoa - 0; Fungi - 0; Plants…
Prupe.5G123200	20.2.4	54.7253	79.5156	93.1875	75.3921	51.566	123.891	166.2	213.696	42.87	61.4254	87.8101	45.7781	50.3552	44.7087	71.3738	49.8683	Cluster2	stress.abiotic.touch/wounding	(at5g42050 : 325.0) DCD (Development and Cell Death) domain protein; CONTAINS InterPro DOMAIN/s: Development/cell death domain (InterPro:IPR013989), Kelch related (InterPro:IPR013089); BEST Arabidopsis thaliana protein match is: DCD (Development and Cell Death) domain protein (TAIR:AT3G27090.1); Has 30201 Blast hits to 17322 proteins in 780 species: Archae - 12; Bacteria - 1396; Metazoa - 17338; …
Prupe.3G230300	20.2.4	205.786	215.348	204.748	323.156	207.861	263.618	472.976	479.499	222.986	160.35	185.284	315.498	217.581	128.083	290.383	213.356	Cluster2	stress.abiotic.touch/wounding	(at4g28240 : 79.0) Wound-responsive family protein; CONTAINS InterPro DOMAIN/s: Protein of unknown function wound-induced (InterPro:IPR022251); Has 30201 Blast hits to 17322 proteins in 780 species: Archae - 12; Bacteria - 1396; Metazoa - 17338; Fungi - 3422; Plants - 5037; Viruses - 0; Other Eukaryotes - 2996 (source: NCBI BLink). & (reliability: 158.0) & (original description: no original descr…
Prupe.3G229400	20.2.4	1.55046	4.03159	2.63372	14.4152	6.52405	4.99165	8.69141	11.9065	1.63547	0.662646	1.90487	6.60965	3.97223	1.46186	3.07262	1.97095	Cluster2	stress.abiotic.touch/wounding	(ipr022251 : 73.500404) Protein of unknown function wound-induced & (at4g10270 : 68.6) Wound-responsive family protein; CONTAINS InterPro DOMAIN/s: Protein of unknown function wound-induced (InterPro:IPR022251); BEST Arabidopsis thaliana protein match is: Wound-responsive family protein (TAIR:AT4G10265.1); Has 183 Blast hits to 182 proteins in 16 species: Archae - 0; Bacteria - 0; Metazoa - 0; Fu…
Prupe.8G095600	20.2.99	26.2929	47.5268	30.8641	46.4219	40.5973	61.731	52.2513	86.637	24.6325	28.883	24.5369	35.2025	28.9245	29.3482	23.1123	30.4263	Cluster1	stress.abiotic.unspecified	(at2g21620 : 234.0) Encodes gene that is induced in response to dessication; mRNA expression is seen 10 and 24 hrs after start of dessication treatment.; RD2; FUNCTIONS IN: molecular_function unknown; INVOLVED IN: response to desiccation, response to stress; LOCATED IN: cellular_component unknown; EXPRESSED IN: 24 plant structures; EXPRESSED DURING: 14 growth stages; CONTAINS InterPro DOMAIN/s: U…
Prupe.8G265500	20.2.99	0.156891	0.866397	0.984624	1.57168	2.82487	13.4909	5.54127	6.69351	0.252403	0.255579	0.524897	0.360917	0.962217	1.26947	0.55409	0.359833	Cluster1	stress.abiotic.unspecified	(p17642|prs2_soltu : 167.0) Pathogenesis-related protein STH-2 - Solanum tuberosum (Potato) & (loc_os03g18850.1 : 117.0) no description available & (gnl|cdd|84754 : 106.0) no description available & (ipr000916 : 75.0298) Bet v I domain & (at1g24020 : 53.1) MLP-like protein 423 (MLP423); INVOLVED IN: response to biotic stimulus, defense response; EXPRESSED IN: 22 plant structures; EXPRESSED DURING…
Prupe.5G208600	20.2.99	0.153975	0.0706441	0.0566514	0.123508	0.141591	1.22592	1.2318	2.52224	0.0466761	0.101809	0.0273124	0	0.155575	0.27884	0.164591	0.0356292	Cluster3	stress.abiotic.unspecified	(at5g17390 : 180.0) Adenine nucleotide alpha hydrolases-like superfamily protein; FUNCTIONS IN: molecular_function unknown; INVOLVED IN: response to stress; CONTAINS InterPro DOMAIN/s: UspA (InterPro:IPR006016), Rossmann-like alpha/beta/alpha sandwich fold (InterPro:IPR014729); BEST Arabidopsis thaliana protein match is: Adenine nucleotide alpha hydrolases-like superfamily protein (TAIR:AT3G03290…
Prupe.1G127600	20.2.99	4.65796	14.9818	7.14572	14.1782	12.7123	128.534	70.9303	97.2413	2.57684	4.04432	4.14826	3.80282	7.21996	6.06406	7.32532	2.97853	Cluster1	stress.abiotic.unspecified	(q40280|mal12_maldo : 223.0) Major allergen Mal d 1 (Mal d I) (AP15) - Malus domestica (Apple) (Malus sylvestris) & (gnl|cdd|84754 : 109.0) no description available & (loc_os03g18850.1 : 94.0) no description available & (ipr000916 : 73.15209) Bet v I domain & (at1g24020 : 62.0) MLP-like protein 423 (MLP423); INVOLVED IN: response to biotic stimulus, defense response; EXPRESSED IN: 22 plant struct…
Prupe.1G128500	20.2.99	0.0543216	1.98086	0.773788	0.900875	1.93974	24.9076	5.68144	4.72698	0.135424	0.126622	0.0955053	0.192859	0.766113	0.96146	0.166847	0	Cluster1	stress.abiotic.unspecified	(q40280|mal12_maldo : 213.0) Major allergen Mal d 1 (Mal d I) (AP15) - Malus domestica (Apple) (Malus sylvestris) & (loc_os03g18850.1 : 115.0) no description available & (gnl|cdd|84754 : 99.9) no description available & (ipr000916 : 70.84951) Bet v I domain & (at1g24020 : 53.5) MLP-like protein 423 (MLP423); INVOLVED IN: response to biotic stimulus, defense response; EXPRESSED IN: 22 plant struct…
Prupe.1G127200	20.2.99	0.36377	4.65729	1.68829	3.13337	7.76372	86.8644	20.9259	25.9749	0.440467	0.749078	0.969365	0.982095	2.39291	3.31553	2.10217	0.856869	Cluster1	stress.abiotic.unspecified	(q40280|mal12_maldo : 219.0) Major allergen Mal d 1 (Mal d I) (AP15) - Malus domestica (Apple) (Malus sylvestris) & (gnl|cdd|84754 : 109.0) no description available & (loc_os03g18850.1 : 108.0) no description available & (ipr000916 : 77.81789) Bet v I domain & (at1g24020 : 52.8) MLP-like protein 423 (MLP423); INVOLVED IN: response to biotic stimulus, defense response; EXPRESSED IN: 22 plant struc…
Prupe.1G127300	20.2.99	1.71079	21.2045	11.4357	13.7673	23.4589	285.759	109.117	121.427	0.330969	1.79437	3.89656	2.37283	6.19846	13.3608	6.78139	2.63305	Cluster1	stress.abiotic.unspecified	(q40280|mal12_maldo : 214.0) Major allergen Mal d 1 (Mal d I) (AP15) - Malus domestica (Apple) (Malus sylvestris) & (loc_os03g18850.1 : 121.0) no description available & (gnl|cdd|84754 : 105.0) no description available & (ipr000916 : 73.88117) Bet v I domain & (at1g24020 : 52.4) MLP-like protein 423 (MLP423); INVOLVED IN: response to biotic stimulus, defense response; EXPRESSED IN: 22 plant struc…
Prupe.1G126900	20.2.99	1.35892	2.22675	1.98284	1.49953	0.82309	4.92203	6.01859	2.78973	1.2506	0.943968	0.821191	1.29895	1.69112	1.17085	4.56092	0.615875	Cluster3	stress.abiotic.unspecified	(q40280|mal12_maldo : 223.0) Major allergen Mal d 1 (Mal d I) (AP15) - Malus domestica (Apple) (Malus sylvestris) & (gnl|cdd|84754 : 109.0) no description available & (loc_os03g18850.1 : 93.6) no description available & (ipr000916 : 72.94079) Bet v I domain & (at1g24020 : 61.6) MLP-like protein 423 (MLP423); INVOLVED IN: response to biotic stimulus, defense response; EXPRESSED IN: 22 plant struct…
Prupe.1G127700	20.2.99	0.778681	13.3235	4.1513	7.89913	17.2509	171.385	39.1207	50.8429	1.29465	2.30258	3.04592	3.73589	9.47555	11.7913	8.35047	1.10662	Cluster1	stress.abiotic.unspecified	(q40280|mal12_maldo : 223.0) Major allergen Mal d 1 (Mal d I) (AP15) - Malus domestica (Apple) (Malus sylvestris) & (gnl|cdd|84754 : 115.0) no description available & (loc_os03g18850.1 : 107.0) no description available & (ipr000916 : 76.31381) Bet v I domain & (at1g24020 : 51.6) MLP-like protein 423 (MLP423); INVOLVED IN: response to biotic stimulus, defense response; EXPRESSED IN: 22 plant struc…
Prupe.1G128700	20.2.99	180.245	203.63	154.76	239.108	205.718	677.022	1241.06	1307.21	201.682	147.442	124.936	194.302	176.043	232.795	193.239	153.045	Cluster3	stress.abiotic.unspecified	(q40280|mal12_maldo : 254.0) Major allergen Mal d 1 (Mal d I) (AP15) - Malus domestica (Apple) (Malus sylvestris) & (gnl|cdd|84754 : 107.0) no description available & (loc_os03g18850.1 : 97.8) no description available & (ipr000916 : 80.05985) Bet v I domain & (at1g24020 : 60.8) MLP-like protein 423 (MLP423); INVOLVED IN: response to biotic stimulus, defense response; EXPRESSED IN: 22 plant struct…
Prupe.1G128400	20.2.99	0.156891	1.56303	1.02591	0.988735	0.671698	20.9005	11.4418	9.61603	0.0392833	0.206115	0.195408	0.238606	0.486523	1.33549	0.840358	0.24482	Cluster1	stress.abiotic.unspecified	(q40280|mal12_maldo : 212.0) Major allergen Mal d 1 (Mal d I) (AP15) - Malus domestica (Apple) (Malus sylvestris) & (loc_os03g18850.1 : 118.0) no description available & (gnl|cdd|84754 : 105.0) no description available & (ipr000916 : 74.5037) Bet v I domain & (at1g24020 : 52.8) MLP-like protein 423 (MLP423); INVOLVED IN: response to biotic stimulus, defense response; EXPRESSED IN: 22 plant struct…
Prupe.1G127400	20.2.99	0	1.11281	0.511674	0.36506	1.29464	16.5029	4.37516	5.47882	0.043459	0.165481	0.149435	0.185672	0.468475	1.52376	0.46789	0.0599722	Cluster1	stress.abiotic.unspecified	(q40280|mal12_maldo : 219.0) Major allergen Mal d 1 (Mal d I) (AP15) - Malus domestica (Apple) (Malus sylvestris) & (gnl|cdd|84754 : 112.0) no description available & (loc_os03g18850.1 : 110.0) no description available & (ipr000916 : 73.983826) Bet v I domain & (at1g24020 : 52.4) MLP-like protein 423 (MLP423); INVOLVED IN: response to biotic stimulus, defense response; EXPRESSED IN: 22 plant stru…
Prupe.1G328500	20.2.99	0.632419	0.599362	0.619861	1.13125	0.390519	2.06108	1.94369	3.12383	0.598703	0.65108	0.343568	1.07144	2.15679	1.29357	1.383	0.74338	Cluster4	stress.abiotic.unspecified	(gnl|cdd|84754 : 158.0) no description available & (at1g70840 : 114.0) MLP-like protein 31 (MLP31); FUNCTIONS IN: molecular_function unknown; INVOLVED IN: response to biotic stimulus, defense response; LOCATED IN: cellular_component unknown; CONTAINS InterPro DOMAIN/s: Bet v I allergen (InterPro:IPR000916); BEST Arabidopsis thaliana protein match is: MLP-like protein 28 (TAIR:AT1G70830.3); Has 48…
Prupe.1G128300	20.2.99	0.470674	3.35116	1.16255	1.48598	5.6862	52.3432	13.5167	15.311	0	0.59537	0.620682	0.583883	1.81752	3.21617	1.48065	0.187313	Cluster1	stress.abiotic.unspecified	(q40280|mal12_maldo : 219.0) Major allergen Mal d 1 (Mal d I) (AP15) - Malus domestica (Apple) (Malus sylvestris) & (gnl|cdd|84754 : 112.0) no description available & (loc_os03g18850.1 : 110.0) no description available & (ipr000916 : 73.983826) Bet v I domain & (at1g24020 : 52.4) MLP-like protein 423 (MLP423); INVOLVED IN: response to biotic stimulus, defense response; EXPRESSED IN: 22 plant stru…
Prupe.5G195400	21.1	27.349	74.3458	55.7534	106.312	69.8638	62.1343	80.6906	85.9271	35.0288	24.1838	37.8315	65.6683	36.9439	24.2113	41.1014	39.081	Cluster2	redox.thioredoxin	(loc_os03g21000.1 : 246.0) no description available & (at5g61440 : 244.0) Encodes a member of the thioredoxin family protein. Located in the chloroplast.; atypical CYS HIS rich thioredoxin 5 (ACHT5); INVOLVED IN: cell redox homeostasis; LOCATED IN: chloroplast; EXPRESSED IN: 22 plant structures; EXPRESSED DURING: 13 growth stages; CONTAINS InterPro DOMAIN/s: Thioredoxin fold (InterPro:IPR012335),…
Prupe.7G163200	21.1	3.38577	3.21914	4.9191	3.73485	3.13888	5.79063	7.06381	11.1054	3.65349	4.2254	3.75928	3.96764	4.67463	3.71533	2.56003	4.52332	Cluster3	redox.thioredoxin	(q43636|trxh_ricco : 200.0) Thioredoxin H-type (TRX-H) - Ricinus communis (Castor bean) & (at3g51030 : 191.0) encodes a cytosolic thioredoxin that reduces disulfide bridges of target proteins by the reversible formation of a disulfide bridge between two neighboring Cys residues present in the active site. Thioredoxins have been found to regulate a variety of biological reactions in prokaryotic an…
Prupe.7G001600	21.1	69.6851	97.4885	77.5383	119.711	84.1718	143.026	143.441	162.794	64.9502	45.7926	63.8118	78.011	65.4939	70.1993	89.1131	71.7739	Cluster1	redox.thioredoxin	(at1g08570 : 296.0) Encodes a member of the thioredoxin family protein. Located in the chloroplast. Shows high activity towards the chloroplast 2-Cys peroxiredoxin A, and poor activity towards the chloroplast NADP-malate dehydrogenase.; atypical CYS HIS rich thioredoxin 4 (ACHT4); FUNCTIONS IN: oxidoreductase activity, acting on sulfur group of donors, disulfide as acceptor; INVOLVED IN: cell red…
Prupe.8G226800	21.2	0.0486696	0.0829966	0.172724	0.0708082	0.112171	3.08829	2.16972	4.70376	0	0	0	0	0	0.026159	0.0238291	0	Cluster3	redox.ascorbate and glutathione	(at1g06620 : 323.0) encodes a protein whose sequence is similar to a 2-oxoglutarate-dependent dioxygenase; 2-oxoglutarate (2OG) and Fe(II)-dependent oxygenase superfamily protein; CONTAINS InterPro DOMAIN/s: Oxoglutarate/iron-dependent oxygenase (InterPro:IPR005123); BEST Arabidopsis thaliana protein match is: 2-oxoglutarate (2OG) and Fe(II)-dependent oxygenase superfamily protein (TAIR:AT3G61400…
Prupe.8G226700	21.2	2.03274	2.08494	1.93143	2.21367	1.28817	12.0011	10.686	13.5221	1.07447	1.44553	1.46434	1.18246	1.02327	0.833837	1.16447	1.1649	Cluster3	redox.ascorbate and glutathione	(at1g06620 : 264.0) encodes a protein whose sequence is similar to a 2-oxoglutarate-dependent dioxygenase; 2-oxoglutarate (2OG) and Fe(II)-dependent oxygenase superfamily protein; CONTAINS InterPro DOMAIN/s: Oxoglutarate/iron-dependent oxygenase (InterPro:IPR005123); BEST Arabidopsis thaliana protein match is: 2-oxoglutarate (2OG) and Fe(II)-dependent oxygenase superfamily protein (TAIR:AT3G61400…
Prupe.8G114200	21.2	3.55316	1.13484	2.85493	1.70906	2.73034	7.40625	4.25245	12.6429	1.90513	1.24274	1.25111	1.6265	5.75408	7.08587	2.09326	4.26137	Cluster4	redox.ascorbate and glutathione	(at3g19000 : 398.0) 2-oxoglutarate (2OG) and Fe(II)-dependent oxygenase superfamily protein; FUNCTIONS IN: oxidoreductase activity, acting on paired donors, with incorporation or reduction of molecular oxygen, 2-oxoglutarate as one donor, and incorporation of one atom each of oxygen into both donors, oxidoreductase activity; LOCATED IN: cellular_component unknown; EXPRESSED IN: 22 plant structure…
Prupe.1G332200	21.2	24.0359	48.3269	26.5337	27.9341	19.9909	51.8912	79.7454	106.706	20.3758	20.6611	17.5319	17.2063	15.2708	21.2412	17.5015	27.2982	Cluster3	redox.ascorbate and glutathione	(loc_os06g14400.1 : 325.0) no description available & (at1g06620 : 315.0) encodes a protein whose sequence is similar to a 2-oxoglutarate-dependent dioxygenase; 2-oxoglutarate (2OG) and Fe(II)-dependent oxygenase superfamily protein; CONTAINS InterPro DOMAIN/s: Oxoglutarate/iron-dependent oxygenase (InterPro:IPR005123); BEST Arabidopsis thaliana protein match is: 2-oxoglutarate (2OG) and Fe(II)-d…
Prupe.1G036800	21.2	5.3405	5.47344	6.17208	5.40477	4.73058	17.6853	16.2679	22.4685	5.26023	6.49161	6.82074	3.70264	4.47638	5.72914	7.48604	4.96347	Cluster3	redox.ascorbate and glutathione	(at1g06620 : 380.0) encodes a protein whose sequence is similar to a 2-oxoglutarate-dependent dioxygenase; 2-oxoglutarate (2OG) and Fe(II)-dependent oxygenase superfamily protein; CONTAINS InterPro DOMAIN/s: Oxoglutarate/iron-dependent oxygenase (InterPro:IPR005123); BEST Arabidopsis thaliana protein match is: 2-oxoglutarate (2OG) and Fe(II)-dependent oxygenase superfamily protein (TAIR:AT3G61400…
Prupe.1G499300	21.2	0.507514	0.876615	0.994584	1.23178	1.07876	2.54181	7.37349	11.7445	0.788983	0.793773	1.11894	0.69838	0.949029	0.841651	1.38268	0.887429	Cluster3	redox.ascorbate and glutathione	(loc_os03g42130.1 : 309.0) no description available & (at3g19010 : 305.0) 2-oxoglutarate (2OG) and Fe(II)-dependent oxygenase superfamily protein; FUNCTIONS IN: flavonol synthase activity, oxidoreductase activity; INVOLVED IN: flavonoid biosynthetic process; LOCATED IN: cellular_component unknown; EXPRESSED IN: 24 plant structures; EXPRESSED DURING: 15 growth stages; CONTAINS InterPro DOMAIN/s: O…
Prupe.1G035500	21.2	1.91098	3.35278	4.95143	3.79403	1.97389	4.21326	8.34428	17.1552	2.23921	4.68789	4.89373	3.55394	2.92262	1.87565	2.45129	1.99282	Cluster2	redox.ascorbate and glutathione	(at1g06620 : 463.0) encodes a protein whose sequence is similar to a 2-oxoglutarate-dependent dioxygenase; 2-oxoglutarate (2OG) and Fe(II)-dependent oxygenase superfamily protein; CONTAINS InterPro DOMAIN/s: Oxoglutarate/iron-dependent oxygenase (InterPro:IPR005123); BEST Arabidopsis thaliana protein match is: 2-oxoglutarate (2OG) and Fe(II)-dependent oxygenase superfamily protein (TAIR:AT3G61400…
Prupe.6G179500	21.2.1	0.028984	0.519649	0.181071	0.428603	0.675081	4.11568	0.908241	1.05348	0.0361286	0.034596	0.0265428	0.0646752	0.490647	0.11086	0	0.0166188	Cluster1	redox.ascorbate and glutathione.ascorbate	(at4g39830 : 849.0) Cupredoxin superfamily protein; FUNCTIONS IN: oxidoreductase activity, L-ascorbate oxidase activity, copper ion binding; INVOLVED IN: oxidation reduction; LOCATED IN: endomembrane system, extracellular region; EXPRESSED IN: 19 plant structures; EXPRESSED DURING: 12 growth stages; CONTAINS InterPro DOMAIN/s: Multicopper oxidase, type 3 (InterPro:IPR011707), Multicopper oxidase,…
Prupe.7G216500	21.2.2	6.88775	6.55495	12.4616	5.32226	3.5435	6.94208	7.93728	15.8026	4.77214	6.76402	7.13434	3.9473	10.2349	9.54605	5.67803	8.75833	Cluster4	redox.ascorbate and glutathione.glutathione	(at4g29210 : 780.0) The gene encodes a gamma-glutamyltransferase (AKA gamma-glutamyl transpeptidase, EC 2.3.2.2) that is located in the vacuole and is most active in roots. The encoded enzyme is involved in the initial degradation of glutathione conjugates in this cell compartment. It is also induced by xenobiotics and contributes to xenobiotics metabolism. Note that conflicting nomenclature exis…
Prupe.8G107300	21.3	1.85103	1.41515	1.38026	1.0541	2.4397	19.4849	5.43862	14.4748	0.284459	0.130216	0.429437	1.174	1.19837	0.88925	0.341619	0.501449	Cluster1	redox.heme	(q947c5|hbl1_goshi : 240.0) Non-symbiotic hemoglobin 1 (Hb1) (GOShi GLB1) - Gossypium hirsutum (Upland cotton) & (at2g16060 : 226.0) Encodes a class 1 nonsymbiotic hemoglobin induced by low oxygen levels with very high oxygen affinity. It is not likely to be a hemoglobin transporter because of its extremely high affinity for oxygen.; hemoglobin 1 (HB1); FUNCTIONS IN: oxygen binding; INVOLVED IN: …
Prupe.2G094300	21.4	0.927029	0.703939	0.347164	0.544276	0.703943	4.76814	3.88466	7.32763	0.219869	0.44927	0.604759	0.184408	0.0543524	0.424417	0.215552	0.194513	Cluster3	redox.glutaredoxins	(at1g28480 : 115.0) Encodes GRX480, a member of the glutaredoxin family that regulates protein redox state. GRX480 interacts with TGA factors and suppresses JA-responsive PDF1.2 transcription. GRX480 transcription is SA-inducible and requires NPR1. Maybe involved in SA/JA cross-talk.; GRX480; FUNCTIONS IN: electron carrier activity, protein disulfide oxidoreductase activity; INVOLVED IN: salicyli…
Prupe.4G053500	21.4	29.8738	47.7765	53.1197	54.2952	25.6119	98.6298	85.3767	96.226	27.9002	27.9033	45.9572	20.8641	17.1792	35.265	49.0456	28.8438	Cluster3	redox.glutaredoxins	(gnl|cdd|36963 : 111.0) no description available & (at1g28480 : 94.4) Encodes GRX480, a member of the glutaredoxin family that regulates protein redox state. GRX480 interacts with TGA factors and suppresses JA-responsive PDF1.2 transcription. GRX480 transcription is SA-inducible and requires NPR1. Maybe involved in SA/JA cross-talk.; GRX480; FUNCTIONS IN: electron carrier activity, protein disulf…
Prupe.3G269700	21.4	1.02874	1.77426	1.41587	1.8446	2.15965	3.4635	2.66958	2.98078	0.896291	1.05651	1.22965	1.57343	1.93618	1.12663	1.33079	1.03921	Cluster1	redox.glutaredoxins	(at5g39865 : 360.0) Glutaredoxin family protein; FUNCTIONS IN: electron carrier activity, protein disulfide oxidoreductase activity; INVOLVED IN: N-terminal protein myristoylation, cell redox homeostasis; LOCATED IN: plasma membrane; CONTAINS InterPro DOMAIN/s: Thioredoxin fold (InterPro:IPR012335), Glutaredoxin (InterPro:IPR002109), Thioredoxin-like fold (InterPro:IPR012336); BEST Arabidopsis th…
Prupe.5G011400	21.6	405.551	748.914	497.857	808.58	799.187	842.513	1045.87	1357.39	449.665	449.676	326.723	551.219	502.647	530.48	509.138	534.275	Cluster1	redox.dismutases and catalases	(p17598|cata1_goshi : 899.0) Catalase isozyme 1 (EC 1.11.1.6) - Gossypium hirsutum (Upland cotton) & (at4g35090 : 859.0) Encodes a peroxisomal catalase, highly expressed in bolts and leaves. mRNA expression patterns show circadian regulation with mRNA levels being high in the subjective early morning. Loss of function mutations have increased H2O2 levels and increased H2O2 sensitivity. Mutants ac…
Prupe.2G316100	21.99	6.09051	42.4429	19.7711	16.616	16.206	29.7099	30.9999	38.455	5.96051	20.688	20.534	16.9827	17.8317	7.5815	11.8527	12.7125	Cluster2	redox.misc	(at5g53560 : 216.0) Encodes a cytochrome b5 isoform that can be reduced by AtCBR, a cytochrome b5 reductase.; cytochrome B5 isoform E (CB5-E); FUNCTIONS IN: heme binding; LOCATED IN: chloroplast thylakoid membrane, endoplasmic reticulum, plasma membrane, endoplasmic reticulum membrane, vacuole; EXPRESSED IN: 26 plant structures; EXPRESSED DURING: 13 growth stages; CONTAINS InterPro DOMAIN/s: Cyto…
Prupe.8G083100	22.1.3	277.433	255.502	219.896	252.999	394.937	570.028	318.664	367.972	258.795	165.596	182.036	197.433	216.126	295.487	213.353	237.357	Cluster1	polyamine metabolism.synthesis.arginine decarboxylase	(q43075|spe1_pea : 1003.0) Arginine decarboxylase (EC 4.1.1.19) (ARGDC) (ADC) - Pisum sativum (Garden pea) & (at2g16500 : 972.0) encodes a arginine decarboxylase (ADC), a rate-limiting enzyme that catalyzes the first step of polyamine (PA) biosynthesis via ADC pathway in Arabidopsis thaliana. Arabidopsis genome has two ADC paralogs, ADC1 and ADC2. Double mutant analysis showed that ADC genes are …
Prupe.5G043200	23.1.3	14.9751	26.7299	14.3336	18.7371	19.4171	45.7383	29.4306	34.5602	14.4085	13.2052	13.2146	13.2653	16.5338	17.7444	13.8137	14.6259	Cluster1	nucleotide metabolism.synthesis.PRS-PP	(at2g35390 : 641.0) Phosphoribosyltransferase family protein; FUNCTIONS IN: magnesium ion binding, ribose phosphate diphosphokinase activity; INVOLVED IN: cellular biosynthetic process, nucleotide biosynthetic process, nucleoside metabolic process, ribonucleoside monophosphate biosynthetic process; LOCATED IN: chloroplast; EXPRESSED IN: 6 plant structures; EXPRESSED DURING: L mature pollen stage,…
Prupe.8G072000	23.1.99	69.9815	137.666	110.422	91.7527	59.1803	77.9703	150.927	231.366	62.6685	99.5088	90.5375	71.5203	85.1833	86.1832	105.949	96.8645	Cluster3	nucleotide metabolism.synthesis.unspecified	(loc_os03g48060.1 : 259.0) no description available & (gnl|cdd|38389 : 256.0) no description available & (at2g23970 : 242.0) Class I glutamine amidotransferase-like superfamily protein; FUNCTIONS IN: catalytic activity; INVOLVED IN: defense response; LOCATED IN: endomembrane system; EXPRESSED IN: 6 plant structures; EXPRESSED DURING: 4 anthesis, petal differentiation and expansion stage; CONTAINS…
Prupe.1G101400	23.1.99	0.398945	1.14602	0.331166	0.231881	0.278209	1.54931	1.56566	5.42183	0.157169	0.628412	0.468821	0.229073	0.377524	0.900473	0.737634	0.239672	Cluster4	nucleotide metabolism.synthesis.unspecified	(loc_os02g08270.1 : 315.0) no description available & (at2g23970 : 308.0) Class I glutamine amidotransferase-like superfamily protein; FUNCTIONS IN: catalytic activity; INVOLVED IN: defense response; LOCATED IN: endomembrane system; EXPRESSED IN: 6 plant structures; EXPRESSED DURING: 4 anthesis, petal differentiation and expansion stage; CONTAINS InterPro DOMAIN/s: Glutamine amidotransferase clas…
Prupe.6G332600	23.2	1.91435	2.61438	4.66765	3.34639	2.5115	2.69667	4.77273	7.01897	2.25065	4.63392	4.06442	3.32973	3.65746	2.68361	3.5181	3.6061	Cluster2	nucleotide metabolism.degradation	(loc_os05g33644.1 : 984.0) no description available & (at5g18860 : 953.0) inosine-uridine preferring nucleoside hydrolase family protein; FUNCTIONS IN: hydrolase activity; INVOLVED IN: biological_process unknown; LOCATED IN: cell wall; CONTAINS InterPro DOMAIN/s: Inosine/uridine-preferring nucleoside hydrolase (InterPro:IPR001910); BEST Arabidopsis thaliana protein match is: Inosine-uridine prefe…
Prupe.4G045000	23.2	8.08847	12.9741	7.67191	8.64822	5.31277	10.5893	19.7213	22.398	5.99135	8.75991	7.69071	4.92326	6.59299	9.21784	12.9827	8.39846	Cluster3	nucleotide metabolism.degradation	(at4g04955 : 675.0) Encodes an allantoinase which is involved in allantoin degradation and assimilation. Gene expression was induced when allantoin was added to the medium. The insertion mutant, ataln m2-1, did not grow well on the MS medium where allantoin, instead of ammonium nitrate, was supplied.; allantoinase (ALN); CONTAINS InterPro DOMAIN/s: Amidohydrolase 1 (InterPro:IPR006680), Allantoin…
Prupe.7G211600	23.2	8.84191	19.0943	14.2059	18.302	21.0521	25.7801	19.131	21.7741	12.1724	7.67792	9.27105	17.1895	16.0265	12.4351	12.2989	12.9163	Cluster1	nucleotide metabolism.degradation	(at2g19570 : 377.0) Encodes a cytidine deaminase that deaminates cytidine and deoxycytidine and is competitively inhibited by cytosine-containing compounds.; cytidine deaminase 1 (CDA1); CONTAINS InterPro DOMAIN/s: Cytidine deaminase, homodimeric (InterPro:IPR006263), APOBEC/CMP deaminase, zinc-binding (InterPro:IPR016192), CMP/dCMP deaminase, zinc-binding (InterPro:IPR002125), Cytidine deaminase…
Prupe.4G264000	23.2.1.4	18.389	28.78	34.3396	33.3168	26.8546	19.4848	26.4692	50.1843	15.824	24.5234	22.3263	20.6524	21.663	16.3682	15.3313	20.8461	Cluster2	nucleotide metabolism.degradation.pyrimidine.dihydropyrimidinase	(at5g12200 : 875.0) Encodes a protein with dihydropyrimidine amidohydrolase activity. It localizes to the secretory system and plays a role in uracil metabolism.; pyrimidine 2 (PYD2); CONTAINS InterPro DOMAIN/s: D-hydantoinase (InterPro:IPR011778), Amidohydrolase 1 (InterPro:IPR006680), Metal-dependent hydrolase, composite domain (InterPro:IPR011059); BEST Arabidopsis thaliana protein match is: a…
Prupe.3G197000	23.3.3	0.139246	1.05311	0.351065	0.700093	0.872329	5.63249	4.56301	5.85441	0.0844219	0.182557	0.100861	0.159866	0.649899	0.346289	0.435259	0.0657664	Cluster1	nucleotide metabolism.salvage.NUDIX hydrolases	(loc_os06g42790.2 : 343.0) no description available & (at5g47650 : 329.0) Encodes an ADP-ribose pyrophosphatase that confers enhanced tolerance to oxidative stress.; nudix hydrolase homolog 2 (NUDT2); FUNCTIONS IN: hydrolase activity, ADP-ribose diphosphatase activity, NAD or NADH binding; INVOLVED IN: response to oxidative stress; LOCATED IN: cytosol; EXPRESSED IN: 17 plant structures; EXPRESSED…
Prupe.1G332500	23.3.3	0.384981	0.668111	0.863392	0.342408	0.575132	4.51383	2.0833	2.9312	0.411423	0.550888	0.219795	0.29462	0.497966	0.743365	0.553602	0.677305	Cluster3	nucleotide metabolism.salvage.NUDIX hydrolases	(at2g01670 : 221.0) nudix hydrolase homolog 17 (NUDT17); FUNCTIONS IN: hydrolase activity; INVOLVED IN: biological_process unknown; EXPRESSED IN: 23 plant structures; EXPRESSED DURING: 15 growth stages; CONTAINS InterPro DOMAIN/s: NUDIX hydrolase domain-like (InterPro:IPR015797), NUDIX hydrolase domain (InterPro:IPR000086); BEST Arabidopsis thaliana protein match is: nudix hydrolase homolog 18 (T…
Prupe.1G212800	23.3.3	14.8567	29.6845	23.8657	40.2452	33.2291	46.56	47.348	47.6738	15.3836	14.8695	22.4234	28.5261	35.0537	22.3234	22.1311	16.0872	Cluster2	nucleotide metabolism.salvage.NUDIX hydrolases	(loc_os11g32750.2 : 214.0) no description available & (at3g26690 : 196.0) Encodes AtNUDT13, a mitochondrial Nudix hydrolase specific for long-chain diadenosine polyphosphates.; nudix hydrolase homolog 13 (NUDX13); CONTAINS InterPro DOMAIN/s: NUDIX hydrolase domain-like (InterPro:IPR015797), NUDIX hydrolase, conserved site (InterPro:IPR020084), NUDIX hydrolase domain (InterPro:IPR000086); BEST Ara…
Prupe.7G065100	23.4.2	17.3096	21.6095	18.4787	26.8268	33.8418	61.4207	32.1059	34.9182	17.9537	14.4891	17.6152	24.3821	25.0959	23.9672	15.622	17.3818	Cluster1	nucleotide metabolism.phosphotransfer and pyrophosphatases.guanylate kinase	(at3g57550 : 538.0) guanylate kinase; guanylate kinase (AGK2); CONTAINS InterPro DOMAIN/s: Guanylate kinase (InterPro:IPR008144), Guanylate kinase/L-type calcium channel (InterPro:IPR008145), Guanylate kinase, conserved site (InterPro:IPR020590), Guanylate kinase, sub-group (InterPro:IPR017665); BEST Arabidopsis thaliana protein match is: guanylate kinase 1 (TAIR:AT2G41880.1); Has 35333 Blast hit…
Prupe.2G045300	24	55.2515	121.602	56.0008	61.9255	65.6016	194.648	127.292	158.466	56.8035	49.2734	33.0288	44.7825	34.1371	62.1272	37.3324	51.6377	Cluster3	Biodegradation of Xenobiotics	(loc_os05g33940.1 : 340.0) no description available & (gnl|cdd|36728 : 242.0) no description available & (gnl|cdd|87389 : 188.0) no description available & (at1g68620 : 177.0) alpha/beta-Hydrolases superfamily protein; FUNCTIONS IN: hydrolase activity; INVOLVED IN: metabolic process; LOCATED IN: cellular_component unknown; EXPRESSED IN: 11 plant structures; EXPRESSED DURING: LP.06 six leaves visi…
Prupe.2G045000	24	0.625773	6.73188	2.34212	4.34076	4.69727	31.3594	33.4421	31.2107	0.140603	0.655166	0.82739	0.450402	0.646809	0.72978	0.703606	0.205927	Cluster1	Biodegradation of Xenobiotics	(loc_os05g33940.1 : 333.0) no description available & (gnl|cdd|36728 : 215.0) no description available & (gnl|cdd|87389 : 182.0) no description available & (at5g16080 : 166.0) carboxyesterase 17 (CXE17); FUNCTIONS IN: hydrolase activity; INVOLVED IN: metabolic process; LOCATED IN: cellular_component unknown; EXPRESSED IN: 11 plant structures; EXPRESSED DURING: 4 anthesis, petal differentiation an…
Prupe.8G121900	24	56.6954	59.3082	47.5591	57.8165	69.5295	158.3	104.387	110.384	59.7082	31.2646	37.7946	64.6419	46.4488	69.6612	45.6821	52.8827	Cluster1	Biodegradation of Xenobiotics	(at3g48700 : 318.0) carboxyesterase 13 (CXE13); FUNCTIONS IN: hydrolase activity; INVOLVED IN: metabolic process; LOCATED IN: cellular_component unknown; EXPRESSED IN: 6 plant structures; EXPRESSED DURING: F mature embryo stage, petal differentiation and expansion stage, E expanded cotyledon stage, D bilateral stage; CONTAINS InterPro DOMAIN/s: Lipase, GDXG, active site (InterPro:IPR002168), Alph…
Prupe.8G121400	24	16.3176	41.526	23.8269	38.0869	35.76	74.3307	67.1929	102.905	17.9854	17.0784	18.2507	23.3954	31.5353	31.4396	19.8569	15.9744	Cluster1	Biodegradation of Xenobiotics	(at3g48700 : 322.0) carboxyesterase 13 (CXE13); FUNCTIONS IN: hydrolase activity; INVOLVED IN: metabolic process; LOCATED IN: cellular_component unknown; EXPRESSED IN: 6 plant structures; EXPRESSED DURING: F mature embryo stage, petal differentiation and expansion stage, E expanded cotyledon stage, D bilateral stage; CONTAINS InterPro DOMAIN/s: Lipase, GDXG, active site (InterPro:IPR002168), Alph…
Prupe.8G121500	24	36.0976	98.3829	49.6143	68.2612	69.1166	147.239	146.261	215.423	43.2227	41.27	36.6713	49.8131	45.1378	63.0817	38.682	48.1801	Cluster1	Biodegradation of Xenobiotics	(at3g48700 : 317.0) carboxyesterase 13 (CXE13); FUNCTIONS IN: hydrolase activity; INVOLVED IN: metabolic process; LOCATED IN: cellular_component unknown; EXPRESSED IN: 6 plant structures; EXPRESSED DURING: F mature embryo stage, petal differentiation and expansion stage, E expanded cotyledon stage, D bilateral stage; CONTAINS InterPro DOMAIN/s: Lipase, GDXG, active site (InterPro:IPR002168), Alph…
Prupe.8G121600	24	2.39449	2.26616	2.78836	2.41698	2.98824	4.93259	2.45438	4.13615	1.99436	1.14973	1.79214	2.63784	1.93473	2.52292	1.8964	1.5255	Cluster1	Biodegradation of Xenobiotics	(gnl|cdd|36728 : 255.0) no description available & (at1g47480 : 238.0) alpha/beta-Hydrolases superfamily protein; FUNCTIONS IN: hydrolase activity; INVOLVED IN: metabolic process; LOCATED IN: cellular_component unknown; EXPRESSED IN: stem, hypocotyl, root, flower; EXPRESSED DURING: petal differentiation and expansion stage; CONTAINS InterPro DOMAIN/s: Lipase, GDXG, active site (InterPro:IPR002168…
Prupe.8G121700	24	1.61593	6.16716	1.85763	4.0592	5.9279	42.9127	18.5038	42.7192	1.09607	0.815204	0.583665	1.01668	0.837872	2.60014	0.672541	0.747149	Cluster1	Biodegradation of Xenobiotics	(at3g48700 : 321.0) carboxyesterase 13 (CXE13); FUNCTIONS IN: hydrolase activity; INVOLVED IN: metabolic process; LOCATED IN: cellular_component unknown; EXPRESSED IN: 6 plant structures; EXPRESSED DURING: F mature embryo stage, petal differentiation and expansion stage, E expanded cotyledon stage, D bilateral stage; CONTAINS InterPro DOMAIN/s: Lipase, GDXG, active site (InterPro:IPR002168), Alph…
Prupe.3G238500	24	0.0240567	0.155323	0.0213438	0.046666	0.0654018	1.25357	0.835421	2.51515	0	0	0	0.0806128	0.0712793	0.234244	0.0535515	0	Cluster3	Biodegradation of Xenobiotics	(loc_os03g15270.1 : 362.0) no description available & (at5g16080 : 334.0) carboxyesterase 17 (CXE17); FUNCTIONS IN: hydrolase activity; INVOLVED IN: metabolic process; LOCATED IN: cellular_component unknown; EXPRESSED IN: 11 plant structures; EXPRESSED DURING: 4 anthesis, petal differentiation and expansion stage; CONTAINS InterPro DOMAIN/s: Lipase, GDXG, active site (InterPro:IPR002168), Alpha/b…
Prupe.1G155100	24	2.72895	4.1122	2.73682	3.3475	4.00177	16.4569	5.36959	7.24254	2.75339	1.51409	1.74308	4.07089	1.91634	2.22655	1.13477	2.48196	Cluster1	Biodegradation of Xenobiotics	(gnl|cdd|36728 : 256.0) no description available & (loc_os09g28750.1 : 249.0) no description available & (at2g03550 : 225.0) alpha/beta-Hydrolases superfamily protein; FUNCTIONS IN: hydrolase activity; INVOLVED IN: metabolic process; LOCATED IN: cellular_component unknown; EXPRESSED IN: 21 plant structures; EXPRESSED DURING: 13 growth stages; CONTAINS InterPro DOMAIN/s: Alpha/beta hydrolase fold-…
Prupe.1G155200	24	3.59399	23.36	4.57249	6.65288	9.40287	81.5278	58.6545	75.7233	1.33822	2.50587	1.64746	1.2529	2.57909	4.12796	2.53913	1.40414	Cluster1	Biodegradation of Xenobiotics	(loc_os09g28750.1 : 282.0) no description available & (at1g47480 : 263.0) alpha/beta-Hydrolases superfamily protein; FUNCTIONS IN: hydrolase activity; INVOLVED IN: metabolic process; LOCATED IN: cellular_component unknown; EXPRESSED IN: stem, hypocotyl, root, flower; EXPRESSED DURING: petal differentiation and expansion stage; CONTAINS InterPro DOMAIN/s: Lipase, GDXG, active site (InterPro:IPR002…
Prupe.1G369800	24	0.67604	0.296513	0.15552	0.488237	0.158117	2.10237	4.84233	9.47569	0.0472868	0.230738	0.10031	0	0.0643477	0.136326	0.164639	0.275909	Cluster3	Biodegradation of Xenobiotics	(at1g75620 : 699.0) glyoxal oxidase-related protein; FUNCTIONS IN: molecular_function unknown; INVOLVED IN: biological_process unknown; LOCATED IN: endomembrane system; EXPRESSED IN: root, flower; EXPRESSED DURING: 4 anthesis; CONTAINS InterPro DOMAIN/s: Galactose oxidase/kelch, beta-propeller (InterPro:IPR011043), Galactose oxidase, beta-propeller (InterPro:IPR015916), Immunoglobulin E-set (Inte…
Prupe.3G082100	24.2	12.4829	24.0738	4.47622	7.82862	5.69763	29.3026	45.3424	32.0176	12.914	12.245	3.94372	7.16511	5.10123	19.7537	8.36505	7.602	Cluster3	Biodegradation of Xenobiotics.lactoylglutathione lyase	(at1g80160 : 248.0) Lactoylglutathione lyase / glyoxalase I family protein; FUNCTIONS IN: lactoylglutathione lyase activity; INVOLVED IN: carbohydrate metabolic process; LOCATED IN: endomembrane system; EXPRESSED IN: 10 plant structures; EXPRESSED DURING: L mature pollen stage, M germinated pollen stage, 4 anthesis, petal differentiation and expansion stage; BEST Arabidopsis thaliana protein matc…
Prupe.1G507500	25.1	35.1875	30.7734	48.5923	27.1567	39.2907	73.4357	44.0225	71.4185	26.866	26.9675	27.755	24.8626	114.186	45.4344	24.2296	57.5228	Cluster4	C1-metabolism.glycine hydroxymethyltransferase	(at1g36370 : 809.0) Encodes a putative serine hydroxymethyltransferase.; serine hydroxymethyltransferase 7 (SHM7); FUNCTIONS IN: pyridoxal phosphate binding, glycine hydroxymethyltransferase activity, catalytic activity; INVOLVED IN: response to cadmium ion, glycine metabolic process, L-serine metabolic process; EXPRESSED IN: 23 plant structures; EXPRESSED DURING: 15 growth stages; CONTAINS Inter…
Prupe.3G284000	25.1	102.268	328.022	189.254	243.485	207.714	367.989	437.337	598.469	109.973	167.828	145.765	150.867	186.241	210.72	97.2511	135.162	Cluster1	C1-metabolism.formate dehydrogenase	(q07511|fdh_soltu : 657.0) Formate dehydrogenase, mitochondrial precursor (EC 1.2.1.2) (NAD-dependent formate dehydrogenase) (FDH) - Solanum tuberosum (Potato) & (loc_os06g29180.1 : 636.0) no description available & (at5g14780 : 611.0) Encodes a NAD-dependent formate dehydrogenase.; formate dehydrogenase (FDH); FUNCTIONS IN: NAD or NADH binding, binding, oxidoreductase activity, acting on the CH-…
Prupe.2G063500	26.1	32.5602	31.708	22.0806	29.7586	38.4993	48.6024	43.9166	64.2492	18.1155	13.6027	11.6452	19.0065	24.5457	22.8179	11.8082	13.8606	Cluster1	misc.misc2	(at4g15955 : 70.5) alpha/beta-Hydrolases superfamily protein; FUNCTIONS IN: catalytic activity; LOCATED IN: cellular_component unknown; EXPRESSED IN: stem, carpel; EXPRESSED DURING: 4 anthesis; CONTAINS InterPro DOMAIN/s: Epoxide hydrolase-like (InterPro:IPR000639), Alpha/beta hydrolase fold-1 (InterPro:IPR000073); BEST Arabidopsis thaliana protein match is: alpha/beta-Hydrolases superfamily prot…
Prupe.8G063800	26.1	0.145623	0.28243	0.165085	0.323058	0.234138	1.39649	0.867419	2.41431	0.170836	0.203229	0.0992305	0.167024	0.371669	0.28233	0.143389	0.0419805	Cluster1	misc.misc2	(at5g64250 : 351.0) Aldolase-type TIM barrel family protein; FUNCTIONS IN: oxidoreductase activity, catalytic activity, nitronate monooxygenase activity; INVOLVED IN: response to cadmium ion, response to symbiotic fungus, metabolic process; EXPRESSED IN: 23 plant structures; EXPRESSED DURING: 13 growth stages; CONTAINS InterPro DOMAIN/s: Aldolase-type TIM barrel (InterPro:IPR013785), 2-nitropropa…
Prupe.8G064000	26.1	1.106	2.98899	1.24701	2.09581	2.26986	12.5518	7.8387	15.2283	2.57682	2.80051	2.43343	2.54018	3.25761	4.71966	2.70462	2.71907	Cluster4	misc.misc2	(at5g64250 : 507.0) Aldolase-type TIM barrel family protein; FUNCTIONS IN: oxidoreductase activity, catalytic activity, nitronate monooxygenase activity; INVOLVED IN: response to cadmium ion, response to symbiotic fungus, metabolic process; EXPRESSED IN: 23 plant structures; EXPRESSED DURING: 13 growth stages; CONTAINS InterPro DOMAIN/s: Aldolase-type TIM barrel (InterPro:IPR013785), 2-nitropropa…
Prupe.7G162300	26.1	0.766093	5.98544	2.48022	3.1862	4.83763	39.0201	24.2358	36.9335	0.49847	0.627902	0.898126	0.854357	1.21699	1.70708	1.14805	0.400964	Cluster2	misc.misc2	(at3g51000 : 424.0) alpha/beta-Hydrolases superfamily protein; FUNCTIONS IN: epoxide hydrolase activity, catalytic activity; EXPRESSED IN: 22 plant structures; EXPRESSED DURING: 13 growth stages; CONTAINS InterPro DOMAIN/s: Epoxide hydrolase-like (InterPro:IPR000639), Alpha/beta hydrolase fold-1 (InterPro:IPR000073); BEST Arabidopsis thaliana protein match is: alpha/beta-Hydrolases superfamily pr…
Prupe.7G162400	26.1	7.27089	10.2193	12.5331	14.2006	12.8716	21.8002	29.4236	45.7362	5.7406	10.0807	10.7239	8.62957	13.4943	7.7556	7.73704	9.3105	Cluster2	misc.misc2	(at3g51000 : 417.0) alpha/beta-Hydrolases superfamily protein; FUNCTIONS IN: epoxide hydrolase activity, catalytic activity; EXPRESSED IN: 22 plant structures; EXPRESSED DURING: 13 growth stages; CONTAINS InterPro DOMAIN/s: Epoxide hydrolase-like (InterPro:IPR000639), Alpha/beta hydrolase fold-1 (InterPro:IPR000073); BEST Arabidopsis thaliana protein match is: alpha/beta-Hydrolases superfamily pr…
Prupe.1G149400	26.1	37.8706	47.8614	60.2957	41.4193	29.2874	50.9897	80.1869	90.1601	32.5865	45.7515	54.0273	36.0542	69.561	62.1555	64.3588	44.8715	Cluster4	misc.misc2	(at3g23600 : 317.0) alpha/beta-Hydrolases superfamily protein; FUNCTIONS IN: hydrolase activity; INVOLVED IN: response to salt stress; LOCATED IN: apoplast, nucleus, plasma membrane, cytoplasm; EXPRESSED IN: 24 plant structures; EXPRESSED DURING: 14 growth stages; CONTAINS InterPro DOMAIN/s: Dienelactone hydrolase (InterPro:IPR002925); BEST Arabidopsis thaliana protein match is: alpha/beta-Hydrol…
Prupe.1G149700	26.1	7.97606	28.2361	11.5617	14.9731	12.68	60.7084	56.284	69.7252	6.42015	7.51481	6.38932	9.75862	7.41462	11.455	7.14135	9.09857	Cluster1	misc.misc2	(at3g23600 : 356.0) alpha/beta-Hydrolases superfamily protein; FUNCTIONS IN: hydrolase activity; INVOLVED IN: response to salt stress; LOCATED IN: apoplast, nucleus, plasma membrane, cytoplasm; EXPRESSED IN: 24 plant structures; EXPRESSED DURING: 14 growth stages; CONTAINS InterPro DOMAIN/s: Dienelactone hydrolase (InterPro:IPR002925); BEST Arabidopsis thaliana protein match is: alpha/beta-Hydrol…
Prupe.I001000	26.2	2.45815	10.3366	4.66644	9.76564	10.5622	29.8905	26.639	32.6693	2.75543	4.07929	3.44008	3.61612	6.52845	4.17397	4.27532	3.13602	Cluster1	misc.UDP glucosyl and glucoronyl transferases	(at2g31750 : 294.0) UDP-glucosyl transferase 74D1 (UGT74D1); FUNCTIONS IN: transferase activity, transferring hexosyl groups, UDP-glycosyltransferase activity, transferase activity, transferring glycosyl groups; INVOLVED IN: metabolic process; EXPRESSED IN: 22 plant structures; EXPRESSED DURING: 13 growth stages; CONTAINS InterPro DOMAIN/s: UDP-glucuronosyl/UDP-glucosyltransferase (InterPro:IPR00…
Prupe.2G243600	26.2	4.00282	10.0402	5.16351	4.85638	10.3411	58.3159	17.7306	20.8893	2.07462	1.42773	1.86126	2.26156	2.18978	2.88329	2.24727	1.70031	Cluster1	misc.UDP glucosyl and glucoronyl transferases	(at3g55700 : 491.0) UDP-Glycosyltransferase superfamily protein; FUNCTIONS IN: UDP-glycosyltransferase activity, transferase activity, transferring glycosyl groups; INVOLVED IN: metabolic process; LOCATED IN: cellular_component unknown; EXPRESSED IN: 9 plant structures; EXPRESSED DURING: 4 anthesis, C globular stage, petal differentiation and expansion stage; CONTAINS InterPro DOMAIN/s: UDP-glucu…
Prupe.2G243500	26.2	0.0727236	1.1892	0.115075	0.181821	0.539843	3.99356	1.81573	2.02037	0.0458312	0.0581712	0.0673422	0.0652689	0.219153	0.204515	0.0744674	0.0430306	Cluster1	misc.UDP glucosyl and glucoronyl transferases	(at3g55700 : 471.0) UDP-Glycosyltransferase superfamily protein; FUNCTIONS IN: UDP-glycosyltransferase activity, transferase activity, transferring glycosyl groups; INVOLVED IN: metabolic process; LOCATED IN: cellular_component unknown; EXPRESSED IN: 9 plant structures; EXPRESSED DURING: 4 anthesis, C globular stage, petal differentiation and expansion stage; CONTAINS InterPro DOMAIN/s: UDP-glucu…
Prupe.2G101800	26.2	1.70123	2.74023	2.38179	2.57088	2.14126	4.35072	4.07928	4.58995	1.93826	1.72202	2.29521	1.90814	1.48117	1.46356	1.70616	1.4781	Cluster2	misc.UDP glucosyl and glucoronyl transferases	(loc_os01g45110.1 : 175.0) no description available & (at5g12890 : 169.0) UDP-Glycosyltransferase superfamily protein; FUNCTIONS IN: UDP-glycosyltransferase activity, transferase activity, transferring glycosyl groups; INVOLVED IN: metabolic process; EXPRESSED IN: 22 plant structures; EXPRESSED DURING: 12 growth stages; CONTAINS InterPro DOMAIN/s: UDP-glucuronosyl/UDP-glucosyltransferase (InterPr…
Prupe.8G063500	26.2	0.647076	1.27817	0.729799	1.13653	0.902013	1.17308	1.98631	3.2959	1.30626	1.40279	1.30181	1.37935	1.62672	1.94089	2.07721	1.41465	Cluster1	misc.UDP glucosyl and glucoronyl transferases	(loc_os02g51900.1 : 490.0) no description available & (at1g22400 : 477.0) UGT85A1; FUNCTIONS IN: in 6 functions; INVOLVED IN: metabolic process; LOCATED IN: cellular_component unknown; EXPRESSED IN: 22 plant structures; EXPRESSED DURING: 10 growth stages; CONTAINS InterPro DOMAIN/s: UDP-glucuronosyl/UDP-glucosyltransferase (InterPro:IPR002213); BEST Arabidopsis thaliana protein match is: UDP-gluc…
Prupe.8G150600	26.2	0.871314	4.1697	1.88862	2.68669	4.09788	12.0558	10.2327	11.4856	0.866466	1.2338	1.32221	1.84443	2.64755	1.87907	1.85615	1.45754	Cluster1	misc.UDP glucosyl and glucoronyl transferases	(at2g43820 : 426.0) Induced by Salicylic acid, virus, fungus and bacteria.Involved in the tryptophan synthesis pathway. Independent of NPR1 for their induction by salicylic acid. UGT74F1 transfers UDP:glucose to salicylic acid (forming a glucoside (SAG) and a glucose ester (SGE)), benzoic acid, and athranilate in vitro. UGT74F2 shows a weak ability to catalyze the formation of the p-aminobenzoate…
Prupe.8G130300	26.2	5.48002	11.3062	9.1829	10.1284	10.6372	38.4624	27.1823	22.896	5.23208	6.15205	8.39738	6.48337	7.65261	7.89789	7.3999	6.73644	Cluster1	misc.UDP glucosyl and glucoronyl transferases	(at4g34131 : 549.0) UDP-glucosyl transferase 73B3 (UGT73B3); FUNCTIONS IN: transferase activity, transferring hexosyl groups, quercetin 3-O-glucosyltransferase activity, UDP-glycosyltransferase activity, UDP-glucosyltransferase activity; INVOLVED IN: response to cyclopentenone, response to other organism; LOCATED IN: endomembrane system; CONTAINS InterPro DOMAIN/s: UDP-glucuronosyl/UDP-glucosyltr…
Prupe.8G130800	26.2	0.0350604	0.0964512	0.0799357	0.0343854	0.080318	0.466829	0.874601	2.94888	0.0280453	0.072855	0.0155824	0.0432239	0.0187307	0.0784349	0	0.0423262	Cluster3	misc.UDP glucosyl and glucoronyl transferases	(at2g15480 : 451.0) UDP-glucosyl transferase 73B5 (UGT73B5); FUNCTIONS IN: quercetin 3-O-glucosyltransferase activity, UDP-glycosyltransferase activity, UDP-glucosyltransferase activity, transferase activity, transferring glycosyl groups; INVOLVED IN: response to other organism; LOCATED IN: endomembrane system; EXPRESSED IN: 9 plant structures; EXPRESSED DURING: L mature pollen stage, M germinate…
Prupe.8G130200	26.2	0.0692991	1.86926	0.585371	0.801355	1.40862	8.98333	10.2773	9.43671	0.054821	0.0278974	0.0317312	0.0422456	0.139279	0.0383298	0.140354	0.0620523	Cluster1	misc.UDP glucosyl and glucoronyl transferases	(at4g34131 : 538.0) UDP-glucosyl transferase 73B3 (UGT73B3); FUNCTIONS IN: transferase activity, transferring hexosyl groups, quercetin 3-O-glucosyltransferase activity, UDP-glycosyltransferase activity, UDP-glucosyltransferase activity; INVOLVED IN: response to cyclopentenone, response to other organism; LOCATED IN: endomembrane system; CONTAINS InterPro DOMAIN/s: UDP-glucuronosyl/UDP-glucosyltr…
Prupe.8G186200	26.2	0.0544386	0.723601	0.277248	0.285072	0.200653	4.4532	4.56858	7.62469	0.0301591	0.174299	0.132943	0.0589982	0.36596	0.180095	0.344125	0.107469	Cluster1	misc.UDP glucosyl and glucoronyl transferases	(at1g05680 : 444.0) Encodes a UDP-glucosyltransferase, UGT74E2, that acts on IBA (indole-3-butyric acid) and affects auxin homeostasis. The transcript and protein levels of this enzyme are strongly induced by H2O2 and may allow integration of ROS (reactive oxygen species) and auxin signaling. This enzyme can also transfer glycosyl groups to several compounds related to the explosive TNT when this…
Prupe.6G233300	26.2	0.606484	0.715799	1.65471	1.25036	0.820921	1.72344	2.06929	2.89947	0.616288	0.738591	1.16702	1.24376	1.45635	0.805634	0.89847	0.87803	Cluster4	misc.UDP glucosyl and glucoronyl transferases	(at2g36970 : 580.0) UDP-Glycosyltransferase superfamily protein; FUNCTIONS IN: UDP-glycosyltransferase activity, transferase activity, transferring glycosyl groups; INVOLVED IN: metabolic process; LOCATED IN: endomembrane system; EXPRESSED IN: 20 plant structures; EXPRESSED DURING: 13 growth stages; CONTAINS InterPro DOMAIN/s: UDP-glucuronosyl/UDP-glucosyltransferase (InterPro:IPR002213); BEST Ar…
Prupe.6G266600	26.2	0.0709039	0.0604564	0.0476146	0.0171927	0.145962	4.29318	0.281729	0.586565	0.0147303	0	0	0.016175	0.0362379	0.0201627	0	0	Cluster1	misc.UDP glucosyl and glucoronyl transferases	(loc_os07g30330.1 : 335.0) no description available & (at1g22340 : 301.0) UDP-glucosyl transferase 85A7 (UGT85A7); FUNCTIONS IN: UDP-glycosyltransferase activity, transferase activity, transferring glycosyl groups, glucuronosyltransferase activity; INVOLVED IN: metabolic process; LOCATED IN: cellular_component unknown; EXPRESSED IN: 8 plant structures; CONTAINS InterPro DOMAIN/s: UDP-glucuronosyl…
Prupe.6G050000	26.2	35.3175	67.3287	40.9262	51.7478	48.6841	84.9245	66.6483	95.0263	35.1602	32.4097	36.5514	45.2514	39.1917	41.1122	30.6004	38.8595	Cluster1	misc.UDP glucosyl and glucoronyl transferases	(at2g30150 : 526.0) UDP-Glycosyltransferase superfamily protein; FUNCTIONS IN: transferase activity, transferring hexosyl groups, UDP-glycosyltransferase activity, transferase activity, transferring glycosyl groups; INVOLVED IN: metabolic process; EXPRESSED IN: 22 plant structures; EXPRESSED DURING: 13 growth stages; CONTAINS InterPro DOMAIN/s: UDP-glucuronosyl/UDP-glucosyltransferase (InterPro:I…
Prupe.6G049600	26.2	3.38976	4.5197	3.11236	3.30952	4.26975	16.8956	6.63418	13.0531	2.77584	1.37928	1.46538	2.58986	2.53527	2.95637	2.17517	1.96009	Cluster1	misc.UDP glucosyl and glucoronyl transferases	(at2g30150 : 467.0) UDP-Glycosyltransferase superfamily protein; FUNCTIONS IN: transferase activity, transferring hexosyl groups, UDP-glycosyltransferase activity, transferase activity, transferring glycosyl groups; INVOLVED IN: metabolic process; EXPRESSED IN: 22 plant structures; EXPRESSED DURING: 13 growth stages; CONTAINS InterPro DOMAIN/s: UDP-glucuronosyl/UDP-glucosyltransferase (InterPro:I…
Prupe.6G008300	26.2	5.09127	5.4986	4.34531	10.363	8.77024	14.4417	12.8693	14.9626	4.26685	2.82481	4.1128	7.35472	11.117	5.39898	6.77657	5.22416	Cluster1	misc.UDP glucosyl and glucoronyl transferases	(at5g59590 : 450.0) UDP-glucosyl transferase 76E2 (UGT76E2); FUNCTIONS IN: quercetin 3-O-glucosyltransferase activity, UDP-glycosyltransferase activity, quercetin 7-O-glucosyltransferase activity; INVOLVED IN: metabolic process; LOCATED IN: cellular_component unknown; EXPRESSED IN: 6 plant structures; EXPRESSED DURING: 4 anthesis, petal differentiation and expansion stage; CONTAINS InterPro DOMAI…
Prupe.6G185800	26.2	0.658921	1.13412	1.06399	0.756376	1.55749	3.72914	2.65569	2.56542	0.868084	0.785379	0.795509	0.672411	1.62684	1.36144	0.719911	0.724655	Cluster1	misc.UDP glucosyl and glucoronyl transferases	(at1g68470 : 394.0) Exostosin family protein; FUNCTIONS IN: catalytic activity; INVOLVED IN: biological_process unknown; LOCATED IN: membrane; EXPRESSED IN: 18 plant structures; EXPRESSED DURING: 13 growth stages; CONTAINS InterPro DOMAIN/s: Exostosin-like (InterPro:IPR004263); BEST Arabidopsis thaliana protein match is: Exostosin family protein (TAIR:AT2G20370.1); Has 782 Blast hits to 782 prote…
Prupe.4G117900	26.2	3.46682	6.21802	4.49297	6.6679	3.90359	5.80511	11.0485	11.7145	2.86898	4.55347	4.71797	5.36103	6.09552	3.76669	4.69159	3.56216	Cluster2	misc.UDP glucosyl and glucoronyl transferases	(at1g07250 : 374.0) UDP-glucosyl transferase 71C4 (UGT71C4); FUNCTIONS IN: quercetin 3-O-glucosyltransferase activity, quercetin 7-O-glucosyltransferase activity, UDP-glucosyltransferase activity, transferase activity, transferring glycosyl groups; INVOLVED IN: metabolic process; LOCATED IN: cellular_component unknown; EXPRESSED IN: 22 plant structures; EXPRESSED DURING: 13 growth stages; CONTAIN…
Prupe.7G124400	26.2	0.430321	5.40873	1.45967	2.31948	1.99267	16.9318	17.0212	23.5633	0.253653	0.358029	0.445832	0.414164	0.459485	0.866593	0.975942	0.692034	Cluster1	misc.UDP glucosyl and glucoronyl transferases	(at2g36750 : 574.0) UDP-glucosyl transferase 73C1 (UGT73C1); CONTAINS InterPro DOMAIN/s: UDP-glucuronosyl/UDP-glucosyltransferase (InterPro:IPR002213); BEST Arabidopsis thaliana protein match is: don-glucosyltransferase 1 (TAIR:AT2G36800.1); Has 7705 Blast hits to 7611 proteins in 415 species: Archae - 0; Bacteria - 205; Metazoa - 2197; Fungi - 31; Plants - 5129; Viruses - 79; Other Eukaryotes - …
Prupe.7G124200	26.2	1.45702	3.60396	3.51837	5.07848	3.3831	9.11951	13.2191	13.4912	0.904447	1.00728	2.12136	3.54498	2.50008	2.4448	3.60794	2.47197	Cluster3	misc.UDP glucosyl and glucoronyl transferases	(at2g36800 : 581.0) Encodes a DON-Glucosyltransferase. The UGT73C5 glucosylates both brassinolide and castasterone in the 23-O position. The enzyme is presumably involved in the homeostasis of those steroid hormones hence regulating BR activity. Transgenic plants overexpressing UGT73C5 show a typical BR-deficient phenotype.; don-glucosyltransferase 1 (DOGT1); CONTAINS InterPro DOMAIN/s: UDP-glucu…
Prupe.7G149100	26.2	6.2521	11.2967	12.366	13.0467	8.77384	10.2179	14.0216	17.8273	5.33683	7.84402	10.8775	9.60707	5.78431	4.55964	6.38362	7.64279	Cluster2	misc.UDP glucosyl and glucoronyl transferases	(at3g50740 : 471.0) UGT72E1 is an UDPG:coniferyl alcohol glucosyltransferase which specifically glucosylates sinapyl- and coniferyl aldehydes. The enzyme is thought to be involved in lignin metabolism.; UDP-glucosyl transferase 72E1 (UGT72E1); CONTAINS InterPro DOMAIN/s: UDP-glucuronosyl/UDP-glucosyltransferase (InterPro:IPR002213); BEST Arabidopsis thaliana protein match is: UDP-Glycosyltransfer…
Prupe.7G124600	26.2	5.92713	5.51496	8.45537	9.15526	4.47139	6.60041	11.3563	12.0254	3.59489	5.35698	6.95418	6.0698	7.79652	4.8927	7.49022	5.19281	Cluster2	misc.UDP glucosyl and glucoronyl transferases	(at2g36750 : 570.0) UDP-glucosyl transferase 73C1 (UGT73C1); CONTAINS InterPro DOMAIN/s: UDP-glucuronosyl/UDP-glucosyltransferase (InterPro:IPR002213); BEST Arabidopsis thaliana protein match is: don-glucosyltransferase 1 (TAIR:AT2G36800.1); Has 7705 Blast hits to 7611 proteins in 415 species: Archae - 0; Bacteria - 205; Metazoa - 2197; Fungi - 31; Plants - 5129; Viruses - 79; Other Eukaryotes - …
Prupe.7G124000	26.2	0.0676634	0.665878	0.504679	0.869027	0.639556	2.91257	2.58512	2.91315	0.117709	0.414681	0.355153	0.265821	0.465336	0.280652	0.358886	0.0983325	Cluster2	misc.UDP glucosyl and glucoronyl transferases	(at3g53150 : 565.0) UDP-glucosyl transferase 73D1 (UGT73D1); FUNCTIONS IN: transferase activity, transferring hexosyl groups, UDP-glycosyltransferase activity; INVOLVED IN: metabolic process; LOCATED IN: endomembrane system; EXPRESSED IN: stem, sepal, stamen; EXPRESSED DURING: 4 anthesis; CONTAINS InterPro DOMAIN/s: UDP-glucuronosyl/UDP-glucosyltransferase (InterPro:IPR002213); BEST Arabidopsis t…
Prupe.3G189300	26.2	0.258724	0.805551	0.469183	0.319016	0.238217	2.76245	2.71772	3.80457	0.0287938	0.0548197	0.114238	0.186518	0.22603	0.059119	0.0578488	0.142338	Cluster1	misc.UDP glucosyl and glucoronyl transferases	(at1g22360 : 508.0) UDP-glucosyl transferase 85A2 (UGT85A2); FUNCTIONS IN: UDP-glycosyltransferase activity, transferase activity, transferring glycosyl groups, glucuronosyltransferase activity; INVOLVED IN: metabolic process; LOCATED IN: cellular_component unknown; EXPRESSED IN: 21 plant structures; EXPRESSED DURING: 11 growth stages; CONTAINS InterPro DOMAIN/s: UDP-glucuronosyl/UDP-glucosyltran…
Prupe.3G184800	26.2	3.02111	2.37064	3.20188	2.86352	2.09751	6.25459	9.52053	11.1179	3.97739	2.95452	3.93401	2.52068	1.93965	3.97418	4.70923	5.9905	Cluster4	misc.UDP glucosyl and glucoronyl transferases	(at3g21780 : 467.0) Encodes a protein with UDP-glucosyl transferase activity that was shown to preferentially glucosylates abscisic acid (ABA), and not its catabolites. Moreover, UGT71B6 was shown to have a strict preference for the naturally-occurring ABA enantiomer, (+)-ABA, and not its 'unnatural' relative, (-)-ABA. This is in contrast to the other identified UGT genes catalyzing the glucosyla…
Prupe.3G189600	26.2	4.56542	4.19973	4.18183	8.82312	9.25438	11.8099	9.73633	10.8594	3.44116	2.44331	2.95386	4.52412	4.60008	4.26121	2.89081	3.49357	Cluster1	misc.UDP glucosyl and glucoronyl transferases	(at1g22360 : 539.0) UDP-glucosyl transferase 85A2 (UGT85A2); FUNCTIONS IN: UDP-glycosyltransferase activity, transferase activity, transferring glycosyl groups, glucuronosyltransferase activity; INVOLVED IN: metabolic process; LOCATED IN: cellular_component unknown; EXPRESSED IN: 21 plant structures; EXPRESSED DURING: 11 growth stages; CONTAINS InterPro DOMAIN/s: UDP-glucuronosyl/UDP-glucosyltran…
Prupe.3G184600	26.2	3.35749	6.14347	5.14343	4.76059	5.59573	13.3581	16.638	9.28462	3.43242	4.01012	4.88924	4.62355	5.74748	4.20623	5.01256	3.45182	Cluster1	misc.UDP glucosyl and glucoronyl transferases	(at3g21780 : 479.0) Encodes a protein with UDP-glucosyl transferase activity that was shown to preferentially glucosylates abscisic acid (ABA), and not its catabolites. Moreover, UGT71B6 was shown to have a strict preference for the naturally-occurring ABA enantiomer, (+)-ABA, and not its 'unnatural' relative, (-)-ABA. This is in contrast to the other identified UGT genes catalyzing the glucosyla…
Prupe.3G189700	26.2	0.0687749	0.639607	0.0924597	0.461024	0.442313	4.0683	2.64068	3.10174	0.0820627	0	0	0.0754352	0.123111	0.0775828	0.0531031	0.0206416	Cluster1	misc.UDP glucosyl and glucoronyl transferases	(at1g22360 : 538.0) UDP-glucosyl transferase 85A2 (UGT85A2); FUNCTIONS IN: UDP-glycosyltransferase activity, transferase activity, transferring glycosyl groups, glucuronosyltransferase activity; INVOLVED IN: metabolic process; LOCATED IN: cellular_component unknown; EXPRESSED IN: 21 plant structures; EXPRESSED DURING: 11 growth stages; CONTAINS InterPro DOMAIN/s: UDP-glucuronosyl/UDP-glucosyltran…
Prupe.3G260200	26.2	0.180649	5.26533	0.928569	1.52011	2.60731	12.7951	12.2378	11.5529	0.127297	0.192899	0.134565	0.238036	0.651615	0.363242	0.357809	0.128555	Cluster1	misc.UDP glucosyl and glucoronyl transferases	(loc_os06g18010.1 : 326.0) no description available & (at4g01070 : 175.0) the glycosyltransferase (UGT72B1) is involved in metabolizing xenobiotica (chloroaniline and chlorophenole). Comparison between wild type and knock-out mutant demonstrates the central role of this gene for metabolizing chloroaniline but significantly less for chlorophenole. The glucosyltransferase preferred UDP-xylose over …
Prupe.3G184900	26.2	12.6326	13.5323	15.746	18.5661	13.5873	29.3913	47.3146	46.0531	14.6281	13.2329	23.3246	15.3656	15.3735	20.0596	25.5853	22.7127	Cluster4	misc.UDP glucosyl and glucoronyl transferases	(at3g21780 : 432.0) Encodes a protein with UDP-glucosyl transferase activity that was shown to preferentially glucosylates abscisic acid (ABA), and not its catabolites. Moreover, UGT71B6 was shown to have a strict preference for the naturally-occurring ABA enantiomer, (+)-ABA, and not its 'unnatural' relative, (-)-ABA. This is in contrast to the other identified UGT genes catalyzing the glucosyla…
Prupe.3G276500	26.2	0.938283	5.22411	4.33399	4.10486	5.87721	28.0939	22.8143	19.7382	0.687154	1.09539	1.9412	1.73095	1.8064	0.934158	1.12766	0.793991	Cluster1	misc.UDP glucosyl and glucoronyl transferases	(at3g28340 : 502.0) Encodes a protein with putative galacturonosyltransferase activity.; galacturonosyltransferase-like 10 (GATL10); FUNCTIONS IN: transferase activity, transferring hexosyl groups, polygalacturonate 4-alpha-galacturonosyltransferase activity; INVOLVED IN: carbohydrate biosynthetic process; LOCATED IN: endomembrane system; EXPRESSED IN: 20 plant structures; EXPRESSED DURING: 11 gr…
Prupe.1G520400	26.2	0.570263	1.04837	1.39741	0.966324	0.450989	1.41478	1.17219	2.4866	0.551615	1.09574	1.20435	0.723839	0.631852	0.400059	0.291782	0.865088	Cluster2	misc.UDP glucosyl and glucoronyl transferases	(at1g22360 : 683.0) UDP-glucosyl transferase 85A2 (UGT85A2); FUNCTIONS IN: UDP-glycosyltransferase activity, transferase activity, transferring glycosyl groups, glucuronosyltransferase activity; INVOLVED IN: metabolic process; LOCATED IN: cellular_component unknown; EXPRESSED IN: 21 plant structures; EXPRESSED DURING: 11 growth stages; CONTAINS InterPro DOMAIN/s: UDP-glucuronosyl/UDP-glucosyltran…
Prupe.1G552100	26.2	1.74632	1.07931	1.93644	2.19802	2.27641	3.11954	3.72366	4.76274	1.63354	1.51056	1.3252	1.60904	1.7267	2.28572	1.55324	1.67606	Cluster4	misc.UDP glucosyl and glucoronyl transferases	(at4g14090 : 380.0) The At4g14090 encodes a anthocyanidin 5-O-glucosyltransferase specifically glucosylating the 5-position of the flavonoid A-ring.; UDP-Glycosyltransferase superfamily protein; FUNCTIONS IN: UDP-glycosyltransferase activity, UDP-glucosyltransferase activity, anthocyanin 5-O-glucosyltransferase activity; INVOLVED IN: metabolic process; LOCATED IN: mitochondrion; EXPRESSED IN: 14 …
Prupe.1G169200	26.2	0.0709039	0.470723	0.062908	0.10485	0.194153	2.58222	0.966445	2.40927	0.013315	0.0137729	0	0.0288159	0.0175072	0.0806508	0.0173576	0.0406548	Cluster1	misc.UDP glucosyl and glucoronyl transferases	(at4g15550 : 427.0) UDP-glucose:indole-3-acetate beta-D-glucosyltransferase; indole-3-acetate beta-D-glucosyltransferase (IAGLU); FUNCTIONS IN: UDP-glycosyltransferase activity, transferase activity, transferring glycosyl groups; INVOLVED IN: metabolic process; LOCATED IN: chloroplast; EXPRESSED IN: 17 plant structures; EXPRESSED DURING: 7 growth stages; CONTAINS InterPro DOMAIN/s: UDP-glucuronos…
Prupe.1G295300	26.2	8.22737	11.5925	11.836	12.7315	10.8107	19.2532	21.0781	27.9871	7.48833	7.75292	9.96791	7.97481	8.60383	7.71153	7.37204	7.94913	Cluster2	misc.UDP glucosyl and glucoronyl transferases	(at5g03490 : 469.0) UDP-Glycosyltransferase superfamily protein; FUNCTIONS IN: transferase activity, transferring hexosyl groups, UDP-glycosyltransferase activity, UDP-glucosyltransferase activity, transferase activity, transferring glycosyl groups; INVOLVED IN: metabolic process; LOCATED IN: cellular_component unknown; EXPRESSED IN: 14 plant structures; EXPRESSED DURING: 9 growth stages; CONTAIN…
Prupe.1G458400	26.2	1.11121	1.20159	1.36019	1.07217	1.44089	2.64781	4.9963	2.77494	0.806546	0.843984	1.18691	1.24802	0.803755	0.879051	1.07909	1.21481	Cluster3	misc.UDP glucosyl and glucoronyl transferases	(loc_os06g39070.1 : 345.0) no description available & (at5g14860 : 317.0) UDP-Glycosyltransferase superfamily protein; FUNCTIONS IN: transferase activity, transferring glycosyl groups; INVOLVED IN: metabolic process; LOCATED IN: cellular_component unknown; EXPRESSED IN: central cell; CONTAINS InterPro DOMAIN/s: UDP-glucuronosyl/UDP-glucosyltransferase (InterPro:IPR002213), Tudor subgroup (InterPr…
Prupe.1G547500	26.2	3.48181	4.37545	3.58376	4.15769	4.77163	5.05443	5.32402	9.9175	2.87608	2.56785	2.5833	3.10918	2.73472	3.13537	2.24342	2.93393	Cluster1	misc.UDP glucosyl and glucoronyl transferases	(loc_os01g50200.1 : 407.0) no description available & (at3g16520 : 374.0) UDP-glucosyl transferase 88A1 (UGT88A1); FUNCTIONS IN: in 6 functions; INVOLVED IN: metabolic process; LOCATED IN: cellular_component unknown; EXPRESSED IN: 22 plant structures; EXPRESSED DURING: 13 growth stages; CONTAINS InterPro DOMAIN/s: UDP-glucuronosyl/UDP-glucosyltransferase (InterPro:IPR002213); BEST Arabidopsis tha…
Prupe.4G103600	26.3.1	11.7262	15.0871	17.2875	19.9481	14.9936	21.5201	35.5452	32.7133	12.8022	20.0672	19.282	17.0687	17.1286	15.4008	14.8139	16.1111	Cluster2	misc.gluco-, galacto- and mannosidases.alpha-galactosidase	(at5g11720 : 1187.0) Glycosyl hydrolases family 31 protein; FUNCTIONS IN: hydrolase activity, hydrolyzing O-glycosyl compounds; INVOLVED IN: carbohydrate metabolic process; LOCATED IN: apoplast, vacuole, plant-type cell wall; EXPRESSED IN: 23 plant structures; EXPRESSED DURING: 13 growth stages; CONTAINS InterPro DOMAIN/s: Glycoside hydrolase, family 31 (InterPro:IPR000322), Glycoside hydrolase, …
Prupe.4G103500	26.3.1	0.401171	0.907932	0.717985	1.43178	0.893543	2.66457	4.1344	3.29287	0.280593	0.608387	0.952197	0.524542	1.14701	0.852037	0.593799	0.370338	Cluster1	misc.gluco-, galacto- and mannosidases.alpha-galactosidase	(at5g11720 : 1175.0) Glycosyl hydrolases family 31 protein; FUNCTIONS IN: hydrolase activity, hydrolyzing O-glycosyl compounds; INVOLVED IN: carbohydrate metabolic process; LOCATED IN: apoplast, vacuole, plant-type cell wall; EXPRESSED IN: 23 plant structures; EXPRESSED DURING: 13 growth stages; CONTAINS InterPro DOMAIN/s: Glycoside hydrolase, family 31 (InterPro:IPR000322), Glycoside hydrolase, …
Prupe.7G033900	26.3.1	3.83084	3.90927	8.29468	3.79316	4.42615	11.6124	6.04363	8.09016	3.7219	4.56626	4.7826	4.50196	18.3364	13.3818	4.68222	4.86404	Cluster4	misc.gluco-, galacto- and mannosidases.alpha-galactosidase	(loc_os01g16310.1 : 855.0) no description available & (gnl|cdd|77801 : 646.0) no description available & (ipr000322 : 178.64613) Glycoside hydrolase, family 31 & (gnl|cdd|36283 : 131.0) no description available & (at3g45940 : 94.0) Glycosyl hydrolases family 31 protein; FUNCTIONS IN: hydrolase activity, hydrolyzing O-glycosyl compounds; INVOLVED IN: carbohydrate metabolic process; LOCATED IN: end…
Prupe.7G210000	26.3.2	12.8419	24.607	19.9169	19.3513	18.0737	23.1162	24.8605	52.065	16.1404	18.8941	20.1464	19.2806	21.5611	24.326	20.4124	20.3413	Cluster2	misc.gluco-, galacto- and mannosidases.beta-galactosidase	(p48981|bgal_maldo : 1291.0) Beta-galactosidase precursor (EC 3.2.1.23) (Lactase) (Acid beta-galactosidase) (Exo-(1-->4)-beta-D-galactanase) - Malus domestica (Apple) (Malus sylvestris) & (at3g13750 : 1235.0) beta-galactosidase, glycosyl hydrolase family 35; beta galactosidase 1 (BGAL1); FUNCTIONS IN: beta-galactosidase activity; INVOLVED IN: carbohydrate metabolic process; LOCATED IN: cell wall,…
Prupe.3G313400	26.3.3	12.3768	25.603	20.9758	26.8429	22.1981	24.2077	34.2529	37.8647	15.6987	24.1975	21.0786	21.9665	27.2607	18.8464	22.2422	19.8806	Cluster2	misc.gluco-, galacto- and mannosidases.alpha-mannosidase	(at3g26720 : 1503.0) Glycosyl hydrolase family 38 protein; FUNCTIONS IN: in 6 functions; INVOLVED IN: mannose metabolic process, carbohydrate metabolic process; LOCATED IN: plasma membrane, plant-type cell wall; EXPRESSED IN: 25 plant structures; EXPRESSED DURING: 13 growth stages; CONTAINS InterPro DOMAIN/s: Glycoside hydrolase-type carbohydrate-binding (InterPro:IPR011013), Glycoside hydrolase/…
Prupe.8G005900	26.3.4	2.91414	2.85276	4.78346	3.29989	3.43893	1.64769	3.9319	10.7623	1.27357	1.50473	2.20571	1.99105	3.61801	1.6248	1.44931	1.20431	Cluster2	misc.gluco-, galacto- and mannosidases.endoglucanase	(at1g71380 : 725.0) cellulase 3 (CEL3); FUNCTIONS IN: hydrolase activity, hydrolyzing O-glycosyl compounds, catalytic activity; INVOLVED IN: carbohydrate metabolic process; LOCATED IN: cell wall, plasma membrane, plant-type cell wall; EXPRESSED IN: 7 plant structures; EXPRESSED DURING: L mature pollen stage, M germinated pollen stage, 4 anthesis, petal differentiation and expansion stage; CONTAIN…
Prupe.8G145600	26.4	2.94905	1.51707	1.98312	1.46688	1.90511	3.19121	3.91122	7.20946	3.30191	3.80707	3.32151	2.504	2.44665	4.05615	4.77886	3.87185	Cluster4	misc.beta 1,3 glucan hydrolases	(at4g33860 : 540.0) Glycosyl hydrolase family 10 protein; FUNCTIONS IN: cation binding, hydrolase activity, hydrolyzing O-glycosyl compounds, catalytic activity; INVOLVED IN: carbohydrate metabolic process; LOCATED IN: endomembrane system; CONTAINS InterPro DOMAIN/s: Glycoside hydrolase, family 10 (InterPro:IPR001000), Carbohydrate-binding, CenC-like (InterPro:IPR003305), Glycoside hydrolase, cat…
Prupe.6G130300	26.4.1	5.90505	26.2311	18.1183	35.3815	15.0883	21.6192	22.6148	38.124	6.1578	14.3198	20.9826	24.4643	22.3248	12.7192	14.5063	12.2449	Cluster2	misc.beta 1,3 glucan hydrolases.glucan endo-1,3-beta-glucosidase	(at2g27500 : 509.0) Glycosyl hydrolase superfamily protein; FUNCTIONS IN: cation binding, hydrolase activity, hydrolyzing O-glycosyl compounds, catalytic activity; INVOLVED IN: carbohydrate metabolic process; LOCATED IN: anchored to plasma membrane, nucleus, cytoplasm; EXPRESSED IN: 23 plant structures; EXPRESSED DURING: 13 growth stages; CONTAINS InterPro DOMAIN/s: Glycoside hydrolase, catalytic…
Prupe.4G255600	26.4.1	20.7445	20.1361	19.0191	27.1942	27.5941	82.6451	137.188	130.318	30.4308	46.0986	35.1482	39.6751	44.4867	54.2394	56.0167	52.5374	Cluster4	misc.beta 1,3 glucan hydrolases.glucan endo-1,3-beta-glucosidase	(gnl|cdd|84700 : 393.0) no description available & (p52399|e13l_tobac : 364.0) Glucan endo-1,3-beta-glucosidase, acidic isoform GL153 precursor (EC 3.2.1.39) ((1->3)-beta-glucan endohydrolase) ((1->3)-beta-glucanase) (Beta-1,3-endoglucanase) - Nicotiana tabacum (Common tobacco) & (at4g16260 : 333.0) Glycosyl hydrolase superfamily protein; FUNCTIONS IN: cation binding, hydrolase activity, hydrolyz…
Prupe.7G051600	26.4.1	0.629069	0.587497	0.537845	1.41692	0.955462	7.44941	26.3096	48.2788	0.191401	0.278168	0.218019	0.223562	0.204531	0.481766	0.128173	0.139869	Cluster3	misc.beta 1,3 glucan hydrolases.glucan endo-1,3-beta-glucosidase	(q03773|e13a_soybn : 403.0) Glucan endo-1,3-beta-glucosidase precursor (EC 3.2.1.39) ((1->3)-beta-glucan endohydrolase) ((1->3)-beta-glucanase) (Beta-1,3-endoglucanase) - Glycine max (Soybean) & (gnl|cdd|84700 : 385.0) no description available & (at3g57240 : 353.0) encodes a member of glycosyl hydrolase family 17; "beta-1,3-glucanase 3" (BG3); FUNCTIONS IN: cellulase activity, hydrolase activity,…
Prupe.1G121800	26.4.1	0.407603	0.691193	0.246177	0.796757	0.477284	7.19379	3.60355	5.89859	0.864838	1.49879	0.496811	0.34882	0.375314	2.77789	1.50129	0.616301	Cluster4	misc.beta 1,3 glucan hydrolases.glucan endo-1,3-beta-glucosidase	(p52407|e13b_hevbr : 482.0) Glucan endo-1,3-beta-glucosidase, basic vacuolar isoform precursor (EC 3.2.1.39) ((1->3)-beta-glucan endohydrolase) ((1->3)-beta-glucanase) (Beta-1,3-endoglucanase) [Contains: Glucan endo-1,3-beta-glucosidase minor form 3; Glucan endo-1 & (gnl|cdd|84700 : 440.0) no description available & (at4g16260 : 415.0) Glycosyl hydrolase superfamily protein; FUNCTIONS IN: cation …
Prupe.8G171100	26.6	0.600907	6.74131	2.31557	4.06321	2.58941	2.32996	3.84002	3.68853	0.377672	1.10965	1.779	2.17654	1.54074	0.914923	0.963098	1.37348	Cluster2	misc.O-methyl transferases	(at4g35160 : 354.0) O-methyltransferase family protein; FUNCTIONS IN: methyltransferase activity, O-methyltransferase activity, protein dimerization activity; LOCATED IN: cytosol; CONTAINS InterPro DOMAIN/s: Winged helix-turn-helix transcription repressor DNA-binding (InterPro:IPR011991), Plant methyltransferase dimerisation (InterPro:IPR012967), O-methyltransferase, family 2 (InterPro:IPR001077)…
Prupe.4G054200	26.6	7.07798	12.3856	10.8947	16.6403	10.1669	12.0553	19.9752	20.8292	6.58996	10.8049	11.2289	13.4628	14.418	7.49767	12.5406	7.53677	Cluster2	misc.O-methyl transferases	(o24529|7omt8_medsa : 341.0) Isoflavone-7-O-methyltransferase 8 (EC 2.1.1.150) (Isoflavone-O-methyltransferase 8) (7-IOMT-8) - Medicago sativa (Alfalfa) & (loc_os08g35310.1 : 264.0) no description available & (gnl|cdd|85101 : 264.0) no description available & (gnl|cdd|38388 : 200.0) no description available & (ipr001077 : 180.3356) O-methyltransferase, family 2 & (at4g35160 : 180.0) O-methyltrans…
Prupe.5G134400	26.6	0	0.546104	0.162835	0.151388	1.07104	10.6445	1.37137	2.0131	0.039081	0.0202126	0.120069	0	0.0770785	0.13982	0	0.0298317	Cluster1	misc.O-methyl transferases	(p28002|comt1_medsa : 426.0) Caffeic acid 3-O-methyltransferase (EC 2.1.1.68) (S-adenosysl-L-methionine:caffeic acid 3-O-methyltransferase) (COMT) (CAOMT) - Medicago sativa (Alfalfa) & (at5g54160 : 408.0) A caffeic acid/5-hydroxyferulic acid O-methyltransferase. Interacts with 14-4-3 proteins in yeast 2 hybrid assay. AtOMT1 (At5g54160) encodes a flavonol 3??-O-methyltransferase that is highly act…
Prupe.1G345700	26.6	0.253283	0.362712	0.145592	0.613551	0.297523	5.06201	3.87412	5.48376	0.106685	0.0193812	0.0852009	0.139294	0.16241	0.260204	0.0911034	0.109981	Cluster1	misc.O-methyl transferases	(gnl|cdd|86349 : 339.0) no description available & (at1g68040 : 330.0) S-adenosyl-L-methionine-dependent methyltransferases superfamily protein; FUNCTIONS IN: S-adenosylmethionine-dependent methyltransferase activity, methyltransferase activity; INVOLVED IN: biological_process unknown; LOCATED IN: cellular_component unknown; EXPRESSED IN: root; CONTAINS InterPro DOMAIN/s: SAM dependent carboxyl m…
Prupe.1G494500	26.6	16.4377	31.8987	28.257	29.1231	26.2793	24.2563	26.5629	35.7257	19.6785	23.6787	23.8911	25.3246	19.364	19.8542	11.5886	18.829	Cluster2	misc.O-methyl transferases	(q9fqy8|comt1_capan : 473.0) Caffeic acid 3-O-methyltransferase (EC 2.1.1.68) (S-adenosysl-L-methionine:caffeic acid 3-O-methyltransferase) (COMT) (CAOMT) - Capsicum annuum (Bell pepper) & (at5g54160 : 446.0) A caffeic acid/5-hydroxyferulic acid O-methyltransferase. Interacts with 14-4-3 proteins in yeast 2 hybrid assay. AtOMT1 (At5g54160) encodes a flavonol 3??-O-methyltransferase that is highly…
Prupe.I003800	26.7	0.531065	0.666057	0.217096	0.726681	0.805344	1.85661	1.77516	2.34569	0.238781	0.551334	0.395775	0.913973	1.29682	0.381436	0.502631	0.395275	Cluster1	misc.oxidases - copper, flavone etc	(at5g05320 : 223.0) FAD/NAD(P)-binding oxidoreductase family protein; FUNCTIONS IN: monooxygenase activity; INVOLVED IN: oxidation reduction; LOCATED IN: cellular_component unknown; EXPRESSED IN: 8 plant structures; EXPRESSED DURING: 9 growth stages; CONTAINS InterPro DOMAIN/s: Monooxygenase, FAD-binding (InterPro:IPR002938); BEST Arabidopsis thaliana protein match is: FAD/NAD(P)-binding oxidored…
Prupe.2G095000	26.7	0	0.578911	0.319283	0.13281	0.820345	9.24964	1.92677	2.5625	0	0.0174457	0	0	0.0237256	0.048272	0.0219863	0	Cluster1	misc.oxidases - copper, flavone etc	(at2g36690 : 440.0) 2-oxoglutarate (2OG) and Fe(II)-dependent oxygenase superfamily protein; FUNCTIONS IN: oxidoreductase activity, acting on paired donors, with incorporation or reduction of molecular oxygen, 2-oxoglutarate as one donor, and incorporation of one atom each of oxygen into both donors, oxidoreductase activity; INVOLVED IN: biosynthetic process; LOCATED IN: cellular_component unknow…
Prupe.8G177100	26.7	0.473277	2.36953	0.71153	0.762298	0.595538	2.9436	1.53173	1.28108	0.684774	0.743262	0.874585	1.7868	0.850402	0.775706	1.26332	0.859871	Cluster1	misc.oxidases - copper, flavone etc	(loc_os04g14690.1 : 632.0) no description available & (at1g19250 : 404.0) FMO1 is required for full expression of TIR-NB-LRR??conditioned resistance to avirulent pathogens and for basal resistance to invasive virulent pathogens. Functions in an EDS1-regulated but SA-independent mechanism that promotes resistance and cell death at pathogen infection sites.; flavin-dependent monooxygenase 1 (FMO1);…
Prupe.6G162100	26.7	6.652	30.059	14.9663	19.222	20.9768	95.7709	59.1899	72.8603	5.79559	8.0615	10.7501	9.37585	9.8399	8.97339	8.16608	7.58858	Cluster1	misc.oxidases - copper, flavone etc	(at5g05320 : 314.0) FAD/NAD(P)-binding oxidoreductase family protein; FUNCTIONS IN: monooxygenase activity; INVOLVED IN: oxidation reduction; LOCATED IN: cellular_component unknown; EXPRESSED IN: 8 plant structures; EXPRESSED DURING: 9 growth stages; CONTAINS InterPro DOMAIN/s: Monooxygenase, FAD-binding (InterPro:IPR002938); BEST Arabidopsis thaliana protein match is: FAD/NAD(P)-binding oxidored…
Prupe.5G166700	26.7	23.8907	32.625	14.9785	20.955	20.0823	57.4314	33.0677	28.3563	27.1306	17.0685	12.4921	19.1999	21.3511	40.9067	26.07	17.1382	Cluster1	misc.oxidases - copper, flavone etc	(at2g42490 : 1286.0) Copper amine oxidase family protein; FUNCTIONS IN: quinone binding, primary amine oxidase activity, copper ion binding; INVOLVED IN: oxidation reduction, amine metabolic process; LOCATED IN: peroxisome; EXPRESSED IN: 22 plant structures; EXPRESSED DURING: 13 growth stages; CONTAINS InterPro DOMAIN/s: Copper amine oxidase, N-terminal (InterPro:IPR016182), Copper amine oxidase,…
Prupe.7G193500	26.7	0	0.643201	0.201143	0.172092	0.573446	3.62358	1.66307	2.77739	0	0.0250656	0.0141794	0	0.0818811	0.0366946	0.0473842	0.0184972	Cluster1	misc.oxidases - copper, flavone etc	(at1g19250 : 736.0) FMO1 is required for full expression of TIR-NB-LRR??conditioned resistance to avirulent pathogens and for basal resistance to invasive virulent pathogens. Functions in an EDS1-regulated but SA-independent mechanism that promotes resistance and cell death at pathogen infection sites.; flavin-dependent monooxygenase 1 (FMO1); FUNCTIONS IN: NADP or NADPH binding, oxidoreductase a…
Prupe.7G268900	26.7	0.0229355	1.15626	0.0213824	0.411705	0.278142	2.60663	2.66258	4.44084	0.01949	0.0559896	0.0412349	0.0190635	0.0694923	0.080033	0.0261045	0.0268956	Cluster1	misc.oxidases - copper, flavone etc	(at5g16990 : 470.0) molecular function has not been defined, was shown involved in oxidative stress tolerance.; Zinc-binding dehydrogenase family protein; FUNCTIONS IN: oxidoreductase activity, binding, zinc ion binding, catalytic activity; INVOLVED IN: response to oxidative stress; LOCATED IN: plasma membrane; EXPRESSED IN: 26 plant structures; EXPRESSED DURING: 13 growth stages; CONTAINS InterP…
Prupe.3G284800	26.7	0.822736	0.865808	0.301981	0.517407	0.21333	0.615259	1.38761	3.81774	0.245935	0.630134	0.265731	0.19985	0.449292	0.794353	0.567411	0.331688	Cluster3	misc.oxidases - copper, flavone etc	(at1g23740 : 400.0) Oxidoreductase, zinc-binding dehydrogenase family protein; FUNCTIONS IN: oxidoreductase activity, zinc ion binding; INVOLVED IN: response to cold; LOCATED IN: in 6 components; EXPRESSED IN: 22 plant structures; EXPRESSED DURING: 14 growth stages; CONTAINS InterPro DOMAIN/s: GroES-like (InterPro:IPR011032), Alcohol dehydrogenase GroES-like (InterPro:IPR013154), Quinone oxidored…
Prupe.3G284600	26.7	1.19945	4.55953	4.48463	5.42687	1.85459	7.13372	14.969	23.3985	0.551801	0.707342	1.12865	2.12132	2.40807	2.45041	3.38959	3.52621	Cluster2	misc.oxidases - copper, flavone etc	(at1g23740 : 331.0) Oxidoreductase, zinc-binding dehydrogenase family protein; FUNCTIONS IN: oxidoreductase activity, zinc ion binding; INVOLVED IN: response to cold; LOCATED IN: in 6 components; EXPRESSED IN: 22 plant structures; EXPRESSED DURING: 14 growth stages; CONTAINS InterPro DOMAIN/s: GroES-like (InterPro:IPR011032), Alcohol dehydrogenase GroES-like (InterPro:IPR013154), Quinone oxidored…
Prupe.1G543700	26.7	0.023585	0.865773	0.104626	0.0457509	0.171602	1.30547	0.916529	4.0181	0.0195992	0.0183253	0	0.0191703	0	0.025353	0.0262507	0.0270463	Cluster3	misc.oxidases - copper, flavone etc	(gnl|cdd|36410 : 465.0) no description available & (at3g03080 : 458.0) Zinc-binding dehydrogenase family protein; FUNCTIONS IN: oxidoreductase activity, binding, zinc ion binding, catalytic activity; INVOLVED IN: oxidation reduction, metabolic process; LOCATED IN: cellular_component unknown; EXPRESSED IN: 8 plant structures; EXPRESSED DURING: L mature pollen stage, M germinated pollen stage, 4 an…
Prupe.1G569500	26.7	8.41291	9.24759	11.168	16.604	11.9033	18.9745	19.7782	18.5681	7.42057	9.38485	13.0279	9.02021	11.0008	7.88219	7.59304	6.31244	Cluster2	misc.oxidases - copper, flavone etc	(at2g17970 : 375.0) 2-oxoglutarate (2OG) and Fe(II)-dependent oxygenase superfamily protein; FUNCTIONS IN: oxidoreductase activity; INVOLVED IN: biological_process unknown; LOCATED IN: cellular_component unknown; EXPRESSED IN: 15 plant structures; EXPRESSED DURING: 7 growth stages; CONTAINS InterPro DOMAIN/s: Oxoglutarate/iron-dependent oxygenase (InterPro:IPR005123); BEST Arabidopsis thaliana pr…
Prupe.1G359900	26.7	3.16792	6.57253	4.46241	4.98719	4.32207	6.23241	7.25887	12.0305	2.56653	6.22726	3.24673	3.45439	2.33828	1.89651	2.61497	5.35334	Cluster3	misc.oxidases - copper, flavone etc	(at1g20270 : 454.0) 2-oxoglutarate (2OG) and Fe(II)-dependent oxygenase superfamily protein; FUNCTIONS IN: oxidoreductase activity, acting on paired donors, with incorporation or reduction of molecular oxygen, 2-oxoglutarate as one donor, and incorporation of one atom each of oxygen into both donors, oxidoreductase activity, oxidoreductase activity, acting on paired donors, with incorporation or …
Prupe.8G115000	26.8	0.0858191	0.220467	0.206788	0.599692	0.4526	1.63512	1.96752	5.73741	0.0895542	0.209568	0.265886	0.268275	0.151394	0	0.0284305	0.0665898	Cluster2	misc.nitrilases, *nitrile lyases, berberine bridge enzymes, reticuline oxidases, troponine reductases	(at3g50440 : 219.0) Encodes a protein shown to have methyl jasmonate esterase activity in vitro. This protein does not act on methyl IAA, MeSA, MeGA4, or MEGA9 in vitro.; methyl esterase 10 (MES10); CONTAINS InterPro DOMAIN/s: Alpha/beta hydrolase fold-1 (InterPro:IPR000073); BEST Arabidopsis thaliana protein match is: methyl esterase 1 (TAIR:AT2G23620.1); Has 1602 Blast hits to 1600 proteins in …
Prupe.6G069500	26.8	0.244775	3.22829	0.437507	1.17262	1.31525	15.3528	5.70314	17.9333	0.0767017	0.148627	0.0563509	0.0250077	0.470671	0.241127	0.0986159	0.0720146	Cluster1	misc.nitrilases, *nitrile lyases, berberine bridge enzymes, reticuline oxidases, troponine reductases	(at1g07440 : 350.0) NAD(P)-binding Rossmann-fold superfamily protein; FUNCTIONS IN: oxidoreductase activity, binding, catalytic activity; INVOLVED IN: response to cadmium ion, response to karrikin; LOCATED IN: cellular_component unknown; EXPRESSED IN: 22 plant structures; EXPRESSED DURING: 13 growth stages; CONTAINS InterPro DOMAIN/s: Short-chain dehydrogenase/reductase, conserved site (InterPro:…
Prupe.4G096700	26.8	4.8481	4.36884	4.30285	3.35824	1.47287	6.37705	10.6558	16.9409	4.9476	9.63082	6.75747	4.4503	4.15256	5.68855	6.3902	6.93674	Cluster4	misc.nitrilases, *nitrile lyases, berberine bridge enzymes, reticuline oxidases, troponine reductases	(at1g30760 : 499.0) FAD-binding Berberine family protein; FUNCTIONS IN: electron carrier activity, oxidoreductase activity, FAD binding, catalytic activity; LOCATED IN: endomembrane system; EXPRESSED IN: inflorescence meristem, root, flower, pedicel; EXPRESSED DURING: 4 anthesis, petal differentiation and expansion stage; CONTAINS InterPro DOMAIN/s: FAD-binding, type 2 (InterPro:IPR016166), Berbe…
Prupe.4G092500	26.8	14.6266	15.9655	24.8183	24.9482	19.2684	22.7403	36.2181	54.5481	19.567	31.5401	35.5031	29.1275	36.1556	21.8171	24.703	19.9262	Cluster2	misc.nitrilases, *nitrile lyases, berberine bridge enzymes, reticuline oxidases, troponine reductases	(at1g30760 : 499.0) FAD-binding Berberine family protein; FUNCTIONS IN: electron carrier activity, oxidoreductase activity, FAD binding, catalytic activity; LOCATED IN: endomembrane system; EXPRESSED IN: inflorescence meristem, root, flower, pedicel; EXPRESSED DURING: 4 anthesis, petal differentiation and expansion stage; CONTAINS InterPro DOMAIN/s: FAD-binding, type 2 (InterPro:IPR016166), Berbe…
Prupe.4G099200	26.8	0.14917	0.0693278	0.0441161	0.13019	0.0309067	0.399324	0.97507	3.41036	0	0.0128782	0	0	0.0175139	0.0178169	0	0	Cluster3	misc.nitrilases, *nitrile lyases, berberine bridge enzymes, reticuline oxidases, troponine reductases	(at1g26420 : 556.0) FAD-binding Berberine family protein; FUNCTIONS IN: electron carrier activity, oxidoreductase activity, FAD binding, catalytic activity; LOCATED IN: endomembrane system; EXPRESSED IN: stem, stamen; EXPRESSED DURING: 4 anthesis; CONTAINS InterPro DOMAIN/s: FAD-binding, type 2 (InterPro:IPR016166), Berberine/berberine-like (InterPro:IPR012951), FAD linked oxidase, N-terminal (In…
[truncated: 1,344 more rows]
