# Supplementary material for: Dynamic transcriptomes of resistant and susceptible peach lines after infestation by green peach aphids (Myzus persicae Sülzer) reveal defence responses controlled by the Rm3 locus
Source: BMC Genomics. 2018 Nov 28;19:846. doi: 10.1186/s12864-018-5215-7 (PMC6264056; doi:10.1186/s12864-018-5215-7)
Supplement: Supplementary file 6 — Gene annotation and expression of the fine mapped Rm3 locus. (XLSX 20 kb) [file 12864_2018_5215_MOESM6_ESM.xlsx]

## Sheet: 36gene 
Additional file 6. Gene annotation and expression of the fine mapped Rm3 locus.
																			LOG2
geneID	R_0h	R_3h	R_6h	R_9h	R_12h	R_1d	R_2d	R_3d	S_0h	S_3h	S_6h	S_9h	S_12h	S_1d	S_2d	S_3d			-3
Prupe.1G559400	38.9034	30.4832	34.5398	65.4167	88.3913	55.7081	30.9301	30.0863	49.5645	38.146	40.5628	75.6334	80.3685	54.7225	33.8005	37.6367	Beta-D-xylosidase 4		-2
Prupe.1G559600	11.5977	10.6486	12.0813	12.4833	11.8863	12.0167	11.6098	12.2363	11.5134	10.294	10.9339	11.6604	11.7962	11.744	11.0878	11.4386	Gamma-tubulin complex protein 2		-1
Prupe.1G559700	43.2888	43.2829	50.5148	48.705	43.0546	34.2839	44.8648	40.3847	43.0688	53.5588	48.0443	42.0711	48.0773	40.5067	44.1484	44.2688	Loricrin-related		0
Prupe.1G559900	7.24815	9.67366	10.0165	10.8579	9.21743	6.92939	8.53566	9.15163	6.62277	7.05492	6.20649	6.68706	8.90991	6.39284	7.49619	7.81631	Unknown protein		1
Prupe.1G560000	59.4174	56.4976	59.0496	62.4488	71.8541	55.4579	49.7441	41.8053	58.8285	55.7227	56.1078	61.1381	72.532	58.6698	66.7282	59.0991	Unknown protein		2
Prupe.1G560100	2.13296	3.7033	3.15394	5.19692	5.22079	4.89584	2.90294	4.59766	3.11412	2.33934	2.86337	4.98892	5.57934	5.06872	3.22511	3.89075	Xylem NAC domain 1		3
Prupe.1G560300	44.2095	36.9663	43.1389	44.61	48.3	40.0056	44.3561	37.8518	43.2445	34.4284	35.5028	42.8729	38.6159	40.3015	42.4	43.02	Phosphate deficiency response 2
Prupe.1G560600	24.1241	17.391	23.0075	22.7414	20.8631	25.9467	22.6119	24.9109	26.0353	29.1972	29.2689	26.6091	29.0496	32.7214	32.0117	26.9396	Phosphatidylserine decarboxylase 3
Prupe.1G560700	205.78	220.873	196.569	195.63	214.317	226.441	229.711	242.457	223.706	188.448	191.352	226.155	181.02	203.81	168.476	216.746	Cytochrome C reductase hinge protein
Prupe.1G561000	28.7558	27.4005	26.525	30.0459	33.4072	28.3905	25.4508	23.9082	30.2958	29.099	28.5935	32.7306	34.8548	32.2894	31.0952	32.7061	DPH2 family protein
Prupe.1G561100	102.098	82.9968	89.4828	91.8282	103.91	106.293	91.6462	99.4842	104.302	76.9839	83.6882	98.0258	100.003	100.394	86.2164	91.1009	Unknown protein
Prupe.1G561600	138.937	154.03	101.87	144.975	159.313	370.415	281.324	287.623	148.777	139.084	134.482	123.31	189.981	238.055	191.964	120.265	Unknown protein
Prupe.1G561700	39.205	37.9535	35.4758	45.9868	47.1762	46.848	43.636	47.0945	32.1027	31.7505	29.1561	34.944	41.0184	37.991	32.7611	33.5607	Tubby like protein 10
Prupe.1G561800	8.57722	10.4026	12.0724	12.2704	9.31622	8.16198	10.6356	11.0637	8.40995	11.9632	12.6163	13.1694	12.7275	9.48732	10.8539	8.41719	Cofactor of nitrate reductase and xanthine dehydrogenase 2
Prupe.1G561900	18.1499	15.5178	18.8928	22.7223	22.2285	21.1709	18.4891	21.4757	16.4479	14.8342	15.7335	19.242	22.9705	19.4786	17.3367	17.1243	Protein of unknown function (DUF793)
Prupe.1G562000	21.7301	27.6649	25.6374	23.0559	22.3578	27.0247	35.5845	37.5805	20.069	23.3132	22.0316	21.1742	21.7899	21.253	26.7843	24.3636	bZIP transcription factor family protein
Prupe.1G562100	4.09383	4.23134	5.5366	5.94569	4.88888	3.31739	4.77031	4.90479	4.82278	4.54731	5.35322	5.64923	6.49512	5.03664	5.56476	5.14207	UDP-Glycosyltransferase
Prupe.1G562300	95.0798	72.2101	64.0331	61.2932	90.8363	95.9276	98.4121	80.2701	186.727	104.007	87.1293	138.566	80.0046	123.767	87.8419	128.851	Plantacyanin
Prupe.1G562500	1.50033	1.16121	0.886035	2.38945	1.32986	1.39487	0.828021	1.224	1.1371	0.859286	0.622406	1.71647	1.4601	1.27526	0.634824	1.68136	Unknown protein
Prupe.1G562600	29.1262	23.5923	26.2812	28.1705	31.1036	27.5867	25.0756	21.298	28.1956	21.5499	24.7883	27.6482	28.5446	30.3252	26.0521	24.9391	Lung seven transmembrane receptor family protein
Prupe.1G562700	10.5985	10.8135	11.2905	10.3623	11.3862	10.3957	12.216	14.3527	10.8982	9.46683	8.86184	9.5466	8.23034	9.81106	11.2917	12.231	ALG6, glycosyltransferase family
Prupe.1G562800	65.8992	70.1688	67.0191	73.7962	70.1282	74.3328	71.1571	83.7164	64.0738	69.2003	73.2261	77.9935	77.0529	60.7864	62.8156	70.8242	Partner of Y14-MAGO
Prupe.1G562900	147.68	114.455	105.106	130.473	163.629	172.55	137.55	139.232	137.199	111.622	112.841	138.766	138.711	142.946	121.28	125.687	Ribosomal protein L10
Prupe.1G563000	2.67734	0.9881	2.08749	1.79161	3.09366	2.46069	1.54975	1.05247	3.22938	1.65376	3.05773	3.29344	3.54874	3.39097	3.21603	2.82472	RSW4, homolog of separase
Prupe.1G563100	6.88293	6.29	5.33957	6.09548	6.76398	10.4886	14.0901	17.5053	4.48309	4.91229	3.84353	4.01331	4.64937	4.90755	5.20291	4.41353	Serine carboxypeptidase-like 45
Prupe.1G563200	30.1887	31.4058	23.7888	28.275	30.4718	27.8568	22.5984	22.8098	23.0237	20.405	19.2405	22.5982	21.1912	23.3067	20.9546	25.0354	Ribosomal protein L25
Prupe.1G563400	70.1964	68.1723	61.3548	65.6347	69.8535	76.676	79.237	70.7032	62.355	52.7398	48.7035	58.8662	48.6177	57.2357	53.4855	53.3852	20S proteasome beta subunit G1
Prupe.1G563500	27.6697	26.8772	24.4089	30.107	34.2013	28.9078	22.9968	19.3638	26.7968	21.0361	23.8804	28.4038	26.6256	27.0821	20.9667	22.7027	Phosphate transporter 4
Prupe.1G563700	24.7727	18.9051	19.6296	19.8562	26.3715	23.3032	16.1704	17.9001	20.7546	12.9155	18.78	24.3729	17.4756	18.067	12.8241	17.5696	Ribosomal protein L20
Prupe.1G563800	10.5812	11.2938	8.91488	12.1153	15.4353	13.1324	10.8639	9.14653	10.3628	8.82191	7.94799	11.5966	10.669	9.91027	7.51243	9.42575	Ribosomal RNA adenine dimethylase family protein
Prupe.1G563900	38.8556	34.2223	33.8816	33.7408	35.4756	45.2566	45.7914	45.7318	36.9175	31.6649	32.8717	35.2783	38.5055	35.7353	40.2598	34.224	Protein of unknown function (DUF1644)
Prupe.1G564000	13.0824	9.77139	8.34917	10.7048	13.522	14.5537	9.38947	9.54106	11.6719	8.6689	8.79511	11.1902	10.8215	11.6185	10.3351	12.3829	Unknown protein
Prupe.1G564100	12.6776	14.5668	15.7394	14.7062	14.1	12.3306	16.2536	14.6046	7.75476	8.51079	8.29633	8.35355	11.4457	8.88037	10.9779	8.58829	MAPK/ERK kinase kinase 1
Prupe.1G564300	2.36699	1.71192	2.48391	3.45074	4.08168	2.49109	1.75273	3.47081	3.61183	4.6446	4.77563	4.96006	7.3194	7.56993	4.95264	6.41361	WRKY DNA-binding protein 9
Prupe.1G564400	42.3618	43.0867	47.2781	51.0782	51.8282	45.6615	40.3839	46.0166	43.4548	53.7445	55.1319	51.6501	63.4128	50.2016	48.9021	51.7251	Protein-protein interaction regulator family protein
Prupe.1G564500	17.9179	17.9255	20.2152	23.0905	22.1956	19.4851	21.3973	20.7146	18.2472	14.6584	15.5306	20.0849	16.1532	15.9319	17.5746	19.1931	LEA hydroxyproline-rich glycoprotein family
